# Supplementary material for: ADAM10‐Mediated Proteolytic Remodelling of Signalling and Adhesion Proteins on Brain Cell‐Derived Small Extracellular Vesicles
Source: J Extracell Biol. 2026 Apr 17;5(4):e70129. doi: 10.1002/jex2.70129 (PMC13088879; doi:10.1002/jex2.70129)
Supplement: Supplementary file 2 — Supporting Information: Table S1: Proteomics dataset of identified proteins from CMFs and sEVs. [file JEX2-5-e70129-s003.xlsx]

## Sheet: CMF proteomics data
Supplementary Table S1a
Proteomics data - Crude Membrane Fractions (CMFs)
Filtered out non-Rattus norvegicus proteins, low/medium FDR confidence, peptide number lower than 2
Protein FDR Confidence: Combined	Master	Accession	Description	Exp. q-value: Combined	Contaminant	Sum PEP Score	Coverage [%]	# Peptides	# PSMs	# Unique Peptides	# Protein Groups	# AAs	MW [kDa]	calc. pI	Score Sequest HT: Sequest HT	# Peptides (by Search Engine): Sequest HT	# Razor Peptides
High	Master Protein	P00366	Glutamate dehydrogenase 1, mitochondrial OS=Bos taurus GN=GLUD1 PE=1 SV=2	0	TRUE	220.085	50	31	129	2	1	558	61.5	7.59	456.13	31	0
High	Master Protein	P02769	Serum albumin OS=Bos taurus GN=ALB PE=1 SV=4	0	TRUE	36.768	16	7	36	7	1	607	69.2	6.18	130.47	7	0
High	Master Protein	P00761	Trypsin OS=Sus scrofa PE=1 SV=1	0	TRUE	21.346	24	5	33	5	1	231	24.4	7.18	82.23	5	0
High	Master Protein	O77727	Keratin, type I cytoskeletal 15 OS=Ovis aries GN=KRT15 PE=2 SV=1	0.002	TRUE	4.016	3	1	1	1	1	453	48.7	4.79	3.18	1	0
High	Master Protein	A0A0A0MY09	Endoplasmin OS=Rattus norvegicus OX=10116 GN=Hsp90b1 PE=1 SV=1	0	FALSE	832.094	70	70	865	65	1	804	92.8	4.81	2849.4	70	5
High	Master Protein	Q568Z7	Calcium and integrin-binding family member 2 OS=Rattus norvegicus OX=10116 GN=Cib2 PE=2 SV=1	0	FALSE	7.442	4	1	11	1	1	187	21.7	4.59	27.6	1	0
High	Master Protein	P45592	Cofilin-1 OS=Rattus norvegicus OX=10116 GN=Cfl1 PE=1 SV=3	0	FALSE	19.277	12	1	11	1	1	166	18.5	8.09	40.7	1	0
High	Master Protein	A0A0G2K1Y8	Spectrin alpha chain, non-erythrocytic 1 OS=Rattus norvegicus OX=10116 GN=Sptan1 PE=1 SV=1	0	FALSE	575.756	48	70	258	70	1	2498	287.5	5.35	997.42	70	0
High	Master Protein	A0A0G2K8W9	Spectrin beta chain OS=Rattus norvegicus OX=10116 GN=Sptbn1 PE=1 SV=1	0	FALSE	444.205	38	60	220	54	1	2358	273.3	5.64	794.3	60	6
High	Master Protein	Q71TY3	40S ribosomal protein S27 OS=Rattus norvegicus OX=10116 GN=Rps27 PE=1 SV=3	0	FALSE	25.238	19	1	10	1	1	84	9.5	9.45	44.64	1	0
High	Master Protein	P06761	Endoplasmic reticulum chaperone BiP OS=Rattus norvegicus OX=10116 GN=Hspa5 PE=1 SV=1	0	FALSE	515.754	62	58	515	56	1	654	72.3	5.16	1561.47	58	2
High	Master Protein	F7EXQ7	Complex I-19kD OS=Rattus norvegicus OX=10116 GN=Ndufa8 PE=1 SV=1	0	FALSE	25.743	11	1	9	1	1	190	22.1	8.28	42.74	1	0
High	Master Protein	M0R9X8	Cytoplasmic dynein 1 heavy chain 1 OS=Rattus norvegicus OX=10116 GN=Dync1h1 PE=1 SV=2	0	FALSE	370.999	22	57	150	57	1	4644	531.7	6.42	601.72	57	0
High	Master Protein	A0A0G2K3K2	Actin, cytoplasmic 1 OS=Rattus norvegicus OX=10116 GN=Actb PE=1 SV=1	0	FALSE	712.092	87	53	634	1	1	378	42.1	5.48	2624.36	53	68
High	Master Protein	M0R763	40S ribosomal protein S25 OS=Rattus norvegicus OX=10116 GN=LOC685085 PE=3 SV=1	0	FALSE	10.756	15	1	8	1	1	125	13.8	10.11	23.67	1	0
High	Master Protein	A0A0G2K350	NSF attachment protein gamma OS=Rattus norvegicus OX=10116 GN=Napg PE=1 SV=1	0	FALSE	22.228	9	1	8	1	1	312	34.6	5.41	45.51	1	0
High	Master Protein	P63259	Actin, cytoplasmic 2 OS=Rattus norvegicus OX=10116 GN=Actg1 PE=1 SV=1	0	FALSE	712.079	88	53	633	1	1	375	41.8	5.48	2626	53	0
High	Master Protein	P15999	ATP synthase subunit alpha, mitochondrial OS=Rattus norvegicus OX=10116 GN=Atp5f1a PE=1 SV=2	0	FALSE	364.286	72	43	342	18	1	553	59.7	9.19	1375.09	43	31
High	Master Protein	P68370	Tubulin alpha-1A chain OS=Rattus norvegicus OX=10116 GN=Tuba1a PE=1 SV=1	0	FALSE	376.689	76	41	471	2	1	451	50.1	5.06	1683.59	41	42
High	Master Protein	P10860	Glutamate dehydrogenase 1, mitochondrial OS=Rattus norvegicus OX=10116 GN=Glud1 PE=1 SV=2	0	FALSE	380.947	67	40	213	11	1	558	61.4	8	813.38	40	31
High	Master Protein	G3V928	Prolow-density lipoprotein receptor-related protein 1 OS=Rattus norvegicus OX=10116 GN=Lrp1 PE=1 SV=1	0	FALSE	238.129	15	40	93	40	1	4545	504.6	5.36	328.02	40	0
High	Master Protein	F1M9N9	Ankyrin 2 OS=Rattus norvegicus OX=10116 GN=Ank2 PE=1 SV=3	0	FALSE	225.553	19	39	107	3	1	3908	427	5.15	397.32	39	0
High	Master Protein	A0A0G2KBB9	Ankyrin 2 OS=Rattus norvegicus OX=10116 GN=Ank2 PE=1 SV=1	0	FALSE	214.701	18	39	101	3	1	3963	433.3	5.16	362.78	39	35
High	Master Protein	P85108	Tubulin beta-2A chain OS=Rattus norvegicus OX=10116 GN=Tubb2a PE=1 SV=1	0	FALSE	369.302	73	38	380	2	1	445	49.9	4.89	1382.16	38	38
High	Master Protein	P69897	Tubulin beta-5 chain OS=Rattus norvegicus OX=10116 GN=Tubb5 PE=1 SV=1	0	FALSE	352.85	81	38	327	9	1	444	49.6	4.89	1169.86	38	3
High	Master Protein	G3V9Y1	Myosin, heavy polypeptide 10, non-muscle, isoform CRA_b OS=Rattus norvegicus OX=10116 GN=Myh10 PE=1 SV=1	0	FALSE	209.996	31	37	85	33	1	1976	228.9	5.54	328.15	37	4
High	Master Protein	Q3KRE8	Tubulin beta-2B chain OS=Rattus norvegicus OX=10116 GN=Tubb2b PE=1 SV=1	0	FALSE	372.42	73	37	386	1	1	445	49.9	4.89	1420.73	37	0
High	Master Protein	F1M779	Clathrin heavy chain OS=Rattus norvegicus OX=10116 GN=Cltc PE=1 SV=1	0	FALSE	276.754	30	36	133	36	1	1675	191.4	5.69	532.63	36	0
High	Master Protein	P07825	Synaptophysin OS=Rattus norvegicus OX=10116 GN=Syp PE=1 SV=1	0	FALSE	10.577	5	1	8	1	1	307	33.3	5.02	30.17	1	0
High	Master Protein	F1MA36	Spectrin beta chain OS=Rattus norvegicus OX=10116 GN=Sptbn2 PE=1 SV=2	0	FALSE	194.525	23	36	76	30	1	2388	270.8	5.83	287.69	36	0
High	Master Protein	G3V7C6	Tubulin beta chain OS=Rattus norvegicus OX=10116 GN=Tubb4b PE=1 SV=2	0	FALSE	329.891	78	36	364	1	1	548	61.1	4.86	1297.92	36	5
High	Master Protein	Q6AYZ1	Tubulin alpha-1C chain OS=Rattus norvegicus OX=10116 GN=Tuba1c PE=1 SV=1	0	FALSE	347.446	70	36	362	1	1	449	49.9	5.1	1354.63	36	1
High	Master Protein	P68035	Actin, alpha cardiac muscle 1 OS=Rattus norvegicus OX=10116 GN=Actc1 PE=2 SV=1	0	FALSE	393.098	58	35	415	3	1	377	42	5.39	1470.39	35	2
High	Master Protein	P63269	Actin, gamma-enteric smooth muscle OS=Rattus norvegicus OX=10116 GN=Actg2 PE=2 SV=1	0	FALSE	356.947	62	34	376	3	1	376	41.9	5.48	1318.27	34	0
High	Master Protein	P47819	Glial fibrillary acidic protein OS=Rattus norvegicus OX=10116 GN=Gfap PE=1 SV=2	0	FALSE	299.294	79	34	328	34	1	430	49.9	5.44	1113.82	34	0
High	Master Protein	Q08013	Translocon-associated protein subunit gamma OS=Rattus norvegicus OX=10116 GN=Ssr3 PE=1 SV=2	0	FALSE	12.081	11	1	8	1	1	185	21.1	9.61	20	1	0
High	Master Protein	Q6P136	Hyou1 protein OS=Rattus norvegicus OX=10116 GN=Hyou1 PE=1 SV=1	0	FALSE	360.18	60	34	196	34	1	998	111.2	5.19	783.89	34	0
High	Master Protein	Q68FR8	Tubulin alpha-1A chain OS=Rattus norvegicus OX=10116 GN=Tuba1a PE=1 SV=1	0	FALSE	309.66	52	34	425	1	1	450	49.9	5.1	1478.34	34	0
High	Master Protein	Q4QRB4	Tubulin beta-3 chain OS=Rattus norvegicus OX=10116 GN=Tubb3 PE=1 SV=1	0	FALSE	306.075	69	33	327	16	1	450	50.4	4.93	1168.94	33	3
High	Master Protein	P46462	Transitional endoplasmic reticulum ATPase OS=Rattus norvegicus OX=10116 GN=Vcp PE=1 SV=3	0	FALSE	295.157	62	33	165	32	1	806	89.3	5.26	650.31	33	1
High	Master Protein	A0A0H2UHM5	Protein disulfide-isomerase OS=Rattus norvegicus OX=10116 GN=Pdia3 PE=1 SV=1	0	FALSE	319.148	55	31	291	31	1	510	57	6.21	983.08	31	0
High	Master Protein	Q6PDU7	ATP synthase subunit g, mitochondrial OS=Rattus norvegicus OX=10116 GN=Atp5mg PE=1 SV=2	0	FALSE	16.771	19	1	7	1	1	103	11.4	9.58	42.06	1	0
High	Master Protein	G3V8C3	Vimentin OS=Rattus norvegicus OX=10116 GN=Vim PE=1 SV=1	0	FALSE	253.014	76	30	247	29	1	466	53.7	5.12	799.84	30	1
High	Master Protein	A0A0G2JTL5	Pyruvate carboxylase OS=Rattus norvegicus OX=10116 GN=Pc PE=1 SV=1	0	FALSE	185.489	44	30	82	30	1	1277	139.9	6.77	349.96	30	0
High	Master Protein	P23565	Alpha-internexin OS=Rattus norvegicus OX=10116 GN=Ina PE=1 SV=2	0	FALSE	195.926	66	29	148	3	1	505	56.1	5.22	539	29	24
High	Master Protein	G3V6D3	ATP synthase subunit beta OS=Rattus norvegicus OX=10116 GN=Atp5f1b PE=1 SV=1	0	FALSE	394.918	71	28	307	28	1	529	56.3	5.27	1174.68	28	0
High	Master Protein	Q5XIF6	Tubulin alpha-4A chain OS=Rattus norvegicus OX=10116 GN=Tuba4a PE=1 SV=1	0	FALSE	249.435	57	28	283	3	1	448	49.9	5.06	1040.36	28	0
High	Master Protein	P12839	Neurofilament medium polypeptide OS=Rattus norvegicus OX=10116 GN=Nefm PE=1 SV=4	0	FALSE	305.139	39	28	203	26	1	846	95.7	4.79	719.27	28	0
High	Master Protein	P06687	Sodium/potassium-transporting ATPase subunit alpha-3 OS=Rattus norvegicus OX=10116 GN=Atp1a3 PE=1 SV=2	0	FALSE	210.317	38	28	106	20	1	1013	111.6	5.41	410.96	28	9
High	Master Protein	Q66X93	Staphylococcal nuclease domain-containing protein 1 OS=Rattus norvegicus OX=10116 GN=Snd1 PE=1 SV=1	0	FALSE	232.038	49	28	87	28	1	909	101.9	7.18	371.09	28	0
High	Master Protein	P01830	Thy-1 membrane glycoprotein OS=Rattus norvegicus OX=10116 GN=Thy1 PE=1 SV=1	0	FALSE	16.342	12	1	7	1	1	161	18.2	9.28	29.03	1	0
High	Master Protein	G3V8F8	Nestin OS=Rattus norvegicus OX=10116 GN=Nes PE=1 SV=1	0	FALSE	152.166	28	28	64	28	1	1893	208.8	4.32	257.59	28	0
High	Master Protein	P63018	Heat shock cognate 71 kDa protein OS=Rattus norvegicus OX=10116 GN=Hspa8 PE=1 SV=1	0	FALSE	285.493	57	27	195	3	1	646	70.8	5.52	731.5	27	24
High	Master Protein	G3V8Q2	Alpha-internexin OS=Rattus norvegicus OX=10116 GN=Ina PE=1 SV=1	0	FALSE	189.083	61	27	147	1	1	506	56.2	5.2	531.93	27	0
High	Master Protein	B4F7C2	Tubulin beta chain OS=Rattus norvegicus OX=10116 GN=Tubb4a PE=1 SV=1	0	FALSE	238.082	76	26	295	3	1	444	49.6	4.88	949.83	26	0
High	Master Protein	P63039	60 kDa heat shock protein, mitochondrial OS=Rattus norvegicus OX=10116 GN=Hspd1 PE=1 SV=1	0	FALSE	336.086	64	26	257	26	1	573	60.9	6.18	1105.37	26	0
High	Master Protein	P61765	Syntaxin-binding protein 1 OS=Rattus norvegicus OX=10116 GN=Stxbp1 PE=1 SV=1	0	FALSE	266.931	53	26	131	26	1	594	67.5	6.96	561.03	26	0
High	Master Protein	P05708	Hexokinase-1 OS=Rattus norvegicus OX=10116 GN=Hk1 PE=1 SV=4	0	FALSE	183.8	38	26	87	7	1	918	102.3	6.71	299.13	26	18
High	Master Protein	A0A0G2K099	ATP synthase F1 subunit alpha OS=Rattus norvegicus OX=10116 PE=1 SV=1	0	FALSE	230.409	52	26	244	1	1	508	54.3	9.13	974.19	26	0
High	Master Protein	P19527	Neurofilament light polypeptide OS=Rattus norvegicus OX=10116 GN=Nefl PE=1 SV=3	0	FALSE	229.158	56	25	154	23	1	542	61.3	4.65	574.32	25	0
High	Master Protein	P21571	ATP synthase-coupling factor 6, mitochondrial OS=Rattus norvegicus OX=10116 GN=Atp5pf PE=1 SV=1	0	FALSE	8.746	15	1	6	1	1	108	12.5	9.44	22.79	1	0
High	Master Protein	Q924S5	Lon protease homolog, mitochondrial OS=Rattus norvegicus OX=10116 GN=Lonp1 PE=2 SV=1	0	FALSE	235.454	51	25	107	25	1	950	105.7	6.6	385.01	25	0
High	Master Protein	Q4QQV0	Tubulin beta chain OS=Rattus norvegicus OX=10116 GN=Tubb6 PE=1 SV=1	0	FALSE	184.595	60	24	232	7	1	447	50	4.89	811.98	24	0
High	Master Protein	F1M953	75 kDa glucose-regulated protein OS=Rattus norvegicus OX=10116 GN=Hspa9 PE=1 SV=1	0	FALSE	179.12	41	24	135	24	1	679	73.7	6.16	468.78	24	0
High	Master Protein	M0RCB1	Uncharacterized protein OS=Rattus norvegicus OX=10116 PE=3 SV=1	0	FALSE	256.697	51	24	173	1	1	641	70.4	5.59	645.06	24	0
High	Master Protein	P18418	Calreticulin OS=Rattus norvegicus OX=10116 GN=Calr PE=1 SV=1	0	FALSE	218.603	54	23	144	23	1	416	48	4.49	446.78	23	0
High	Master Protein	P06762	Heme oxygenase 1 OS=Rattus norvegicus OX=10116 GN=Hmox1 PE=1 SV=1	0	FALSE	213.546	99	23	104	23	1	289	33	6.54	454.82	23	0
High	Master Protein	Q9QXY2	SRC kinase signaling inhibitor 1 OS=Rattus norvegicus OX=10116 GN=Srcin1 PE=1 SV=1	0	FALSE	128.268	42	23	47	23	1	1197	129.7	9.36	184.85	23	0
High	Master Protein	A0A0G2JWA8	Microtubule-actin cross-linking factor 1 OS=Rattus norvegicus OX=10116 GN=Macf1 PE=1 SV=1	0	FALSE	87.616	5	23	35	21	1	7351	830.2	5.41	122.48	23	2
High	Master Protein	P47942	Dihydropyrimidinase-related protein 2 OS=Rattus norvegicus OX=10116 GN=Dpysl2 PE=1 SV=1	0	FALSE	202.4	62	22	143	20	1	572	62.2	6.38	545.05	22	2
High	Master Protein	P12785	Fatty acid synthase OS=Rattus norvegicus OX=10116 GN=Fasn PE=1 SV=3	0	FALSE	129.919	19	22	50	22	1	2505	272.5	6.39	200.28	22	0
High	Master Protein	Q7TT49	Serine/threonine-protein kinase MRCK beta OS=Rattus norvegicus OX=10116 GN=Cdc42bpb PE=1 SV=1	0	FALSE	111.022	21	22	46	21	1	1713	194.8	6.46	175.75	22	1
High	Master Protein	F1LUV9	Neural cell adhesion molecule 1 OS=Rattus norvegicus OX=10116 GN=Ncam1 PE=1 SV=3	0	FALSE	146.616	39	21	90	2	1	833	91.6	4.91	350.51	21	18
High	Master Protein	F1M853	Ribosome-binding protein 1 OS=Rattus norvegicus OX=10116 GN=Rrbp1 PE=1 SV=3	0	FALSE	158.572	26	21	77	21	1	1453	157.4	9.07	282.99	21	0
High	Master Protein	P06685	Sodium/potassium-transporting ATPase subunit alpha-1 OS=Rattus norvegicus OX=10116 GN=Atp1a1 PE=1 SV=1	0	FALSE	140.296	28	21	65	14	1	1023	113	5.45	215.21	21	0
High	Master Protein	A0A0G2K4Y7	Unconventional myosin-Va OS=Rattus norvegicus OX=10116 GN=Myo5a PE=1 SV=1	0	FALSE	100.923	19	21	45	21	1	1828	212	8.59	142.82	21	0
High	Master Protein	P07335	Creatine kinase B-type OS=Rattus norvegicus OX=10116 GN=Ckb PE=1 SV=2	0	FALSE	298.251	73	20	151	20	1	381	42.7	5.67	669.52	20	0
High	Master Protein	F1LQH9	BAG cochaperone 2 OS=Rattus norvegicus OX=10116 GN=Bag2 PE=4 SV=2	0	FALSE	17.293	13	1	6	1	1	212	23.8	6.09	25.94	1	0
High	Master Protein	A0A0G2JSZ5	Protein disulfide-isomerase A6 OS=Rattus norvegicus OX=10116 GN=Pdia6 PE=1 SV=1	0	FALSE	196.313	49	20	133	20	1	445	48.7	5.19	505.9	20	0
High	Master Protein	Q62950	Dihydropyrimidinase-related protein 1 OS=Rattus norvegicus OX=10116 GN=Crmp1 PE=1 SV=1	0	FALSE	233.012	49	20	121	20	1	572	62.2	7.12	480.37	20	0
High	Master Protein	P34058	Heat shock protein HSP 90-beta OS=Rattus norvegicus OX=10116 GN=Hsp90ab1 PE=1 SV=4	0	FALSE	184.486	44	20	112	9	1	724	83.2	5.03	407.87	20	8
High	Master Protein	A0A0G2JVH4	MICOS complex subunit MIC60 OS=Rattus norvegicus OX=10116 GN=Immt PE=1 SV=1	0	FALSE	166.147	42	20	84	20	1	776	86.2	5.85	274.4	20	0
High	Master Protein	P15205	Microtubule-associated protein 1B OS=Rattus norvegicus OX=10116 GN=Map1b PE=1 SV=3	0	FALSE	164.02	16	20	69	20	1	2461	269.5	4.81	229.86	20	0
High	Master Protein	D3ZIE9	Delta-1-pyrroline-5-carboxylate synthase OS=Rattus norvegicus OX=10116 GN=Aldh18a1 PE=3 SV=1	0	FALSE	114.49	37	20	62	20	1	795	87.3	7.56	234.57	20	0
High	Master Protein	Q6S3A0	Plectin OS=Rattus norvegicus OX=10116 GN=Plec PE=1 SV=1	0	FALSE	63.081	8	20	22	20	1	4688	533.5	5.91	67.17	20	0
High	Master Protein	P13596	Neural cell adhesion molecule 1 OS=Rattus norvegicus OX=10116 GN=Ncam1 PE=1 SV=1	0	FALSE	131.508	36	20	87	1	1	858	94.6	4.92	340.04	20	0
High	Master Protein	M0RAQ6	Hexokinase OS=Rattus norvegicus OX=10116 GN=Hk1 PE=1 SV=2	0	FALSE	134.955	31	20	59	1	1	893	99.5	7.14	207.48	20	0
High	Master Protein	Q62952	Dihydropyrimidinase-related protein 3 OS=Rattus norvegicus OX=10116 GN=Dpysl3 PE=1 SV=2	0	FALSE	179.994	54	19	117	18	1	570	61.9	6.49	497.94	19	0
High	Master Protein	Q9ER34	Aconitate hydratase, mitochondrial OS=Rattus norvegicus OX=10116 GN=Aco2 PE=1 SV=2	0	FALSE	152.033	35	19	99	19	1	780	85.4	7.83	310.92	19	0
High	Master Protein	A0JN25	Microtubule-associated protein OS=Rattus norvegicus OX=10116 GN=Mapt PE=1 SV=1	0	FALSE	159.246	72	19	94	19	1	343	35.9	9.44	321.65	19	0
High	Master Protein	D3ZAN3	Alpha glucosidase 2 alpha neutral subunit (Predicted) OS=Rattus norvegicus OX=10116 GN=Ganab PE=1 SV=1	0	FALSE	171.461	31	19	92	19	1	797	90.5	6.2	379.28	19	0
High	Master Protein	P11507	Sarcoplasmic/endoplasmic reticulum calcium ATPase 2 OS=Rattus norvegicus OX=10116 GN=Atp2a2 PE=1 SV=1	0	FALSE	160.397	24	19	90	19	1	1043	114.7	5.34	319.74	19	0
High	Master Protein	P35565	Calnexin OS=Rattus norvegicus OX=10116 GN=Canx PE=1 SV=1	0	FALSE	191.141	39	19	81	19	1	591	67.2	4.63	328.88	19	0
High	Master Protein	P00388	NADPH--cytochrome P450 reductase OS=Rattus norvegicus OX=10116 GN=Por PE=1 SV=3	0	FALSE	162.744	44	19	81	19	1	678	76.9	5.48	326.56	19	0
High	Master Protein	D4A133	H(+)-transporting two-sector ATPase OS=Rattus norvegicus OX=10116 GN=Atp6v1a PE=1 SV=1	0	FALSE	149.253	50	19	76	19	1	617	68.2	5.58	338.89	19	0
High	Master Protein	A0A0G2JW90	Pyruvate dehydrogenase E1 component subunit alpha OS=Rattus norvegicus OX=10116 GN=Pdha1 PE=1 SV=1	0	FALSE	97.226	54	19	76	19	1	390	43.2	8.19	225.46	19	0
High	Master Protein	P06686	Sodium/potassium-transporting ATPase subunit alpha-2 OS=Rattus norvegicus OX=10116 GN=Atp1a2 PE=1 SV=1	0	FALSE	181.671	26	19	75	11	1	1020	112.1	5.55	310.53	19	0
High	Master Protein	Q9JLA3	UDP-glucose:glycoprotein glucosyltransferase 1 OS=Rattus norvegicus OX=10116 GN=Uggt1 PE=1 SV=2	0	FALSE	126.967	26	19	50	19	1	1551	176.3	5.66	203.13	19	0
High	Master Protein	P82995	Heat shock protein HSP 90-alpha OS=Rattus norvegicus OX=10116 GN=Hsp90aa1 PE=1 SV=3	0	FALSE	159.347	40	18	95	10	1	733	84.8	5.01	341.69	18	0
High	Master Protein	Q64428	Trifunctional enzyme subunit alpha, mitochondrial OS=Rattus norvegicus OX=10116 GN=Hadha PE=1 SV=2	0	FALSE	132.52	40	18	89	18	1	763	82.6	9.06	371.63	18	0
High	Master Protein	P00507	Aspartate aminotransferase, mitochondrial OS=Rattus norvegicus OX=10116 GN=Got2 PE=1 SV=2	0	FALSE	168.187	64	18	86	18	1	430	47.3	9	356.26	18	0
High	Master Protein	P11980	Pyruvate kinase PKM OS=Rattus norvegicus OX=10116 GN=Pkm PE=1 SV=3	0	FALSE	121.081	48	18	72	5	1	531	57.8	7.06	226.86	18	13
High	Master Protein	A0A0G2K6U1	Vesicle-fusing ATPase OS=Rattus norvegicus OX=10116 GN=Nsf PE=1 SV=1	0	FALSE	116.86	36	18	72	18	1	744	82.6	6.95	237.55	18	0
High	Master Protein	Q6P502	T-complex protein 1 subunit gamma OS=Rattus norvegicus OX=10116 GN=Cct3 PE=1 SV=1	0	FALSE	124.45	46	18	66	18	1	545	60.6	6.64	207.98	18	0
High	Master Protein	Q04462	Valine--tRNA ligase OS=Rattus norvegicus OX=10116 GN=Vars1 PE=2 SV=2	0	FALSE	103.973	27	18	46	18	1	1264	140.3	7.61	159.53	18	0
High	Master Protein	P54311	Guanine nucleotide-binding protein G(I)/G(S)/G(T) subunit beta-1 OS=Rattus norvegicus OX=10116 GN=Gnb1 PE=1 SV=4	0	FALSE	139.866	40	17	145	16	1	340	37.4	6	519.82	17	1
High	Master Protein	Q5XIM9	T-complex protein 1 subunit beta OS=Rattus norvegicus OX=10116 GN=Cct2 PE=1 SV=3	0	FALSE	170.141	64	17	79	17	1	535	57.4	6.46	341	17	0
High	Master Protein	Q2TA68	Dynamin-like 120 kDa protein, mitochondrial OS=Rattus norvegicus OX=10116 GN=Opa1 PE=1 SV=1	0	FALSE	146.858	32	17	70	17	1	960	111.2	7.53	249.46	17	0
High	Master Protein	Q6P7A7	Dolichyl-diphosphooligosaccharide--protein glycosyltransferase subunit 1 OS=Rattus norvegicus OX=10116 GN=Rpn1 PE=1 SV=1	0	FALSE	135.502	46	17	63	17	1	606	68.4	6.51	220.88	17	0
High	Master Protein	P11506	Plasma membrane calcium-transporting ATPase 2 OS=Rattus norvegicus OX=10116 GN=Atp2b2 PE=1 SV=2	0	FALSE	121.863	18	17	62	11	1	1243	136.7	5.97	200.56	17	7
High	Master Protein	A0A0G2JZI2	Glutamyl-tRNA synthetase OS=Rattus norvegicus OX=10116 GN=Eprs PE=1 SV=1	0	FALSE	140.86	21	17	61	17	1	1512	169.8	7.44	221.75	17	0
High	Master Protein	P21531	60S ribosomal protein L3 OS=Rattus norvegicus OX=10116 GN=Rpl3 PE=1 SV=3	0	FALSE	93.846	47	17	60	17	1	403	46.1	10.21	168.59	17	0
High	Master Protein	Q68FR6	Elongation factor 1-gamma OS=Rattus norvegicus OX=10116 GN=Eef1g PE=2 SV=3	0	FALSE	108.69	56	17	59	17	1	437	50	6.74	212.28	17	0
High	Master Protein	D4A4Z9	Kinectin 1 OS=Rattus norvegicus OX=10116 GN=Ktn1 PE=1 SV=2	0	FALSE	109.722	22	17	47	17	1	1325	151.7	6.01	156.57	17	0
High	Master Protein	Q5XI78	2-oxoglutarate dehydrogenase, mitochondrial OS=Rattus norvegicus OX=10116 GN=Ogdh PE=1 SV=1	0	FALSE	102.913	24	17	46	13	1	1023	116.2	6.77	167.12	17	4
High	Master Protein	F1LNK0	Microtubule-associated protein OS=Rattus norvegicus OX=10116 GN=Map2 PE=1 SV=3	0	FALSE	98.544	15	17	46	17	1	1942	210.6	4.82	162.29	17	0
High	Master Protein	Q3KRE0	ATPase family AAA domain-containing protein 3 OS=Rattus norvegicus OX=10116 GN=Atad3 PE=1 SV=1	0	FALSE	89.536	45	17	44	17	1	591	66.7	9.29	139.03	17	0
High	Master Protein	G3V6T1	Coatomer subunit alpha OS=Rattus norvegicus OX=10116 GN=Copa PE=1 SV=1	0	FALSE	100.191	24	17	41	17	1	1224	138.3	7.65	163.02	17	0
High	Master Protein	Q6P9Y4	ADP/ATP translocase OS=Rattus norvegicus OX=10116 GN=Slc25a4 PE=1 SV=1	0	FALSE	136.844	54	16	105	11	1	298	32.9	9.74	399.21	16	0
High	Master Protein	Q3T1J1	Eukaryotic translation initiation factor 5A-1 OS=Rattus norvegicus OX=10116 GN=Eif5a PE=1 SV=3	0	FALSE	15.535	15	1	6	1	1	154	16.8	5.24	27.55	1	0
High	Master Protein	A0A0G2JV65	14-3-3 protein zeta/delta OS=Rattus norvegicus OX=10116 GN=Ywhaz PE=1 SV=1	0	FALSE	169.285	71	16	97	10	1	256	29	4.78	364.12	16	6
High	Master Protein	G3V6T7	Protein disulfide-isomerase A4 OS=Rattus norvegicus OX=10116 GN=Pdia4 PE=1 SV=1	0	FALSE	132.385	32	16	91	16	1	643	72.7	5.15	299.13	16	0
High	Master Protein	P04636	Malate dehydrogenase, mitochondrial OS=Rattus norvegicus OX=10116 GN=Mdh2 PE=1 SV=2	0	FALSE	162.912	50	16	87	16	1	338	35.7	8.68	405.56	16	0
High	Master Protein	P07936	Neuromodulin OS=Rattus norvegicus OX=10116 GN=Gap43 PE=1 SV=1	0	FALSE	114.667	55	16	87	16	1	226	23.6	4.7	107.85	16	0
High	Master Protein	Q09073	ADP/ATP translocase 2 OS=Rattus norvegicus OX=10116 GN=Slc25a5 PE=1 SV=3	0	FALSE	131.112	53	16	80	11	1	298	32.9	9.73	325.79	16	5
High	Master Protein	Q9JHU0	Dihydropyrimidinase-related protein 5 OS=Rattus norvegicus OX=10116 GN=Dpysl5 PE=1 SV=1	0	FALSE	130.163	40	16	74	16	1	564	61.5	7.08	288.33	16	0
High	Master Protein	P25286	V-type proton ATPase 116 kDa subunit a1 OS=Rattus norvegicus OX=10116 GN=Atp6v0a1 PE=1 SV=1	0	FALSE	125.597	27	16	60	16	1	838	96.3	6.47	183.84	16	0
High	Master Protein	P09951	Synapsin-1 OS=Rattus norvegicus OX=10116 GN=Syn1 PE=1 SV=3	0	FALSE	128.188	48	16	52	16	1	704	73.9	9.8	225.57	16	0
High	Master Protein	A0A096MK30	Moesin OS=Rattus norvegicus OX=10116 GN=Msn PE=1 SV=1	0	FALSE	102.739	47	16	51	11	1	577	67.8	6.47	175.67	16	1
High	Master Protein	P31977	Ezrin OS=Rattus norvegicus OX=10116 GN=Ezr PE=1 SV=3	0	FALSE	95.523	36	16	44	12	1	586	69.3	6.1	158.9	16	5
High	Master Protein	D4A9L5	Band 4.1-like protein 1 OS=Rattus norvegicus OX=10116 GN=Epb41l1 PE=1 SV=2	0	FALSE	89.864	31	16	42	16	1	879	98.2	5.74	131.06	16	0
High	Master Protein	F1LX07	Solute carrier family 25 member 12 OS=Rattus norvegicus OX=10116 GN=Slc25a12 PE=1 SV=3	0	FALSE	98.007	45	16	38	16	1	655	71.9	8.12	158.97	16	0
High	Master Protein	A0A0G2JVM2	MIA SH3 domain ER export factor 3 OS=Rattus norvegicus OX=10116 GN=Mia3 PE=1 SV=1	0	FALSE	78.531	20	16	35	16	1	1377	153.4	5.21	138.62	16	0
High	Master Protein	Q5XIH7	Prohibitin-2 OS=Rattus norvegicus OX=10116 GN=Phb2 PE=1 SV=1	0	FALSE	140.389	80	15	77	15	1	299	33.3	9.83	273.02	15	0
High	Master Protein	Q5U3Z7	Serine hydroxymethyltransferase OS=Rattus norvegicus OX=10116 GN=Shmt2 PE=1 SV=1	0	FALSE	138.587	49	15	70	15	1	504	55.7	8.21	286.37	15	0
High	Master Protein	A0A1W2Q6Q2	Serine/threonine-protein kinase DCLK1 OS=Rattus norvegicus OX=10116 GN=Dclk1 PE=1 SV=1	0	FALSE	130.779	28	15	64	14	1	739	82	8.73	205.57	15	1
High	Master Protein	Q6IN39	Hsd17b4 protein OS=Rattus norvegicus OX=10116 GN=Hsd17b4 PE=1 SV=1	0	FALSE	92.875	32	15	49	15	1	751	81	8.48	190.87	15	0
High	Master Protein	P35571	Glycerol-3-phosphate dehydrogenase, mitochondrial OS=Rattus norvegicus OX=10116 GN=Gpd2 PE=1 SV=1	0	FALSE	84.242	39	15	48	15	1	727	80.9	6.62	172.08	15	0
High	Master Protein	F1LQZ9	Microtubule-associated protein 6 OS=Rattus norvegicus OX=10116 GN=Map6 PE=1 SV=3	0	FALSE	96.441	36	15	39	15	1	952	100.4	9.38	161.36	15	0
High	Master Protein	Q1JU68	Eukaryotic translation initiation factor 3 subunit A OS=Rattus norvegicus OX=10116 GN=Eif3a PE=2 SV=2	0	FALSE	60.998	12	15	36	15	1	1354	163.1	6.77	89.45	15	0
High	Master Protein	P97603	Neogenin (Fragment) OS=Rattus norvegicus OX=10116 GN=Neo1 PE=1 SV=1	0	FALSE	80.957	21	15	35	5	1	1377	150.5	6.27	124.44	15	9
High	Master Protein	F1M787	Catenin delta-2 OS=Rattus norvegicus OX=10116 GN=Ctnnd2 PE=1 SV=3	0	FALSE	100.622	24	15	33	15	1	1233	133.4	7.47	142.43	15	0
High	Master Protein	P61983	14-3-3 protein gamma OS=Rattus norvegicus OX=10116 GN=Ywhag PE=1 SV=2	0	FALSE	139.253	60	14	89	11	1	247	28.3	4.89	347.32	14	0
High	Master Protein	Q9Z270	Vesicle-associated membrane protein-associated protein A OS=Rattus norvegicus OX=10116 GN=Vapa PE=1 SV=3	0	FALSE	100.695	77	14	67	13	1	249	27.8	8.4	221.26	14	1
High	Master Protein	D3ZH41	Cytoskeleton-associated protein 4 OS=Rattus norvegicus OX=10116 GN=Ckap4 PE=1 SV=2	0	FALSE	135.789	77	14	49	14	1	326	36.3	4.82	216.1	14	0
High	Master Protein	P05197	Elongation factor 2 OS=Rattus norvegicus OX=10116 GN=Eef2 PE=1 SV=4	0	FALSE	78.086	25	14	49	14	1	858	95.2	6.83	163.48	14	0
High	Master Protein	Q66HF1	NADH-ubiquinone oxidoreductase 75 kDa subunit, mitochondrial OS=Rattus norvegicus OX=10116 GN=Ndufs1 PE=1 SV=1	0	FALSE	77.584	32	14	44	14	1	727	79.4	5.9	167.07	14	0
High	Master Protein	P62815	V-type proton ATPase subunit B, brain isoform OS=Rattus norvegicus OX=10116 GN=Atp6v1b2 PE=1 SV=1	0	FALSE	77.834	50	14	41	14	1	511	56.5	5.81	136.39	14	0
High	Master Protein	P04762	Catalase OS=Rattus norvegicus OX=10116 GN=Cat PE=1 SV=3	0	FALSE	84.701	41	14	40	14	1	527	59.7	7.5	148.55	14	0
High	Master Protein	F1LM33	Leucine-rich PPR motif-containing protein, mitochondrial OS=Rattus norvegicus OX=10116 GN=Lrpprc PE=1 SV=2	0	FALSE	94.135	20	14	37	14	1	1392	156.6	6.61	151.17	14	0
High	Master Protein	F1LS86	Isoleucyl-tRNA synthetase OS=Rattus norvegicus OX=10116 GN=Iars PE=1 SV=2	0	FALSE	64.011	17	14	36	14	1	1262	144.2	6.3	104.93	14	0
High	Master Protein	P21575	Dynamin-1 OS=Rattus norvegicus OX=10116 GN=Dnm1 PE=1 SV=2	0	FALSE	87.453	34	14	34	13	1	864	97.2	6.87	125.04	14	1
High	Master Protein	G3V6L4	Kinesin-like protein OS=Rattus norvegicus OX=10116 GN=Kif5c PE=1 SV=3	0	FALSE	68.261	25	14	31	10	1	955	109.1	6.02	110.41	14	4
High	Master Protein	D3Z981	Plexin A1 OS=Rattus norvegicus OX=10116 GN=Plxna1 PE=1 SV=3	0	FALSE	65.142	11	14	31	9	1	1912	213.1	6.95	95.55	14	5
High	Master Protein	A0A0G2K7W4	Mitogen-activated protein kinase kinase kinase kinase 4 OS=Rattus norvegicus OX=10116 GN=Map4k4 PE=1 SV=1	0	FALSE	64.052	19	14	25	9	1	1348	153.1	7.52	79.82	14	5
High	Master Protein	Q5D059	Heterogeneous nuclear ribonucleoprotein K OS=Rattus norvegicus OX=10116 GN=Hnrnpk PE=1 SV=1	0	FALSE	64.18	47	14	45	1	1	464	51	5.33	152.06	14	0
High	Master Protein	P61980	Heterogeneous nuclear ribonucleoprotein K OS=Rattus norvegicus OX=10116 GN=Hnrnpk PE=1 SV=1	0	FALSE	67.945	47	14	44	1	1	463	50.9	5.54	159.46	14	13
High	Master Protein	A0A0G2JVG3	Pyruvate kinase OS=Rattus norvegicus OX=10116 GN=Pkm PE=1 SV=1	0	FALSE	77.957	43	14	38	1	1	489	53.2	7.83	134.04	14	0
High	Master Protein	P0DP31	Calmodulin-3 OS=Rattus norvegicus OX=10116 GN=Calm3 PE=1 SV=1	0	FALSE	265.584	99	13	297	13	1	149	16.8	4.22	1068.55	13	0
High	Master Protein	Q9Z2L0	Voltage-dependent anion-selective channel protein 1 OS=Rattus norvegicus OX=10116 GN=Vdac1 PE=1 SV=4	0	FALSE	127.995	64	13	101	13	1	283	30.7	8.54	389.33	13	0
High	Master Protein	P59215	Guanine nucleotide-binding protein G(o) subunit alpha OS=Rattus norvegicus OX=10116 GN=Gnao1 PE=1 SV=2	0	FALSE	130.132	45	13	92	13	1	354	40	5.53	350.24	13	0
High	Master Protein	P13668	Stathmin OS=Rattus norvegicus OX=10116 GN=Stmn1 PE=1 SV=2	0	FALSE	116.18	91	13	70	13	1	149	17.3	5.97	230.72	13	0
High	Master Protein	P32551	Cytochrome b-c1 complex subunit 2, mitochondrial OS=Rattus norvegicus OX=10116 GN=Uqcrc2 PE=1 SV=2	0	FALSE	110.532	51	13	59	13	1	452	48.4	9.14	215.35	13	0
High	Master Protein	Q9R0T3	DnaJ homolog subfamily C member 3 OS=Rattus norvegicus OX=10116 GN=Dnajc3 PE=1 SV=3	0	FALSE	110.953	48	13	57	13	1	504	57.5	5.77	196.02	13	0
High	Master Protein	Q6PCU0	ATP synthase subunit gamma OS=Rattus norvegicus OX=10116 GN=Atp5f1c PE=1 SV=1	0	FALSE	79.738	46	13	56	13	1	298	33	9.01	150.79	13	0
High	Master Protein	P31399	ATP synthase subunit d, mitochondrial OS=Rattus norvegicus OX=10116 GN=Atp5pd PE=1 SV=3	0	FALSE	116.608	97	13	55	13	1	161	18.8	6.6	228.11	13	0
High	Master Protein	Q6TUG0	DnaJ homolog subfamily B member 11 OS=Rattus norvegicus OX=10116 GN=Dnajb11 PE=2 SV=1	0	FALSE	107.05	49	13	55	13	1	358	40.5	6.32	211.03	13	0
High	Master Protein	P67779	Prohibitin OS=Rattus norvegicus OX=10116 GN=Phb PE=1 SV=1	0	FALSE	122.124	91	13	52	13	1	272	29.8	5.76	228.12	13	0
High	Master Protein	P04906	Glutathione S-transferase P OS=Rattus norvegicus OX=10116 GN=Gstp1 PE=1 SV=2	0	FALSE	13.146	12	1	6	1	1	210	23.4	7.36	30.47	1	0
High	Master Protein	P35213	14-3-3 protein beta/alpha OS=Rattus norvegicus OX=10116 GN=Ywhab PE=1 SV=3	0	FALSE	67.22	58	13	51	9	1	246	28	4.88	178.08	13	0
High	Master Protein	P60881	Synaptosomal-associated protein 25 OS=Rattus norvegicus OX=10116 GN=Snap25 PE=1 SV=1	0	FALSE	94.718	61	13	48	13	1	206	23.3	4.77	166.64	13	0
High	Master Protein	P14659	Heat shock-related 70 kDa protein 2 OS=Rattus norvegicus OX=10116 GN=Hspa2 PE=1 SV=2	0	FALSE	59.671	25	13	47	3	1	633	69.6	5.67	140.6	13	0
High	Master Protein	Q63610	Tropomyosin alpha-3 chain OS=Rattus norvegicus OX=10116 GN=Tpm3 PE=1 SV=2	0	FALSE	78.183	50	13	47	8	1	248	29	4.78	161.94	13	5
High	Master Protein	P50398	Rab GDP dissociation inhibitor alpha OS=Rattus norvegicus OX=10116 GN=Gdi1 PE=1 SV=1	0	FALSE	97.883	48	13	46	9	1	447	50.5	5.14	197.27	13	4
High	Master Protein	P50878	60S ribosomal protein L4 OS=Rattus norvegicus OX=10116 GN=Rpl4 PE=1 SV=3	0	FALSE	70.897	39	13	44	13	1	421	47.2	10.92	115.08	13	0
High	Master Protein	P18484	AP-2 complex subunit alpha-2 OS=Rattus norvegicus OX=10116 GN=Ap2a2 PE=1 SV=3	0	FALSE	80.946	22	13	37	10	1	938	104	6.93	123.7	13	3
High	Master Protein	A0A0G2JSR7	Matrin-3 OS=Rattus norvegicus OX=10116 GN=Matr3 PE=1 SV=1	0	FALSE	57.289	23	13	35	13	1	845	94.4	6.25	86.35	13	0
High	Master Protein	P15129	Cytochrome P450 4B1 OS=Rattus norvegicus OX=10116 GN=Cyp4b1 PE=1 SV=3	0	FALSE	62.562	41	13	34	13	1	511	58.9	8.65	122.27	13	0
High	Master Protein	O35532	Methylsterol monooxygenase 1 OS=Rattus norvegicus OX=10116 GN=Msmo1 PE=1 SV=1	0.001	FALSE	6.52	8	1	6	1	1	293	34.9	7.44	18.32	1	0
High	Master Protein	Q5XHZ0	Heat shock protein 75 kDa, mitochondrial OS=Rattus norvegicus OX=10116 GN=Trap1 PE=1 SV=1	0	FALSE	65.97	27	13	34	12	1	706	80.4	7.03	119.91	13	0
High	Master Protein	D3ZZZ9	Catenin (Cadherin associated protein), delta 1 (Predicted), isoform CRA_a OS=Rattus norvegicus OX=10116 GN=Ctnnd1 PE=1 SV=1	0	FALSE	64.86	21	13	32	13	1	932	104	6.95	115.9	13	0
High	Master Protein	G3V888	ATP-citrate synthase OS=Rattus norvegicus OX=10116 GN=Acly PE=1 SV=1	0	FALSE	50.901	21	13	27	13	1	1101	120.7	7.44	96.87	13	0
High	Master Protein	D3ZEH3	SEC61 translocon subunit alpha 2 OS=Rattus norvegicus OX=10116 GN=Sec61a2 PE=1 SV=1	0	FALSE	8.416	2	1	6	1	1	476	52.2	8.06	11.35	1	0
High	Master Protein	Q99JD4	CLIP-associating protein 2 OS=Rattus norvegicus OX=10116 GN=Clasp2 PE=1 SV=1	0	FALSE	56.093	16	13	27	13	1	1286	140.6	8.57	92.06	13	0
High	Master Protein	Q66HG5	Transmembrane 9 superfamily member 2 OS=Rattus norvegicus OX=10116 GN=Tm9sf2 PE=2 SV=1	0	FALSE	9.955	2	1	6	1	1	663	75.5	7.44	18.04	1	0
High	Master Protein	D4A8U7	Dynactin subunit 1 OS=Rattus norvegicus OX=10116 GN=Dctn1 PE=1 SV=2	0	FALSE	56.75	19	13	26	13	1	1281	141.9	5.9	85.44	13	0
High	Master Protein	D3ZES7	Plexin A4 OS=Rattus norvegicus OX=10116 GN=Plxna4 PE=3 SV=1	0	FALSE	52.295	13	13	25	8	1	1893	212.5	6.87	88.09	13	3
High	Master Protein	D3ZQ57	Plexin B2 OS=Rattus norvegicus OX=10116 GN=Plxnb2 PE=1 SV=1	0	FALSE	41.821	12	13	25	13	1	1841	205.8	5.99	72.09	13	0
High	Master Protein	G3V984	Protein bassoon OS=Rattus norvegicus OX=10116 GN=Bsn PE=4 SV=1	0	FALSE	51.501	7	13	18	2	1	3933	417.8	7.59	59.94	13	9
High	Master Protein	G3V936	Citrate synthase OS=Rattus norvegicus OX=10116 GN=Cs PE=1 SV=1	0	FALSE	151.745	39	13	120	1	1	466	51.8	8.41	541.43	13	0
High	Master Protein	Q8VHF5	Citrate synthase, mitochondrial OS=Rattus norvegicus OX=10116 GN=Cs PE=1 SV=1	0	FALSE	131.85	38	13	101	1	1	466	51.8	8.35	443.38	13	17
High	Master Protein	A0A0G2K330	Trifunctional enzyme subunit beta, mitochondrial OS=Rattus norvegicus OX=10116 GN=Hadhb PE=1 SV=1	0	FALSE	95.075	36	12	57	12	1	484	52.5	9.52	202.15	12	0
High	Master Protein	P85834	Elongation factor Tu, mitochondrial OS=Rattus norvegicus OX=10116 GN=Tufm PE=1 SV=1	0	FALSE	102.628	46	12	54	12	1	452	49.5	7.56	189.81	12	0
High	Master Protein	P32851	Syntaxin-1A OS=Rattus norvegicus OX=10116 GN=Stx1a PE=1 SV=1	0	FALSE	126.508	76	12	51	10	1	288	33	5.24	194.48	12	2
High	Master Protein	P68255	14-3-3 protein theta OS=Rattus norvegicus OX=10116 GN=Ywhaq PE=1 SV=1	0	FALSE	87.88	47	12	50	9	1	245	27.8	4.78	167.82	12	0
High	Master Protein	Q6JP77	A-kinase anchor protein 7 isoforms delta and gamma OS=Rattus norvegicus OX=10116 GN=Akap7 PE=1 SV=1	0.001	FALSE	5.599	3	1	5	1	1	353	39.4	6.81	12.56	1	0
High	Master Protein	Q920L2	Succinate dehydrogenase [ubiquinone] flavoprotein subunit, mitochondrial OS=Rattus norvegicus OX=10116 GN=Sdha PE=1 SV=1	0	FALSE	117.588	29	12	47	12	1	656	71.6	7.17	185.46	12	0
High	Master Protein	P11505	Plasma membrane calcium-transporting ATPase 1 OS=Rattus norvegicus OX=10116 GN=Atp2b1 PE=1 SV=3	0	FALSE	86.055	15	12	46	6	1	1220	134.6	5.86	150.7	12	1
High	Master Protein	Q5BK63	NADH dehydrogenase [ubiquinone] 1 alpha subcomplex subunit 9, mitochondrial OS=Rattus norvegicus OX=10116 GN=Ndufa9 PE=1 SV=2	0	FALSE	103.193	54	12	45	12	1	377	42.5	9.82	168.65	12	0
High	Master Protein	F1LUE2	Calcium/calmodulin-dependent protein kinase OS=Rattus norvegicus OX=10116 GN=Camk2b PE=1 SV=2	0	FALSE	71.886	28	12	44	5	1	666	72.8	7.27	144.83	12	8
High	Master Protein	A0A0G2JUX5	Transcriptional activator protein Pur-beta OS=Rattus norvegicus OX=10116 GN=Purb PE=1 SV=1	0	FALSE	111.806	67	12	42	8	1	317	33.5	5.43	136.93	12	4
High	Master Protein	Q07266	Drebrin OS=Rattus norvegicus OX=10116 GN=Dbn1 PE=1 SV=3	0	FALSE	100.794	24	12	39	12	1	707	77.4	4.5	165.23	12	0
High	Master Protein	A0A0H2UHB7	Anion exchange protein OS=Rattus norvegicus OX=10116 GN=Slc4a4 PE=1 SV=1	0	FALSE	88.81	19	12	37	11	1	1099	123.5	6.79	140.6	12	1
High	Master Protein	Q5XI34	Protein phosphatase 2 (Formerly 2A), regulatory subunit A (PR 65), alpha isoform, isoform CRA_a OS=Rattus norvegicus OX=10116 GN=Ppp2r1a PE=1 SV=1	0	FALSE	63.322	33	12	32	12	1	589	65.3	5.11	122.34	12	0
High	Master Protein	D3ZLT1	Complex I-B18 OS=Rattus norvegicus OX=10116 GN=Ndufb7 PE=1 SV=1	0	FALSE	7.055	19	1	5	1	1	137	16.6	8.46	24.94	1	0
High	Master Protein	G3V803	Cadherin-2 OS=Rattus norvegicus OX=10116 GN=Cdh2 PE=1 SV=1	0	FALSE	68.81	23	12	29	12	1	906	99.6	4.78	115.51	12	0
High	Master Protein	A0A0G2K5U9	Alpha-actinin-4 OS=Rattus norvegicus OX=10116 GN=Actn4 PE=1 SV=1	0	FALSE	71.92	25	12	27	9	1	911	104.9	5.44	106.75	12	3
High	Master Protein	G3V949	CAP-Gly domain-containing linker protein 2 OS=Rattus norvegicus OX=10116 GN=Clip2 PE=1 SV=1	0	FALSE	53.404	16	12	27	11	1	1047	115.7	6.54	85.96	12	1
High	Master Protein	G3V6P7	Myosin, heavy polypeptide 9, non-muscle OS=Rattus norvegicus OX=10116 GN=Myh9 PE=1 SV=1	0	FALSE	42.521	9	12	21	8	1	1960	226.3	5.66	61.65	12	0
High	Master Protein	Q9JIR4	Regulating synaptic membrane exocytosis protein 1 OS=Rattus norvegicus OX=10116 GN=Rims1 PE=1 SV=1	0	FALSE	49.867	14	12	20	12	1	1615	179.5	9.58	75.06	12	0
High	Master Protein	A0A0G2K5C6	Microtubule-associated protein 1A OS=Rattus norvegicus OX=10116 GN=Map1a PE=1 SV=1	0	FALSE	49.793	9	12	18	12	1	3014	325.4	4.97	72.41	12	0
High	Master Protein	O88778	Protein bassoon OS=Rattus norvegicus OX=10116 GN=Bsn PE=1 SV=3	0	FALSE	47.337	6	12	17	1	1	3938	418.2	7.71	57.01	12	0
High	Master Protein	P62260	14-3-3 protein epsilon OS=Rattus norvegicus OX=10116 GN=Ywhae PE=1 SV=1	0	FALSE	164.489	74	11	98	10	1	255	29.2	4.74	390.33	11	0
High	Master Protein	P04182	Ornithine aminotransferase, mitochondrial OS=Rattus norvegicus OX=10116 GN=Oat PE=1 SV=1	0	FALSE	117.434	41	11	71	11	1	439	48.3	6.99	285.33	11	0
High	Master Protein	Q5PQZ9	NADH dehydrogenase [ubiquinone] 1 subunit C2 OS=Rattus norvegicus OX=10116 GN=Ndufc2 PE=1 SV=1	0	FALSE	7.761	28	1	5	1	1	120	14.3	9.39	25.94	1	0
High	Master Protein	P12369	cAMP-dependent protein kinase type II-beta regulatory subunit OS=Rattus norvegicus OX=10116 GN=Prkar2b PE=1 SV=3	0	FALSE	117.062	48	11	65	9	1	416	46.1	4.98	272.73	11	2
High	Master Protein	A0A0G2JXE0	Histone H2B OS=Rattus norvegicus OX=10116 GN=LOC102549061 PE=3 SV=1	0	FALSE	98.433	52	11	53	3	1	126	13.9	10.32	195.11	11	8
High	Master Protein	P61265	Syntaxin-1B OS=Rattus norvegicus OX=10116 GN=Stx1b PE=1 SV=1	0	FALSE	101.595	70	11	49	9	1	288	33.2	5.38	162.25	11	0
High	Master Protein	Q3ZAV2	Y-box-binding protein 1 OS=Rattus norvegicus OX=10116 GN=Ybx1 PE=1 SV=1	0	FALSE	137.401	57	11	49	11	1	326	36.2	9.88	209.11	11	0
High	Master Protein	A2VD12	Pre-B-cell leukemia transcription factor-interacting protein 1 OS=Rattus norvegicus OX=10116 GN=Pbxip1 PE=1 SV=1	0	FALSE	101.474	32	11	45	11	1	722	80.2	5.41	188.59	11	0
High	Master Protein	Q68FR9	Elongation factor 1-delta OS=Rattus norvegicus OX=10116 GN=Eef1d PE=1 SV=2	0	FALSE	111.449	46	11	42	11	1	281	31.3	5.06	182.58	11	0
High	Master Protein	Q5RJR9	Collagen-binding protein OS=Rattus norvegicus OX=10116 GN=Serpinh1 PE=1 SV=1	0	FALSE	83.486	50	11	41	2	1	417	46.5	8.82	173.37	11	11
High	Master Protein	A0A0G2K9A2	Arp2/3 complex 34 kDa subunit OS=Rattus norvegicus OX=10116 GN=Arpc2 PE=1 SV=1	0	FALSE	70.165	48	11	39	11	1	300	34.3	7.36	139.72	11	0
High	Master Protein	Q5BJT9	Creatine kinase OS=Rattus norvegicus OX=10116 GN=Ckmt1 PE=1 SV=1	0	FALSE	71.696	40	11	36	11	1	418	46.9	8.32	116.73	11	0
High	Master Protein	G3V826	Transketolase OS=Rattus norvegicus OX=10116 GN=Tkt PE=1 SV=1	0	FALSE	83.708	38	11	36	11	1	655	71.1	7.62	131.55	11	0
High	Master Protein	A0A0G2KA95	Neural cell adhesion molecule L1 OS=Rattus norvegicus OX=10116 GN=L1cam PE=1 SV=1	0	FALSE	82.223	19	11	35	11	1	1333	149	5.82	146.67	11	0
High	Master Protein	F1LNF1	Heterogeneous nuclear ribonucleoproteins A2/B1 OS=Rattus norvegicus OX=10116 GN=Hnrnpa2b1 PE=1 SV=1	0	FALSE	90.572	49	11	33	10	1	352	37.3	9.07	118.17	11	1
High	Master Protein	Q9EPH8	Polyadenylate-binding protein 1 OS=Rattus norvegicus OX=10116 GN=Pabpc1 PE=1 SV=1	0	FALSE	62.659	35	11	33	10	1	636	70.7	9.5	110.25	11	1
High	Master Protein	A0A0G2JVC8	Terpene cyclase/mutase family member OS=Rattus norvegicus OX=10116 GN=Lss PE=1 SV=1	0	FALSE	54.378	19	11	33	11	1	733	83.2	6.67	102.08	11	0
High	Master Protein	P17764	Acetyl-CoA acetyltransferase, mitochondrial OS=Rattus norvegicus OX=10116 GN=Acat1 PE=1 SV=1	0	FALSE	52.646	41	11	30	11	1	424	44.7	8.76	78.83	11	0
High	Master Protein	P13221	Aspartate aminotransferase, cytoplasmic OS=Rattus norvegicus OX=10116 GN=Got1 PE=1 SV=3	0	FALSE	50.465	45	11	30	11	1	413	46.4	7.21	93.41	11	0
High	Master Protein	P19139	Casein kinase II subunit alpha OS=Rattus norvegicus OX=10116 GN=Csnk2a1 PE=1 SV=2	0	FALSE	80.087	51	11	30	11	1	391	45	7.74	100.81	11	0
High	Master Protein	F1LRV4	Heat shock 70 kDa protein 4 OS=Rattus norvegicus OX=10116 GN=Hspa4 PE=1 SV=1	0	FALSE	60.594	27	11	30	11	1	840	94	5.21	103.32	11	0
High	Master Protein	A0A0G2JSM7	Adducin 1 (Alpha), isoform CRA_b OS=Rattus norvegicus OX=10116 GN=Add1 PE=1 SV=1	0	FALSE	61.249	22	11	29	10	1	735	80.3	6.15	108.55	11	1
High	Master Protein	A0A0A6YYM0	Long-chain-fatty-acid--CoA ligase 6 OS=Rattus norvegicus OX=10116 GN=Acsl6 PE=1 SV=2	0	FALSE	58.894	23	11	27	11	1	722	80.9	7.09	100.49	11	0
High	Master Protein	F1LQJ7	Phosphoenolpyruvate carboxykinase (GTP) OS=Rattus norvegicus OX=10116 GN=Pck2 PE=1 SV=2	0	FALSE	58.396	33	11	26	11	1	641	71.2	8.34	92.91	11	0
High	Master Protein	G3V7I3	ATPase 13A1 OS=Rattus norvegicus OX=10116 GN=Atp13a1 PE=1 SV=1	0	FALSE	50.266	16	11	25	11	1	1197	131.8	8.07	97.8	11	0
High	Master Protein	Q5U2P5	C2CD2-like OS=Rattus norvegicus OX=10116 GN=C2cd2l PE=1 SV=1	0	FALSE	47.618	30	11	25	11	1	706	76	7.46	74.47	11	0
High	Master Protein	D3ZZK3	Receptor protein-tyrosine kinase OS=Rattus norvegicus OX=10116 GN=Epha4 PE=4 SV=1	0	FALSE	56.462	22	11	24	10	1	986	109.8	6.42	82.57	11	1
High	Master Protein	D3ZSA9	Nodal modulator 1 OS=Rattus norvegicus OX=10116 GN=Nomo1 PE=1 SV=1	0	FALSE	61.252	17	11	21	11	1	1214	133.4	6.07	96.28	11	0
High	Master Protein	Q9Z272	ARF GTPase-activating protein GIT1 OS=Rattus norvegicus OX=10116 GN=Git1 PE=1 SV=1	0	FALSE	49.87	23	11	18	11	1	770	85.2	6.95	71.57	11	0
High	Master Protein	F1MAN8	Laminin subunit alpha 5 OS=Rattus norvegicus OX=10116 GN=Lama5 PE=1 SV=2	0	FALSE	47.032	5	11	18	11	1	3713	403.5	6.68	58.22	11	0
High	Master Protein	Q99M64	Phosphatidylinositol 4-kinase type 2-alpha OS=Rattus norvegicus OX=10116 GN=Pi4k2a PE=1 SV=1	0	FALSE	40.015	37	11	18	11	1	478	54.3	8.07	55.39	11	0
High	Master Protein	F1M0Z6	Neogenin OS=Rattus norvegicus OX=10116 GN=Neo1 PE=1 SV=2	0	FALSE	50.837	17	11	18	1	1	1209	132.2	6.86	60.2	11	0
High	Master Protein	P11275	Calcium/calmodulin-dependent protein kinase type II subunit alpha OS=Rattus norvegicus OX=10116 GN=Camk2a PE=1 SV=1	0	FALSE	93.319	41	10	57	6	1	478	54.1	7.08	206.75	10	0
High	Master Protein	P24368	Peptidyl-prolyl cis-trans isomerase B OS=Rattus norvegicus OX=10116 GN=Ppib PE=1 SV=3	0	FALSE	69.97	57	10	57	10	1	216	23.8	9.5	192.46	10	0
High	Master Protein	G3V9N6	Protein YIF1B OS=Rattus norvegicus OX=10116 GN=Yif1b PE=1 SV=2	0	FALSE	8.119	7	1	5	1	1	366	40.1	9.54	21.51	1	0
High	Master Protein	Q5XIJ3	Isocitrate dehydrogenase [NAD] subunit, mitochondrial OS=Rattus norvegicus OX=10116 GN=Idh3g PE=1 SV=1	0	FALSE	97.417	40	10	55	10	1	393	42.8	9.01	217.89	10	0
High	Master Protein	A0A0H2UHQ0	4F2 cell-surface antigen heavy chain OS=Rattus norvegicus OX=10116 GN=Slc3a2 PE=1 SV=1	0	FALSE	96.222	28	10	46	10	1	566	61.8	5.19	175.64	10	0
High	Master Protein	P05065	Fructose-bisphosphate aldolase A OS=Rattus norvegicus OX=10116 GN=Aldoa PE=1 SV=2	0	FALSE	82.654	34	10	46	9	1	364	39.3	8.09	175.8	10	1
High	Master Protein	F1LPS8	Transcriptional activator protein Pur-alpha OS=Rattus norvegicus OX=10116 GN=Pura PE=1 SV=3	0	FALSE	92.529	48	10	45	7	1	289	31.9	8.59	142.25	10	0
High	Master Protein	Q03344	ATPase inhibitor, mitochondrial OS=Rattus norvegicus OX=10116 GN=Atp5if1 PE=3 SV=2	0	FALSE	89.105	53	10	42	10	1	107	12.2	9.6	148.74	10	0
High	Master Protein	Q68FX0	Isocitrate dehydrogenase [NAD] subunit beta, mitochondrial OS=Rattus norvegicus OX=10116 GN=Idh3B PE=2 SV=1	0	FALSE	74.439	35	10	40	10	1	385	42.3	8.75	117.73	10	0
High	Master Protein	Q68FQ0	T-complex protein 1 subunit epsilon OS=Rattus norvegicus OX=10116 GN=Cct5 PE=1 SV=1	0	FALSE	65.513	28	10	37	10	1	541	59.5	5.72	115.11	10	0
High	Master Protein	P85515	Alpha-centractin OS=Rattus norvegicus OX=10116 GN=Actr1a PE=1 SV=1	0	FALSE	73.868	59	10	35	7	1	376	42.6	6.64	120.05	10	5
High	Master Protein	P16970	ATP-binding cassette sub-family D member 3 OS=Rattus norvegicus OX=10116 GN=Abcd3 PE=1 SV=3	0	FALSE	70.818	28	10	35	10	1	659	75.3	9.25	116.41	10	0
High	Master Protein	A0A0G2K151	Apolipoprotein E OS=Rattus norvegicus OX=10116 GN=Apoe PE=1 SV=1	0	FALSE	73.08	35	10	33	10	1	359	41.2	5.83	121.64	10	0
High	Master Protein	P15791	Calcium/calmodulin-dependent protein kinase type II subunit delta OS=Rattus norvegicus OX=10116 GN=Camk2d PE=1 SV=1	0	FALSE	63.591	29	10	33	4	1	533	60	7.27	107.67	10	1
High	Master Protein	P15178	Aspartate--tRNA ligase, cytoplasmic OS=Rattus norvegicus OX=10116 GN=Dars1 PE=1 SV=1	0	FALSE	62.028	36	10	32	10	1	501	57.1	6.44	103.73	10	0
High	Master Protein	D4AE68	Guanine nucleotide binding protein, alpha q polypeptide, isoform CRA_a OS=Rattus norvegicus OX=10116 GN=Gnaq PE=1 SV=2	0	FALSE	62.261	39	10	32	8	1	359	42.1	5.68	125.74	10	2
High	Master Protein	P50399	Rab GDP dissociation inhibitor beta OS=Rattus norvegicus OX=10116 GN=Gdi2 PE=1 SV=2	0	FALSE	67.537	25	10	31	6	1	445	50.5	6.25	105.3	10	0
High	Master Protein	P85845	Fascin OS=Rattus norvegicus OX=10116 GN=Fscn1 PE=1 SV=2	0	FALSE	67.782	20	10	30	10	1	493	54.5	6.74	111.89	10	0
High	Master Protein	D3ZQD3	2-oxoglutarate dehydrogenase-like, mitochondrial OS=Rattus norvegicus OX=10116 GN=Ogdhl PE=1 SV=2	0	FALSE	46.281	17	10	29	6	1	1010	114.6	6.93	92.36	10	0
High	Master Protein	D3ZFK7	Ribosomal_L23eN domain-containing protein OS=Rattus norvegicus OX=10116 PE=3 SV=2	0	FALSE	12.893	11	1	5	1	1	158	17.7	10.39	14.5	1	0
High	Master Protein	A0A0G2K3Q6	Fructose-bisphosphate aldolase OS=Rattus norvegicus OX=10116 GN=Aldoc PE=1 SV=1	0	FALSE	70.743	46	10	29	9	1	373	40.5	6.86	116.12	10	0
High	Master Protein	P50475	Alanine--tRNA ligase, cytoplasmic OS=Rattus norvegicus OX=10116 GN=Aars1 PE=1 SV=3	0	FALSE	61.583	18	10	28	10	1	968	106.7	5.62	103.38	10	0
High	Master Protein	Q99376	Transferrin receptor protein 1 OS=Rattus norvegicus OX=10116 GN=Tfrc PE=1 SV=2	0	FALSE	75.249	28	10	28	10	1	761	85.8	6.18	106.25	10	0
High	Master Protein	P50554	4-aminobutyrate aminotransferase, mitochondrial OS=Rattus norvegicus OX=10116 GN=Abat PE=1 SV=3	0	FALSE	46.497	36	10	27	10	1	500	56.4	7.93	97.58	10	0
High	Master Protein	A0A0G2JZH8	Dihydrolipoamide acetyltransferase component of pyruvate dehydrogenase complex OS=Rattus norvegicus OX=10116 GN=Pdhx PE=1 SV=1	0	FALSE	57.942	30	10	27	10	1	502	54.1	8.75	93.36	10	0
High	Master Protein	Q63083	Nucleobindin-1 OS=Rattus norvegicus OX=10116 GN=Nucb1 PE=1 SV=1	0	FALSE	49.683	41	10	27	10	1	459	53.5	5.12	86.58	10	0
High	Master Protein	D3ZKP9	Voltage-dependent calcium channel subunit alpha-2/delta-1 OS=Rattus norvegicus OX=10116 GN=Cacna2d1 PE=1 SV=3	0	FALSE	56.974	15	10	27	10	1	1092	123.6	5.31	78.15	10	0
High	Master Protein	E9PT65	Radixin OS=Rattus norvegicus OX=10116 GN=Rdx PE=1 SV=2	0	FALSE	62.297	21	10	26	7	1	583	68.4	5.74	85.71	10	0
High	Master Protein	Q5U302	Catenin (Cadherin associated protein), alpha 1 OS=Rattus norvegicus OX=10116 GN=Ctnna1 PE=1 SV=1	0	FALSE	53.152	21	10	25	8	1	908	100.2	6.23	91.81	10	2
High	Master Protein	Q568Z4	Signal peptidase complex subunit 3 OS=Rattus norvegicus OX=10116 GN=Spcs3 PE=2 SV=1	0	FALSE	9.262	7	1	5	1	1	180	20.1	9.6	15.43	1	0
High	Master Protein	Q5XIP9	Transmembrane protein 43 OS=Rattus norvegicus OX=10116 GN=Tmem43 PE=2 SV=1	0	FALSE	56.973	55	10	25	10	1	400	44.7	7.36	114.76	10	0
High	Master Protein	Q5RKG9	Eukaryotic translation initiation factor 4B OS=Rattus norvegicus OX=10116 GN=Eif4b PE=1 SV=1	0	FALSE	57.504	28	10	24	10	1	611	69	5.81	74.27	10	0
High	Master Protein	Q9Z2S9	Flotillin-2 OS=Rattus norvegicus OX=10116 GN=Flot2 PE=1 SV=1	0	FALSE	50.412	43	10	24	10	1	428	47	5.2	78.83	10	0
High	Master Protein	A0A0G2K8K0	Splicing factor proline and glutamine-rich OS=Rattus norvegicus OX=10116 GN=Sfpq PE=1 SV=1	0	FALSE	54.62	25	10	23	10	1	696	75	9.39	78.56	10	0
High	Master Protein	D3ZM69	Erythrocyte membrane protein band 4.1-like 2 OS=Rattus norvegicus OX=10116 GN=Epb41l2 PE=1 SV=2	0	FALSE	49.875	16	10	22	10	1	996	110.6	5.43	73.41	10	0
High	Master Protein	G3V9N1	RCG21137 OS=Rattus norvegicus OX=10116 GN=Pgam5 PE=1 SV=1	0	FALSE	39.416	43	10	22	10	1	288	32	8.68	64.17	10	0
High	Master Protein	F7F707	Enhancer of mRNA-decapping protein 4 OS=Rattus norvegicus OX=10116 GN=Edc4 PE=1 SV=2	0	FALSE	48.732	13	10	20	10	1	1519	163.2	5.72	85.23	10	0
High	Master Protein	Q9WVE9	Intersectin-1 OS=Rattus norvegicus OX=10116 GN=Itsn1 PE=1 SV=2	0	FALSE	42.342	9	10	20	10	1	1713	194.1	7.84	73.11	10	0
High	Master Protein	D4A0A1	SOGA family member 3 OS=Rattus norvegicus OX=10116 GN=Soga3 PE=1 SV=1	0	FALSE	42.214	15	10	19	10	1	944	103	6.11	59.06	10	0
High	Master Protein	D3ZVQ0	Ubiquitin carboxyl-terminal hydrolase OS=Rattus norvegicus OX=10116 GN=Usp5 PE=1 SV=1	0	FALSE	50.978	20	10	19	10	1	858	95.7	5.01	72.31	10	0
High	Master Protein	Q91Z79	Liprin-alpha-3 OS=Rattus norvegicus OX=10116 GN=Ppfia3 PE=1 SV=2	0	FALSE	32.143	12	10	18	8	1	1192	133.3	5.62	54.03	10	2
High	Master Protein	P29457	Serpin H1 OS=Rattus norvegicus OX=10116 GN=Serpinh1 PE=1 SV=1	0	FALSE	81.34	51	10	41	1	1	417	46.5	8.82	169.86	10	0
High	Master Protein	D3ZRN3	Actin, beta-like 2 OS=Rattus norvegicus OX=10116 GN=Actbl2 PE=1 SV=1	0	FALSE	68.116	28	9	113	4	1	376	41.9	5.49	284.4	9	0
High	Master Protein	M0R5J4	2-phospho-D-glycerate hydro-lyase OS=Rattus norvegicus OX=10116 PE=3 SV=1	0	FALSE	71.556	30	9	55	8	1	434	47	6.37	183.74	9	1
High	Master Protein	P62630	Elongation factor 1-alpha 1 OS=Rattus norvegicus OX=10116 GN=Eef1a1 PE=2 SV=1	0	FALSE	77.114	31	9	55	3	1	462	50.1	9.01	164.48	9	6
High	Master Protein	Q3MHS9	Chaperonin containing Tcp1, subunit 6A (Zeta 1) OS=Rattus norvegicus OX=10116 GN=Cct6a PE=1 SV=1	0	FALSE	86.801	28	9	52	9	1	531	58	7.08	192.14	9	0
High	Master Protein	P28480	T-complex protein 1 subunit alpha OS=Rattus norvegicus OX=10116 GN=Tcp1 PE=1 SV=1	0	FALSE	101.007	37	9	49	9	1	556	60.3	6.21	213.96	9	0
High	Master Protein	F1LNF7	Isocitrate dehydrogenase [NAD] subunit, mitochondrial OS=Rattus norvegicus OX=10116 GN=Idh3a PE=1 SV=2	0	FALSE	86.857	33	9	48	9	1	382	41.2	6.93	219.12	9	0
High	Master Protein	F1LQS3	60S ribosomal protein L6 OS=Rattus norvegicus OX=10116 GN=Rpl6-ps1 PE=3 SV=1	0	FALSE	80.308	30	9	44	9	1	298	33.5	10.74	134.19	9	0
High	Master Protein	Q62703	Reticulocalbin-2 OS=Rattus norvegicus OX=10116 GN=Rcn2 PE=1 SV=2	0	FALSE	90.258	35	9	42	9	1	320	37.4	4.41	163.24	9	0
High	Master Protein	P24329	Thiosulfate sulfurtransferase OS=Rattus norvegicus OX=10116 GN=Tst PE=1 SV=3	0	FALSE	66.923	43	9	41	9	1	297	33.4	7.85	147.13	9	0
High	Master Protein	G3V6U3	Alpha-1,3/1,6-mannosyltransferase ALG2 OS=Rattus norvegicus OX=10116 GN=Alg2 PE=1 SV=1	0	FALSE	75.676	40	9	40	9	1	415	47.3	7.97	155.9	9	0
High	Master Protein	P04785	Protein disulfide-isomerase OS=Rattus norvegicus OX=10116 GN=P4hb PE=1 SV=2	0	FALSE	63.121	36	9	39	9	1	509	56.9	4.93	125.48	9	0
High	Master Protein	P41123	60S ribosomal protein L13 OS=Rattus norvegicus OX=10116 GN=Rpl13 PE=1 SV=2	0	FALSE	73.65	59	9	38	9	1	211	24.3	11.55	116.82	9	0
High	Master Protein	P68182	cAMP-dependent protein kinase catalytic subunit beta OS=Rattus norvegicus OX=10116 GN=Prkacb PE=1 SV=2	0	FALSE	80.16	41	9	38	6	1	351	40.7	8.56	151.42	9	3
High	Master Protein	Q99068	Alpha-2-macroglobulin receptor-associated protein OS=Rattus norvegicus OX=10116 GN=Lrpap1 PE=1 SV=2	0	FALSE	88.806	46	9	36	9	1	360	42	7.37	135.21	9	0
High	Master Protein	G3V8R1	Nucleobindin 2, isoform CRA_b OS=Rattus norvegicus OX=10116 GN=Nucb2 PE=1 SV=1	0	FALSE	68.22	31	9	36	9	1	420	50.1	5.11	117.96	9	0
High	Master Protein	Q5HZY0	UBX domain-containing protein 4 OS=Rattus norvegicus OX=10116 GN=Ubxn4 PE=1 SV=1	0	FALSE	62.011	23	9	36	9	1	506	56.4	6.04	96.16	9	0
High	Master Protein	G3V997	Neuronal migration protein doublecortin OS=Rattus norvegicus OX=10116 GN=Dcx PE=1 SV=1	0	FALSE	66.53	37	9	35	8	1	365	40.5	9.28	101.36	9	0
High	Master Protein	Q1PBJ1	Lactadherin OS=Rattus norvegicus OX=10116 GN=Mfge8 PE=1 SV=1	0	FALSE	65.891	31	9	34	9	1	483	53.1	6.65	132.86	9	0
High	Master Protein	D3ZE63	Uncharacterized protein OS=Rattus norvegicus OX=10116 PE=3 SV=1	0	FALSE	7.032	10	1	5	1	1	115	12.6	7.9	16.54	1	0
High	Master Protein	B0K031	60S ribosomal protein L7 OS=Rattus norvegicus OX=10116 GN=Rpl7 PE=1 SV=1	0	FALSE	54.653	42	9	32	9	1	260	30.3	10.87	94.22	9	0
High	Master Protein	Q63198	Contactin-1 OS=Rattus norvegicus OX=10116 GN=Cntn1 PE=1 SV=2	0	FALSE	62.714	14	9	32	9	1	1021	113.4	6.11	112.35	9	0
High	Master Protein	P25235	Dolichyl-diphosphooligosaccharide--protein glycosyltransferase subunit 2 OS=Rattus norvegicus OX=10116 GN=Rpn2 PE=2 SV=2	0	FALSE	74.441	31	9	32	9	1	631	69	5.97	138.91	9	0
High	Master Protein	A0A0G2K9Q6	Calcium-transporting ATPase OS=Rattus norvegicus OX=10116 GN=Atp2b3 PE=1 SV=1	0	FALSE	56.016	9	9	31	4	1	1258	138.5	5.94	95.76	9	0
High	Master Protein	D4AC23	T-complex protein 1 subunit eta OS=Rattus norvegicus OX=10116 GN=Cct7 PE=1 SV=1	0	FALSE	60.901	29	9	31	9	1	544	59.6	8	108.11	9	0
High	Master Protein	Q9R066	Coxsackievirus and adenovirus receptor homolog OS=Rattus norvegicus OX=10116 GN=Cxadr PE=1 SV=2	0	FALSE	55.377	35	9	30	9	1	365	39.9	7.27	92.72	9	0
High	Master Protein	D3ZU22	60S ribosomal protein L7a OS=Rattus norvegicus OX=10116 GN=LOC108349606 PE=3 SV=1	0	FALSE	41.697	39	9	29	9	1	266	30	10.55	63.49	9	0
High	Master Protein	P83883	60S ribosomal protein L36a OS=Rattus norvegicus OX=10116 GN=Rpl36a PE=1 SV=2	0	FALSE	10.022	13	1	4	1	1	106	12.4	10.58	17	1	0
High	Master Protein	D3ZUY8	AP-2 complex subunit alpha OS=Rattus norvegicus OX=10116 GN=Ap2a1 PE=1 SV=1	0	FALSE	55.983	13	9	29	6	1	977	107.6	7.06	97.73	9	0
High	Master Protein	Q6AYT7	Lysophosphatidylserine lipase ABHD12 OS=Rattus norvegicus OX=10116 GN=Abhd12 PE=2 SV=1	0	FALSE	61.768	28	9	29	9	1	398	45.3	8.72	102.57	9	0
High	Master Protein	A0A0G2K719	RNA helicase OS=Rattus norvegicus OX=10116 GN=Ddx3x PE=1 SV=1	0	FALSE	64.972	25	9	29	9	1	662	73.1	7.18	92.74	9	0
High	Master Protein	Q62844	Tyrosine-protein kinase Fyn OS=Rattus norvegicus OX=10116 GN=Fyn PE=1 SV=1	0	FALSE	63.646	29	9	28	8	1	537	60.7	6.67	114.07	9	1
High	Master Protein	B2GUZ3	Formyltetrahydrofolate synthetase OS=Rattus norvegicus OX=10116 GN=Mthfd1l PE=1 SV=1	0	FALSE	61.82	16	9	27	9	1	977	105.8	7.5	96.57	9	0
High	Master Protein	P12007	Isovaleryl-CoA dehydrogenase, mitochondrial OS=Rattus norvegicus OX=10116 GN=Ivd PE=1 SV=2	0	FALSE	62.459	52	9	27	9	1	424	46.4	7.9	109.08	9	0
High	Master Protein	Q6P3V8	RNA helicase OS=Rattus norvegicus OX=10116 GN=Eif4a1 PE=1 SV=1	0	FALSE	66.44	37	9	27	5	1	406	46.1	5.48	98.02	9	4
High	Master Protein	G3V945	Succinate-semialdehyde dehydrogenase OS=Rattus norvegicus OX=10116 GN=Aldh5a1 PE=1 SV=1	0	FALSE	72.71	27	9	27	9	1	523	56.1	8.09	110.47	9	0
High	Master Protein	Q5PPJ6	Leucyl-tRNA synthetase OS=Rattus norvegicus OX=10116 GN=Lars PE=1 SV=1	0	FALSE	43.471	13	9	26	9	1	1178	134.2	7.28	93.12	9	0
High	Master Protein	P04256	Heterogeneous nuclear ribonucleoprotein A1 OS=Rattus norvegicus OX=10116 GN=Hnrnpa1 PE=1 SV=3	0	FALSE	75.886	43	9	25	8	1	320	34.2	9.14	96.81	9	0
High	Master Protein	A0A0G2K502	Malic enzyme OS=Rattus norvegicus OX=10116 GN=Me2 PE=1 SV=1	0	FALSE	39.913	24	9	25	9	1	591	66.3	7.91	71.83	9	0
High	Master Protein	Q5XIA1	Nicalin OS=Rattus norvegicus OX=10116 GN=Ncln PE=2 SV=1	0	FALSE	41.553	23	9	24	9	1	563	63	6.58	90.79	9	0
High	Master Protein	D3ZAS9	DDRGK domain-containing protein 1 OS=Rattus norvegicus OX=10116 GN=Ddrgk1 PE=1 SV=1	0	FALSE	70.585	38	9	22	9	1	339	38.6	5.64	90.12	9	0
High	Master Protein	B0BNG0	ER membrane protein complex subunit 2 OS=Rattus norvegicus OX=10116 GN=Emc2 PE=2 SV=1	0	FALSE	38.885	36	9	22	9	1	297	34.8	6.81	66.99	9	0
High	Master Protein	A0A0G2K2L8	Peripheral plasma membrane protein CASK OS=Rattus norvegicus OX=10116 GN=LOC100910506 PE=1 SV=1	0	FALSE	41.902	13	9	22	9	1	909	103.1	6.43	77.17	9	0
High	Master Protein	Q6PCU4	Emd protein OS=Rattus norvegicus OX=10116 GN=Emd PE=1 SV=1	0	FALSE	55.33	59	9	21	9	1	260	29.6	5.19	75.79	9	0
High	Master Protein	Q91Y81	Septin-2 OS=Rattus norvegicus OX=10116 GN=Septin2 PE=1 SV=1	0	FALSE	58.515	44	9	20	9	1	361	41.6	6.6	71.23	9	0
High	Master Protein	D3ZF13	Acyl carrier protein OS=Rattus norvegicus OX=10116 GN=Ndufab1 PE=1 SV=1	0.003	FALSE	3.634	9	1	4	1	1	156	17.5	5.07	13.7	1	0
High	Master Protein	O88768	ArfGAP with dual PH domains 1 OS=Rattus norvegicus OX=10116 GN=Adap1 PE=2 SV=1	0	FALSE	30.155	39	9	18	9	1	374	43.4	8.65	60.24	9	0
High	Master Protein	F8WFS9	Beta-adducin OS=Rattus norvegicus OX=10116 GN=Add2 PE=1 SV=1	0	FALSE	26.521	19	9	18	8	1	725	80.5	5.97	48.84	9	0
High	Master Protein	M0RB22	Protein-tyrosine-phosphatase OS=Rattus norvegicus OX=10116 GN=Ptprd PE=1 SV=2	0	FALSE	41.281	8	9	17	6	1	1937	217.1	6.54	59.05	9	3
High	Master Protein	F7EV94	2-oxoisovalerate dehydrogenase subunit alpha OS=Rattus norvegicus OX=10116 GN=Bckdha PE=1 SV=1	0	FALSE	50.656	34	9	16	9	1	464	52.8	8.06	69.16	9	0
High	Master Protein	Q66H61	Glutamine--tRNA ligase OS=Rattus norvegicus OX=10116 GN=Qars1 PE=1 SV=1	0	FALSE	44.979	22	9	16	9	1	775	87.6	7.31	51.54	9	0
High	Master Protein	F1M8A4	PTPRF-interacting protein alpha 2 OS=Rattus norvegicus OX=10116 GN=Ppfia2 PE=1 SV=2	0	FALSE	25.759	9	9	16	7	1	1150	131.3	6.54	42.06	9	0
High	Master Protein	Q63372	Neurexin-1 OS=Rattus norvegicus OX=10116 GN=Nrxn1 PE=1 SV=3	0	FALSE	35.951	7	9	15	9	1	1530	167.8	5.96	44.84	9	0
High	Master Protein	F1MAA7	Laminin subunit gamma 1 OS=Rattus norvegicus OX=10116 GN=Lamc1 PE=1 SV=1	0	FALSE	35.294	10	9	13	9	1	1607	177.3	5.22	44.93	9	0
High	Master Protein	A0A0G2K490	TRAF2 and NCK-interacting kinase OS=Rattus norvegicus OX=10116 GN=Tnik PE=1 SV=1	0	FALSE	30.861	9	9	13	5	1	1360	154.9	7.15	39.27	9	0
High	Master Protein	O35274	Neurabin-2 OS=Rattus norvegicus OX=10116 GN=Ppp1r9b PE=1 SV=1	0	FALSE	42.266	19	9	12	9	1	817	89.6	4.92	44.35	9	0
High	Master Protein	Q3ZB99	Tight junction protein 2 OS=Rattus norvegicus OX=10116 GN=Tjp2 PE=1 SV=1	0	FALSE	32.282	16	9	12	9	1	1164	131.3	6.73	46.13	9	0
High	Master Protein	G3V9C7	Histone H2B OS=Rattus norvegicus OX=10116 GN=Hist1h2bk PE=3 SV=1	0	FALSE	70.86	52	9	34	1	1	126	13.9	10.32	139.45	9	0
High	Master Protein	B1WC34	Glucosidase 2 subunit beta OS=Rattus norvegicus OX=10116 GN=Prkcsh PE=1 SV=1	0	FALSE	99.194	19	8	65	8	1	525	59.2	4.48	206.9	8	0
High	Master Protein	B2GV06	Succinyl-CoA:3-ketoacid coenzyme A transferase 1, mitochondrial OS=Rattus norvegicus OX=10116 GN=Oxct1 PE=1 SV=1	0	FALSE	95.096	28	8	63	8	1	520	56.2	8.47	202.89	8	0
High	Master Protein	P62982	Ubiquitin-40S ribosomal protein S27a OS=Rattus norvegicus OX=10116 GN=Rps27a PE=1 SV=2	0	FALSE	70.509	54	8	63	8	1	156	17.9	9.64	265.89	8	0
High	Master Protein	P62919	60S ribosomal protein L8 OS=Rattus norvegicus OX=10116 GN=Rpl8 PE=2 SV=2	0	FALSE	77.436	46	8	47	8	1	257	28	11.03	148.08	8	0
High	Master Protein	F1LQN3	Reticulon OS=Rattus norvegicus OX=10116 GN=Rtn4 PE=1 SV=1	0	FALSE	76.635	15	8	46	8	1	1163	126.3	4.49	202.89	8	0
High	Master Protein	Q6IRH6	Phosphate carrier protein, mitochondrial OS=Rattus norvegicus OX=10116 GN=Slc25a3 PE=1 SV=1	0	FALSE	41.798	30	8	44	2	1	357	39.6	9.29	168.53	8	6
High	Master Protein	P09895	60S ribosomal protein L5 OS=Rattus norvegicus OX=10116 GN=Rpl5 PE=1 SV=3	0	FALSE	78.661	34	8	43	8	1	297	34.4	9.74	134.21	8	0
High	Master Protein	Q06647	ATP synthase subunit O, mitochondrial OS=Rattus norvegicus OX=10116 GN=Atp5po PE=1 SV=1	0	FALSE	58.252	63	8	41	8	1	213	23.4	10.02	123.55	8	0
High	Master Protein	P68511	14-3-3 protein eta OS=Rattus norvegicus OX=10116 GN=Ywhah PE=1 SV=2	0	FALSE	46.578	53	8	40	5	1	246	28.2	4.89	120.88	8	0
High	Master Protein	P11240	Cytochrome c oxidase subunit 5A, mitochondrial OS=Rattus norvegicus OX=10116 GN=Cox5a PE=1 SV=1	0	FALSE	84.453	73	8	37	8	1	146	16.1	6.54	156.02	8	0
High	Master Protein	Q99ML5	Prenylcysteine oxidase OS=Rattus norvegicus OX=10116 GN=Pcyox1 PE=1 SV=1	0	FALSE	70.233	27	8	37	8	1	504	56.3	7.09	152.88	8	0
High	Master Protein	G3V786	Aldo-keto reductase family 1, member B8 OS=Rattus norvegicus OX=10116 GN=Akr1b8 PE=1 SV=1	0.005	FALSE	3.092	4	1	4	1	1	316	36.1	7.46	11.45	1	0
High	Master Protein	P63045	Vesicle-associated membrane protein 2 OS=Rattus norvegicus OX=10116 GN=Vamp2 PE=1 SV=2	0	FALSE	68.247	73	8	37	4	1	116	12.7	8.13	149.26	8	4
High	Master Protein	O35509	Ras-related protein Rab-11B OS=Rattus norvegicus OX=10116 GN=Rab11b PE=1 SV=4	0	FALSE	81.089	66	8	34	2	1	218	24.5	5.94	154.19	8	6
High	Master Protein	Q6PDV7	60S ribosomal protein L10 OS=Rattus norvegicus OX=10116 GN=Rpl10 PE=1 SV=3	0	FALSE	48.273	47	8	33	8	1	214	24.6	10.08	96.13	8	0
High	Master Protein	P29314	40S ribosomal protein S9 OS=Rattus norvegicus OX=10116 GN=Rps9 PE=1 SV=4	0	FALSE	45.253	54	8	31	8	1	194	22.6	10.65	89.46	8	0
High	Master Protein	P61354	60S ribosomal protein L27 OS=Rattus norvegicus OX=10116 GN=Rpl27 PE=2 SV=2	0	FALSE	44.731	65	8	31	8	1	136	15.8	10.56	99.1	8	0
High	Master Protein	Q5XI73	Rho GDP-dissociation inhibitor 1 OS=Rattus norvegicus OX=10116 GN=Arhgdia PE=1 SV=1	0	FALSE	62.859	58	8	31	8	1	204	23.4	5.2	112.63	8	0
High	Master Protein	P17077	60S ribosomal protein L9 OS=Rattus norvegicus OX=10116 GN=Rpl9 PE=1 SV=1	0	FALSE	59.451	49	8	30	8	1	192	21.9	9.95	88.4	8	0
High	Master Protein	A0A0G2JT93	Catenin (Cadherin associated protein), beta 1, isoform CRA_a OS=Rattus norvegicus OX=10116 GN=Ctnnb1 PE=1 SV=1	0	FALSE	61.093	22	8	30	8	1	781	85.4	5.86	112.71	8	0
High	Master Protein	P84092	AP-2 complex subunit mu OS=Rattus norvegicus OX=10116 GN=Ap2m1 PE=1 SV=1	0	FALSE	46.733	25	8	29	8	1	435	49.6	9.54	93.8	8	0
High	Master Protein	D4ACB8	CCT-theta OS=Rattus norvegicus OX=10116 GN=Cct8 PE=1 SV=1	0	FALSE	37.397	23	8	29	8	1	548	59.6	5.54	88.46	8	0
High	Master Protein	M0R9I6	Aminomethyltransferase OS=Rattus norvegicus OX=10116 GN=Amt PE=1 SV=2	0	FALSE	12.12	3	1	4	1	1	403	44.5	9.96	13.06	1	0
High	Master Protein	D3ZGY4	Glyceraldehyde-3-phosphate dehydrogenase OS=Rattus norvegicus OX=10116 PE=1 SV=1	0	FALSE	43.795	48	8	29	4	1	333	35.8	7.77	105.87	8	5
High	Master Protein	P62282	40S ribosomal protein S11 OS=Rattus norvegicus OX=10116 GN=Rps11 PE=1 SV=3	0	FALSE	38.72	45	8	28	8	1	158	18.4	10.3	54.17	8	0
High	Master Protein	D3Z941	Methionine--tRNA ligase, cytoplasmic OS=Rattus norvegicus OX=10116 GN=Mars PE=1 SV=1	0	FALSE	57.097	15	8	28	8	1	902	101.5	6.46	109.18	8	0
High	Master Protein	E9PST5	Apoptotic chromatin condensation inducer 1 OS=Rattus norvegicus OX=10116 GN=Acin1 PE=1 SV=1	0	FALSE	8.587	2	1	4	1	1	1339	150.9	5.86	14.01	1	0
High	Master Protein	A0A0G2JW88	Microtubule-associated protein OS=Rattus norvegicus OX=10116 GN=Map4 PE=1 SV=1	0	FALSE	67.535	8	8	28	8	1	2201	233.3	5.62	94.69	8	0
High	Master Protein	P40329	Arginine--tRNA ligase, cytoplasmic OS=Rattus norvegicus OX=10116 GN=Rars1 PE=1 SV=2	0	FALSE	47.994	17	8	27	8	1	660	75.8	7.05	67.47	8	0
High	Master Protein	P08081	Clathrin light chain A OS=Rattus norvegicus OX=10116 GN=Clta PE=1 SV=1	0	FALSE	44.671	48	8	27	8	1	248	27	4.5	84.56	8	0
High	Master Protein	A0A0G2JTG7	Heterogeneous nuclear ribonucleoprotein H OS=Rattus norvegicus OX=10116 GN=Hnrnph1 PE=1 SV=1	0	FALSE	44.719	31	8	27	2	1	449	49.2	6.3	89.95	8	6
High	Master Protein	P13233	2',3'-cyclic-nucleotide 3'-phosphodiesterase OS=Rattus norvegicus OX=10116 GN=Cnp PE=1 SV=2	0	FALSE	42.025	19	8	26	8	1	420	47.2	8.9	80.94	8	0
High	Master Protein	A0A0H2UHS7	60S ribosomal protein L18 OS=Rattus norvegicus OX=10116 GN=Rpl18 PE=1 SV=1	0	FALSE	54.429	45	8	26	8	1	189	21.8	11.78	94.12	8	0
High	Master Protein	Q6AY09	Heterogeneous nuclear ribonucleoprotein H2 OS=Rattus norvegicus OX=10116 GN=Hnrnph2 PE=1 SV=1	0	FALSE	41.814	35	8	26	3	1	449	49.3	6.3	85.41	8	0
High	Master Protein	Q561S0	NADH dehydrogenase [ubiquinone] 1 alpha subcomplex subunit 10, mitochondrial OS=Rattus norvegicus OX=10116 GN=Ndufa10 PE=1 SV=1	0	FALSE	48.207	43	8	26	8	1	355	40.5	7.8	105.17	8	0
High	Master Protein	A0A0G2KAM3	Pyruvate dehydrogenase E1 component subunit beta OS=Rattus norvegicus OX=10116 GN=Pdhb PE=1 SV=1	0	FALSE	53.102	35	8	25	8	1	423	46.2	8.41	81.55	8	0
High	Master Protein	Q3MIE4	Synaptic vesicle membrane protein VAT-1 homolog OS=Rattus norvegicus OX=10116 GN=Vat1 PE=1 SV=1	0	FALSE	58.2	41	8	25	8	1	404	43.1	6.62	109.19	8	0
High	Master Protein	P62755	40S ribosomal protein S6 OS=Rattus norvegicus OX=10116 GN=Rps6 PE=1 SV=1	0	FALSE	49.896	48	8	24	8	1	249	28.7	10.84	63.71	8	0
High	Master Protein	A0A0G2JVM0	Multifunctional fusion protein OS=Rattus norvegicus OX=10116 GN=Aldh4a1 PE=1 SV=1	0	FALSE	72.859	31	8	24	8	1	562	61.8	7.91	100.99	8	0
High	Master Protein	P07340	Sodium/potassium-transporting ATPase subunit beta-1 OS=Rattus norvegicus OX=10116 GN=Atp1b1 PE=1 SV=1	0	FALSE	35.577	28	8	24	8	1	304	35.2	8.65	35.68	8	0
High	Master Protein	Q6P503	V-type proton ATPase subunit D OS=Rattus norvegicus OX=10116 GN=Atp6v1d PE=1 SV=1	0	FALSE	47.265	56	8	24	8	1	247	28.3	9.45	73.99	8	0
High	Master Protein	F1M9V7	Aminopeptidase OS=Rattus norvegicus OX=10116 GN=Npepps PE=1 SV=1	0	FALSE	52.685	18	8	23	8	1	920	103.3	5.77	85.64	8	0
High	Master Protein	D3ZUX5	Coiled-coil-helix-coiled-coil-helix domain containing 3 (Predicted), isoform CRA_a OS=Rattus norvegicus OX=10116 GN=Chchd3 PE=1 SV=1	0	FALSE	54.016	48	8	23	8	1	227	26.4	8.13	77.57	8	0
High	Master Protein	Q5RKI1	Eukaryotic initiation factor 4A-II OS=Rattus norvegicus OX=10116 GN=Eif4a2 PE=1 SV=1	0	FALSE	60.819	35	8	23	4	1	407	46.4	5.48	88.08	8	0
High	Master Protein	D4A1Z2	KOW domain-containing protein OS=Rattus norvegicus OX=10116 PE=3 SV=1	0	FALSE	44.117	61	8	23	8	1	145	17.2	10.48	66.57	8	0
High	Master Protein	A0A0G2JXC1	Protein ERGIC-53 OS=Rattus norvegicus OX=10116 GN=Lman1 PE=1 SV=1	0	FALSE	50.453	26	8	23	8	1	517	58.1	6.49	95.51	8	0
High	Master Protein	A0A0G2JT78	RAB6B, member RAS oncogene family OS=Rattus norvegicus OX=10116 GN=Rab6b PE=4 SV=1	0	FALSE	53.346	67	8	23	3	1	208	23.4	5.53	93.44	8	4
High	Master Protein	P09495	Tropomyosin alpha-4 chain OS=Rattus norvegicus OX=10116 GN=Tpm4 PE=1 SV=3	0	FALSE	40.498	33	8	23	3	1	248	28.5	4.69	73.01	8	0
High	Master Protein	A0A0G2JV84	Glutamic--pyruvic transaminase 2 OS=Rattus norvegicus OX=10116 GN=Gpt2 PE=1 SV=1	0	FALSE	43.776	24	8	22	8	1	544	60.3	8.37	67.91	8	0
High	Master Protein	Q9Z1E1	Flotillin-1 OS=Rattus norvegicus OX=10116 GN=Flot1 PE=2 SV=2	0	FALSE	60.316	26	8	21	8	1	428	47.5	7.15	83.33	8	0
High	Master Protein	A0A0G2K9J2	V-type proton ATPase subunit H OS=Rattus norvegicus OX=10116 GN=Atp6v1h PE=1 SV=1	0	FALSE	49.123	33	8	21	8	1	483	55.8	6.61	69.11	8	0
High	Master Protein	D3ZX87	60S ribosomal protein L31 OS=Rattus norvegicus OX=10116 PE=3 SV=2	0	FALSE	32.735	60	8	20	8	1	143	16.3	10.4	63.55	8	0
High	Master Protein	Q5I0G4	Glycine--tRNA ligase OS=Rattus norvegicus OX=10116 GN=Gars1 PE=1 SV=2	0	FALSE	35.577	16	8	20	8	1	728	81.7	6.57	62.54	8	0
High	Master Protein	D4A9L2	Serine/arginine-rich splicing factor 1 OS=Rattus norvegicus OX=10116 GN=Srsf1 PE=1 SV=1	0	FALSE	35.241	40	8	20	8	1	248	27.7	10.36	72.9	8	0
High	Master Protein	Q64560	Tripeptidyl-peptidase 2 OS=Rattus norvegicus OX=10116 GN=Tpp2 PE=2 SV=3	0	FALSE	37.549	11	8	20	8	1	1249	138.2	6.38	58.92	8	0
High	Master Protein	P25304	Agrin OS=Rattus norvegicus OX=10116 GN=Agrn PE=1 SV=2	0	FALSE	32.806	6	8	19	8	1	1959	208.5	6.15	59.31	8	0
High	Master Protein	Q66HA8	Heat shock protein 105 kDa OS=Rattus norvegicus OX=10116 GN=Hsph1 PE=1 SV=1	0	FALSE	38.844	14	8	19	8	1	858	96.4	5.55	65.41	8	0
High	Master Protein	P42676	Neurolysin, mitochondrial OS=Rattus norvegicus OX=10116 GN=Nln PE=1 SV=1	0	FALSE	35.475	16	8	19	8	1	704	80.2	6.47	60.74	8	0
High	Master Protein	Q91ZN1	Coronin-1A OS=Rattus norvegicus OX=10116 GN=Coro1a PE=1 SV=3	0	FALSE	38.012	27	8	18	6	1	461	51	6.48	63.46	8	2
High	Master Protein	Q3B8Q2	Eukaryotic initiation factor 4A-III OS=Rattus norvegicus OX=10116 GN=Eif4a3 PE=1 SV=1	0	FALSE	41.066	27	8	18	7	1	411	46.8	6.73	60.05	8	0
High	Master Protein	Q5XI81	Fragile X mental retardation syndrome-related protein 1 OS=Rattus norvegicus OX=10116 GN=Fxr1 PE=1 SV=1	0	FALSE	46.049	24	8	18	8	1	568	63.9	6.39	63.82	8	0
High	Master Protein	Q794E4	Heterogeneous nuclear ribonucleoprotein F OS=Rattus norvegicus OX=10116 GN=Hnrnpf PE=1 SV=3	0	FALSE	33.084	33	8	18	6	1	415	45.7	5.49	60.01	8	0
High	Master Protein	Q02563	Synaptic vesicle glycoprotein 2A OS=Rattus norvegicus OX=10116 GN=Sv2a PE=1 SV=2	0	FALSE	35.838	16	8	18	8	1	742	82.6	5.57	44.71	8	0
High	Master Protein	D3ZTP0	10-formyltetrahydrofolate dehydrogenase OS=Rattus norvegicus OX=10116 GN=Aldh1l2 PE=1 SV=3	0	FALSE	30.977	15	8	17	8	1	922	101.7	6.87	57.03	8	0
High	Master Protein	A0A0G2K402	Myelin expression factor 2 OS=Rattus norvegicus OX=10116 GN=Myef2 PE=1 SV=1	0	FALSE	37.471	26	8	17	8	1	591	63.3	8.94	53.38	8	0
High	Master Protein	Q498R3	DnaJ homolog subfamily C member 10 OS=Rattus norvegicus OX=10116 GN=Dnajc10 PE=2 SV=2	0	FALSE	44.417	16	8	16	8	1	793	90.7	7.14	53.18	8	0
High	Master Protein	A2VD09	Abi1 protein OS=Rattus norvegicus OX=10116 GN=Abi1 PE=1 SV=1	0	FALSE	38.565	25	8	15	5	1	481	52.3	7.64	55.97	8	2
High	Master Protein	B3DMA1	Ataxin 2-like OS=Rattus norvegicus OX=10116 GN=Atxn2l PE=1 SV=1	0	FALSE	35.601	11	8	15	8	1	1072	112.8	8.59	60.03	8	0
High	Master Protein	P07872	Peroxisomal acyl-coenzyme A oxidase 1 OS=Rattus norvegicus OX=10116 GN=Acox1 PE=1 SV=1	0	FALSE	46.04	19	8	15	3	1	661	74.6	8.47	58.26	8	4
High	Master Protein	A0A0G2K9L2	Target of myb1-like 2 membrane-trafficking protein OS=Rattus norvegicus OX=10116 GN=Tom1l2 PE=1 SV=1	0	FALSE	51.342	32	8	15	8	1	528	57.9	4.82	66.8	8	0
High	Master Protein	O70511	Ankyrin-3 OS=Rattus norvegicus OX=10116 GN=Ank3 PE=1 SV=3	0	FALSE	19.893	5	8	14	6	1	2622	284.3	7.9	38.78	8	0
High	Master Protein	Q641Z6	EH domain-containing protein 1 OS=Rattus norvegicus OX=10116 GN=Ehd1 PE=1 SV=1	0	FALSE	37.685	30	8	14	5	1	534	60.6	6.83	42.92	8	3
High	Master Protein	Q4G061	Eukaryotic translation initiation factor 3 subunit B OS=Rattus norvegicus OX=10116 GN=Eif3b PE=1 SV=1	0	FALSE	41.126	22	8	14	8	1	797	90.9	5.08	43.09	8	0
High	Master Protein	G3V6W6	Proteasome 26S subunit, ATPase 6 OS=Rattus norvegicus OX=10116 GN=Psmc6 PE=1 SV=1	0	FALSE	25.856	29	8	14	7	1	403	45.8	7.78	40.93	8	0
High	Master Protein	P62193	26S proteasome regulatory subunit 4 OS=Rattus norvegicus OX=10116 GN=Psmc1 PE=1 SV=1	0	FALSE	20.713	21	8	13	7	1	440	49.2	6.21	36.19	8	0
High	Master Protein	M0R6K0	Laminin subunit beta-2 OS=Rattus norvegicus OX=10116 GN=Lamb2 PE=1 SV=1	0	FALSE	38.698	7	8	13	8	1	1801	196.4	6.8	48.5	8	0
High	Master Protein	Q6AYS2	Sidoreflexin OS=Rattus norvegicus OX=10116 GN=Sfxn1 PE=1 SV=1	0	FALSE	65.049	40	8	43	1	1	322	35.6	9.07	153.67	8	8
High	Master Protein	Q9JHY2	Sideroflexin-3 OS=Rattus norvegicus OX=10116 GN=Sfxn3 PE=2 SV=1	0	FALSE	46.374	48	8	29	1	1	321	35.4	9.74	113.71	8	0
High	Master Protein	G3V804	Sidoreflexin OS=Rattus norvegicus OX=10116 GN=Sfxn3 PE=1 SV=1	0	FALSE	47.304	48	8	27	1	1	321	35.4	9.69	104.2	8	5
High	Master Protein	P11730	Calcium/calmodulin-dependent protein kinase type II subunit gamma OS=Rattus norvegicus OX=10116 GN=Camk2g PE=1 SV=1	0	FALSE	36.75	26	8	24	1	1	527	59	7.71	74.27	8	0
High	Master Protein	D3ZJ08	Histone H3 OS=Rattus norvegicus OX=10116 GN=Hist2h3c2 PE=1 SV=1	0	FALSE	65.197	66	7	53	7	1	136	15.4	11.27	159.29	7	0
High	Master Protein	G3V886	ATP-dependent zinc metalloprotease YME1L1 OS=Rattus norvegicus OX=10116 GN=LOC108348078 PE=1 SV=1	0	FALSE	7.307	4	1	4	1	1	715	79.7	8.9	17.27	1	0
High	Master Protein	D3ZM21	Catechol-O-methyltransferase domain containing 1 (Predicted), isoform CRA_a OS=Rattus norvegicus OX=10116 GN=Comtd1 PE=1 SV=1	0.001	FALSE	5.916	6	1	4	1	1	262	29	8.76	15.1	1	0
High	Master Protein	D3ZVK7	Histone H2A OS=Rattus norvegicus OX=10116 GN=Hist1h2ak PE=3 SV=1	0	FALSE	77.204	66	7	48	2	1	130	14.1	11.05	181.93	7	5
High	Master Protein	G3V846	Amino acid transporter OS=Rattus norvegicus OX=10116 GN=Slc1a3 PE=1 SV=1	0	FALSE	83.366	17	7	46	7	1	543	59.6	8.4	182.87	7	0
High	Master Protein	P19511	ATP synthase F(0) complex subunit B1, mitochondrial OS=Rattus norvegicus OX=10116 GN=Atp5pb PE=1 SV=1	0	FALSE	55.343	26	7	41	7	1	256	28.9	9.36	113.37	7	0
High	Master Protein	P25113	Phosphoglycerate mutase 1 OS=Rattus norvegicus OX=10116 GN=Pgam1 PE=1 SV=4	0	FALSE	75.976	48	7	38	7	1	254	28.8	7.18	143.38	7	0
High	Master Protein	A0A1W2Q6L2	60S ribosomal protein L13a OS=Rattus norvegicus OX=10116 PE=3 SV=1	0	FALSE	44.686	19	7	34	7	1	444	50.6	10.07	106.34	7	0
High	Master Protein	B2RYS2	Cytochrome b-c1 complex subunit 7 OS=Rattus norvegicus OX=10116 GN=Uqcrb PE=1 SV=1	0	FALSE	63.584	83	7	34	7	1	111	13.6	9.31	125.9	7	0
High	Master Protein	P04897	Guanine nucleotide-binding protein G(i) subunit alpha-2 OS=Rattus norvegicus OX=10116 GN=Gnai2 PE=1 SV=3	0	FALSE	53.351	21	7	34	4	1	355	40.5	5.45	119.05	7	2
High	Master Protein	Q5VLR5	BWK4 OS=Rattus norvegicus OX=10116 GN=Erp44 PE=1 SV=1	0	FALSE	49.941	38	7	30	7	1	406	46.8	5.27	99.03	7	0
High	Master Protein	Q00981	Ubiquitin carboxyl-terminal hydrolase isozyme L1 OS=Rattus norvegicus OX=10116 GN=Uchl1 PE=1 SV=2	0	FALSE	44.039	50	7	30	7	1	223	24.8	5.24	122.7	7	0
High	Master Protein	P62278	40S ribosomal protein S13 OS=Rattus norvegicus OX=10116 GN=Rps13 PE=1 SV=2	0	FALSE	41.109	57	7	28	7	1	151	17.2	10.54	76.54	7	0
High	Master Protein	P20070	NADH-cytochrome b5 reductase 3 OS=Rattus norvegicus OX=10116 GN=Cyb5r3 PE=1 SV=2	0	FALSE	81.934	34	7	27	7	1	301	34.2	8.38	112.86	7	0
High	Master Protein	Q7TPB1	T-complex protein 1 subunit delta OS=Rattus norvegicus OX=10116 GN=Cct4 PE=1 SV=3	0	FALSE	66.713	28	7	27	7	1	539	58.1	8.02	107.19	7	0
High	Master Protein	P63025	Vesicle-associated membrane protein 3 OS=Rattus norvegicus OX=10116 GN=Vamp3 PE=1 SV=1	0	FALSE	52.433	70	7	27	3	1	103	11.5	8.5	105.65	7	0
High	Master Protein	P10824	Guanine nucleotide-binding protein G(i) subunit alpha-1 OS=Rattus norvegicus OX=10116 GN=Gnai1 PE=1 SV=3	0	FALSE	50.682	29	7	26	4	1	354	40.3	5.97	97.45	7	0
High	Master Protein	G3V6H5	Mitochondrial 2-oxoglutarate/malate carrier protein OS=Rattus norvegicus OX=10116 GN=Slc25a11 PE=1 SV=1	0	FALSE	31.777	33	7	24	7	1	314	34.1	9.96	63.57	7	0
High	Master Protein	A0A0H2UI38	40S ribosomal protein S19 OS=Rattus norvegicus OX=10116 GN=Rps19l2 PE=3 SV=1	0	FALSE	47.652	53	7	23	7	1	157	17.4	10.62	80.14	7	0
High	Master Protein	B2RYJ7	ARP1 actin-related protein 1 homolog B (Yeast) OS=Rattus norvegicus OX=10116 GN=Actr1b PE=1 SV=1	0	FALSE	57.937	41	7	23	4	1	376	42.3	6.4	92.42	7	0
High	Master Protein	G3V8Q1	Coatomer subunit epsilon OS=Rattus norvegicus OX=10116 GN=Cope PE=1 SV=3	0	FALSE	44.067	44	7	23	7	1	308	34.6	5.12	81.7	7	0
High	Master Protein	Q5XIH3	NADH dehydrogenase [ubiquinone] flavoprotein 1, mitochondrial OS=Rattus norvegicus OX=10116 GN=Ndufv1 PE=1 SV=1	0	FALSE	39.04	25	7	23	7	1	464	50.7	8.07	76.05	7	0
High	Master Protein	D3ZG43	Complex I-30kD OS=Rattus norvegicus OX=10116 GN=Ndufs3 PE=1 SV=1	0	FALSE	53.954	41	7	22	7	1	264	30.2	7.53	71.3	7	0
High	Master Protein	Q66HR2	Microtubule-associated protein RP/EB family member 1 OS=Rattus norvegicus OX=10116 GN=Mapre1 PE=1 SV=3	0	FALSE	40.47	55	7	22	6	1	268	30	5.22	60.51	7	1
High	Master Protein	Q64232	Very-long-chain enoyl-CoA reductase OS=Rattus norvegicus OX=10116 GN=Tecr PE=1 SV=1	0	FALSE	24.511	26	7	22	7	1	308	36.1	9.55	48.06	7	0
High	Master Protein	P61314	60S ribosomal protein L15 OS=Rattus norvegicus OX=10116 GN=Rpl15 PE=1 SV=2	0	FALSE	45.293	43	7	21	7	1	204	24.1	11.62	75.07	7	0
High	Master Protein	F1LQ48	Heterogeneous nuclear ribonucleoprotein L OS=Rattus norvegicus OX=10116 GN=Hnrnpl PE=1 SV=2	0	FALSE	79.932	26	7	21	7	1	623	67.9	8.47	103.72	7	0
High	Master Protein	O35112	CD166 antigen OS=Rattus norvegicus OX=10116 GN=Alcam PE=1 SV=1	0	FALSE	12.784	3	1	4	1	1	583	65	6.04	13.77	1	0
High	Master Protein	B0BMW0	Ras-related protein Rab-14 OS=Rattus norvegicus OX=10116 GN=Rab14 PE=1 SV=1	0	FALSE	39.499	37	7	21	5	1	215	23.9	6.21	68.78	7	1
High	Master Protein	F1M6P8	EGF-like repeats and discoidin domains 3 OS=Rattus norvegicus OX=10116 GN=Edil3 PE=4 SV=3	0	FALSE	47.748	24	7	20	7	1	479	53.7	7.3	79.63	7	0
High	Master Protein	Q9WVB1	Ras-related protein Rab-6A OS=Rattus norvegicus OX=10116 GN=Rab6a PE=1 SV=2	0	FALSE	52.181	63	7	20	2	1	208	23.6	5.54	64.43	7	0
High	Master Protein	F1LPD6	3-ketoacyl-CoA thiolase A, peroxisomal OS=Rattus norvegicus OX=10116 GN=Acaa1a PE=1 SV=2	0	FALSE	46.38	27	7	19	7	1	433	44.5	9.01	79.79	7	0
High	Master Protein	G3V728	4-nitrophenylphosphatase domain and non-neuronal SNAP25-like protein homolog 1 (C. elegans), isoform CRA_b OS=Rattus norvegicus OX=10116 GN=Nipsnap1 PE=1 SV=1	0	FALSE	44.743	36	7	19	7	1	284	33.3	9.38	80.42	7	0
High	Master Protein	A0A0G2JZ52	Heterogeneous nuclear ribonucleoprotein U OS=Rattus norvegicus OX=10116 GN=Hnrnpu PE=1 SV=1	0	FALSE	41.829	15	7	19	7	1	803	87.9	6.09	64.33	7	0
High	Master Protein	Q6NYB7	Ras-related protein Rab-1A OS=Rattus norvegicus OX=10116 GN=Rab1A PE=1 SV=3	0	FALSE	43.771	48	7	19	3	1	205	22.7	6.21	71.56	7	2
High	Master Protein	F1M609	Acyl-coenzyme A oxidase OS=Rattus norvegicus OX=10116 GN=Acox1 PE=1 SV=3	0	FALSE	49.781	15	7	18	2	1	588	66	7.97	83.35	7	0
High	Master Protein	Q68FY0	Cytochrome b-c1 complex subunit 1, mitochondrial OS=Rattus norvegicus OX=10116 GN=Uqcrc1 PE=1 SV=1	0	FALSE	45.005	32	7	18	7	1	480	52.8	5.88	65.21	7	0
High	Master Protein	Q9WV63	Kinesin-like protein KIF2A OS=Rattus norvegicus OX=10116 GN=Kif2a PE=1 SV=2	0	FALSE	30.607	14	7	18	7	1	705	79.7	6.68	53.18	7	0
High	Master Protein	Q6AY30	Saccharopine dehydrogenase-like oxidoreductase OS=Rattus norvegicus OX=10116 GN=Sccpdh PE=1 SV=1	0	FALSE	38.247	33	7	18	7	1	429	47.1	8.84	63.65	7	0
High	Master Protein	Q62991	Sec1 family domain-containing protein 1 OS=Rattus norvegicus OX=10116 GN=Scfd1 PE=1 SV=1	0	FALSE	54.201	26	7	18	7	1	637	72.2	6.51	75.48	7	0
High	Master Protein	P10687	1-phosphatidylinositol 4,5-bisphosphate phosphodiesterase beta-1 OS=Rattus norvegicus OX=10116 GN=Plcb1 PE=1 SV=1	0	FALSE	27.649	9	7	17	7	1	1216	138.3	6.18	39.5	7	0
High	Master Protein	D3ZT47	Family with sequence similarity 171, member A2 OS=Rattus norvegicus OX=10116 GN=Fam171a2 PE=1 SV=2	0	FALSE	38.776	11	7	17	7	1	822	87.4	8.05	57.87	7	0
High	Master Protein	D3ZAI6	5'-nucleotidase domain-containing 3 OS=Rattus norvegicus OX=10116 GN=Nt5dc3 PE=1 SV=2	0	FALSE	40.272	20	7	16	7	1	546	63.1	8.62	62.7	7	0
High	Master Protein	D4A3H5	Chloride channel protein OS=Rattus norvegicus OX=10116 GN=Clcn6 PE=1 SV=1	0	FALSE	32.431	13	7	16	7	1	870	96.9	7.03	49.75	7	0
High	Master Protein	Q6AYK8	Eukaryotic translation initiation factor 3 subunit D OS=Rattus norvegicus OX=10116 GN=Eif3d PE=1 SV=1	0	FALSE	28.403	21	7	16	7	1	548	63.9	6.05	51.62	7	0
High	Master Protein	Q792I0	Protein lin-7 homolog C OS=Rattus norvegicus OX=10116 GN=Lin7c PE=1 SV=1	0	FALSE	44.429	52	7	16	7	1	197	21.8	8.43	66.73	7	0
High	Master Protein	P70550	Ras-related protein Rab-8B OS=Rattus norvegicus OX=10116 GN=Rab8b PE=1 SV=1	0	FALSE	36.787	45	7	16	4	1	207	23.6	9.07	52.94	7	1
High	Master Protein	D3ZDR2	Charged multivesicular body protein 6 OS=Rattus norvegicus OX=10116 GN=Chmp6 PE=1 SV=1	0	FALSE	7.912	7	1	4	1	1	200	23.3	5.31	13.06	1	0
High	Master Protein	Q8CHN6	Sphingosine-1-phosphate lyase 1 OS=Rattus norvegicus OX=10116 GN=Sgpl1 PE=2 SV=1	0	FALSE	28.513	23	7	16	7	1	568	63.7	9.17	51.75	7	0
High	Master Protein	F1LN92	AFG3-like matrix AAA peptidase subunit 2 OS=Rattus norvegicus OX=10116 GN=Afg3l2 PE=1 SV=1	0	FALSE	27.184	14	7	15	6	1	802	89.3	8.6	44.46	7	0
High	Master Protein	Q9JM53	Apoptosis-inducing factor 1, mitochondrial OS=Rattus norvegicus OX=10116 GN=Aifm1 PE=1 SV=1	0	FALSE	32.995	27	7	15	7	1	612	66.7	8.97	58.32	7	0
High	Master Protein	D4A994	ER membrane protein complex subunit 1 OS=Rattus norvegicus OX=10116 GN=Emc1 PE=1 SV=1	0	FALSE	40.571	14	7	15	7	1	993	111.1	7.31	50.97	7	0
High	Master Protein	F2Z3Q8	Importin subunit beta-1 OS=Rattus norvegicus OX=10116 GN=Kpnb1 PE=1 SV=1	0	FALSE	29.362	14	7	15	7	1	876	97.1	4.78	49.79	7	0
High	Master Protein	A0A0G2K7J0	Long-chain-fatty-acid--CoA ligase ACSBG1 OS=Rattus norvegicus OX=10116 GN=Acsbg1 PE=1 SV=1	0	FALSE	42.353	19	7	15	7	1	730	81.5	6.93	63.41	7	0
High	Master Protein	A0A0G2JU56	Non-specific serine/threonine protein kinase OS=Rattus norvegicus OX=10116 GN=Mark3 PE=1 SV=1	0	FALSE	29.563	18	7	15	6	1	798	89	9.54	54.92	7	1
High	Master Protein	A0A096MJZ2	RCG21429, isoform CRA_b OS=Rattus norvegicus OX=10116 GN=Tbl2 PE=1 SV=1	0	FALSE	39.552	29	7	15	7	1	442	49.6	9.04	57.69	7	0
High	Master Protein	M0RBS9	Sorting nexin family member 27, isoform CRA_a OS=Rattus norvegicus OX=10116 GN=Snx27 PE=1 SV=1	0	FALSE	31.689	21	7	15	7	1	539	60.9	6.35	48.23	7	0
High	Master Protein	A0A0G2K8P5	Stathmin OS=Rattus norvegicus OX=10116 GN=Stmn3 PE=1 SV=1	0	FALSE	32.616	54	7	15	7	1	180	20.9	7.49	56.81	7	0
High	Master Protein	A0A0G2K613	Uncharacterized protein OS=Rattus norvegicus OX=10116 PE=3 SV=1	0	FALSE	27.054	43	7	15	7	1	199	19.8	4.69	54.62	7	0
High	Master Protein	Q6T487	Alpha-actinin-1 OS=Rattus norvegicus OX=10116 GN=Actn1 PE=1 SV=1	0	FALSE	26.673	13	7	14	4	1	914	105.4	5.39	42.9	7	0
High	Master Protein	A0A0G2K315	Centrosomal protein 170 OS=Rattus norvegicus OX=10116 GN=Cep170 PE=1 SV=1	0	FALSE	34.281	9	7	14	7	1	1139	125.7	6.89	50.13	7	0
High	Master Protein	D3ZN27	DnaJ heat shock protein family (Hsp40) member C13 OS=Rattus norvegicus OX=10116 GN=Dnajc13 PE=1 SV=2	0	FALSE	33.342	6	7	14	7	1	2243	254.3	6.77	43.22	7	0
High	Master Protein	P05370	Glucose-6-phosphate 1-dehydrogenase OS=Rattus norvegicus OX=10116 GN=G6pdx PE=1 SV=3	0	FALSE	24.067	21	7	14	7	1	515	59.3	6.38	48.79	7	0
High	Master Protein	Q6DGG9	Guided entry of tail-anchored proteins factor CAMLG OS=Rattus norvegicus OX=10116 GN=Camlg PE=1 SV=1	0	FALSE	31.38	35	7	14	7	1	295	32.8	7.74	43.9	7	0
High	Master Protein	A0A140TAA1	Immunoglobulin superfamily, member 8 OS=Rattus norvegicus OX=10116 GN=Igsf8 PE=1 SV=1	0	FALSE	29.799	17	7	14	7	1	611	65	7.99	49.97	7	0
High	Master Protein	A0A0G2JXN8	Oxysterol-binding protein OS=Rattus norvegicus OX=10116 GN=Osbpl8 PE=1 SV=1	0	FALSE	37.701	18	7	14	7	1	888	101.1	6.96	52.12	7	0
High	Master Protein	D4AE06	Peptidylprolyl isomerase OS=Rattus norvegicus OX=10116 GN=Fkbp15 PE=1 SV=3	0	FALSE	28.385	8	7	14	7	1	1195	131.1	5.29	38.72	7	0
High	Master Protein	D3ZWP6	Plexin A2 OS=Rattus norvegicus OX=10116 GN=Plxna2 PE=3 SV=1	0	FALSE	23.902	5	7	14	2	1	1894	211.5	6.57	44.13	7	0
High	Master Protein	Q63633	Solute carrier family 12 member 5 OS=Rattus norvegicus OX=10116 GN=Slc12a5 PE=1 SV=2	0	FALSE	23.102	9	7	14	6	1	1139	126.2	6.81	48.37	7	1
High	Master Protein	P62944	AP-2 complex subunit beta OS=Rattus norvegicus OX=10116 GN=Ap2b1 PE=1 SV=1	0	FALSE	28.108	13	7	13	7	1	937	104.5	5.38	33.65	7	0
High	Master Protein	Q6PST4	Atlastin-1 OS=Rattus norvegicus OX=10116 GN=Atl1 PE=1 SV=1	0	FALSE	32.906	24	7	13	7	1	558	63.3	6.1	48.17	7	0
High	Master Protein	Q68FS4	Cytosol aminopeptidase OS=Rattus norvegicus OX=10116 GN=Lap3 PE=1 SV=1	0	FALSE	28.985	27	7	13	7	1	519	56.1	7.21	53.6	7	0
High	Master Protein	Q9JMB3	Erythrocyte membrane protein band 4.1-like 3 OS=Rattus norvegicus OX=10116 GN=Epb41l3 PE=1 SV=1	0	FALSE	30.589	9	7	13	7	1	1105	122.4	5.12	52.22	7	0
High	Master Protein	Q6AY21	G3BP stress granule assembly factor 2 OS=Rattus norvegicus OX=10116 GN=G3bp2 PE=1 SV=1	0	FALSE	32.11	27	7	13	6	1	449	50.7	5.43	50.77	7	1
High	Master Protein	P41542	General vesicular transport factor p115 OS=Rattus norvegicus OX=10116 GN=Uso1 PE=1 SV=1	0	FALSE	32.332	15	7	13	7	1	959	107.1	4.96	53.53	7	0
High	Master Protein	Q32KJ5	N-acetylglucosamine-6-sulfatase OS=Rattus norvegicus OX=10116 GN=Gns PE=1 SV=1	0	FALSE	34.849	22	7	13	7	1	544	60.9	7.72	49.78	7	0
High	Master Protein	Q505J8	Phenylalanine--tRNA ligase alpha subunit OS=Rattus norvegicus OX=10116 GN=Farsa PE=1 SV=1	0	FALSE	29.434	27	7	13	7	1	508	57.7	8.28	43.41	7	0
High	Master Protein	G3V7L6	26S proteasome AAA-ATPase subunit RPT1 OS=Rattus norvegicus OX=10116 GN=Psmc2 PE=1 SV=1	0	FALSE	23.979	20	7	12	7	1	433	48.6	5.95	38.15	7	0
High	Master Protein	A0A0G2JT63	Cytoplasmic FMR1-interacting protein 2 OS=Rattus norvegicus OX=10116 GN=Cyfip2 PE=4 SV=1	0	FALSE	21.694	12	7	12	4	1	967	112	7.43	38.04	7	3
High	Master Protein	D3ZJR1	Epidermal growth factor receptor pathway substrate 15-like 1 OS=Rattus norvegicus OX=10116 GN=Eps15l1 PE=1 SV=3	0	FALSE	28.095	19	7	12	7	1	909	99.4	5.02	50.43	7	0
High	Master Protein	P80431	Cytochrome c oxidase subunit 7B, mitochondrial OS=Rattus norvegicus OX=10116 GN=Cox7b PE=1 SV=3	0.006	FALSE	2.586	9	1	4	1	1	80	9	10.11	8.42	1	0
High	Master Protein	Q5M9H7	DnaJ (Hsp40) homolog, subfamily A, member 2 OS=Rattus norvegicus OX=10116 GN=Dnaja2 PE=1 SV=1	0	FALSE	13.92	8	1	4	1	1	412	45.7	6.48	21.94	1	0
High	Master Protein	A0A096MIX2	RNA helicase OS=Rattus norvegicus OX=10116 GN=Ddx17 PE=1 SV=1	0	FALSE	25.567	19	7	12	6	1	652	72.6	8.68	38.13	7	1
High	Master Protein	M0RAP5	SET-binding factor 1 OS=Rattus norvegicus OX=10116 GN=Sbf1 PE=1 SV=1	0	FALSE	23.873	5	7	12	7	1	1893	211.3	7.27	29.47	7	0
High	Master Protein	A0A0G2KBC7	ATP-dependent 6-phosphofructokinase OS=Rattus norvegicus OX=10116 GN=Pfkm PE=1 SV=1	0	FALSE	23.102	13	7	11	6	1	851	93.5	7.42	19.71	7	1
High	Master Protein	D3ZWB2	Kinase D-interacting substrate of 220 kDa OS=Rattus norvegicus OX=10116 GN=Kidins220 PE=1 SV=2	0	FALSE	28.692	10	7	11	7	1	1762	195.6	6.7	37.32	7	0
High	Master Protein	F1M5N7	Kinesin-like protein KIF21B OS=Rattus norvegicus OX=10116 GN=Kif21b PE=1 SV=2	0	FALSE	25.801	10	7	11	7	1	1634	182.5	7.28	26.81	7	0
High	Master Protein	F1LR10	LIM domain and actin-binding protein 1 OS=Rattus norvegicus OX=10116 GN=Lima1 PE=1 SV=2	0	FALSE	25.957	17	7	11	7	1	755	83.7	6.25	26	7	0
High	Master Protein	F1LQW8	Ras/Rap GTPase-activating protein SynGAP OS=Rattus norvegicus OX=10116 GN=Syngap1 PE=1 SV=2	0	FALSE	25.919	10	7	11	7	1	1308	144.5	9.01	40.22	7	0
High	Master Protein	D4A5I9	Unconventional myosin-6 OS=Rattus norvegicus OX=10116 GN=Myo6 PE=1 SV=3	0	FALSE	23.318	10	7	11	7	1	1285	148	8.41	40.57	7	0
High	Master Protein	A0A0G2JWX1	26S proteasome non-ATPase regulatory subunit 11 OS=Rattus norvegicus OX=10116 GN=Psmd11 PE=1 SV=1	0	FALSE	22.293	18	7	10	7	1	500	55.9	7.91	32.62	7	0
High	Master Protein	F1M9G6	Serine/threonine-protein kinase TAO1 OS=Rattus norvegicus OX=10116 GN=Taok1 PE=1 SV=3	0	FALSE	24.014	13	7	10	6	1	992	114.8	7.37	30.12	7	0
High	Master Protein	O35814	Stress-induced-phosphoprotein 1 OS=Rattus norvegicus OX=10116 GN=Stip1 PE=1 SV=1	0	FALSE	24.219	23	7	10	7	1	543	62.5	6.8	34.94	7	0
High	Master Protein	O35889	Afadin OS=Rattus norvegicus OX=10116 GN=Afdn PE=1 SV=1	0	FALSE	19.947	8	7	9	7	1	1829	207.5	6.16	26.27	7	0
High	Master Protein	G3V7V6	All-trans-13,14-dihydroretinol saturase, isoform CRA_b OS=Rattus norvegicus OX=10116 GN=Retsat PE=1 SV=1	0	FALSE	25.95	18	7	9	7	1	609	67.4	8.81	31.96	7	0
High	Master Protein	G3V6Y6	Alpha-1,4 glucan phosphorylase OS=Rattus norvegicus OX=10116 GN=Pygb PE=1 SV=2	0	FALSE	19.771	11	7	9	7	1	846	96.7	6.9	28.62	7	0
High	Master Protein	B1H2A6	FMR1 autosomal homolog 2 OS=Rattus norvegicus OX=10116 GN=Fxr2 PE=1 SV=1	0	FALSE	31.509	21	7	9	6	1	675	74.3	6.1	26.65	7	1
High	Master Protein	A0A0G2K4A0	RAB11 family-interacting protein 5 OS=Rattus norvegicus OX=10116 GN=Rab11fip5 PE=1 SV=1	0	FALSE	24.32	23	7	9	2	1	636	68.7	9.13	33.29	7	4
High	Master Protein	P62632	Elongation factor 1-alpha 2 OS=Rattus norvegicus OX=10116 GN=Eef1a2 PE=1 SV=1	0	FALSE	61.53	17	7	43	1	1	463	50.4	9.03	134.87	7	0
High	Master Protein	Q63965	Sideroflexin-1 OS=Rattus norvegicus OX=10116 GN=Sfxn1 PE=2 SV=4	0	FALSE	62.214	43	7	40	1	1	322	35.5	9.06	146.43	7	0
High	Master Protein	P62494	Ras-related protein Rab-11A OS=Rattus norvegicus OX=10116 GN=Rab11a PE=1 SV=3	0	FALSE	71.08	50	7	31	1	1	216	24.4	6.57	126.43	7	0
High	Master Protein	P16036	Phosphate carrier protein, mitochondrial OS=Rattus norvegicus OX=10116 GN=Slc25a3 PE=1 SV=1	0	FALSE	23.71	30	7	28	1	1	356	39.4	9.33	94.14	7	0
High	Master Protein	D3ZE15	NADH dehydrogenase [ubiquinone] 1 alpha subcomplex subunit 13 OS=Rattus norvegicus OX=10116 GN=Ndufa13 PE=1 SV=1	0	FALSE	44.534	71	7	18	1	1	144	16.8	9.48	69.59	7	0
High	Master Protein	D3ZPX4	Plexin-A3 OS=Rattus norvegicus OX=10116 GN=Plxna3 PE=3 SV=1	0	FALSE	23.123	4	7	17	1	1	1872	207.8	7.14	47.47	7	0
High	Master Protein	F1LZC5	NADH dehydrogenase [ubiquinone] 1 alpha subcomplex subunit 13 OS=Rattus norvegicus OX=10116 PE=3 SV=2	0	FALSE	30.551	71	7	15	1	1	143	16.8	9.79	48.13	7	6
High	Master Protein	P52555	Endoplasmic reticulum resident protein 29 OS=Rattus norvegicus OX=10116 GN=Erp29 PE=1 SV=2	0	FALSE	75.23	36	6	43	6	1	260	28.6	6.62	135.83	6	0
High	Master Protein	P19804	Nucleoside diphosphate kinase B OS=Rattus norvegicus OX=10116 GN=Nme2 PE=1 SV=1	0	FALSE	40.265	55	6	42	2	1	152	17.3	7.44	135.41	6	5
High	Master Protein	P0CC09	Histone H2A type 2-A OS=Rattus norvegicus OX=10116 GN=H2ac18 PE=1 SV=1	0	FALSE	69.035	66	6	40	2	1	130	14.1	10.9	150.14	6	0
High	Master Protein	D4A8N1	Dolichol-phosphate mannosyltransferase subunit 1 OS=Rattus norvegicus OX=10116 GN=Dpm1 PE=1 SV=1	0	FALSE	9.615	5	1	4	1	1	260	29.2	9.5	15.23	1	0
High	Master Protein	F1LPB8	Ectonucleoside triphosphate diphosphohydrolase 5 OS=Rattus norvegicus OX=10116 GN=Entpd5 PE=1 SV=2	0	FALSE	7.651	3	1	4	1	1	427	47.4	5.16	12.48	1	0
High	Master Protein	P10888	Cytochrome c oxidase subunit 4 isoform 1, mitochondrial OS=Rattus norvegicus OX=10116 GN=Cox4i1 PE=1 SV=1	0	FALSE	45.141	51	6	38	6	1	169	19.5	9.44	100.66	6	0
High	Master Protein	P10111	Peptidyl-prolyl cis-trans isomerase A OS=Rattus norvegicus OX=10116 GN=Ppia PE=1 SV=2	0	FALSE	76.758	51	6	38	6	1	164	17.9	8.16	134.22	6	0
High	Master Protein	Q5RKJ9	RAB10, member RAS oncogene family OS=Rattus norvegicus OX=10116 GN=Rab10 PE=1 SV=1	0	FALSE	43.205	36	6	36	4	1	200	22.5	8.38	106.35	6	0
High	Master Protein	D3ZFQ8	Cytochrome c-1 OS=Rattus norvegicus OX=10116 GN=Cyc1 PE=1 SV=3	0	FALSE	50.447	22	6	35	6	1	326	35.4	9.26	124.39	6	0
High	Master Protein	P56574	Isocitrate dehydrogenase [NADP], mitochondrial OS=Rattus norvegicus OX=10116 GN=Idh2 PE=1 SV=2	0	FALSE	53.939	23	6	30	6	1	452	50.9	8.69	109.77	6	0
High	Master Protein	P20788	Cytochrome b-c1 complex subunit Rieske, mitochondrial OS=Rattus norvegicus OX=10116 GN=Uqcrfs1 PE=1 SV=2	0	FALSE	68.329	21	6	29	6	1	274	29.4	8.87	118.77	6	0
High	Master Protein	M0R735	Heterogeneous nuclear ribonucleoprotein Q OS=Rattus norvegicus OX=10116 GN=Syncrip PE=1 SV=2	0	FALSE	52.471	25	6	29	5	1	562	62.6	7.56	120.3	6	1
High	Master Protein	A0A0G2JSH2	3-hydroxybutyrate dehydrogenase, type 1, isoform CRA_a OS=Rattus norvegicus OX=10116 GN=Bdh1 PE=1 SV=1	0	FALSE	42.384	27	6	28	6	1	344	38.3	8.84	86.15	6	0
High	Master Protein	A0A0H2UHX3	40S ribosomal protein S4 OS=Rattus norvegicus OX=10116 GN=Rps4x PE=1 SV=1	0	FALSE	55.026	33	6	26	6	1	290	32.5	10.07	93.47	6	0
High	Master Protein	P02688	Myelin basic protein OS=Rattus norvegicus OX=10116 GN=Mbp PE=1 SV=3	0	FALSE	56.343	45	6	26	6	1	195	21.5	11.24	90.28	6	0
High	Master Protein	P19945	60S acidic ribosomal protein P0 OS=Rattus norvegicus OX=10116 GN=Rplp0 PE=1 SV=2	0	FALSE	43.275	31	6	23	6	1	317	34.2	6.25	82.35	6	0
High	Master Protein	D3ZUB0	Reticulocalbin 1 OS=Rattus norvegicus OX=10116 GN=Rcn1 PE=1 SV=1	0	FALSE	37.646	24	6	23	6	1	325	38.1	4.82	87.01	6	0
High	Master Protein	Q5U300	Ubiquitin-like modifier-activating enzyme 1 OS=Rattus norvegicus OX=10116 GN=Uba1 PE=1 SV=1	0	FALSE	54.881	11	6	23	6	1	1058	117.7	5.57	96.49	6	0
High	Master Protein	P38983	40S ribosomal protein SA OS=Rattus norvegicus OX=10116 GN=Rpsa PE=1 SV=3	0	FALSE	31.427	35	6	22	6	1	295	32.8	4.87	70.21	6	0
High	Master Protein	P08461	Dihydrolipoyllysine-residue acetyltransferase component of pyruvate dehydrogenase complex, mitochondrial OS=Rattus norvegicus OX=10116 GN=Dlat PE=1 SV=3	0	FALSE	37.87	17	6	22	6	1	632	67.1	8.53	98.08	6	0
High	Master Protein	Q5U328	Nucleolin OS=Rattus norvegicus OX=10116 GN=Ncl PE=1 SV=1	0	FALSE	44.397	20	6	22	6	1	714	77.2	4.73	72.39	6	0
High	Master Protein	Q5U211	Sorting nexin-3 OS=Rattus norvegicus OX=10116 GN=Snx3 PE=1 SV=1	0	FALSE	39.418	43	6	22	6	1	162	18.8	8.66	69.26	6	0
High	Master Protein	A0A0G2K405	cAMP-dependent protein kinase type II-alpha regulatory subunit OS=Rattus norvegicus OX=10116 GN=Prkar2a PE=1 SV=1	0	FALSE	45.462	22	6	21	4	1	423	48.1	5.21	73.09	6	0
High	Master Protein	Q641Y0	Dolichyl-diphosphooligosaccharide--protein glycosyltransferase 48 kDa subunit OS=Rattus norvegicus OX=10116 GN=Ddost PE=2 SV=1	0	FALSE	77.89	27	6	21	6	1	441	48.9	5.97	108.76	6	0
High	Master Protein	B0BNG3	Lectin, mannose-binding 2 OS=Rattus norvegicus OX=10116 GN=Lman2 PE=1 SV=1	0	FALSE	36.823	34	6	21	6	1	358	40.4	6.95	71.81	6	0
High	Master Protein	O70257	Syntaxin-7 OS=Rattus norvegicus OX=10116 GN=Stx7 PE=1 SV=4	0	FALSE	47.116	51	6	21	6	1	261	29.8	5.43	92.77	6	0
High	Master Protein	P62909	40S ribosomal protein S3 OS=Rattus norvegicus OX=10116 GN=Rps3 PE=1 SV=1	0	FALSE	32.932	33	6	20	6	1	243	26.7	9.66	60	6	0
High	Master Protein	P11167	Solute carrier family 2, facilitated glucose transporter member 1 OS=Rattus norvegicus OX=10116 GN=Slc2a1 PE=1 SV=1	0	FALSE	24.089	15	6	20	6	1	492	53.9	8.72	52.59	6	0
High	Master Protein	Q4KM74	Vesicle-trafficking protein SEC22b OS=Rattus norvegicus OX=10116 GN=Sec22b PE=1 SV=3	0	FALSE	31.21	48	6	20	6	1	215	24.7	8.51	64.18	6	0
High	Master Protein	B1WC61	Complex I assembly factor ACAD9, mitochondrial OS=Rattus norvegicus OX=10116 GN=Acad9 PE=1 SV=1	0	FALSE	51.211	24	6	19	6	1	625	68.8	7.69	77.08	6	0
High	Master Protein	A0A0G2JTT2	Phosphatidylinositol binding clathrin assembly protein, isoform CRA_a OS=Rattus norvegicus OX=10116 GN=Picalm PE=1 SV=1	0	FALSE	38.323	15	6	19	6	1	655	71	8.37	66.32	6	0
High	Master Protein	P10536	Ras-related protein Rab-1B OS=Rattus norvegicus OX=10116 GN=Rab1b PE=1 SV=1	0	FALSE	39.176	39	6	19	2	1	201	22.1	5.73	70.03	6	0
High	Master Protein	A0A0G2JSQ4	Tropomyosin 1, alpha, isoform CRA_p OS=Rattus norvegicus OX=10116 GN=Tpm1 PE=1 SV=1	0	FALSE	27.759	22	6	19	2	1	248	28.5	4.77	59.82	6	0
High	Master Protein	Q68FU3	Electron transfer flavoprotein subunit beta OS=Rattus norvegicus OX=10116 GN=Etfb PE=1 SV=3	0	FALSE	31.818	29	6	18	6	1	255	27.7	7.75	54.73	6	0
High	Master Protein	P07323	Gamma-enolase OS=Rattus norvegicus OX=10116 GN=Eno2 PE=1 SV=2	0	FALSE	32.192	25	6	18	4	1	434	47.1	5.16	65.4	6	1
High	Master Protein	Q9Z1W6	Protein LYRIC OS=Rattus norvegicus OX=10116 GN=Mtdh PE=1 SV=2	0	FALSE	45.145	16	6	18	6	1	581	63.9	9.29	76.46	6	0
High	Master Protein	Q4FZT0	Stomatin-like protein 2, mitochondrial OS=Rattus norvegicus OX=10116 GN=Stoml2 PE=1 SV=1	0	FALSE	31.956	26	6	18	6	1	353	38.4	8.63	41.1	6	0
High	Master Protein	M0R402	Thioredoxin-related transmembrane protein 3 OS=Rattus norvegicus OX=10116 GN=Tmx3 PE=1 SV=2	0	FALSE	29.145	21	6	18	6	1	459	52.1	6.01	55.78	6	0
High	Master Protein	G3V8D6	Tripartite motif protein 3, isoform CRA_a OS=Rattus norvegicus OX=10116 GN=Trim3 PE=1 SV=1	0	FALSE	42.18	12	6	18	6	1	744	80.7	7.81	61.69	6	0
High	Master Protein	B1WBY7	ER lipid raft-associated 1 OS=Rattus norvegicus OX=10116 GN=Erlin1 PE=1 SV=1	0	FALSE	28.673	25	6	17	4	1	348	39.2	7.01	50.95	6	2
High	Master Protein	P16617	Phosphoglycerate kinase 1 OS=Rattus norvegicus OX=10116 GN=Pgk1 PE=1 SV=2	0	FALSE	35.571	24	6	17	6	1	417	44.5	7.9	54.64	6	0
High	Master Protein	Q5U316	Ras-related protein Rab-35 OS=Rattus norvegicus OX=10116 GN=Rab35 PE=1 SV=1	0	FALSE	37.24	48	6	17	4	1	201	23	8.29	55.09	6	0
High	Master Protein	M0RDU8	RCG57510, isoform CRA_b OS=Rattus norvegicus OX=10116 GN=Scd2 PE=3 SV=2	0	FALSE	36.313	27	6	17	6	1	358	41	8.91	53.55	6	0
High	Master Protein	P16975	SPARC OS=Rattus norvegicus OX=10116 GN=Sparc PE=1 SV=4	0	FALSE	39.123	24	6	17	6	1	301	34.3	4.89	66.39	6	0
High	Master Protein	A0A0G2K1R5	CaM kinase-like vesicle-associated protein OS=Rattus norvegicus OX=10116 GN=Camkv PE=1 SV=1	0	FALSE	35.533	18	6	16	6	1	504	54.1	5.54	65.47	6	0
High	Master Protein	O35303	Dynamin-1-like protein OS=Rattus norvegicus OX=10116 GN=Dnm1l PE=1 SV=1	0	FALSE	39.268	14	6	16	6	1	755	83.9	7.08	74.67	6	0
High	Master Protein	Q5BJZ3	Proton-translocating NAD(P)(+) transhydrogenase OS=Rattus norvegicus OX=10116 GN=Nnt PE=1 SV=1	0	FALSE	45.292	14	6	16	6	1	1086	113.8	7.88	74.3	6	0
High	Master Protein	A0A0G2JZT5	Septin OS=Rattus norvegicus OX=10116 GN=Sept7 PE=1 SV=1	0	FALSE	47.837	17	6	16	6	1	437	50.8	9	60.22	6	0
High	Master Protein	A0A0G2K0T5	Calcium uptake protein 1, mitochondrial OS=Rattus norvegicus OX=10116 GN=Micu1 PE=1 SV=1	0	FALSE	37.207	24	6	15	6	1	481	54.8	8.66	59.16	6	0
High	Master Protein	G3V940	Coronin OS=Rattus norvegicus OX=10116 GN=Coro1b PE=1 SV=1	0	FALSE	27.807	20	6	15	5	1	484	53.9	5.77	55.62	6	0
High	Master Protein	G3V792	Cytoplasmic dynein 1 intermediate chain 1 OS=Rattus norvegicus OX=10116 GN=Dync1i1 PE=1 SV=3	0	FALSE	30.179	16	6	15	6	1	643	72.6	5.12	42.38	6	0
High	Master Protein	P23965	Enoyl-CoA delta isomerase 1, mitochondrial OS=Rattus norvegicus OX=10116 GN=Eci1 PE=1 SV=1	0	FALSE	37.383	41	6	15	6	1	289	32.2	9.54	50.83	6	0
High	Master Protein	A0A0G2JTA0	FAS-associated factor 2 OS=Rattus norvegicus OX=10116 GN=Faf2 PE=1 SV=1	0	FALSE	55.509	26	6	15	6	1	445	52.4	5.47	60.48	6	0
High	Master Protein	P58200	Vesicle transport through interaction with t-SNAREs homolog 1B OS=Rattus norvegicus OX=10116 GN=Vti1b PE=1 SV=2	0	FALSE	30.486	37	6	15	6	1	232	26.7	9.06	49.18	6	0
High	Master Protein	Q5M7U6	Actin-related protein 2 OS=Rattus norvegicus OX=10116 GN=Actr2 PE=2 SV=1	0	FALSE	25.139	24	6	14	6	1	394	44.7	6.74	40.75	6	0
High	Master Protein	P09456	cAMP-dependent protein kinase type I-alpha regulatory subunit OS=Rattus norvegicus OX=10116 GN=Prkar1a PE=1 SV=2	0	FALSE	27.813	24	6	14	6	1	381	43.1	5.35	43.69	6	0
High	Master Protein	G3V644	Complex I-9kD OS=Rattus norvegicus OX=10116 GN=Ndufv3 PE=1 SV=1	0	FALSE	41.182	33	6	14	6	1	458	49.3	8.84	49.57	6	0
High	Master Protein	A0A0G2K051	Early endosome antigen 1 OS=Rattus norvegicus OX=10116 GN=Eea1 PE=1 SV=1	0	FALSE	28.706	5	6	14	6	1	1449	165.3	5.72	46.47	6	0
High	Master Protein	A0A0G2JZV8	Synaptic functional regulator FMR1 OS=Rattus norvegicus OX=10116 GN=Fmr1 PE=1 SV=1	0	FALSE	36.758	15	6	14	5	1	614	68.9	7.42	40.37	6	0
High	Master Protein	Q5RKI0	WD repeat-containing protein 1 OS=Rattus norvegicus OX=10116 GN=Wdr1 PE=1 SV=3	0	FALSE	38.105	22	6	14	6	1	606	66.1	6.62	60.32	6	0
High	Master Protein	A0A0G2K8T0	Ceramidase OS=Rattus norvegicus OX=10116 GN=Asah1 PE=1 SV=1	0	FALSE	28.152	21	6	13	6	1	428	48.3	9.17	35.4	6	0
High	Master Protein	A0A0G2JYT1	ELKS/Rab6-interacting/CAST family member 1 OS=Rattus norvegicus OX=10116 GN=Erc1 PE=1 SV=1	0	FALSE	23.461	7	6	13	4	1	1120	128.2	5.91	42.89	6	2
High	Master Protein	Q6URK4	Heterogeneous nuclear ribonucleoprotein A3 OS=Rattus norvegicus OX=10116 GN=Hnrnpa3 PE=1 SV=1	0	FALSE	27.884	23	6	13	4	1	379	39.6	9.01	41.96	6	2
High	Master Protein	Q5XIT9	Methylcrotonoyl-CoA carboxylase beta chain, mitochondrial OS=Rattus norvegicus OX=10116 GN=Mccc2 PE=2 SV=1	0	FALSE	43.923	22	6	13	6	1	563	61.5	8.31	56.76	6	0
High	Master Protein	P84039	Ectonucleotide pyrophosphatase/phosphodiesterase family member 5 OS=Rattus norvegicus OX=10116 GN=Enpp5 PE=1 SV=2	0.002	FALSE	5.017	2	1	4	1	1	477	54.3	6.23	5.02	1	0
High	Master Protein	G3V9N0	Polyadenylate-binding protein OS=Rattus norvegicus OX=10116 GN=Pabpc4 PE=1 SV=2	0	FALSE	31.567	15	6	13	5	1	644	70.8	9.26	40.81	6	0
High	Master Protein	A0A0G2K9V6	Threonyl-tRNA synthetase OS=Rattus norvegicus OX=10116 GN=Tars PE=1 SV=1	0	FALSE	16.663	10	6	13	6	1	722	83.3	7.03	34.21	6	0
High	Master Protein	A0A0G2JYF0	Anion exchange protein OS=Rattus norvegicus OX=10116 GN=Slc4a10 PE=1 SV=1	0	FALSE	17.79	7	6	12	5	1	1118	125.6	6.51	27.86	6	0
High	Master Protein	P46101	Dipeptidyl aminopeptidase-like protein 6 OS=Rattus norvegicus OX=10116 GN=Dpp6 PE=1 SV=1	0	FALSE	18.626	12	6	12	6	1	859	97.2	6.38	36.97	6	0
High	Master Protein	B2GV24	E3 UFM1-protein ligase 1 OS=Rattus norvegicus OX=10116 GN=Ufl1 PE=1 SV=1	0	FALSE	27.876	12	6	12	6	1	793	89.5	6.99	44.16	6	0
High	Master Protein	F1LVX2	EH domain-binding protein 1 OS=Rattus norvegicus OX=10116 GN=Ehbp1 PE=1 SV=3	0.002	FALSE	5.072	1	1	4	1	1	1205	136.1	5.36	11.4	1	0
High	Master Protein	G3V6Q6	Guanine nucleotide binding protein, alpha 11 OS=Rattus norvegicus OX=10116 GN=Gna11 PE=1 SV=1	0	FALSE	31.416	18	6	12	3	1	359	42	6.29	45.41	6	2
High	Master Protein	F1LU71	Methylglutaconyl-CoA hydratase, mitochondrial OS=Rattus norvegicus OX=10116 GN=Auh PE=1 SV=2	0	FALSE	29.613	27	6	12	5	1	315	33.3	9.42	38.41	6	1
High	Master Protein	Q6MG60	N(G),N(G)-dimethylarginine dimethylaminohydrolase 2 OS=Rattus norvegicus OX=10116 GN=Ddah2 PE=1 SV=1	0	FALSE	32.241	35	6	12	6	1	285	29.7	6.01	33.01	6	0
High	Master Protein	P48768	Sodium/calcium exchanger 2 OS=Rattus norvegicus OX=10116 GN=Slc8a2 PE=1 SV=1	0	FALSE	44.165	16	6	12	6	1	921	100.5	5.15	51.51	6	0
High	Master Protein	D3ZZN3	Acetyl-coenzyme A synthetase OS=Rattus norvegicus OX=10116 GN=Acss1 PE=3 SV=1	0	FALSE	34.718	19	6	11	6	1	682	74.8	6.86	48.48	6	0
High	Master Protein	Q4V8H5	Aspartyl aminopeptidase OS=Rattus norvegicus OX=10116 GN=Dnpep PE=1 SV=1	0	FALSE	22.69	24	6	11	6	1	475	52.5	7.25	23.3	6	0
High	Master Protein	D4ABM3	Dishevelled associated activator of morphogenesis 1 (Predicted) OS=Rattus norvegicus OX=10116 GN=Daam1 PE=1 SV=1	0	FALSE	20.83	10	6	11	6	1	968	112.6	6.87	30.72	6	0
High	Master Protein	Q62825	Exocyst complex component 3 OS=Rattus norvegicus OX=10116 GN=Exoc3 PE=1 SV=1	0	FALSE	19.894	15	6	11	6	1	755	86.4	6.11	39.39	6	0
High	Master Protein	B5DEI0	Pcyox1l protein OS=Rattus norvegicus OX=10116 GN=Pcyox1l PE=2 SV=1	0	FALSE	20.979	12	6	11	6	1	494	54.6	7.65	36.37	6	0
High	Master Protein	O35263	Platelet-activating factor acetylhydrolase IB subunit alpha1 OS=Rattus norvegicus OX=10116 GN=Pafah1b3 PE=1 SV=1	0	FALSE	25.296	43	6	11	6	1	232	25.8	6.93	37.9	6	0
High	Master Protein	Q5XI04	RCG45489, isoform CRA_a OS=Rattus norvegicus OX=10116 GN=Stom PE=1 SV=1	0	FALSE	29.171	45	6	11	6	1	284	31.4	7.03	41.05	6	0
High	Master Protein	Q66HR0	Solute carrier family 12 member 9 OS=Rattus norvegicus OX=10116 GN=Slc12a9 PE=1 SV=1	0	FALSE	27.31	14	6	11	6	1	914	95.9	7.28	39.35	6	0
High	Master Protein	A0A0G2K847	ArfGAP with GTPase domain, ankyrin repeat and PH domain 1 OS=Rattus norvegicus OX=10116 GN=Agap1 PE=3 SV=1	0	FALSE	15.888	6	6	10	4	1	889	97.4	8.6	27.4	6	2
High	Master Protein	P18886	Carnitine O-palmitoyltransferase 2, mitochondrial OS=Rattus norvegicus OX=10116 GN=Cpt2 PE=1 SV=1	0	FALSE	25.165	20	6	10	6	1	658	74.1	7.33	37.9	6	0
High	Master Protein	O35142	Coatomer subunit beta' OS=Rattus norvegicus OX=10116 GN=Copb2 PE=1 SV=3	0	FALSE	26.367	9	6	10	6	1	905	102.5	5.27	33.43	6	0
High	Master Protein	O55096	Dipeptidyl peptidase 3 OS=Rattus norvegicus OX=10116 GN=Dpp3 PE=1 SV=2	0	FALSE	18.152	14	6	10	6	1	738	83	5.22	33.31	6	0
High	Master Protein	P63036	DnaJ homolog subfamily A member 1 OS=Rattus norvegicus OX=10116 GN=Dnaja1 PE=1 SV=1	0	FALSE	36.297	38	6	10	6	1	397	44.8	7.08	40.61	6	0
High	Master Protein	B4F7C9	Dolichyl-diphosphooligosaccharide--protein glycotransferase OS=Rattus norvegicus OX=10116 GN=Stt3a PE=1 SV=1	0	FALSE	19.99	11	6	10	6	1	705	80.5	8.1	24.17	6	0
High	Master Protein	Q6AYE2	Endophilin-B1 OS=Rattus norvegicus OX=10116 GN=Sh3glb1 PE=2 SV=1	0	FALSE	20.203	23	6	10	6	1	365	40.8	6.04	32.69	6	0
High	Master Protein	D3ZQL1	ER membrane protein complex subunit 7 OS=Rattus norvegicus OX=10116 GN=Emc7 PE=1 SV=3	0	FALSE	26.185	42	6	10	6	1	241	26.4	9.23	31.99	6	0
High	Master Protein	A0A140TA89	Glycine amidinotransferase OS=Rattus norvegicus OX=10116 GN=Gatm PE=1 SV=1	0	FALSE	24.632	19	6	10	6	1	462	52.1	8.16	36.32	6	0
High	Master Protein	G3V9X2	G-protein signalling modulator 1 (AGS3-like, C. elegans), isoform CRA_c OS=Rattus norvegicus OX=10116 GN=Gpsm1 PE=1 SV=1	0	FALSE	21.866	16	6	10	6	1	673	74.4	6.3	34.05	6	0
High	Master Protein	P97685	Neurofascin OS=Rattus norvegicus OX=10116 GN=Nfasc PE=1 SV=2	0	FALSE	25.221	9	6	10	6	1	1240	137.9	6.13	32.02	6	0
High	Master Protein	Q9ES21	Phosphatidylinositol-3-phosphatase SAC1 OS=Rattus norvegicus OX=10116 GN=Sacm1l PE=1 SV=1	0	FALSE	28.363	16	6	10	6	1	587	67	7.28	35.88	6	0
High	Master Protein	F1M5M9	SLIT-ROBO Rho GTPase-activating protein 3 OS=Rattus norvegicus OX=10116 GN=Srgap3 PE=1 SV=2	0	FALSE	17.879	9	6	10	5	1	1099	124.4	6.67	25.92	6	1
High	Master Protein	P04775	Sodium channel protein type 2 subunit alpha OS=Rattus norvegicus OX=10116 GN=Scn2a PE=1 SV=1	0	FALSE	19.048	4	6	10	6	1	2005	227.7	5.76	24.22	6	0
High	Master Protein	D3ZSY8	TBC1 domain family, member 10b OS=Rattus norvegicus OX=10116 GN=Tbc1d10b PE=1 SV=1	0	FALSE	28.674	18	6	10	6	1	795	86.6	9.07	31.76	6	0
High	Master Protein	Q3KRF2	High density lipoprotein binding protein (Vigilin) OS=Rattus norvegicus OX=10116 GN=Hdlbp PE=1 SV=1	0	FALSE	21.217	8	6	9	6	1	1268	141.6	6.95	26.57	6	0
High	Master Protein	A0A0G2K2M2	Mitochondrial fission factor OS=Rattus norvegicus OX=10116 GN=LOC102556337 PE=1 SV=1	0	FALSE	27.391	36	6	9	6	1	353	39.7	8.94	38.8	6	0
High	Master Protein	Q64605	Receptor-type tyrosine-protein phosphatase S OS=Rattus norvegicus OX=10116 GN=Ptprs PE=1 SV=2	0	FALSE	21.022	6	6	9	3	1	1907	211.8	7.23	29.46	6	0
High	Master Protein	A0A0G2K2B5	Aspartate-beta-hydroxylase OS=Rattus norvegicus OX=10116 GN=Asph PE=1 SV=1	0	FALSE	23.225	14	6	8	6	1	789	89.5	4.84	30.44	6	0
High	Master Protein	Q06486	Casein kinase I isoform delta OS=Rattus norvegicus OX=10116 GN=Csnk1d PE=1 SV=2	0	FALSE	17.478	22	6	8	2	1	415	47.3	9.74	18.46	6	3
High	Master Protein	F1M4A4	Kinesin-like protein KIF1A OS=Rattus norvegicus OX=10116 GN=Kif1a PE=1 SV=3	0	FALSE	15.717	4	6	8	6	1	1707	192.8	6.2	23.94	6	0
High	Master Protein	A0A0G2K2S1	Proline dehydrogenase OS=Rattus norvegicus OX=10116 GN=Prodh1 PE=1 SV=1	0	FALSE	16.923	14	6	8	6	1	538	61.4	6.89	24.5	6	0
High	Master Protein	F7EMB2	RNA transcription, translation and transport factor protein OS=Rattus norvegicus OX=10116 GN=Rtraf PE=1 SV=1	0	FALSE	22.484	55	6	8	6	1	244	28.2	6.89	26.01	6	0
High	Master Protein	E9PTX9	Solute carrier family 12 member 2 OS=Rattus norvegicus OX=10116 GN=Slc12a2 PE=1 SV=1	0	FALSE	24.534	11	6	8	6	1	1203	130.3	6.52	28.14	6	0
High	Master Protein	G3V9D7	Adducin 3 (Gamma), isoform CRA_a OS=Rattus norvegicus OX=10116 GN=Add3 PE=1 SV=1	0	FALSE	21.74	15	6	7	6	1	705	78.8	5.95	27.24	6	0
High	Master Protein	D3ZC56	Dystonin OS=Rattus norvegicus OX=10116 GN=Dst PE=1 SV=3	0	FALSE	17.64	1	6	7	5	1	7512	846.7	5.34	22.42	6	0
High	Master Protein	A0A0G2JUZ5	Glycine cleavage system P protein OS=Rattus norvegicus OX=10116 GN=Gldc PE=1 SV=1	0	FALSE	21.054	14	6	9	1	1	943	105.1	6.84	30.99	6	0
High	Master Protein	D4A5Q9	Glycine decarboxylase OS=Rattus norvegicus OX=10116 GN=Gldc PE=1 SV=1	0	FALSE	21.967	14	6	9	1	1	884	98.5	6.64	30.1	6	4
High	Master Protein	F1LN69	Misshapen-like kinase 1 OS=Rattus norvegicus OX=10116 GN=Mink1 PE=1 SV=3	0	FALSE	25.403	7	6	9	1	1	1354	152.4	7.85	28.09	6	0
High	Master Protein	A0A0G2K1W1	RAB11 family-interacting protein 5 OS=Rattus norvegicus OX=10116 GN=Rab11fip5 PE=1 SV=1	0	FALSE	21.009	11	6	8	1	1	1173	123.7	4.96	30.43	6	0
High	Master Protein	P62804	Histone H4 OS=Rattus norvegicus OX=10116 GN=H4c2 PE=1 SV=2	0	FALSE	51.745	57	5	40	5	1	103	11.4	11.36	140.51	5	0
High	Master Protein	G3V7Y3	ATP synthase F1 subunit delta OS=Rattus norvegicus OX=10116 GN=Atp5f1d PE=1 SV=1	0	FALSE	71.792	32	5	31	5	1	168	17.6	5.24	152.91	5	0
High	Master Protein	Q6P6R2	Dihydrolipoyl dehydrogenase, mitochondrial OS=Rattus norvegicus OX=10116 GN=Dld PE=1 SV=1	0	FALSE	68.814	21	5	30	5	1	509	54	7.87	129.98	5	0
High	Master Protein	A0A0G2K2V6	Keratin, type I cytoskeletal 10 OS=Rattus norvegicus OX=10116 GN=Krt10 PE=1 SV=1	0	FALSE	30.003	13	5	29	4	1	559	56.8	5.11	108.44	5	1
High	Master Protein	A0A0G2K121	Unc-119 lipid-binding chaperone B OS=Rattus norvegicus OX=10116 GN=Mlec PE=1 SV=1	0	FALSE	52.219	24	5	27	5	1	294	32.8	5.55	96.05	5	0
High	Master Protein	P62914	60S ribosomal protein L11 OS=Rattus norvegicus OX=10116 GN=Rpl11 PE=1 SV=2	0	FALSE	44.56	36	5	26	5	1	178	20.2	9.6	94.93	5	0
High	Master Protein	P55053	Fatty acid-binding protein 5 OS=Rattus norvegicus OX=10116 GN=Fabp5 PE=1 SV=3	0	FALSE	38.203	34	5	23	5	1	135	15.1	7.18	83.13	5	0
High	Master Protein	P55051	Fatty acid-binding protein, brain OS=Rattus norvegicus OX=10116 GN=Fabp7 PE=1 SV=2	0	FALSE	27.765	52	5	23	5	1	132	14.9	5.63	60.57	5	0
High	Master Protein	P15650	Long-chain specific acyl-CoA dehydrogenase, mitochondrial OS=Rattus norvegicus OX=10116 GN=Acadl PE=1 SV=1	0	FALSE	45.993	21	5	23	5	1	430	47.8	7.74	97.09	5	0
High	Master Protein	P63322	Ras-related protein Ral-A OS=Rattus norvegicus OX=10116 GN=Rala PE=1 SV=1	0	FALSE	60.992	42	5	23	3	1	206	23.5	7.11	104.84	5	0
High	Master Protein	P62083	40S ribosomal protein S7 OS=Rattus norvegicus OX=10116 GN=Rps7 PE=1 SV=1	0	FALSE	36.173	44	5	22	5	1	194	22.1	10.1	97.52	5	0
High	Master Protein	Q642E2	60S ribosomal protein L28 OS=Rattus norvegicus OX=10116 GN=Rpl28 PE=2 SV=1	0	FALSE	50.763	38	5	22	5	1	137	15.7	12.02	79.86	5	0
High	Master Protein	P08082	Clathrin light chain B OS=Rattus norvegicus OX=10116 GN=Cltb PE=1 SV=1	0	FALSE	36.731	28	5	22	5	1	229	25.1	4.63	69.22	5	0
High	Master Protein	B5DEM5	60S ribosomal protein L14 OS=Rattus norvegicus OX=10116 GN=Rpl14 PE=1 SV=1	0	FALSE	36.601	31	5	21	5	1	219	23.8	11.12	55.67	5	0
High	Master Protein	F1LPV0	Asparagine--tRNA ligase OS=Rattus norvegicus OX=10116 GN=Nars PE=1 SV=2	0	FALSE	50.005	14	5	21	5	1	558	64.1	5.86	77.63	5	0
High	Master Protein	Q1WIM2	Cell adhesion molecule 2 OS=Rattus norvegicus OX=10116 GN=Cadm2 PE=1 SV=2	0	FALSE	49.378	23	5	21	5	1	435	47.5	5.41	76.71	5	0
High	Master Protein	P31044	Phosphatidylethanolamine-binding protein 1 OS=Rattus norvegicus OX=10116 GN=Pebp1 PE=1 SV=3	0	FALSE	54.39	77	5	21	5	1	187	20.8	5.8	85.26	5	0
High	Master Protein	B0BNK1	RAB5C, member RAS oncogene family OS=Rattus norvegicus OX=10116 GN=Rab5c PE=1 SV=1	0	FALSE	38.404	33	5	21	3	1	216	23.4	8.41	67.62	5	3
High	Master Protein	P05712	Ras-related protein Rab-2A OS=Rattus norvegicus OX=10116 GN=Rab2a PE=2 SV=1	0	FALSE	44.005	34	5	21	5	1	212	23.5	6.54	73.22	5	0
High	Master Protein	A0A0G2JUB4	Acetyl-CoA acetyltransferase, cytosolic OS=Rattus norvegicus OX=10116 GN=Acat2 PE=1 SV=1	0	FALSE	49.425	19	5	20	5	1	399	41.4	6.98	81.5	5	0
High	Master Protein	Q6P2A5	GTP:AMP phosphotransferase AK3, mitochondrial OS=Rattus norvegicus OX=10116 GN=Ak3 PE=1 SV=1	0	FALSE	38.582	48	5	20	5	1	227	25.5	8.85	87.43	5	0
High	Master Protein	P41562	Isocitrate dehydrogenase [NADP] cytoplasmic OS=Rattus norvegicus OX=10116 GN=Idh1 PE=1 SV=1	0	FALSE	33.513	29	5	20	5	1	414	46.7	6.99	66.06	5	0
High	Master Protein	Q63016	Large neutral amino acids transporter small subunit 1 OS=Rattus norvegicus OX=10116 GN=Slc7a5 PE=1 SV=2	0	FALSE	30.027	7	5	20	5	1	512	55.9	7.9	74.08	5	0
High	Master Protein	Q6XVN8	Microtubule-associated proteins 1A/1B light chain 3A OS=Rattus norvegicus OX=10116 GN=Map1lc3a PE=1 SV=1	0	FALSE	35.068	50	5	20	4	1	121	14.3	8.68	71.61	5	1
High	Master Protein	Q62658	Peptidyl-prolyl cis-trans isomerase FKBP1A OS=Rattus norvegicus OX=10116 GN=Fkbp1a PE=1 SV=3	0	FALSE	41.89	72	5	20	5	1	108	11.9	8.16	81.06	5	0
High	Master Protein	P62718	60S ribosomal protein L18a OS=Rattus norvegicus OX=10116 GN=Rpl18a PE=2 SV=1	0	FALSE	29.591	36	5	19	5	1	176	20.7	10.71	53.56	5	0
High	Master Protein	D3ZZ95	60S ribosomal protein L36 OS=Rattus norvegicus OX=10116 PE=3 SV=1	0	FALSE	32.142	53	5	19	5	1	106	12.4	11.66	48.12	5	0
High	Master Protein	P51635	Aldo-keto reductase family 1 member A1 OS=Rattus norvegicus OX=10116 GN=Akr1a1 PE=1 SV=2	0	FALSE	47.321	33	5	19	5	1	325	36.5	7.31	95.72	5	0
High	Master Protein	G3V7L8	ATPase, H+ transporting, V1 subunit E isoform 1, isoform CRA_a OS=Rattus norvegicus OX=10116 GN=Atp6v1e1 PE=1 SV=1	0	FALSE	36.713	21	5	19	5	1	226	26.1	8.43	69.37	5	0
High	Master Protein	A0A0G2JSH9	Peroxiredoxin-2 OS=Rattus norvegicus OX=10116 GN=Prdx2 PE=1 SV=1	0	FALSE	42.122	46	5	19	2	1	198	21.8	5.59	103.4	5	3
High	Master Protein	M0RC99	Ras-related protein Rab-5A OS=Rattus norvegicus OX=10116 GN=Rab5a PE=2 SV=1	0	FALSE	33.014	33	5	19	3	1	215	23.6	8.15	59.34	5	0
High	Master Protein	Q7M0E3	Destrin OS=Rattus norvegicus OX=10116 GN=Dstn PE=1 SV=3	0	FALSE	25.6	56	5	18	5	1	165	18.5	8.03	54.4	5	0
High	Master Protein	D3ZFA8	40S ribosomal protein S17 OS=Rattus norvegicus OX=10116 GN=LOC100362366 PE=3 SV=1	0	FALSE	25.915	33	5	17	5	1	135	15.5	9.77	50.95	5	0
High	Master Protein	A0A0G2K1C0	Actin-like protein 3 OS=Rattus norvegicus OX=10116 GN=Actr3 PE=1 SV=1	0	FALSE	44.784	25	5	17	5	1	419	47.6	6.18	74.33	5	0
High	Master Protein	A1L1M0	cAMP-dependent protein kinase OS=Rattus norvegicus OX=10116 GN=Prkaca PE=1 SV=1	0	FALSE	31.516	21	5	17	2	1	351	40.6	8.79	64.82	5	0
High	Master Protein	A0A0G2JUC7	Dynactin subunit 2 OS=Rattus norvegicus OX=10116 GN=Dctn2 PE=1 SV=1	0	FALSE	37.037	24	5	17	5	1	420	46.2	5.5	66.99	5	0
High	Master Protein	Q6P685	Eukaryotic translation initiation factor 2 subunit beta OS=Rattus norvegicus OX=10116 GN=Eif2s2 PE=1 SV=1	0	FALSE	35.877	25	5	17	5	1	333	38.2	5.8	62.65	5	0
High	Master Protein	P14408	Fumarate hydratase, mitochondrial OS=Rattus norvegicus OX=10116 GN=Fh PE=1 SV=2	0	FALSE	46.124	19	5	17	5	1	507	54.4	8.73	73.89	5	0
High	Master Protein	Q5XIM7	Lysine--tRNA ligase OS=Rattus norvegicus OX=10116 GN=Kars1 PE=1 SV=1	0	FALSE	32.733	17	5	17	5	1	626	71.6	6.6	69.97	5	0
High	Master Protein	G3V7X5	SPARC-like protein 1 OS=Rattus norvegicus OX=10116 GN=Sparcl1 PE=1 SV=1	0	FALSE	40.082	14	5	17	5	1	634	70.5	4.69	60.62	5	0
High	Master Protein	B5DEN5	Elongation factor 1-beta OS=Rattus norvegicus OX=10116 GN=Eef1b2 PE=1 SV=1	0	FALSE	7.132	8	1	4	1	1	225	24.7	4.72	13.16	1	0
High	Master Protein	P32089	Tricarboxylate transport protein, mitochondrial OS=Rattus norvegicus OX=10116 GN=Slc25a1 PE=1 SV=1	0	FALSE	33.328	32	5	17	5	1	311	33.8	9.86	65.64	5	0
High	Master Protein	D4ABI7	Very-long-chain (3R)-3-hydroxyacyl-CoA dehydratase OS=Rattus norvegicus OX=10116 GN=Hacd3 PE=1 SV=2	0	FALSE	27.707	14	5	17	5	1	362	43.1	9.04	49.63	5	0
High	Master Protein	P26453	Basigin OS=Rattus norvegicus OX=10116 GN=Bsg PE=1 SV=2	0	FALSE	52.144	24	5	16	5	1	388	42.4	5.4	70.54	5	0
High	Master Protein	B2RYW3	Complex I-B22 OS=Rattus norvegicus OX=10116 GN=Ndufb9 PE=1 SV=1	0	FALSE	42.003	51	5	16	5	1	179	21.9	8.07	64.5	5	0
High	Master Protein	D4A0T0	Complex I-PDSW OS=Rattus norvegicus OX=10116 GN=Ndufb10 PE=1 SV=1	0	FALSE	34.007	42	5	16	5	1	176	20.8	7.69	68.44	5	0
High	Master Protein	Q99MZ8	LIM and SH3 domain protein 1 OS=Rattus norvegicus OX=10116 GN=Lasp1 PE=1 SV=1	0	FALSE	41.026	31	5	16	5	1	263	30	7.05	58.84	5	0
High	Master Protein	P63086	Mitogen-activated protein kinase 1 OS=Rattus norvegicus OX=10116 GN=Mapk1 PE=1 SV=3	0	FALSE	22.545	22	5	16	5	1	358	41.2	6.98	45.79	5	0
High	Master Protein	F1LMW7	Myristoylated alanine-rich C-kinase substrate OS=Rattus norvegicus OX=10116 GN=Marcks PE=1 SV=3	0	FALSE	59.067	33	5	16	5	1	309	29.9	4.36	92.75	5	0
High	Master Protein	Q01728	Sodium/calcium exchanger 1 OS=Rattus norvegicus OX=10116 GN=Slc8a1 PE=1 SV=3	0	FALSE	32.725	11	5	16	5	1	971	108.1	5	75.37	5	0
High	Master Protein	D3ZM33	40S ribosomal protein S18 OS=Rattus norvegicus OX=10116 PE=3 SV=3	0	FALSE	18.752	33	5	15	5	1	152	17.8	10.99	44.31	5	0
High	Master Protein	D3ZPN7	60S ribosomal protein L21 OS=Rattus norvegicus OX=10116 PE=3 SV=1	0	FALSE	20.393	43	5	15	5	1	160	18.7	10.55	21.93	5	0
High	Master Protein	Q5U2X8	Acyl-CoA thioesterase 9 OS=Rattus norvegicus OX=10116 GN=Acot9 PE=1 SV=1	0	FALSE	29.653	23	5	15	5	1	439	50.4	8.63	59.34	5	0
High	Master Protein	B0BNE6	Complex I-23kD OS=Rattus norvegicus OX=10116 GN=Ndufs8 PE=1 SV=1	0	FALSE	24.074	33	5	15	5	1	212	24	6.21	49.93	5	0
High	Master Protein	P63095	Guanine nucleotide-binding protein G(s) subunit alpha isoforms short OS=Rattus norvegicus OX=10116 GN=Gnas PE=1 SV=1	0	FALSE	19.39	23	5	15	5	1	394	45.6	5.96	33.65	5	0
High	Master Protein	Q6Q7Y5	Guanine nucleotide-binding protein subunit alpha-13 OS=Rattus norvegicus OX=10116 GN=Gna13 PE=1 SV=1	0	FALSE	30.596	23	5	15	5	1	377	44	8.21	55.6	5	0
High	Master Protein	O35547	Long-chain-fatty-acid--CoA ligase 4 OS=Rattus norvegicus OX=10116 GN=Acsl4 PE=1 SV=2	0	FALSE	26.987	14	5	15	5	1	711	79	8.35	38.75	5	0
High	Master Protein	D4A9Y0	RCG36668 OS=Rattus norvegicus OX=10116 GN=Sdf2l1 PE=1 SV=1	0	FALSE	48.544	65	5	15	5	1	220	23.4	7.42	75.29	5	0
High	Master Protein	P63329	Serine/threonine-protein phosphatase 2B catalytic subunit alpha isoform OS=Rattus norvegicus OX=10116 GN=Ppp3ca PE=1 SV=1	0	FALSE	20.765	12	5	15	5	1	521	58.6	5.86	46.49	5	0
High	Master Protein	Q7TP91	Surfeit locus protein 1 OS=Rattus norvegicus OX=10116 GN=Surf4 PE=1 SV=1	0	FALSE	25.303	10	5	15	5	1	733	83.2	9.16	44.4	5	0
High	Master Protein	A0A140TAC5	60S ribosomal protein L12 OS=Rattus norvegicus OX=10116 GN=Rpl12 PE=3 SV=1	0	FALSE	23.58	47	5	14	5	1	166	17.9	9.42	57.97	5	0
High	Master Protein	A0JN30	Canopy 2 homolog (Zebrafish) OS=Rattus norvegicus OX=10116 GN=Cnpy2 PE=1 SV=1	0	FALSE	25.742	37	5	14	5	1	182	20.7	5.14	39.98	5	0
High	Master Protein	Q66HF3	Electron transfer flavoprotein-ubiquinone oxidoreductase OS=Rattus norvegicus OX=10116 GN=Etfdh PE=1 SV=1	0	FALSE	26.705	10	5	14	5	1	616	68.1	7.56	47.51	5	0
High	Master Protein	P02793	Ferritin light chain 1 OS=Rattus norvegicus OX=10116 GN=Ftl1 PE=1 SV=3	0	FALSE	35.353	39	5	14	5	1	183	20.7	6.43	67.04	5	0
High	Master Protein	Q499N5	Medium-chain acyl-CoA ligase ACSF2, mitochondrial OS=Rattus norvegicus OX=10116 GN=Acsf2 PE=2 SV=1	0	FALSE	36.269	18	5	14	5	1	615	67.8	8.12	55.75	5	0
High	Master Protein	P36860	Ras-related protein Ral-B OS=Rattus norvegicus OX=10116 GN=Ralb PE=2 SV=1	0	FALSE	33.485	42	5	14	3	1	206	23.3	6.62	55.72	5	2
High	Master Protein	P97710	Tyrosine-protein phosphatase non-receptor type substrate 1 OS=Rattus norvegicus OX=10116 GN=Sirpa PE=1 SV=1	0	FALSE	30.744	21	5	14	5	1	509	55.7	7.44	52.11	5	0
High	Master Protein	B0BMW2	3-hydroxyacyl-CoA dehydrogenase type-2 OS=Rattus norvegicus OX=10116 GN=Hsd17b10 PE=1 SV=1	0	FALSE	43.573	48	5	13	5	1	261	27.2	8.59	66.1	5	0
High	Master Protein	P97532	3-mercaptopyruvate sulfurtransferase OS=Rattus norvegicus OX=10116 GN=Mpst PE=1 SV=3	0	FALSE	26.784	30	5	13	5	1	297	32.9	6.32	53.72	5	0
High	Master Protein	G3V7J0	Aldehyde dehydrogenase family 6, subfamily A1, isoform CRA_b OS=Rattus norvegicus OX=10116 GN=Aldh6a1 PE=1 SV=1	0	FALSE	37.177	30	5	13	5	1	535	57.7	8.18	63.83	5	0
High	Master Protein	P69736	Endothelial differentiation-related factor 1 OS=Rattus norvegicus OX=10116 GN=Edf1 PE=1 SV=1	0.001	FALSE	5.611	10	1	4	1	1	148	16.4	9.99	6.21	1	0
High	Master Protein	Q8R490	Cadherin-13 OS=Rattus norvegicus OX=10116 GN=Cdh13 PE=1 SV=1	0	FALSE	21.88	12	5	13	5	1	714	78	5.15	37.44	5	0
High	Master Protein	G3V6P2	Dihydrolipoyllysine-residue succinyltransferase component of 2-oxoglutarate dehydrogenase complex, mitochondrial OS=Rattus norvegicus OX=10116 GN=Dlst PE=1 SV=1	0	FALSE	43.32	16	5	13	5	1	454	48.9	8.7	48.43	5	0
High	Master Protein	B5DEH2	Erlin-2 OS=Rattus norvegicus OX=10116 GN=Erlin2 PE=1 SV=1	0	FALSE	18.527	22	5	13	3	1	339	37.7	5.74	33.17	5	0
High	Master Protein	F1LYQ8	FERM, ARHGEF and pleckstrin domain-containing protein 1 OS=Rattus norvegicus OX=10116 GN=Farp1 PE=1 SV=2	0	FALSE	25.745	9	5	13	5	1	1049	118.8	7.96	39	5	0
High	Master Protein	P60517	Gamma-aminobutyric acid receptor-associated protein OS=Rattus norvegicus OX=10116 GN=Gabarap PE=1 SV=1	0	FALSE	23.699	49	5	13	2	1	117	13.9	8.79	34.91	5	3
High	Master Protein	A0A0G2K261	Isoleucyl-tRNA synthetase OS=Rattus norvegicus OX=10116 GN=Iars2 PE=1 SV=1	0	FALSE	23.664	7	5	13	5	1	1011	112.6	6.74	37.94	5	0
High	Master Protein	Q75Q39	Mitochondrial import receptor subunit TOM70 OS=Rattus norvegicus OX=10116 GN=Tomm70 PE=1 SV=1	0	FALSE	29.854	20	5	13	5	1	610	67.4	7.5	47.68	5	0
High	Master Protein	D3ZT07	Septin OS=Rattus norvegicus OX=10116 GN=Sept5 PE=1 SV=2	0	FALSE	33.694	27	5	13	5	1	369	42.8	6.67	52.9	5	0
High	Master Protein	Q9QZR6	Septin-9 OS=Rattus norvegicus OX=10116 GN=Septin9 PE=1 SV=1	0	FALSE	24.341	13	5	13	5	1	564	63.8	8.47	43.71	5	0
High	Master Protein	P70566	Tropomodulin-2 OS=Rattus norvegicus OX=10116 GN=Tmod2 PE=1 SV=1	0	FALSE	23.718	19	5	13	5	1	351	39.5	5.43	37.68	5	0
High	Master Protein	G3V9Z3	Amine oxidase OS=Rattus norvegicus OX=10116 GN=Maoa PE=1 SV=1	0	FALSE	32.948	18	5	12	5	1	526	59.5	7.93	38.1	5	0
High	Master Protein	A0A0G2K8P3	E3 ubiquitin-protein ligase OS=Rattus norvegicus OX=10116 GN=Nedd4 PE=1 SV=1	0	FALSE	27.457	9	5	12	5	1	889	102.7	5.24	41.67	5	0
High	Master Protein	D3ZW58	Golgi membrane protein 2 OS=Rattus norvegicus OX=10116 GN=Casc4 PE=3 SV=3	0	FALSE	23.088	20	5	12	5	1	461	52.3	5.59	36.55	5	0
High	Master Protein	P97849	Long-chain fatty acid transport protein 1 OS=Rattus norvegicus OX=10116 GN=Slc27a1 PE=2 SV=1	0	FALSE	27.621	10	5	12	5	1	646	71.2	8.46	36.76	5	0
High	Master Protein	D4ABM5	Mitochondrial ribosomal protein S34 OS=Rattus norvegicus OX=10116 GN=Mrps34 PE=1 SV=1	0	FALSE	27.531	35	5	12	5	1	218	25.8	10.27	41.35	5	0
High	Master Protein	P55161	Nck-associated protein 1 OS=Rattus norvegicus OX=10116 GN=Nckap1 PE=2 SV=1	0	FALSE	23.206	7	5	12	5	1	1128	128.8	6.61	33.22	5	0
High	Master Protein	Q5FVM4	Non-POU domain-containing octamer-binding protein OS=Rattus norvegicus OX=10116 GN=Nono PE=1 SV=3	0	FALSE	23.459	15	5	12	5	1	476	54.9	8.95	35.03	5	0
High	Master Protein	O35987	NSFL1 cofactor p47 OS=Rattus norvegicus OX=10116 GN=Nsfl1c PE=1 SV=1	0	FALSE	28.25	22	5	12	5	1	370	40.7	5.15	40.77	5	0
High	Master Protein	D4A2Q3	Pleckstrin and Sec7 domain-containing 3 OS=Rattus norvegicus OX=10116 GN=Psd3 PE=1 SV=3	0	FALSE	21.462	8	5	12	5	1	1044	115.5	6.54	33.15	5	0
High	Master Protein	P63245	Receptor of activated protein C kinase 1 OS=Rattus norvegicus OX=10116 GN=Rack1 PE=1 SV=3	0	FALSE	15.735	16	5	12	5	1	317	35.1	7.69	36.02	5	0
High	Master Protein	P56603	Secretory carrier-associated membrane protein 1 OS=Rattus norvegicus OX=10116 GN=Scamp1 PE=1 SV=1	0	FALSE	23.401	30	5	12	5	1	338	38	7.71	37.48	5	0
High	Master Protein	Q5MPA9	Serine/threonine-protein kinase DCLK2 OS=Rattus norvegicus OX=10116 GN=Dclk2 PE=1 SV=2	0	FALSE	18.523	11	5	12	5	1	767	84	8.73	37.44	5	0
High	Master Protein	O55171	Acyl-coenzyme A thioesterase 2, mitochondrial OS=Rattus norvegicus OX=10116 GN=Acot2 PE=1 SV=1	0	FALSE	27.512	17	5	11	5	1	453	49.7	7.83	44.03	5	0
High	Master Protein	D4A6H8	Alpha N-catenin OS=Rattus norvegicus OX=10116 GN=Ctnna2 PE=1 SV=3	0	FALSE	20.994	19	5	11	3	1	476	52.8	5.15	41.49	5	0
High	Master Protein	G3V7H6	Arginase OS=Rattus norvegicus OX=10116 GN=Arg2 PE=3 SV=1	0	FALSE	28.961	25	5	11	5	1	354	38.7	6.73	42.1	5	0
High	Master Protein	B2RYF6	CLPTM1 regulator of GABA type A receptor forward-trafficking OS=Rattus norvegicus OX=10116 GN=Clptm1 PE=1 SV=1	0	FALSE	17.526	8	5	11	5	1	664	75.2	6.01	31.44	5	0
High	Master Protein	P97536	Cullin-associated NEDD8-dissociated protein 1 OS=Rattus norvegicus OX=10116 GN=Cand1 PE=1 SV=1	0	FALSE	26.341	7	5	11	5	1	1230	136.3	5.78	44.39	5	0
High	Master Protein	F1M949	Cytoskeleton-associated protein 5 OS=Rattus norvegicus OX=10116 GN=Ckap5 PE=1 SV=3	0	FALSE	23.862	6	5	11	5	1	1698	187.8	8.12	34.25	5	0
High	Master Protein	B2GV15	Dihydrolipoamide acetyltransferase component of pyruvate dehydrogenase complex OS=Rattus norvegicus OX=10116 GN=Dbt PE=1 SV=1	0	FALSE	26.251	21	5	11	5	1	482	53.2	8.41	40.58	5	0
High	Master Protein	Q9EPB1	Dipeptidyl peptidase 2 OS=Rattus norvegicus OX=10116 GN=Dpp7 PE=1 SV=1	0	FALSE	24.833	18	5	11	5	1	500	55.1	5.05	43.07	5	0
High	Master Protein	Q3T1K5	F-actin-capping protein subunit alpha-2 OS=Rattus norvegicus OX=10116 GN=Capza2 PE=1 SV=1	0	FALSE	27.238	29	5	11	4	1	286	32.9	5.85	38.79	5	1
High	Master Protein	A0A0G2K8S6	Glucosidase 1 OS=Rattus norvegicus OX=10116 GN=LOC103692171 PE=1 SV=1	0	FALSE	16.612	7	5	11	5	1	834	91.9	9.11	26.08	5	0
High	Master Protein	B2RYC9	Glucosylceramidase OS=Rattus norvegicus OX=10116 GN=Gba PE=1 SV=1	0	FALSE	32.545	25	5	11	5	1	515	57.5	7.39	58.11	5	0
High	Master Protein	P62828	GTP-binding nuclear protein Ran OS=Rattus norvegicus OX=10116 GN=Ran PE=1 SV=3	0	FALSE	29.97	38	5	11	5	1	216	24.4	7.49	53.79	5	0
High	Master Protein	F1M3D3	Heterogeneous nuclear ribonucleoprotein M OS=Rattus norvegicus OX=10116 GN=Hnrnpm PE=1 SV=1	0	FALSE	29.111	10	5	11	5	1	729	77.6	8.63	44.84	5	0
High	Master Protein	D4AC36	Eukaryotic translation initiation factor 3 subunit F OS=Rattus norvegicus OX=10116 GN=Eif3f PE=1 SV=3	0	FALSE	9.792	5	1	4	1	1	361	38	5.45	13.97	1	0
High	Master Protein	P69060	N-acylneuraminate cytidylyltransferase OS=Rattus norvegicus OX=10116 GN=Cmas PE=2 SV=1	0	FALSE	18.862	20	5	11	5	1	432	48.1	8.22	29.7	5	0
High	Master Protein	A0A0G2K6A9	Protein RUFY3 OS=Rattus norvegicus OX=10116 GN=Rufy3 PE=1 SV=1	0	FALSE	21.995	15	5	11	5	1	637	72	5.35	30.46	5	0
High	Master Protein	P35280	Ras-related protein Rab-8A OS=Rattus norvegicus OX=10116 GN=Rab8a PE=1 SV=2	0	FALSE	22.778	41	5	11	2	1	207	23.7	9.07	24.92	5	0
High	Master Protein	Q1RP74	RCG53953, isoform CRA_a OS=Rattus norvegicus OX=10116 GN=LOC103690005 PE=1 SV=1	0	FALSE	19.24	35	5	11	5	1	244	27.2	5	35.34	5	0
High	Master Protein	Q6P9U8	Eukaryotic translation initiation factor 3 subunit H OS=Rattus norvegicus OX=10116 GN=Eif3h PE=1 SV=1	0.002	FALSE	5.061	6	1	4	1	1	352	39.9	6.67	17.33	1	0
High	Master Protein	D4ADD7	Glutaredoxin 5 OS=Rattus norvegicus OX=10116 GN=Glrx5 PE=1 SV=1	0.001	FALSE	6.695	8	1	4	1	1	152	16.4	7.28	10.22	1	0
High	Master Protein	B1WBS4	Similar to Vacuolar protein sorting 26 homolog (VPS26 protein homolog), isoform CRA_a OS=Rattus norvegicus OX=10116 GN=Vps26b PE=1 SV=1	0	FALSE	31.175	29	5	11	5	1	336	39.1	7.37	47.75	5	0
High	Master Protein	Q8K585	High mobility group protein HMG-I/HMG-Y OS=Rattus norvegicus OX=10116 GN=Hmga1 PE=1 SV=3	0	FALSE	10.92	21	1	4	1	1	107	11.7	10.32	15.18	1	0
High	Master Protein	P28042	Single-stranded DNA-binding protein, mitochondrial OS=Rattus norvegicus OX=10116 GN=Ssbp1 PE=1 SV=2	0	FALSE	24.356	47	5	11	5	1	151	17.4	9.83	32.84	5	0
High	Master Protein	A0A096MIT7	Synapsin-3 OS=Rattus norvegicus OX=10116 GN=Syn3 PE=1 SV=2	0	FALSE	31.631	19	5	11	5	1	579	63.3	9.44	33.73	5	0
High	Master Protein	G3V8A5	Vacuolar protein sorting-associated protein 35 OS=Rattus norvegicus OX=10116 GN=Vps35 PE=1 SV=1	0	FALSE	22	11	5	11	5	1	796	91.7	5.44	41.95	5	0
High	Master Protein	O08700	Vacuolar protein sorting-associated protein 45 OS=Rattus norvegicus OX=10116 GN=Vps45 PE=1 SV=1	0	FALSE	20.659	17	5	11	5	1	570	64.9	8.25	26.67	5	0
High	Master Protein	Q5FVI6	V-type proton ATPase subunit C 1 OS=Rattus norvegicus OX=10116 GN=Atp6v1c1 PE=1 SV=1	0	FALSE	17.571	17	5	11	5	1	382	43.9	7.46	28.78	5	0
High	Master Protein	Q8R2H0	V-type proton ATPase subunit G OS=Rattus norvegicus OX=10116 GN=Atp6v1g2 PE=1 SV=1	0	FALSE	43.683	53	5	11	4	1	118	13.7	10.26	45.16	5	1
High	Master Protein	G3V8D5	6-phosphogluconolactonase OS=Rattus norvegicus OX=10116 GN=Pgls PE=1 SV=1	0	FALSE	27.603	42	5	10	5	1	291	30.8	6.86	42.55	5	0
High	Master Protein	Q4G079	Aminoacyl tRNA synthetase complex-interacting multifunctional protein 1 OS=Rattus norvegicus OX=10116 GN=Aimp1 PE=1 SV=1	0	FALSE	22.856	28	5	10	5	1	315	34.6	8.29	26.35	5	0
High	Master Protein	Q76K24	Ankyrin repeat domain-containing protein 46 OS=Rattus norvegicus OX=10116 GN=Ankrd46 PE=2 SV=1	0	FALSE	24.373	32	5	10	5	1	228	25.2	5.94	37.41	5	0
High	Master Protein	D4A8H8	Cytoplasmic FMR1-interacting protein OS=Rattus norvegicus OX=10116 GN=Cyfip1 PE=1 SV=1	0	FALSE	15.905	5	5	10	2	1	1253	145.2	6.9	30.05	5	0
High	Master Protein	F1LNT0	Dihydropyrimidinase-related protein 4 OS=Rattus norvegicus OX=10116 GN=Dpysl4 PE=3 SV=1	0	FALSE	24.746	12	5	10	4	1	572	61.9	6.98	35.35	5	0
High	Master Protein	P13264	Glutaminase kidney isoform, mitochondrial OS=Rattus norvegicus OX=10116 GN=Gls PE=1 SV=2	0	FALSE	18.165	9	5	10	5	1	674	74	7.87	24.67	5	0
High	Master Protein	P27615	Lysosome membrane protein 2 OS=Rattus norvegicus OX=10116 GN=Scarb2 PE=1 SV=2	0	FALSE	28.605	15	5	10	5	1	478	54.1	5.01	42.61	5	0
High	Master Protein	G3V6N2	Transmembrane emp24 protein transport domain containing 4 (Predicted), isoform CRA_b OS=Rattus norvegicus OX=10116 GN=Tmed4 PE=1 SV=3	0	FALSE	19.406	45	5	10	5	1	227	26.1	8.57	34.42	5	0
High	Master Protein	F1LYA6	Abl-interactor 2 OS=Rattus norvegicus OX=10116 GN=Abi2 PE=3 SV=3	0	FALSE	21.583	12	5	9	2	1	534	59.3	9.28	29	5	0
High	Master Protein	Q8CGU4	Arf-GAP with GTPase, ANK repeat and PH domain-containing protein 2 OS=Rattus norvegicus OX=10116 GN=Agap2 PE=1 SV=1	0	FALSE	12.826	4	5	9	3	1	1186	124.4	9.86	22.98	5	0
High	Master Protein	D3ZE17	Caskin-1 OS=Rattus norvegicus OX=10116 GN=Caskin1 PE=1 SV=2	0	FALSE	19.012	8	5	9	5	1	1430	150.2	9.14	36.24	5	0
High	Master Protein	G3V9V3	Cytoplasmic dynein 1 intermediate chain 2 OS=Rattus norvegicus OX=10116 GN=Dync1i2 PE=1 SV=3	0	FALSE	30.803	18	5	9	5	1	638	71.3	5.24	35.59	5	0
High	Master Protein	A0A0G2K1Z9	Histocompatibility 13 (Predicted), isoform CRA_d OS=Rattus norvegicus OX=10116 GN=Hm13 PE=1 SV=1	0	FALSE	6.931	4	1	4	1	1	378	41.7	6.23	12.66	1	0
High	Master Protein	Q5PPJ9	Endophilin-B2 OS=Rattus norvegicus OX=10116 GN=Sh3glb2 PE=1 SV=2	0	FALSE	13.74	19	5	9	5	1	404	44.8	5.58	23.81	5	0
High	Master Protein	B5DFC8	Eukaryotic translation initiation factor 3 subunit C OS=Rattus norvegicus OX=10116 GN=Eif3c PE=1 SV=1	0	FALSE	14.191	8	5	9	5	1	911	105.4	5.78	25.08	5	0
High	Master Protein	Q5XI72	Eukaryotic translation initiation factor 4H OS=Rattus norvegicus OX=10116 GN=Eif4h PE=1 SV=1	0	FALSE	26.721	34	5	9	5	1	248	27.3	7.23	37.72	5	0
High	Master Protein	P27881	Hexokinase-2 OS=Rattus norvegicus OX=10116 GN=Hk2 PE=1 SV=1	0	FALSE	12.405	7	5	9	5	1	917	102.5	6.1	21.18	5	0
High	Master Protein	F1M6E5	NAC alpha domain-containing OS=Rattus norvegicus OX=10116 GN=Nacad PE=1 SV=2	0	FALSE	19.801	5	5	9	4	1	1416	147.5	4.46	23.23	5	1
High	Master Protein	Q5M949	Nipsnap homolog 3A (C. elegans) OS=Rattus norvegicus OX=10116 GN=Nipsnap3b PE=1 SV=1	0	FALSE	34.901	41	5	9	5	1	247	28.3	9.23	54.45	5	0
High	Master Protein	G3V6X7	ProSAAS OS=Rattus norvegicus OX=10116 GN=LOC108348172 PE=1 SV=1	0	FALSE	19.699	30	5	9	5	1	260	27.5	5.59	31.36	5	0
High	Master Protein	G3V9D3	Protein sel-1 homolog 1 OS=Rattus norvegicus OX=10116 GN=Sel1l PE=1 SV=1	0	FALSE	30.672	13	5	9	5	1	793	88.5	5.52	37.02	5	0
High	Master Protein	P20651	Serine/threonine-protein phosphatase 2B catalytic subunit beta isoform OS=Rattus norvegicus OX=10116 GN=Ppp3cb PE=1 SV=1	0	FALSE	34.264	20	5	9	5	1	525	59.1	5.91	38.69	5	0
High	Master Protein	P56720	Sterol regulatory element-binding protein 1 OS=Rattus norvegicus OX=10116 GN=Srebf1 PE=1 SV=3	0	FALSE	17.158	9	5	9	5	1	1134	120.4	8.13	26.42	5	0
High	Master Protein	O08629	Transcription intermediary factor 1-beta OS=Rattus norvegicus OX=10116 GN=Trim28 PE=1 SV=2	0	FALSE	22.349	9	5	9	5	1	835	88.9	5.77	28.81	5	0
High	Master Protein	F1M9Q8	Alkylglycerone-phosphate synthase OS=Rattus norvegicus OX=10116 GN=Agps PE=1 SV=3	0	FALSE	27.268	15	5	8	5	1	644	71.5	7.65	33.94	5	0
High	Master Protein	P08592	Amyloid-beta precursor protein OS=Rattus norvegicus OX=10116 GN=App PE=1 SV=2	0	FALSE	11.793	9	5	8	4	1	770	86.6	4.81	17.02	5	1
High	Master Protein	Q6IMZ3	Annexin OS=Rattus norvegicus OX=10116 GN=Anxa6 PE=1 SV=1	0	FALSE	15.646	14	5	8	5	1	673	75.7	5.57	26.82	5	0
High	Master Protein	A0A0G2K437	Autocrine motility factor receptor OS=Rattus norvegicus OX=10116 GN=Amfr PE=1 SV=1	0	FALSE	16.356	14	5	8	5	1	630	71.4	6.39	25.75	5	0
High	Master Protein	A0A0G2K1F3	Coatomer subunit gamma OS=Rattus norvegicus OX=10116 GN=Copg1 PE=1 SV=1	0	FALSE	26.12	14	5	8	5	1	907	100.9	5.55	36.38	5	0
High	Master Protein	A0A0G2K4N7	Membrane palmitoylated protein 6 OS=Rattus norvegicus OX=10116 GN=Mpp6 PE=1 SV=1	0	FALSE	15.721	17	5	8	4	1	557	63	6.32	27.5	5	1
High	Master Protein	F1LP30	Methylcrotonoyl-CoA carboxylase subunit alpha, mitochondrial OS=Rattus norvegicus OX=10116 GN=Mccc1 PE=1 SV=1	0	FALSE	24.545	12	5	8	5	1	715	79.2	7.14	36.3	5	0
High	Master Protein	Q5XIG4	OCIA domain-containing protein 1 OS=Rattus norvegicus OX=10116 GN=Ociad1 PE=1 SV=1	0	FALSE	22.525	38	5	8	5	1	247	27.6	7.42	30.23	5	0
High	Master Protein	Q9WUD9	Proto-oncogene tyrosine-protein kinase Src OS=Rattus norvegicus OX=10116 GN=Src PE=1 SV=4	0	FALSE	14.282	18	5	8	3	1	536	59.9	7.42	21.63	5	1
High	Master Protein	F1LR60	Amyloid beta (A4) protein-binding, family A, member 1, isoform CRA_a OS=Rattus norvegicus OX=10116 GN=Apba1 PE=1 SV=2	0	FALSE	23.781	11	5	7	5	1	841	92.8	4.88	23.46	5	0
High	Master Protein	Q5RJN0	Complex I-20kD OS=Rattus norvegicus OX=10116 GN=Ndufs7 PE=1 SV=1	0	FALSE	22.192	38	5	7	5	1	218	23.9	9.99	28.32	5	0
High	Master Protein	Q6AY18	Inorganic pyrophosphatase 1 OS=Rattus norvegicus OX=10116 GN=Sar1a PE=1 SV=1	0.001	FALSE	6.735	5	1	4	1	1	198	22.4	6.68	12.6	1	0
High	Master Protein	Q62824	Exocyst complex component 4 OS=Rattus norvegicus OX=10116 GN=Exoc4 PE=1 SV=1	0	FALSE	16.656	9	5	7	5	1	975	110.5	6.49	22.26	5	0
High	Master Protein	A0A0G2K4T7	General transcription factor II-I OS=Rattus norvegicus OX=10116 GN=Gtf2i PE=1 SV=1	0	FALSE	10.895	8	5	7	5	1	999	112.2	6.39	19.1	5	0
High	Master Protein	F1M0U5	NBAS subunit of NRZ tethering complex OS=Rattus norvegicus OX=10116 GN=Nbas PE=1 SV=2	0	FALSE	19.869	6	5	7	5	1	2357	265.6	5.86	25.43	5	0
High	Master Protein	D3ZAD6	Neurexin-2 OS=Rattus norvegicus OX=10116 GN=Nrxn2 PE=4 SV=3	0	FALSE	14.879	4	5	7	5	1	1715	185.2	5.94	22.51	5	0
High	Master Protein	Q6AYT3	RNA-splicing ligase RtcB homolog OS=Rattus norvegicus OX=10116 GN=Rtcb PE=2 SV=1	0	FALSE	23.902	19	5	7	5	1	505	55.2	7.23	25.38	5	0
High	Master Protein	Q6MG11	Alpha-tubulin N-acetyltransferase 1 OS=Rattus norvegicus OX=10116 GN=Atat1 PE=1 SV=1	0	FALSE	13.389	12	5	6	5	1	421	47.3	9.8	18.12	5	0
High	Master Protein	A0A0H2UHV9	Coatomer subunit gamma OS=Rattus norvegicus OX=10116 GN=Copg2 PE=1 SV=1	0	FALSE	12.617	9	5	6	5	1	870	97.5	5.74	18.6	5	0
High	Master Protein	M0R544	Glucosidase, alpha, acid, isoform CRA_a OS=Rattus norvegicus OX=10116 GN=Gaa PE=1 SV=1	0	FALSE	22.681	9	5	6	5	1	953	106.1	5.68	26.13	5	0
High	Master Protein	Q99MZ4	Glutathione hydrolase 7 OS=Rattus norvegicus OX=10116 GN=Ggt7 PE=1 SV=2	0	FALSE	23.103	17	5	6	5	1	662	70.3	5.02	19.26	5	0
High	Master Protein	F1LUT4	Phospholipid-transporting ATPase OS=Rattus norvegicus OX=10116 GN=Atp8a1 PE=1 SV=3	0	FALSE	16.363	10	5	6	5	1	985	110.9	7.02	19.77	5	0
High	Master Protein	D4AAL4	Adhesion G protein-coupled receptor L3 OS=Rattus norvegicus OX=10116 GN=Adgrl3 PE=1 SV=3	0	FALSE	10.752	4	5	5	5	1	1550	172.3	6.68	13.21	5	0
High	Master Protein	Q05982	Nucleoside diphosphate kinase A OS=Rattus norvegicus OX=10116 GN=Nme1 PE=1 SV=1	0	FALSE	35.08	49	5	32	1	1	152	17.2	6.33	105.11	5	0
High	Master Protein	E9PTN6	Glyceraldehyde-3-phosphate dehydrogenase OS=Rattus norvegicus OX=10116 PE=3 SV=1	0	FALSE	17.518	26	5	15	1	1	333	36	8.03	36.9	5	0
High	Master Protein	Q99PS2	Casein kinase 1, epsilon OS=Rattus norvegicus OX=10116 GN=Csnk1e PE=1 SV=1	0	FALSE	12.602	15	5	6	1	1	506	56.9	9.35	12.82	5	0
High	Master Protein	A0A0G2K9H8	ADP-ribosylation factor 3 OS=Rattus norvegicus OX=10116 GN=Arf3 PE=3 SV=1	0	FALSE	62.977	32	4	33	2	1	187	21.1	7.37	169.26	4	2
High	Master Protein	G3V7J2	Interferon-inducible double-stranded RNA-dependent protein kinase activator A OS=Rattus norvegicus OX=10116 GN=Prkra PE=1 SV=1	0	FALSE	9.21	5	1	4	1	1	313	34.4	8.56	17.49	1	0
High	Master Protein	P29117	Peptidyl-prolyl cis-trans isomerase F, mitochondrial OS=Rattus norvegicus OX=10116 GN=Ppif PE=1 SV=2	0.001	FALSE	6.517	9	1	4	1	1	206	21.8	9.14	15.48	1	0
High	Master Protein	P31596	Excitatory amino acid transporter 2 OS=Rattus norvegicus OX=10116 GN=Slc1a2 PE=1 SV=2	0	FALSE	88.455	14	4	31	4	1	573	62.1	6.74	125.77	4	0
High	Master Protein	G3V6S3	Calumenin OS=Rattus norvegicus OX=10116 GN=Calu PE=1 SV=1	0	FALSE	63.762	33	4	30	2	1	315	37	4.67	133.25	4	3
High	Master Protein	P07632	Superoxide dismutase [Cu-Zn] OS=Rattus norvegicus OX=10116 GN=Sod1 PE=1 SV=2	0	FALSE	61.371	42	4	29	4	1	154	15.9	6.35	95.52	4	0
High	Master Protein	Q6P767	Pituitary tumor-transforming gene 1 protein-interacting protein OS=Rattus norvegicus OX=10116 GN=Pttg1ip PE=2 SV=1	0	FALSE	6.832	9	1	4	1	1	174	19.9	8.59	8.84	1	0
High	Master Protein	Q66HA6	ADP-ribosylation factor-like protein 8B OS=Rattus norvegicus OX=10116 GN=Arl8b PE=2 SV=1	0	FALSE	50.437	47	4	26	3	1	186	21.5	8.43	113.59	4	1
High	Master Protein	P0C5H9	Mesencephalic astrocyte-derived neurotrophic factor OS=Rattus norvegicus OX=10116 GN=Manf PE=1 SV=1	0	FALSE	39.079	24	4	26	4	1	179	20.4	8.25	81.84	4	0
High	Master Protein	Q63584	Transmembrane emp24 domain-containing protein 10 OS=Rattus norvegicus OX=10116 GN=Tmed10 PE=1 SV=2	0	FALSE	42.01	42	4	25	4	1	219	24.8	6.42	89.07	4	0
High	Master Protein	P84100	60S ribosomal protein L19 OS=Rattus norvegicus OX=10116 GN=Rpl19 PE=1 SV=1	0	FALSE	39.912	29	4	24	4	1	196	23.5	11.47	56.75	4	0
High	Master Protein	P12075	Cytochrome c oxidase subunit 5B, mitochondrial OS=Rattus norvegicus OX=10116 GN=Cox5b PE=1 SV=2	0	FALSE	32.145	43	4	24	4	1	129	13.9	7.78	86.34	4	0
High	Master Protein	F1LXA0	NADH dehydrogenase [ubiquinone] 1 alpha subcomplex subunit 12 OS=Rattus norvegicus OX=10116 GN=Ndufa12 PE=1 SV=2	0	FALSE	32.62	52	4	23	4	1	145	17.2	9.7	80.44	4	0
High	Master Protein	A0A0H2UHK2	Membrane-associated progesterone receptor component 1 OS=Rattus norvegicus OX=10116 GN=Pgrmc1 PE=1 SV=1	0	FALSE	28.526	27	4	21	4	1	222	24.7	4.5	73.31	4	0
High	Master Protein	Q07984	Translocon-associated protein subunit delta OS=Rattus norvegicus OX=10116 GN=Ssr4 PE=2 SV=1	0	FALSE	42.531	34	4	21	4	1	173	19	5.78	89.07	4	0
High	Master Protein	Q9Z122	Acyl-CoA 6-desaturase OS=Rattus norvegicus OX=10116 GN=Fads2 PE=1 SV=1	0	FALSE	33.076	13	4	20	4	1	444	52.3	8.82	52.18	4	0
High	Master Protein	D3ZZR9	Peptidylprolyl isomerase OS=Rattus norvegicus OX=10116 GN=Fkbp2 PE=1 SV=1	0	FALSE	27.215	39	4	20	4	1	140	15.4	8.88	66.33	4	0
High	Master Protein	P09527	Ras-related protein Rab-7a OS=Rattus norvegicus OX=10116 GN=Rab7a PE=1 SV=2	0	FALSE	47.91	42	4	20	4	1	207	23.5	6.7	97.61	4	0
High	Master Protein	A0A0G2JSV3	Ribose-phosphate diphosphokinase OS=Rattus norvegicus OX=10116 GN=LOC314140 PE=1 SV=1	0	FALSE	40.441	19	4	20	2	1	318	34.8	6.98	76.95	4	2
High	Master Protein	D4A771	60S ribosomal protein L35a OS=Rattus norvegicus OX=10116 PE=3 SV=1	0	FALSE	24.693	39	4	19	4	1	110	12.6	10.89	59.38	4	0
High	Master Protein	O35353	Guanine nucleotide-binding protein subunit beta-4 OS=Rattus norvegicus OX=10116 GN=Gnb4 PE=2 SV=4	0	FALSE	22.001	12	4	18	2	1	340	37.3	6.16	57.9	4	0
High	Master Protein	D3ZEI4	Hepatic and glial cell adhesion molecule OS=Rattus norvegicus OX=10116 GN=Hepacam PE=1 SV=2	0	FALSE	37.015	20	4	18	4	1	417	46.5	9.38	68.57	4	0
High	Master Protein	Q10758	Keratin, type II cytoskeletal 8 OS=Rattus norvegicus OX=10116 GN=Krt8 PE=1 SV=3	0	FALSE	24.272	8	4	18	2	1	483	54	6	49.61	4	1
High	Master Protein	A0A0G2K5L2	Mitochondrial glutamate carrier 1-like OS=Rattus norvegicus OX=10116 GN=LOC100911440 PE=1 SV=1	0	FALSE	43.42	33	4	18	4	1	323	34.6	9.09	92.58	4	0
High	Master Protein	P19132	Ferritin heavy chain OS=Rattus norvegicus OX=10116 GN=Fth1 PE=1 SV=3	0	FALSE	32.435	34	4	17	4	1	182	21.1	6.3	67.18	4	0
High	Master Protein	B2RZD1	Protein transport protein Sec61 subunit beta OS=Rattus norvegicus OX=10116 GN=Sec61b PE=1 SV=1	0	FALSE	32.779	68	4	17	4	1	96	10	11.56	67.65	4	0
High	Master Protein	G3V828	Canopy FGF-signaling regulator 3 OS=Rattus norvegicus OX=10116 GN=Cnpy3 PE=1 SV=1	0	FALSE	33.259	22	4	16	4	1	276	30.6	6.13	51.41	4	0
High	Master Protein	D4A565	Complex I-SGDH OS=Rattus norvegicus OX=10116 GN=Ndufb5 PE=1 SV=1	0	FALSE	17.558	33	4	16	4	1	189	21.7	9.47	57.31	4	0
High	Master Protein	P0C0S7	Histone H2A.Z OS=Rattus norvegicus OX=10116 GN=H2az1 PE=1 SV=2	0	FALSE	17.48	68	4	16	2	1	128	13.5	10.58	47.7	4	0
High	Master Protein	M0R7M8	Microtubule-associated protein RP/EB family member 2 OS=Rattus norvegicus OX=10116 PE=3 SV=2	0	FALSE	25.557	26	4	16	3	1	329	37.2	8.63	48	4	0
High	Master Protein	Q64548	Reticulon-1 OS=Rattus norvegicus OX=10116 GN=Rtn1 PE=1 SV=1	0	FALSE	31.426	10	4	16	4	1	777	83	4.61	59.95	4	0
High	Master Protein	F1LPV8	Succinate--CoA ligase [GDP-forming] subunit beta, mitochondrial OS=Rattus norvegicus OX=10116 GN=Suclg2 PE=1 SV=2	0	FALSE	37.266	21	4	16	4	1	431	46.6	7.71	63.97	4	0
High	Master Protein	P50408	V-type proton ATPase subunit F OS=Rattus norvegicus OX=10116 GN=Atp6v1f PE=1 SV=1	0	FALSE	34.36	71	4	16	4	1	119	13.4	5.82	64.42	4	0
High	Master Protein	P63326	40S ribosomal protein S10 OS=Rattus norvegicus OX=10116 GN=Rps10 PE=2 SV=1	0	FALSE	23.509	38	4	15	4	1	165	18.9	10.15	55.64	4	0
High	Master Protein	D4A4D5	60S acidic ribosomal protein P2 OS=Rattus norvegicus OX=10116 GN=LOC498555 PE=3 SV=1	0	FALSE	23.82	33	4	15	4	1	115	11.7	4.54	74.65	4	0
High	Master Protein	G3V9T7	ATPase Get3 OS=Rattus norvegicus OX=10116 GN=Get3 PE=1 SV=1	0	FALSE	44.915	31	4	15	4	1	348	38.8	4.91	78.59	4	0
High	Master Protein	M0RDI5	Calcium uniporter protein OS=Rattus norvegicus OX=10116 GN=Mcu PE=1 SV=1	0	FALSE	27.163	21	4	15	4	1	350	39.7	8.56	60.03	4	0
High	Master Protein	A9UMV9	Complex I-B14.5a OS=Rattus norvegicus OX=10116 GN=Ndufa7 PE=1 SV=1	0	FALSE	17.789	56	4	15	4	1	112	12.5	10.48	40.34	4	0
High	Master Protein	Q7TQ16	Cytochrome b-c1 complex subunit 8 OS=Rattus norvegicus OX=10116 GN=Uqcrq PE=3 SV=1	0	FALSE	18.992	45	4	15	4	1	82	9.8	10.52	40.87	4	0
High	Master Protein	A0A0G2JYB1	F-actin-capping protein subunit beta OS=Rattus norvegicus OX=10116 GN=Capzb PE=1 SV=1	0	FALSE	27.57	23	4	15	4	1	296	33.4	5.49	52.73	4	0
High	Master Protein	Q5U2X6	PAT complex subunit CCDC47 OS=Rattus norvegicus OX=10116 GN=Ccdc47 PE=2 SV=1	0	FALSE	29.091	9	4	15	4	1	483	55.7	4.84	48.53	4	0
High	Master Protein	Q6AXS5	Plasminogen activator inhibitor 1 RNA-binding protein OS=Rattus norvegicus OX=10116 GN=Serbp1 PE=1 SV=2	0	FALSE	29.15	16	4	15	4	1	407	44.7	8.54	55.92	4	0
High	Master Protein	A0A0G2JVB6	Syntaxin-12 OS=Rattus norvegicus OX=10116 GN=Stx12 PE=1 SV=1	0	FALSE	35.148	26	4	15	4	1	285	32.5	5.78	49.2	4	0
High	Master Protein	D3ZLL8	40S ribosomal protein S15a OS=Rattus norvegicus OX=10116 GN=LOC100909878 PE=3 SV=1	0	FALSE	23.138	38	4	14	4	1	130	14.8	10.13	54.61	4	0
High	Master Protein	P62250	40S ribosomal protein S16 OS=Rattus norvegicus OX=10116 GN=Rps16 PE=1 SV=2	0	FALSE	26.761	36	4	14	4	1	146	16.4	10.21	51.61	4	0
High	Master Protein	Q7TPJ7	60S ribosomal protein L17 OS=Rattus norvegicus OX=10116 GN=RGD1359290 PE=2 SV=1	0	FALSE	20.117	14	4	14	4	1	220	25.1	8.51	28.33	4	0
High	Master Protein	P47863	Aquaporin-4 OS=Rattus norvegicus OX=10116 GN=Aqp4 PE=1 SV=1	0	FALSE	35.061	19	4	14	4	1	323	34.5	7.11	54.13	4	0
High	Master Protein	Q6AY55	Dephospho-CoA kinase domain-containing protein OS=Rattus norvegicus OX=10116 GN=Dcakd PE=2 SV=1	0	FALSE	16.146	22	4	14	4	1	240	27.3	9.69	38.37	4	0
High	Master Protein	D3ZT90	Glutaryl-CoA dehydrogenase OS=Rattus norvegicus OX=10116 GN=Gcdh PE=1 SV=1	0	FALSE	27.243	12	4	14	3	1	447	49.7	8.72	49.31	4	0
High	Master Protein	A0A0G2JSN5	Potassium voltage-gated channel subfamily D member 3 OS=Rattus norvegicus OX=10116 GN=Kcnd3 PE=1 SV=1	0.002	FALSE	5.068	2	1	4	1	1	655	73.4	8.25	15.36	1	0
High	Master Protein	O08623	Sequestosome-1 OS=Rattus norvegicus OX=10116 GN=Sqstm1 PE=1 SV=1	0	FALSE	26.737	17	4	14	4	1	439	47.7	5.17	65.03	4	0
High	Master Protein	Q4FZT9	26S proteasome non-ATPase regulatory subunit 2 OS=Rattus norvegicus OX=10116 GN=Psmd2 PE=1 SV=1	0	FALSE	32.468	10	4	13	4	1	908	100.1	5.2	55.14	4	0
High	Master Protein	M0R6L4	40S ribosomal protein S3a OS=Rattus norvegicus OX=10116 GN=LOC100365839 PE=3 SV=1	0	FALSE	30.986	19	4	13	4	1	264	29.9	9.73	39.27	4	0
High	Master Protein	F1LQ09	Atlastin GTPase 2 OS=Rattus norvegicus OX=10116 GN=Atl2 PE=1 SV=1	0	FALSE	28.068	10	4	13	4	1	583	66.2	5.54	47.13	4	0
High	Master Protein	P23711	Heme oxygenase 2 OS=Rattus norvegicus OX=10116 GN=Hmox2 PE=1 SV=1	0	FALSE	36.982	25	4	13	4	1	315	35.7	5.49	62.21	4	0
High	Master Protein	P63088	Serine/threonine-protein phosphatase PP1-gamma catalytic subunit OS=Rattus norvegicus OX=10116 GN=Ppp1cc PE=1 SV=1	0	FALSE	23.534	19	4	13	2	1	323	37	6.54	40.66	4	2
High	Master Protein	Q9Z269	Vesicle-associated membrane protein-associated protein B OS=Rattus norvegicus OX=10116 GN=Vapb PE=1 SV=3	0	FALSE	28.576	37	4	13	3	1	243	26.9	7.78	49.88	4	0
High	Master Protein	P13471	40S ribosomal protein S14 OS=Rattus norvegicus OX=10116 GN=Rps14 PE=2 SV=3	0	FALSE	20.887	37	4	12	4	1	151	16.2	10.05	42.73	4	0
High	Master Protein	G3V624	Coronin OS=Rattus norvegicus OX=10116 GN=Coro1c PE=1 SV=1	0	FALSE	30.135	12	4	12	3	1	474	53.1	7.08	41.57	4	0
High	Master Protein	B2RYD7	Dolichyl-diphosphooligosaccharide--protein glycotransferase OS=Rattus norvegicus OX=10116 GN=Stt3b PE=1 SV=1	0	FALSE	17.9	6	4	12	4	1	824	93.4	9.01	27.19	4	0
High	Master Protein	A0A0G2K9Q9	Keratin, type I cytoskeletal 17 OS=Rattus norvegicus OX=10116 GN=Krt17 PE=1 SV=1	0	FALSE	14.829	11	4	12	3	1	447	49.5	5.11	33.38	4	1
High	Master Protein	D4A7N1	MICOS complex subunit Mic25 OS=Rattus norvegicus OX=10116 GN=Chchd6 PE=1 SV=1	0	FALSE	21.811	39	4	12	4	1	261	29.2	7.94	21.58	4	0
High	Master Protein	D3ZJX5	Mitochondrial import inner membrane translocase subunit TIM50 OS=Rattus norvegicus OX=10116 GN=Timm50 PE=1 SV=2	0	FALSE	30.973	20	4	12	4	1	353	39.8	8.13	47.05	4	0
High	Master Protein	Q9JJ19	Na(+)/H(+) exchange regulatory cofactor NHE-RF1 OS=Rattus norvegicus OX=10116 GN=Slc9a3r1 PE=1 SV=3	0	FALSE	29.554	21	4	12	4	1	356	38.8	6	44.43	4	0
High	Master Protein	P19234	NADH dehydrogenase [ubiquinone] flavoprotein 2, mitochondrial OS=Rattus norvegicus OX=10116 GN=Ndufv2 PE=1 SV=2	0	FALSE	26.951	21	4	12	4	1	248	27.4	6.68	41.36	4	0
High	Master Protein	B2GV54	Neutral cholesterol ester hydrolase 1 OS=Rattus norvegicus OX=10116 GN=Nceh1 PE=1 SV=1	0	FALSE	15.764	15	4	12	4	1	408	45.8	7.05	39.52	4	0
High	Master Protein	Q6AXX6	Peroxiredoxin-like 2A OS=Rattus norvegicus OX=10116 GN=Prxl2a PE=1 SV=1	0	FALSE	18.285	34	4	12	4	1	229	25.7	9.14	35.41	4	0
High	Master Protein	Q5BJU0	RAS-related 2 OS=Rattus norvegicus OX=10116 GN=Rras2 PE=1 SV=1	0	FALSE	29.636	29	4	12	4	1	204	23.4	6.01	35.96	4	0
High	Master Protein	Q5I0E7	Transmembrane emp24 domain-containing protein 9 OS=Rattus norvegicus OX=10116 GN=Tmed9 PE=1 SV=1	0	FALSE	29.851	34	4	12	4	1	235	27	8.27	49.67	4	0
High	Master Protein	D3ZGE6	Cortactin, isoform CRA_c OS=Rattus norvegicus OX=10116 GN=Cttn PE=1 SV=3	0	FALSE	38.156	24	4	11	4	1	546	61	5.31	37.84	4	0
High	Master Protein	Q64559	Cytosolic acyl coenzyme A thioester hydrolase OS=Rattus norvegicus OX=10116 GN=Acot7 PE=1 SV=4	0	FALSE	25.468	21	4	11	4	1	381	42.7	8.54	35.88	4	0
High	Master Protein	Q62651	Delta(3,5)-Delta(2,4)-dienoyl-CoA isomerase, mitochondrial OS=Rattus norvegicus OX=10116 GN=Ech1 PE=1 SV=2	0	FALSE	23.135	35	4	11	4	1	327	36.1	7.99	41.13	4	0
High	Master Protein	O35179	Endophilin-A1 OS=Rattus norvegicus OX=10116 GN=Sh3gl2 PE=1 SV=2	0	FALSE	28.283	27	4	11	4	1	352	39.9	5.39	51.4	4	0
High	Master Protein	A0JN29	Endoplasmic reticulum junction formation protein lunapark OS=Rattus norvegicus OX=10116 GN=Lnpk PE=1 SV=1	0	FALSE	24.298	27	4	11	4	1	376	42.1	9.25	44.12	4	0
High	Master Protein	Q6P6V0	Glucose-6-phosphate isomerase OS=Rattus norvegicus OX=10116 GN=Gpi PE=1 SV=1	0	FALSE	12.887	8	4	11	4	1	558	62.8	7.77	30.09	4	0
High	Master Protein	D4A6A2	Heterogeneous nuclear ribonucleoprotein A3-like OS=Rattus norvegicus OX=10116 GN=LOC100911361 PE=1 SV=3	0	FALSE	23.511	20	4	11	2	1	356	36.9	8.57	39.81	4	0
High	Master Protein	P50503	Hsc70-interacting protein OS=Rattus norvegicus OX=10116 GN=St13 PE=1 SV=1	0	FALSE	20.444	17	4	11	4	1	368	41.3	5.39	31.87	4	0
High	Master Protein	Q62718	Neurotrimin OS=Rattus norvegicus OX=10116 GN=Ntm PE=1 SV=1	0	FALSE	17.356	21	4	11	3	1	344	38	7.59	29.34	4	1
High	Master Protein	Q920Q0	Paralemmin-1 OS=Rattus norvegicus OX=10116 GN=Palm PE=1 SV=1	0	FALSE	16.449	12	4	11	3	1	383	41.9	4.91	27.68	4	1
High	Master Protein	D3ZYS1	Purine-rich element-binding protein G OS=Rattus norvegicus OX=10116 GN=Purg PE=1 SV=1	0	FALSE	29.911	26	4	11	3	1	351	39.8	9.61	37.32	4	0
High	Master Protein	D4A193	Receptor expression-enhancing protein OS=Rattus norvegicus OX=10116 GN=Reep1 PE=1 SV=1	0	FALSE	23.748	31	4	11	4	1	201	22.2	9.5	38.82	4	0
High	Master Protein	E9PTW1	Secretory carrier-associated membrane protein OS=Rattus norvegicus OX=10116 GN=Scamp3 PE=1 SV=2	0	FALSE	29.287	30	4	11	4	1	350	38.5	6.76	50.24	4	0
High	Master Protein	G3V7V3	Solute carrier family 27 (Fatty acid transporter), member 4 OS=Rattus norvegicus OX=10116 GN=Slc27a4 PE=1 SV=1	0	FALSE	13.839	9	4	11	4	1	643	72.1	8.62	42.57	4	0
High	Master Protein	D4A4H5	Stromal cell derived factor 2 (Predicted), isoform CRA_b OS=Rattus norvegicus OX=10116 GN=Sdf2 PE=1 SV=2	0	FALSE	26.776	27	4	11	4	1	219	24	7.93	40.82	4	0
High	Master Protein	Q6MG82	Proline-rich transmembrane protein 1 OS=Rattus norvegicus OX=10116 GN=Prrt1 PE=1 SV=2	0	FALSE	9.113	5	1	4	1	1	306	31.4	7.65	15.28	1	0
High	Master Protein	P21913	Succinate dehydrogenase [ubiquinone] iron-sulfur subunit, mitochondrial OS=Rattus norvegicus OX=10116 GN=Sdhb PE=2 SV=2	0	FALSE	17.388	18	4	11	4	1	282	31.8	8.68	26.64	4	0
High	Master Protein	P21707	Synaptotagmin-1 OS=Rattus norvegicus OX=10116 GN=Syt1 PE=1 SV=3	0	FALSE	31.504	22	4	11	4	1	421	47.4	8.41	63.6	4	0
High	Master Protein	P62198	26S proteasome regulatory subunit 8 OS=Rattus norvegicus OX=10116 GN=Psmc5 PE=1 SV=1	0	FALSE	16.617	12	4	10	4	1	406	45.6	7.55	31.45	4	0
High	Master Protein	P39069	Adenylate kinase isoenzyme 1 OS=Rattus norvegicus OX=10116 GN=Ak1 PE=1 SV=3	0	FALSE	14.384	32	4	10	4	1	194	21.6	7.9	25.04	4	0
High	Master Protein	P15943	Amyloid beta precursor like protein 2 OS=Rattus norvegicus OX=10116 GN=Aplp2 PE=1 SV=2	0	FALSE	20.16	8	4	10	3	1	765	86.8	4.77	31.77	4	0
High	Master Protein	Q5U2U0	ATP-dependent Clp protease ATP-binding subunit clpX-like, mitochondrial OS=Rattus norvegicus OX=10116 GN=Clpx PE=2 SV=1	0	FALSE	23.772	13	4	10	4	1	633	69.2	7.72	47.33	4	0
High	Master Protein	Q05175	Brain acid soluble protein 1 OS=Rattus norvegicus OX=10116 GN=Basp1 PE=1 SV=2	0	FALSE	42.75	20	4	10	4	1	220	21.8	4.51	47.86	4	0
High	Master Protein	Q5I0H4	Calcium load-activated calcium channel OS=Rattus norvegicus OX=10116 GN=Tmco1 PE=2 SV=1	0	FALSE	12.118	24	4	10	4	1	188	21.2	9.74	26.15	4	0
High	Master Protein	P81377	cAMP-dependent protein kinase type I-beta regulatory subunit OS=Rattus norvegicus OX=10116 GN=Prkar1b PE=2 SV=2	0	FALSE	17.684	11	4	10	4	1	381	43.3	5.82	31.87	4	0
High	Master Protein	F7EPE0	Prosaposin OS=Rattus norvegicus OX=10116 GN=Psap PE=1 SV=2	0	FALSE	9.549	4	1	4	1	1	557	61.4	5.2	12.8	1	0
High	Master Protein	F1M790	Prostaglandin F2 receptor negative regulator OS=Rattus norvegicus OX=10116 GN=Ptgfrn PE=1 SV=3	0.002	FALSE	5.329	1	1	4	1	1	879	98.6	6.61	10.79	1	0
High	Master Protein	Q66H80	Coatomer subunit delta OS=Rattus norvegicus OX=10116 GN=Arcn1 PE=2 SV=1	0	FALSE	17.645	15	4	10	4	1	511	57.2	6.21	34.94	4	0
High	Master Protein	F1LPG5	Complex I-B15 OS=Rattus norvegicus OX=10116 GN=Ndufb4 PE=1 SV=1	0	FALSE	26.224	40	4	10	4	1	129	15.1	9.82	40.44	4	0
High	Master Protein	B1WBY5	DnaJ (Hsp40) homolog, subfamily C, member 11 OS=Rattus norvegicus OX=10116 GN=Dnajc11 PE=1 SV=1	0	FALSE	21.522	11	4	10	4	1	559	63.2	8.32	37.65	4	0
High	Master Protein	P68101	Eukaryotic translation initiation factor 2 subunit 1 OS=Rattus norvegicus OX=10116 GN=Eif2s1 PE=1 SV=2	0	FALSE	15.852	20	4	10	4	1	315	36.1	5.08	36.97	4	0
High	Master Protein	O54924	Exocyst complex component 8 OS=Rattus norvegicus OX=10116 GN=Exoc8 PE=1 SV=1	0	FALSE	20.243	9	4	10	4	1	716	81	5.4	25.18	4	0
High	Master Protein	D4A249	Metallo-beta-lactamase domain-containing 2 OS=Rattus norvegicus OX=10116 GN=Mblac2 PE=1 SV=1	0	FALSE	28.661	27	4	10	4	1	279	31.2	6.86	38.7	4	0
High	Master Protein	Q62625	Microtubule-associated proteins 1A/1B light chain 3B OS=Rattus norvegicus OX=10116 GN=Map1lc3b PE=1 SV=3	0	FALSE	18.111	37	4	10	3	1	142	16.4	8.66	19.11	4	0
High	Master Protein	Q68FX9	NAD-dependent protein deacylase sirtuin-5, mitochondrial OS=Rattus norvegicus OX=10116 GN=Sirt5 PE=2 SV=1	0	FALSE	20.925	21	4	10	4	1	310	34.1	8.75	34.18	4	0
High	Master Protein	Q6P736	Polypyrimidine tract-binding protein 1 OS=Rattus norvegicus OX=10116 GN=Ptbp1 PE=1 SV=1	0	FALSE	23.513	13	4	10	4	1	556	59.3	9.16	35.99	4	0
High	Master Protein	P40307	Proteasome subunit beta type-2 OS=Rattus norvegicus OX=10116 GN=Psmb2 PE=1 SV=1	0	FALSE	10.647	9	1	4	1	1	201	22.9	7.44	18.93	1	0
High	Master Protein	P48004	Proteasome subunit alpha type-7 OS=Rattus norvegicus OX=10116 GN=Psma7 PE=1 SV=1	0	FALSE	16.747	31	4	10	4	1	254	28.3	8.68	31.51	4	0
High	Master Protein	D4A4W6	RCG20695, isoform CRA_b OS=Rattus norvegicus OX=10116 GN=Slirp PE=1 SV=1	0	FALSE	15.686	39	4	10	4	1	111	12.6	7.65	29.48	4	0
High	Master Protein	P22062	Protein-L-isoaspartate(D-aspartate) O-methyltransferase OS=Rattus norvegicus OX=10116 GN=Pcmt1 PE=1 SV=2	0	FALSE	11.415	7	1	4	1	1	227	24.6	7.68	20.11	1	0
High	Master Protein	Q6AY84	Secernin-1 OS=Rattus norvegicus OX=10116 GN=Scrn1 PE=1 SV=1	0	FALSE	20.465	11	4	10	4	1	414	46.4	4.84	31.32	4	0
High	Master Protein	Q63635	Syntaxin-6 OS=Rattus norvegicus OX=10116 GN=Stx6 PE=1 SV=1	0	FALSE	20.449	21	4	10	4	1	255	29	4.88	30.49	4	0
High	Master Protein	B2RYG6	Ubiquitin thioesterase OTUB1 OS=Rattus norvegicus OX=10116 GN=Otub1 PE=1 SV=1	0	FALSE	18.253	21	4	10	4	1	271	31.3	4.94	27.56	4	0
High	Master Protein	G3V734	2,4-dienoyl CoA reductase 1, mitochondrial, isoform CRA_a OS=Rattus norvegicus OX=10116 GN=Decr1 PE=1 SV=1	0	FALSE	11.078	19	4	9	4	1	335	36.1	8.94	20.36	4	0
High	Master Protein	G3V9U2	3-ketoacyl-CoA thiolase, mitochondrial OS=Rattus norvegicus OX=10116 GN=Acaa2 PE=1 SV=3	0	FALSE	20.225	14	4	9	4	1	397	41.9	8.15	33.63	4	0
High	Master Protein	A0A0G2JY43	Aldehyde dehydrogenase family 3 member A2 OS=Rattus norvegicus OX=10116 GN=Aldh3a2 PE=1 SV=1	0	FALSE	16.056	8	4	9	4	1	584	65.3	9.1	31.89	4	0
High	Master Protein	D3ZXH7	Aly/REF export factor OS=Rattus norvegicus OX=10116 GN=Alyref PE=1 SV=1	0	FALSE	18.73	31	4	9	4	1	189	19.9	9.86	29.95	4	0
High	Master Protein	A0A0G2K8H0	Caprin-1 OS=Rattus norvegicus OX=10116 GN=Caprin1 PE=1 SV=1	0	FALSE	22.765	11	4	9	4	1	720	79.6	5.3	37.33	4	0
High	Master Protein	Q7TP14	Cc1-9 OS=Rattus norvegicus OX=10116 GN=Chid1 PE=1 SV=1	0	FALSE	20.561	11	4	9	4	1	564	62.8	7.15	31.73	4	0
High	Master Protein	Q4KLZ3	DAZ associated protein 1, isoform CRA_a OS=Rattus norvegicus OX=10116 GN=Dazap1 PE=1 SV=1	0	FALSE	18.031	22	4	9	4	1	405	43.1	8.56	31.74	4	0
High	Master Protein	O35165	Golgi SNAP receptor complex member 2 OS=Rattus norvegicus OX=10116 GN=Gosr2 PE=1 SV=2	0	FALSE	26.717	52	4	9	4	1	212	24.6	7.72	44.31	4	0
High	Master Protein	P62882	Guanine nucleotide-binding protein subunit beta-5 OS=Rattus norvegicus OX=10116 GN=Gnb5 PE=2 SV=1	0	FALSE	16.513	18	4	9	4	1	353	38.7	6.06	28.73	4	0
High	Master Protein	D3ZC55	Heat shock 70kDa protein 12A (Predicted), isoform CRA_a OS=Rattus norvegicus OX=10116 GN=Hspa12a PE=1 SV=1	0	FALSE	17.058	8	4	9	4	1	675	74.8	6.61	28.44	4	0
High	Master Protein	A0A140TAH1	Hepatocyte growth factor-regulated tyrosine kinase substrate OS=Rattus norvegicus OX=10116 GN=Hgs PE=1 SV=1	0	FALSE	20.139	10	4	9	4	1	914	101.1	7.03	31.58	4	0
High	Master Protein	Q566E4	Heterogeneous nuclear ribonucleoprotein R OS=Rattus norvegicus OX=10116 GN=Hnrnpr PE=1 SV=1	0	FALSE	19.002	10	4	9	3	1	632	70.8	8.13	35.31	4	0
High	Master Protein	Q5XIU9	Membrane-associated progesterone receptor component 2 OS=Rattus norvegicus OX=10116 GN=Pgrmc2 PE=1 SV=1	0	FALSE	19.275	42	4	9	4	1	217	23.4	5.26	22.43	4	0
High	Master Protein	Q63487	Ras-related GTP-binding protein B OS=Rattus norvegicus OX=10116 GN=RragB PE=1 SV=1	0.001	FALSE	5.629	2	1	4	1	1	374	43.2	6.38	10.08	1	0
High	Master Protein	A0A0G2K3B2	Selenoprotein T OS=Rattus norvegicus OX=10116 GN=Selenot PE=1 SV=1	0	FALSE	8.54	6	1	4	1	1	195	22.2	8.6	14.11	1	0
High	Master Protein	Q7TNK0	Serine incorporator 1 OS=Rattus norvegicus OX=10116 GN=Serinc1 PE=1 SV=1	0	FALSE	9.422	3	1	4	1	1	453	50.5	6.28	14.81	1	0
High	Master Protein	D4ADS4	Microsomal glutathione S-transferase 3 OS=Rattus norvegicus OX=10116 GN=Mgst3 PE=1 SV=1	0	FALSE	25.863	55	4	9	4	1	152	16.7	9.5	47.03	4	0
High	Master Protein	A0A0G2K3Q5	Neuronal cell adhesion molecule OS=Rattus norvegicus OX=10116 GN=Nrcam PE=1 SV=1	0	FALSE	11.981	3	4	9	4	1	1308	144.2	5.96	25.87	4	0
High	Master Protein	A0A096MIZ1	Paralemmin 2 OS=Rattus norvegicus OX=10116 GN=Palm2 PE=1 SV=1	0	FALSE	14.836	15	4	9	3	1	376	42	5.07	27.49	4	0
High	Master Protein	Q9JHE5	Sodium-coupled neutral amino acid transporter 2 OS=Rattus norvegicus OX=10116 GN=Slc38a2 PE=1 SV=1	0.003	FALSE	3.523	2	1	4	1	1	504	55.5	8.13	8.52	1	0
High	Master Protein	Q3B7U9	Peptidyl-prolyl cis-trans isomerase FKBP8 OS=Rattus norvegicus OX=10116 GN=Fkbp8 PE=2 SV=1	0	FALSE	17.943	16	4	9	4	1	403	43.5	5.21	33.2	4	0
High	Master Protein	P09216	Protein kinase C epsilon type OS=Rattus norvegicus OX=10116 GN=Prkce PE=1 SV=1	0	FALSE	32.617	9	4	9	4	1	737	83.4	6.95	37.93	4	0
High	Master Protein	M0R8C1	Receptor expression-enhancing protein OS=Rattus norvegicus OX=10116 GN=Reep2 PE=3 SV=2	0	FALSE	27.422	35	4	9	4	1	252	28	9.48	40.6	4	0
High	Master Protein	Q5BJN3	Tia1 cytotoxic granule-associated RNA-binding protein-like 1 OS=Rattus norvegicus OX=10116 GN=Tial1 PE=1 SV=1	0.001	FALSE	6.17	4	1	4	1	1	392	43.4	7.99	8	1	0
High	Master Protein	A0A0G2QC21	Rho guanine nucleotide exchange factor 7 OS=Rattus norvegicus OX=10116 GN=Arhgef7 PE=1 SV=1	0	FALSE	19.83	6	4	9	4	1	862	97.1	6.74	24.23	4	0
High	Master Protein	Q5XI21	Target of myb1 homolog (Chicken) OS=Rattus norvegicus OX=10116 GN=Tom1 PE=1 SV=1	0	FALSE	18.609	19	4	9	4	1	492	54.1	4.96	34.48	4	0
High	Master Protein	A0A5H1ZRV3	Tubulin polymerization-promoting protein OS=Rattus norvegicus OX=10116 GN=Tppp PE=1 SV=1	0	FALSE	15.834	33	4	9	4	1	235	25.6	9.55	27.09	4	0
High	Master Protein	P54287	Voltage-dependent L-type calcium channel subunit beta-3 OS=Rattus norvegicus OX=10116 GN=Cacnb3 PE=1 SV=1	0	FALSE	14.059	9	4	9	2	1	484	54.5	6.27	25.34	4	2
High	Master Protein	Q5M7T6	V-type proton ATPase subunit OS=Rattus norvegicus OX=10116 GN=Atp6v0d1 PE=1 SV=1	0	FALSE	29.906	28	4	9	4	1	351	40.3	5	49.04	4	0
High	Master Protein	Q5M818	39S ribosomal protein L16, mitochondrial OS=Rattus norvegicus OX=10116 GN=Mrpl16 PE=2 SV=1	0	FALSE	9.052	17	4	8	4	1	251	28.9	10.32	14.4	4	0
High	Master Protein	Q32PX2	Aminoacyl tRNA synthase complex-interacting multifunctional protein 2 OS=Rattus norvegicus OX=10116 GN=Aimp2 PE=2 SV=1	0	FALSE	16.095	19	4	8	4	1	320	35.4	8.31	24.67	4	0
High	Master Protein	O08838	Amphiphysin OS=Rattus norvegicus OX=10116 GN=Amph PE=1 SV=1	0	FALSE	24.732	12	4	8	3	1	683	74.8	4.64	27.73	4	1
High	Master Protein	P63029	Translationally-controlled tumor protein OS=Rattus norvegicus OX=10116 GN=Tpt1 PE=1 SV=1	0	FALSE	15.256	9	1	4	1	1	172	19.5	4.86	17.82	1	0
High	Master Protein	O70595	ATP-binding cassette sub-family B member 6 OS=Rattus norvegicus OX=10116 GN=Abcb6 PE=1 SV=1	0	FALSE	21.821	11	4	8	4	1	836	93.2	8.28	30.31	4	0
High	Master Protein	Q641Y8	ATP-dependent RNA helicase DDX1 OS=Rattus norvegicus OX=10116 GN=Ddx1 PE=1 SV=1	0	FALSE	21.876	17	4	8	4	1	740	82.4	7.23	29.75	4	0
High	Master Protein	A0A0G2JUI5	Cytoplasmic linker-associated protein 1 OS=Rattus norvegicus OX=10116 GN=Clasp1 PE=1 SV=1	0	FALSE	16.84	4	4	8	4	1	1551	170.8	9.19	25.22	4	0
High	Master Protein	G3V8T4	DNA damage-binding protein 1 OS=Rattus norvegicus OX=10116 GN=Ddb1 PE=1 SV=1	0	FALSE	15.561	5	4	8	4	1	1140	126.9	5.26	28.35	4	0
High	Master Protein	F1LN59	Eukaryotic translation initiation factor 4, gamma 2 OS=Rattus norvegicus OX=10116 GN=Eif4g2 PE=1 SV=2	0	FALSE	18.229	11	4	8	4	1	906	102.1	7.14	28.32	4	0
High	Master Protein	P09606	Glutamine synthetase OS=Rattus norvegicus OX=10116 GN=Glul PE=1 SV=3	0	FALSE	10.805	13	4	8	4	1	373	42.2	7.08	22.48	4	0
High	Master Protein	P38718	Mitochondrial pyruvate carrier 2 OS=Rattus norvegicus OX=10116 GN=Mpc2 PE=2 SV=1	0	FALSE	13.874	30	4	8	4	1	127	14.2	10.48	24.36	4	0
High	Master Protein	P97546	Neuroplastin OS=Rattus norvegicus OX=10116 GN=Nptn PE=1 SV=2	0	FALSE	22.438	20	4	8	4	1	393	43.9	8.38	32.68	4	0
High	Master Protein	F8WFW5	Phosphodiesterase OS=Rattus norvegicus OX=10116 GN=Pde2a PE=1 SV=1	0	FALSE	22.422	10	4	8	4	1	935	105.2	5.48	29.38	4	0
High	Master Protein	A0A0G2K6D5	Pitrilysin metalloproteinase 1 OS=Rattus norvegicus OX=10116 GN=Pitrm1 PE=1 SV=1	0	FALSE	15.776	6	4	8	4	1	1035	117.3	6.89	13.79	4	0
High	Master Protein	Q5U2S7	Proteasome (Prosome, macropain) 26S subunit, non-ATPase, 3 OS=Rattus norvegicus OX=10116 GN=Psmd3 PE=1 SV=1	0	FALSE	24.778	15	4	8	4	1	530	60.7	8.44	27.83	4	0
High	Master Protein	D4A383	Protein tweety homolog OS=Rattus norvegicus OX=10116 GN=Ttyh3 PE=1 SV=1	0	FALSE	16.554	11	4	8	4	1	524	57.5	5.76	24.05	4	0
High	Master Protein	Q62636	Ras-related protein Rap-1b OS=Rattus norvegicus OX=10116 GN=Rap1b PE=1 SV=2	0	FALSE	16.525	34	4	8	4	1	184	20.8	5.78	25.68	4	0
High	Master Protein	D4A4T0	STIP1 homology and U-Box containing protein 1, isoform CRA_b OS=Rattus norvegicus OX=10116 GN=Stub1 PE=1 SV=1	0	FALSE	17.526	18	4	8	4	1	304	34.9	5.9	26.41	4	0
High	Master Protein	G3V733	Synapsin II, isoform CRA_a OS=Rattus norvegicus OX=10116 GN=Syn2 PE=1 SV=3	0	FALSE	14.066	9	4	8	4	1	586	63.4	8.43	25.67	4	0
High	Master Protein	Q9JI92	Syntenin-1 OS=Rattus norvegicus OX=10116 GN=Sdcbp PE=1 SV=1	0	FALSE	24.311	28	4	8	4	1	300	32.4	7.49	30.47	4	0
High	Master Protein	I6L9G6	TAR DNA-binding protein 43 OS=Rattus norvegicus OX=10116 GN=Tardbp PE=1 SV=1	0	FALSE	18.35	23	4	8	4	1	285	32.1	6.99	31.96	4	0
High	Master Protein	A0A0G2K3L8	WD repeat and FYVE domain-containing 1 OS=Rattus norvegicus OX=10116 GN=Wdfy1 PE=1 SV=1	0	FALSE	26.874	21	4	8	4	1	410	46.1	7.34	36.33	4	0
High	Master Protein	B5DEQ3	Xaa-Pro aminopeptidase 3 OS=Rattus norvegicus OX=10116 GN=Xpnpep3 PE=1 SV=1	0	FALSE	19.532	16	4	8	4	1	506	56.4	7.14	22.87	4	0
High	Master Protein	A0A0G2JV31	X-prolyl aminopeptidase (Aminopeptidase P) 1, soluble, isoform CRA_a OS=Rattus norvegicus OX=10116 GN=Xpnpep1 PE=1 SV=1	0	FALSE	15.524	11	4	8	4	1	666	74.6	5.9	25.57	4	0
High	Master Protein	Q08163	Adenylyl cyclase-associated protein 1 OS=Rattus norvegicus OX=10116 GN=Cap1 PE=1 SV=3	0	FALSE	15.848	19	4	7	4	1	474	51.6	7.52	18.54	4	0
High	Master Protein	Q64057	Alpha-aminoadipic semialdehyde dehydrogenase OS=Rattus norvegicus OX=10116 GN=Aldh7a1 PE=1 SV=2	0	FALSE	15.577	8	4	7	3	1	539	58.7	7.87	24.3	4	0
High	Master Protein	A0A0G2K2D4	ArfGAP with GTPase domain, ankyrin repeat and PH domain 3 OS=Rattus norvegicus OX=10116 GN=Agap3 PE=3 SV=1	0	FALSE	13.35	7	4	7	3	1	812	88.3	8.25	17.82	4	0
High	Master Protein	P30835	ATP-dependent 6-phosphofructokinase, liver type OS=Rattus norvegicus OX=10116 GN=Pfkl PE=1 SV=3	0	FALSE	17.5	10	4	7	3	1	780	85.3	7.4	23.19	4	0
High	Master Protein	D3ZXQ2	Calmodulin-regulated spectrin-associated protein family, member 3 OS=Rattus norvegicus OX=10116 GN=Camsap3 PE=1 SV=2	0	FALSE	13.042	5	4	7	4	1	1269	136.7	8.32	23.3	4	0
High	Master Protein	F1LMV9	Coronin OS=Rattus norvegicus OX=10116 GN=Coro2b PE=3 SV=3	0	FALSE	8.712	9	4	7	4	1	480	54.9	8.27	15.32	4	0
High	Master Protein	A0A0G2K5E4	DnaJ heat shock protein family (Hsp40) member A3 OS=Rattus norvegicus OX=10116 GN=Dnaja3 PE=1 SV=1	0	FALSE	12.179	10	4	7	4	1	480	52.4	9.28	15.89	4	0
High	Master Protein	P39052	Dynamin-2 OS=Rattus norvegicus OX=10116 GN=Dnm2 PE=1 SV=1	0	FALSE	12.983	10	4	7	3	1	870	98.2	7.43	25.89	4	0
High	Master Protein	O54922	Exocyst complex component 7 OS=Rattus norvegicus OX=10116 GN=Exoc7 PE=1 SV=1	0	FALSE	12.494	9	4	7	4	1	653	75	6.71	19.32	4	0
High	Master Protein	A0A0G2JYR1	Exocyst complex component OS=Rattus norvegicus OX=10116 GN=Exoc6b PE=1 SV=1	0	FALSE	11.653	7	4	7	4	1	810	94.1	6.39	16.63	4	0
High	Master Protein	P60522	Gamma-aminobutyric acid receptor-associated protein-like 2 OS=Rattus norvegicus OX=10116 GN=Gabarapl2 PE=3 SV=1	0	FALSE	18.586	49	4	7	4	1	117	13.7	8.1	27.06	4	0
High	Master Protein	F1LML7	Huntingtin-interacting protein 1-related OS=Rattus norvegicus OX=10116 GN=Hip1r PE=1 SV=1	0	FALSE	17.883	9	4	7	4	1	1069	119.5	6.55	31.51	4	0
High	Master Protein	Q68FQ9	LanC lantibiotic synthetase component C-like 2 (Bacterial) OS=Rattus norvegicus OX=10116 GN=Lancl2 PE=1 SV=1	0	FALSE	17.687	20	4	7	4	1	450	50.9	7.46	25.99	4	0
High	Master Protein	A0A0G2K2J9	MIA SH3 domain ER export factor 2 OS=Rattus norvegicus OX=10116 GN=Mia2 PE=1 SV=1	0	FALSE	17.911	9	4	7	4	1	807	91	5.24	23.24	4	0
High	Master Protein	D4A3V2	NADH dehydrogenase [ubiquinone] 1 alpha subcomplex subunit 6 OS=Rattus norvegicus OX=10116 GN=Ndufa6 PE=1 SV=1	0	FALSE	14.27	44	4	7	4	1	130	15.2	10.15	23.91	4	0
High	Master Protein	B2RYS8	NADH dehydrogenase [ubiquinone] 1 beta subcomplex subunit 8, mitochondrial OS=Rattus norvegicus OX=10116 GN=Ndufb8 PE=1 SV=1	0	FALSE	15.948	35	4	7	4	1	186	21.9	6.05	20.16	4	0
High	Master Protein	A0A0H2UHZ2	Nucleosome assembly protein 1-like 4 OS=Rattus norvegicus OX=10116 GN=Nap1l4 PE=1 SV=1	0	FALSE	16.13	22	4	7	4	1	387	44	4.74	23.64	4	0
High	Master Protein	O88377	Phosphatidylinositol 5-phosphate 4-kinase type-2 beta OS=Rattus norvegicus OX=10116 GN=Pip4k2b PE=1 SV=1	0	FALSE	13.033	15	4	7	4	1	416	47.2	7.52	19.04	4	0
High	Master Protein	A0A0U1RRZ5	Protein PRRC2A OS=Rattus norvegicus OX=10116 GN=Prrc2a PE=1 SV=1	0	FALSE	14.979	4	4	7	4	1	2162	229	9.45	27.2	4	0
High	Master Protein	F1M6B6	Protocadherin 10 OS=Rattus norvegicus OX=10116 GN=Pcdh10 PE=4 SV=2	0	FALSE	11.786	8	4	7	4	1	1034	112.6	5.15	23.7	4	0
High	Master Protein	A0A0G2K1D2	RAP1, GTP-GDP dissociation stimulator 1 (Predicted), isoform CRA_a OS=Rattus norvegicus OX=10116 GN=Rap1gds1 PE=1 SV=1	0	FALSE	18.278	13	4	7	4	1	527	57.5	5.63	30.55	4	0
High	Master Protein	G3V6L8	RCG61894, isoform CRA_a OS=Rattus norvegicus OX=10116 GN=Strn PE=1 SV=1	0	FALSE	16.49	8	4	7	4	1	780	86.1	5.21	30.29	4	0
High	Master Protein	Q8CFD0	Sideroflexin-5 OS=Rattus norvegicus OX=10116 GN=Sfxn5 PE=2 SV=1	0	FALSE	26.072	22	4	7	4	1	342	37.3	9.44	28.63	4	0
High	Master Protein	F1LM93	Tyrosine-protein kinase Yes OS=Rattus norvegicus OX=10116 GN=Yes1 PE=1 SV=1	0	FALSE	9.091	9	4	7	2	1	541	60.6	6.64	13.7	4	0
High	Master Protein	P45953	Very long-chain specific acyl-CoA dehydrogenase, mitochondrial OS=Rattus norvegicus OX=10116 GN=Acadvl PE=1 SV=1	0	FALSE	16.755	13	4	7	4	1	655	70.7	8.9	24.78	4	0
High	Master Protein	B5DEQ0	Translocon-associated protein subunit beta OS=Rattus norvegicus OX=10116 GN=Ssr2 PE=1 SV=1	0.001	FALSE	5.864	5	1	4	1	1	183	20	8.35	8.23	1	0
High	Master Protein	Q6P6U2	26S proteasome regulatory subunit 6A OS=Rattus norvegicus OX=10116 GN=Psmc3 PE=1 SV=1	0	FALSE	19.827	19	4	6	4	1	442	49.5	5.19	27.2	4	0
High	Master Protein	Q6IMX3	Acetyl-Coenzyme A dehydrogenase, short chain, isoform CRA_a OS=Rattus norvegicus OX=10116 GN=Acads PE=1 SV=1	0	FALSE	11.441	20	4	6	4	1	414	44.9	8.28	19.24	4	0
High	Master Protein	A0A0G2JTR4	Active breakpoint cluster region-related protein OS=Rattus norvegicus OX=10116 GN=Abr PE=1 SV=2	0	FALSE	11.815	10	4	6	4	1	859	97.6	6.58	17	4	0
High	Master Protein	Q7TP08	Alpha-methylacyl-CoA racemase OS=Rattus norvegicus OX=10116 GN=Amacr PE=1 SV=1	0	FALSE	10.781	13	4	6	4	1	454	49.9	6.6	21.21	4	0
High	Master Protein	P63074	Eukaryotic translation initiation factor 4E OS=Rattus norvegicus OX=10116 GN=Eif4e PE=1 SV=1	0	FALSE	10.493	34	4	6	4	1	217	25	6.15	14.61	4	0
High	Master Protein	B2GUZ5	F-actin-capping protein subunit alpha-1 OS=Rattus norvegicus OX=10116 GN=Capza1 PE=1 SV=1	0	FALSE	18.084	35	4	6	3	1	286	32.9	5.69	28.57	4	0
High	Master Protein	A0A0G2K2B3	Far upstream element-binding protein 2 OS=Rattus norvegicus OX=10116 GN=Khsrp PE=1 SV=1	0	FALSE	21.437	15	4	6	4	1	748	76.7	7.33	26.54	4	0
High	Master Protein	Q03555	Gephyrin OS=Rattus norvegicus OX=10116 GN=Gphn PE=1 SV=3	0	FALSE	19.894	12	4	6	4	1	768	83.2	5.73	23.32	4	0
High	Master Protein	Q5RK08	Glioblastoma amplified sequence OS=Rattus norvegicus OX=10116 GN=Nipsnap2 PE=1 SV=1	0	FALSE	11.033	19	4	6	4	1	281	32.9	9.36	19.09	4	0
High	Master Protein	A0A0H2UI35	Homer protein homolog 1 OS=Rattus norvegicus OX=10116 GN=Homer1 PE=1 SV=1	0	FALSE	15.048	14	4	6	4	1	366	41.4	5.63	17.96	4	0
High	Master Protein	G3V8Y8	Huntingtin interacting protein 1, isoform CRA_a OS=Rattus norvegicus OX=10116 GN=Hip1 PE=1 SV=1	0	FALSE	13.334	7	4	6	4	1	1030	114.9	5.41	18	4	0
High	Master Protein	A0A0G2K1U9	Immunity-related GTPase Q OS=Rattus norvegicus OX=10116 GN=Irgq PE=1 SV=1	0	FALSE	13.138	15	4	6	4	1	582	59.1	4.75	18.27	4	0
High	Master Protein	Q5RJR8	Leucine-rich repeat-containing protein 59 OS=Rattus norvegicus OX=10116 GN=Lrrc59 PE=1 SV=1	0	FALSE	12.707	18	4	6	4	1	307	34.8	9.52	20.44	4	0
High	Master Protein	B0BN86	Transmembrane protein 11, mitochondrial OS=Rattus norvegicus OX=10116 GN=Tmem11 PE=2 SV=1	0.003	FALSE	3.568	8	1	4	1	1	190	21.3	7.36	13.49	1	0
High	Master Protein	Q5FVN2	Transmembrane protein 41B OS=Rattus norvegicus OX=10116 GN=Tmem41b PE=2 SV=1	0	FALSE	9.168	5	1	4	1	1	291	32.5	9.35	16.07	1	0
High	Master Protein	Q3MIB4	Lon protease homolog 2, peroxisomal OS=Rattus norvegicus OX=10116 GN=Lonp2 PE=1 SV=2	0	FALSE	9.422	6	4	6	4	1	852	94.3	7.23	14.22	4	0
High	Master Protein	D3ZAG3	Microtubule-associated protein 9 OS=Rattus norvegicus OX=10116 GN=Map9 PE=1 SV=1	0	FALSE	11.367	12	4	6	4	1	646	73.6	7.3	20.05	4	0
High	Master Protein	F7FHF7	Mitofusin-2 OS=Rattus norvegicus OX=10116 GN=LOC100911485 PE=1 SV=1	0	FALSE	22.094	10	4	6	4	1	762	86.8	6.95	37.35	4	0
High	Master Protein	G3V745	Neuropathy target esterase like 1 OS=Rattus norvegicus OX=10116 GN=Pnpla7 PE=1 SV=1	0	FALSE	10.882	4	4	6	4	1	1349	150.1	7.15	12.01	4	0
High	Master Protein	G3V6C9	Non-specific serine/threonine protein kinase OS=Rattus norvegicus OX=10116 GN=Cdc42bpa PE=1 SV=1	0	FALSE	9.527	3	4	6	3	1	1732	196.9	6.67	16.1	4	0
High	Master Protein	Q642G4	Peroxisomal membrane protein PEX14 OS=Rattus norvegicus OX=10116 GN=Pex14 PE=1 SV=1	0	FALSE	15.598	24	4	6	4	1	376	40.9	5.01	17.47	4	0
High	Master Protein	M0R6E0	Phospholipid-transporting ATPase OS=Rattus norvegicus OX=10116 GN=Atp9a PE=1 SV=2	0	FALSE	9.165	5	4	6	4	1	808	90.8	6.64	13.18	4	0
High	Master Protein	A0A0G2K6T9	Protocadherin 1 OS=Rattus norvegicus OX=10116 GN=Pcdh1 PE=1 SV=1	0	FALSE	13.504	6	4	6	4	1	1191	128.7	5.12	20.5	4	0
High	Master Protein	F1LSD5	Serine/threonine-protein kinase TAO2 OS=Rattus norvegicus OX=10116 GN=Taok2 PE=1 SV=2	0	FALSE	17.377	7	4	6	3	1	1056	120	7.28	18.52	4	0
High	Master Protein	F1MAA3	Serine/threonine-protein phosphatase 2A 56 kDa regulatory subunit OS=Rattus norvegicus OX=10116 GN=Ppp2r5d PE=1 SV=2	0	FALSE	14.398	10	4	6	4	1	595	69.1	8.18	12.89	4	0
High	Master Protein	O08835	Synaptotagmin-11 OS=Rattus norvegicus OX=10116 GN=Syt11 PE=1 SV=2	0	FALSE	11.991	14	4	6	4	1	430	48.2	9.13	18.13	4	0
High	Master Protein	A0A0G2K528	Syntaxin 16 OS=Rattus norvegicus OX=10116 GN=Stx16 PE=1 SV=1	0	FALSE	9.753	30	4	6	4	1	309	35.4	5.52	21.29	4	0
High	Master Protein	D3ZWC6	Syntrophin, basic 1 (Predicted) OS=Rattus norvegicus OX=10116 GN=Sntb1 PE=1 SV=1	0	FALSE	12.061	12	4	6	4	1	539	58.3	8.31	14.91	4	0
High	Master Protein	P62329	Thymosin beta-4 OS=Rattus norvegicus OX=10116 GN=Tmsb4x PE=1 SV=2	0	FALSE	11.433	66	4	6	4	1	44	5.1	5.06	20.86	4	0
High	Master Protein	A0A0G2K5X6	Tyrosine-protein kinase receptor OS=Rattus norvegicus OX=10116 GN=Ntrk2 PE=1 SV=1	0.002	FALSE	3.803	1	1	4	1	1	837	93.9	6.65	6.76	1	0
High	Master Protein	Q63615	Vacuolar protein sorting-associated protein 33A OS=Rattus norvegicus OX=10116 GN=Vps33a PE=1 SV=1	0	FALSE	11.106	12	4	6	4	1	597	67.5	7.05	17.59	4	0
High	Master Protein	B2RYF7	WASH complex subunit 1 OS=Rattus norvegicus OX=10116 GN=Washc1 PE=2 SV=1	0	FALSE	21.363	19	4	6	4	1	475	51.3	5.52	22.61	4	0
High	Master Protein	B5DFN3	Ubiquinol-cytochrome-c reductase complex assembly factor 2 OS=Rattus norvegicus OX=10116 GN=Uqcc2 PE=2 SV=1	0.002	FALSE	4.818	12	1	4	1	1	136	16.3	9.23	12.95	1	0
High	Master Protein	G3V602	Xenotropic and polytropic retrovirus receptor 1 OS=Rattus norvegicus OX=10116 GN=Xpr1 PE=1 SV=1	0	FALSE	15.454	12	4	6	4	1	696	81.7	8.35	19.56	4	0
High	Master Protein	Q7TP51	Ab2-232 OS=Rattus norvegicus OX=10116 GN=Ube4a PE=1 SV=1	0	FALSE	9.528	6	4	5	4	1	1085	124.3	5.24	14.04	4	0
High	Master Protein	Q63768	Adapter molecule crk OS=Rattus norvegicus OX=10116 GN=Crk PE=1 SV=1	0	FALSE	13.655	26	4	5	4	1	304	33.8	5.55	16.12	4	0
High	Master Protein	G3V6S2	Citrate hydro-lyase OS=Rattus norvegicus OX=10116 GN=Aco1 PE=1 SV=1	0	FALSE	13.699	8	4	5	4	1	889	98.1	7.39	19.11	4	0
High	Master Protein	P24051	40S ribosomal protein S27-like OS=Rattus norvegicus OX=10116 GN=Rps27l PE=1 SV=3	0.002	FALSE	5.465	21	1	3	1	1	84	9.5	9.45	6.13	1	0
High	Master Protein	B5DF91	ELAV-like protein 1 OS=Rattus norvegicus OX=10116 GN=Elavl1 PE=1 SV=1	0	FALSE	15.095	18	4	5	4	1	326	36.1	9.04	16.11	4	0
High	Master Protein	Q9Z2X5	Homer protein homolog 3 OS=Rattus norvegicus OX=10116 GN=Homer3 PE=1 SV=2	0	FALSE	17.108	18	4	5	4	1	358	39.9	5.36	17.7	4	0
High	Master Protein	A0A0G2JVZ6	Integrin subunit alpha V OS=Rattus norvegicus OX=10116 GN=Itgav PE=1 SV=1	0	FALSE	15.391	8	4	5	4	1	1052	115.7	5.74	18.83	4	0
High	Master Protein	P20611	Lysosomal acid phosphatase OS=Rattus norvegicus OX=10116 GN=Acp2 PE=1 SV=1	0	FALSE	9.302	19	4	5	4	1	423	48.3	6.64	17.36	4	0
High	Master Protein	P56522	NADPH:adrenodoxin oxidoreductase, mitochondrial OS=Rattus norvegicus OX=10116 GN=Fdxr PE=1 SV=1	0	FALSE	16.726	18	4	5	4	1	494	54.3	9.23	18.86	4	0
High	Master Protein	F1LXD6	Phosphatidylinositol transfer protein, membrane-associated 2 OS=Rattus norvegicus OX=10116 GN=Pitpnm2 PE=1 SV=2	0	FALSE	9.746	4	4	5	4	1	1281	142.5	7.88	12.82	4	0
High	Master Protein	G3V963	RCG47487, isoform CRA_b OS=Rattus norvegicus OX=10116 GN=Tmem132a PE=3 SV=1	0	FALSE	8.884	7	4	5	4	1	1021	110.4	5.44	10.67	4	0
High	Master Protein	D4A208	SLIT-ROBO Rho GTPase-activating protein 2 OS=Rattus norvegicus OX=10116 GN=Srgap2 PE=1 SV=1	0	FALSE	10.149	7	4	5	3	1	1071	120.8	6.76	11.73	4	0
High	Master Protein	Q63413	Spliceosome RNA helicase Ddx39b OS=Rattus norvegicus OX=10116 GN=Ddx39b PE=2 SV=3	0	FALSE	10.752	16	4	5	4	1	428	49	5.67	14.76	4	0
High	Master Protein	F1M6V8	Striatin 4 OS=Rattus norvegicus OX=10116 GN=Strn4 PE=1 SV=1	0	FALSE	16.106	9	4	5	4	1	759	81.4	5.36	17.99	4	0
High	Master Protein	D3ZA84	Talin 2 OS=Rattus norvegicus OX=10116 GN=Tln2 PE=1 SV=3	0	FALSE	14.985	3	4	5	4	1	2542	271.5	5.55	21.47	4	0
High	Master Protein	A0A0G2K598	Transforming, acidic coiled-coil-containing protein 2 OS=Rattus norvegicus OX=10116 GN=Tacc2 PE=1 SV=1	0	FALSE	21.345	3	4	5	3	1	2876	304.6	4.81	24.21	4	0
High	Master Protein	D4ABY4	Ubiquitin-conjugating enzyme E2, J1 OS=Rattus norvegicus OX=10116 GN=Ube2j1 PE=1 SV=3	0	FALSE	16.054	34	4	5	4	1	248	27.8	6.74	15.54	4	0
High	Master Protein	Q642A9	Vacuolar protein sorting-associated protein 16 homolog OS=Rattus norvegicus OX=10116 GN=Vps16 PE=1 SV=1	0	FALSE	18.702	10	4	5	4	1	839	94.8	7.01	20.55	4	0
High	Master Protein	Q4KLH5	Arf-GAP domain and FG repeat-containing protein 1 OS=Rattus norvegicus OX=10116 GN=Agfg1 PE=1 SV=1	0.001	FALSE	5.668	2	1	3	1	1	561	58.1	8.63	8.44	1	0
High	Master Protein	Q5BJU7	Wiskott-Aldrich syndrome protein family member 1 OS=Rattus norvegicus OX=10116 GN=Wasf1 PE=1 SV=1	0	FALSE	20.861	17	4	5	4	1	559	61.5	6.37	21.93	4	0
High	Master Protein	P0CC10	Leucine-rich repeat-containing protein 4B OS=Rattus norvegicus OX=10116 GN=Lrrc4b PE=1 SV=1	0	FALSE	11.079	14	4	4	4	1	709	76.1	7.14	9.2	4	0
High	Master Protein	A0A0G2JT47	Sorting nexin-16 OS=Rattus norvegicus OX=10116 GN=Snx16 PE=1 SV=1	0	FALSE	9.999	20	4	4	4	1	356	40.1	5.63	12.5	4	0
High	Master Protein	A0A0G2K2P5	Tight junction protein ZO-1 OS=Rattus norvegicus OX=10116 GN=Tjp1 PE=1 SV=1	0	FALSE	10.062	6	4	4	4	1	1765	197	6.6	13.25	4	0
High	Master Protein	Q71S46	ATP synthase F(0) complex subunit C3, mitochondrial OS=Rattus norvegicus OX=10116 GN=Atp5mc3 PE=1 SV=1	0	FALSE	9.458	27	1	3	1	1	142	14.7	9.45	20.12	1	0
High	Master Protein	P15865	Histone H1.4 OS=Rattus norvegicus OX=10116 GN=H1-4 PE=1 SV=3	0	FALSE	51.575	32	4	25	1	1	219	22	11.11	103.72	4	3
High	Master Protein	A0A0G2K654	H1.2 linker histone, cluster member OS=Rattus norvegicus OX=10116 GN=Hist1h1c PE=1 SV=1	0	FALSE	47.846	37	4	24	1	1	212	21.3	11	99.15	4	0
High	Master Protein	Q6I8Q6	Histone H2A OS=Rattus norvegicus OX=10116 GN=Hist1h2af PE=3 SV=1	0	FALSE	18.932	43	4	21	1	1	130	14.2	10.74	52.6	4	0
High	Master Protein	Q64598	Histone H2A type 1-F OS=Rattus norvegicus OX=10116 PE=3 SV=3	0	FALSE	16.368	44	4	21	1	1	130	14.2	11.05	51.59	4	0
High	Master Protein	P35704	Peroxiredoxin-2 OS=Rattus norvegicus OX=10116 GN=Prdx2 PE=1 SV=3	0	FALSE	22.927	46	4	13	1	1	198	21.8	5.59	55.31	4	0
High	Master Protein	Q0VGK0	Gamma-aminobutyric acid receptor-associated protein-like 1 OS=Rattus norvegicus OX=10116 GN=Gabarapl1 PE=1 SV=1	0	FALSE	18.551	27	4	12	1	1	117	14	8.73	30.47	4	0
High	Master Protein	Q63941	Ras-related protein Rab-3B OS=Rattus norvegicus OX=10116 GN=Rab3b PE=1 SV=2	0	FALSE	14.704	13	4	10	1	1	219	24.8	5.02	23.88	4	0
High	Master Protein	P56536	Kinesin heavy chain isoform 5C (Fragment) OS=Rattus norvegicus OX=10116 GN=Kif5c PE=1 SV=2	0	FALSE	23.205	26	4	9	1	1	239	27.1	6.29	34.92	4	0
High	Master Protein	D3ZUM4	Beta-galactosidase OS=Rattus norvegicus OX=10116 GN=Glb1 PE=1 SV=1	0.005	FALSE	2.954	1	1	3	1	1	647	73.2	7.49	8.68	1	0
High	Master Protein	A0A0G2K677	Spectrin beta chain OS=Rattus norvegicus OX=10116 GN=Sptbn4 PE=1 SV=1	0	FALSE	12.193	2	4	9	1	1	2561	288.6	6	22.67	4	0
High	Master Protein	A0A0G2JTH6	EH domain-containing protein 3 OS=Rattus norvegicus OX=10116 GN=Ehd3 PE=1 SV=1	0	FALSE	15.166	9	4	7	1	1	572	64.9	6.73	25.75	4	0
High	Master Protein	Q5EAP4	G protein subunit alpha 14 OS=Rattus norvegicus OX=10116 GN=Gna14 PE=2 SV=1	0	FALSE	28.999	15	4	7	1	1	355	41.4	6.3	33.15	4	0
High	Master Protein	Q5FVI4	Cell cycle exit and neuronal differentiation protein 1 OS=Rattus norvegicus OX=10116 GN=Cend1 PE=1 SV=1	0	FALSE	7.552	21	1	3	1	1	149	15	8.97	11.79	1	0
High	Master Protein	A0A0G2JT62	Protein-tyrosine-phosphatase OS=Rattus norvegicus OX=10116 GN=Ptprf PE=1 SV=1	0	FALSE	14.33	3	4	7	1	1	1904	212	6.7	21.1	4	0
High	Master Protein	P15087	Carboxypeptidase E OS=Rattus norvegicus OX=10116 GN=Cpe PE=1 SV=1	0	FALSE	15.55	20	4	5	1	1	476	53.3	5.19	24.05	4	3
High	Master Protein	D4A8X4	Carboxypeptidase E OS=Rattus norvegicus OX=10116 GN=Cpe PE=1 SV=3	0	FALSE	16.107	23	4	4	1	1	474	53.3	5.17	17.31	4	0
High	Master Protein	P26772	10 kDa heat shock protein, mitochondrial OS=Rattus norvegicus OX=10116 GN=Hspe1 PE=1 SV=3	0	FALSE	12.974	45	3	21	3	1	102	10.9	8.92	49.55	3	0
High	Master Protein	G3V8C4	Chloride intracellular channel protein OS=Rattus norvegicus OX=10116 GN=Clic4 PE=1 SV=1	0.002	FALSE	5.526	13	1	3	1	1	253	28.7	5.59	2.89	1	0
High	Master Protein	Q6P791	Ragulator complex protein LAMTOR1 OS=Rattus norvegicus OX=10116 GN=Lamtor1 PE=1 SV=1	0	FALSE	45.831	50	3	21	3	1	161	17.7	5.02	95.45	3	0
High	Master Protein	D4ACJ1	40S ribosomal protein S24 OS=Rattus norvegicus OX=10116 GN=LOC100363469 PE=3 SV=1	0	FALSE	42.566	53	3	17	3	1	133	15.4	10.7	60.54	3	0
High	Master Protein	D3ZPP2	ADP-ribosylation factor-like GTPase 8A OS=Rattus norvegicus OX=10116 GN=Arl8a PE=1 SV=1	0	FALSE	33.521	35	3	17	2	1	186	21.4	7.77	75.38	3	0
High	Master Protein	P04166	Cytochrome b5 type B OS=Rattus norvegicus OX=10116 GN=Cyb5b PE=1 SV=2	0	FALSE	34.532	41	3	17	3	1	146	16.3	5.06	75.49	3	0
High	Master Protein	D3ZAF6	ATP synthase subunit f, mitochondrial OS=Rattus norvegicus OX=10116 GN=Atp5mf PE=1 SV=1	0	FALSE	16.726	30	3	16	3	1	88	10.4	10.04	39.25	3	0
High	Master Protein	A0A0G2JSM8	Cell division control protein 42 homolog OS=Rattus norvegicus OX=10116 GN=Cdc42 PE=1 SV=1	0	FALSE	27.241	26	3	15	3	1	191	21.3	6.04	54.1	3	0
High	Master Protein	M0R5T4	Rac family small GTPase 3 OS=Rattus norvegicus OX=10116 GN=Rac3 PE=4 SV=2	0	FALSE	13.398	19	3	15	3	1	192	21.5	8.15	46.57	3	0
High	Master Protein	P62832	60S ribosomal protein L23 OS=Rattus norvegicus OX=10116 GN=Rpl23 PE=2 SV=1	0	FALSE	32.569	25	3	14	3	1	140	14.9	10.51	59.03	3	0
High	Master Protein	Q5XIK2	Thioredoxin-related transmembrane protein 2 OS=Rattus norvegicus OX=10116 GN=Tmx2 PE=2 SV=1	0	FALSE	29.785	25	3	14	3	1	295	33.8	8.87	46.21	3	0
High	Master Protein	P61203	COP9 signalosome complex subunit 2 OS=Rattus norvegicus OX=10116 GN=Cops2 PE=1 SV=1	0	FALSE	7.775	3	1	3	1	1	443	51.6	5.53	10.51	1	0
High	Master Protein	A0A0G2JZJ9	Complex I-15 kDa OS=Rattus norvegicus OX=10116 PE=3 SV=1	0	FALSE	26.157	44	3	13	3	1	106	12.7	8.69	43.15	3	0
High	Master Protein	A1L1J8	RAB5B, member RAS oncogene family OS=Rattus norvegicus OX=10116 GN=Rab5b PE=1 SV=1	0	FALSE	16.944	19	3	13	2	1	215	23.7	8.13	25.78	3	0
High	Master Protein	A0A0G2K6L6	40S ribosomal protein S20 OS=Rattus norvegicus OX=10116 PE=3 SV=1	0	FALSE	19.005	33	3	12	3	1	119	13.4	9.86	39.45	3	0
High	Master Protein	M0R7Q5	40S ribosomal protein S8 OS=Rattus norvegicus OX=10116 GN=LOC100363452 PE=3 SV=1	0	FALSE	31.593	24	3	12	3	1	208	24.2	10.32	44.27	3	0
High	Master Protein	Q6PDV8	60S ribosomal protein L22 OS=Rattus norvegicus OX=10116 GN=LOC100360057 PE=1 SV=1	0	FALSE	24.933	34	3	12	3	1	128	14.8	9.19	41.98	3	0
High	Master Protein	P17078	60S ribosomal protein L35 OS=Rattus norvegicus OX=10116 GN=Rpl35 PE=1 SV=3	0	FALSE	27.285	42	3	12	3	1	123	14.5	11.05	36.53	3	0
High	Master Protein	P62959	Adenosine 5'-monophosphoramidase HINT1 OS=Rattus norvegicus OX=10116 GN=Hint1 PE=1 SV=5	0	FALSE	43.931	48	3	12	3	1	126	13.8	6.87	58.63	3	0
High	Master Protein	P62744	AP-2 complex subunit sigma OS=Rattus norvegicus OX=10116 GN=Ap2s1 PE=1 SV=1	0	FALSE	25.182	39	3	12	3	1	142	17	6.18	50.86	3	0
High	Master Protein	F8WFM2	Beta-soluble NSF attachment protein OS=Rattus norvegicus OX=10116 GN=Napb PE=3 SV=1	0	FALSE	24.916	12	3	12	3	1	298	33.5	5.47	38.45	3	0
High	Master Protein	A0A0G2K657	Opioid-binding protein/cell adhesion molecule OS=Rattus norvegicus OX=10116 GN=Opcml PE=4 SV=1	0	FALSE	24.511	15	3	12	2	1	345	38	7.23	54.9	3	0
High	Master Protein	O88767	Parkinson disease protein 7 homolog OS=Rattus norvegicus OX=10116 GN=Park7 PE=1 SV=1	0	FALSE	18.675	35	3	12	3	1	189	20	6.77	34.33	3	0
High	Master Protein	A0A0G2JSS8	Peroxiredoxin-5 OS=Rattus norvegicus OX=10116 GN=Prdx5 PE=1 SV=1	0	FALSE	26.559	18	3	12	3	1	213	22.2	8.66	67.06	3	0
High	Master Protein	P61589	Transforming protein RhoA OS=Rattus norvegicus OX=10116 GN=Rhoa PE=1 SV=1	0	FALSE	18.914	15	3	12	2	1	193	21.8	6.1	40.67	3	1
High	Master Protein	P62845	40S ribosomal protein S15 OS=Rattus norvegicus OX=10116 GN=Rps15 PE=1 SV=2	0	FALSE	24.438	26	3	11	3	1	145	17	10.39	30.83	3	0
High	Master Protein	A0A0G2K459	Mitochondrial carrier 2 OS=Rattus norvegicus OX=10116 GN=Mtch2 PE=1 SV=1	0	FALSE	21.676	21	3	11	3	1	303	33.7	8.94	38.42	3	0
High	Master Protein	M0R665	60S ribosomal protein L29 OS=Rattus norvegicus OX=10116 PE=3 SV=1	0	FALSE	16.017	24	3	10	3	1	156	17.3	11.69	28.01	3	0
High	Master Protein	A0A0G2K872	Cell adhesion molecule 3 OS=Rattus norvegicus OX=10116 GN=Cadm3 PE=1 SV=1	0	FALSE	15.035	10	3	10	3	1	430	46.6	5.21	33.18	3	0
High	Master Protein	Q63151	Fatty acid CoA ligase Acsl3 OS=Rattus norvegicus OX=10116 GN=Acsl3 PE=1 SV=1	0	FALSE	19.456	9	3	10	3	1	720	80.4	8.35	34.78	3	0
High	Master Protein	Q4V8B7	Inactive hydroxysteroid dehydrogenase-like protein 1 OS=Rattus norvegicus OX=10116 GN=Hsdl1 PE=2 SV=1	0	FALSE	21.913	12	3	10	3	1	330	36.9	8.7	36.62	3	0
High	Master Protein	P42123	L-lactate dehydrogenase B chain OS=Rattus norvegicus OX=10116 GN=Ldhb PE=1 SV=2	0	FALSE	19.26	14	3	10	2	1	334	36.6	6.05	36.02	3	1
High	Master Protein	D3ZCZ9	NADH dehydrogenase [ubiquinone] iron-sulfur protein 6, mitochondrial OS=Rattus norvegicus OX=10116 GN=LOC100912599 PE=1 SV=1	0	FALSE	41.07	37	3	10	3	1	116	13	9.22	49.99	3	0
High	Master Protein	O08618	Phosphoribosyl pyrophosphate synthase-associated protein 2 OS=Rattus norvegicus OX=10116 GN=Prpsap2 PE=1 SV=1	0	FALSE	22.746	17	3	10	3	1	369	40.8	7.17	35.58	3	0
High	Master Protein	A0A0G2K931	Phosphoserine aminotransferase OS=Rattus norvegicus OX=10116 GN=Psat1 PE=1 SV=1	0	FALSE	18.189	18	3	10	3	1	370	40.5	7.69	27.5	3	0
High	Master Protein	D4A414	COX15 homolog, cytochrome c oxidase assembly protein (Yeast), isoform CRA_a OS=Rattus norvegicus OX=10116 GN=Cox15 PE=1 SV=1	0	FALSE	6.876	5	1	3	1	1	414	45.9	9.83	10.71	1	0
High	Master Protein	Q9QZA2	Programmed cell death 6-interacting protein OS=Rattus norvegicus OX=10116 GN=Pdcd6ip PE=1 SV=2	0	FALSE	18.136	4	3	10	3	1	873	96.6	6.52	31.44	3	0
High	Master Protein	P36876	Serine/threonine-protein phosphatase 2A 55 kDa regulatory subunit B alpha isoform OS=Rattus norvegicus OX=10116 GN=Ppp2r2a PE=2 SV=1	0	FALSE	15.607	15	3	10	3	1	447	51.6	6.2	22.02	3	0
High	Master Protein	Q5EGY4	Synaptobrevin homolog YKT6 OS=Rattus norvegicus OX=10116 GN=Ykt6 PE=1 SV=1	0	FALSE	12.384	37	3	10	3	1	198	22.4	6.92	29.02	3	0
High	Master Protein	P05765	40S ribosomal protein S21 OS=Rattus norvegicus OX=10116 GN=Rps21 PE=1 SV=1	0	FALSE	20.625	55	3	9	3	1	83	9.1	8.51	33.1	3	0
High	Master Protein	B2RZD4	60S ribosomal protein L34 OS=Rattus norvegicus OX=10116 GN=Rpl34 PE=1 SV=1	0	FALSE	18.424	31	3	9	3	1	117	13.3	11.47	24.8	3	0
High	Master Protein	B2RZ72	Actin-related protein 2/3 complex subunit 4 OS=Rattus norvegicus OX=10116 GN=Arpc4 PE=1 SV=1	0	FALSE	18.184	23	3	9	3	1	168	19.7	8.43	29.04	3	0
High	Master Protein	A0A0G2JSG6	Adenylate kinase 2, mitochondrial OS=Rattus norvegicus OX=10116 GN=Ak2 PE=1 SV=1	0	FALSE	25.524	20	3	9	3	1	232	25.5	7.46	34.95	3	0
High	Master Protein	P32198	Carnitine O-palmitoyltransferase 1, liver isoform OS=Rattus norvegicus OX=10116 GN=Cpt1a PE=1 SV=2	0	FALSE	19.59	5	3	9	3	1	773	88.1	8.54	27.83	3	0
High	Master Protein	B0BNA5	Coactosin-like protein OS=Rattus norvegicus OX=10116 GN=Cotl1 PE=1 SV=1	0	FALSE	13.866	25	3	9	3	1	142	15.9	5.4	23.12	3	0
High	Master Protein	D3ZZ21	Complex I-B17 OS=Rattus norvegicus OX=10116 GN=Ndufb6 PE=1 SV=1	0	FALSE	14.239	30	3	9	3	1	128	15.6	10.04	26.93	3	0
High	Master Protein	Q9JLZ1	Glutaredoxin-3 OS=Rattus norvegicus OX=10116 GN=Glrx3 PE=1 SV=2	0	FALSE	23.282	19	3	9	3	1	337	37.8	5.72	34.71	3	0
High	Master Protein	Q9JJ54	Heterogeneous nuclear ribonucleoprotein D0 OS=Rattus norvegicus OX=10116 GN=Hnrnpd PE=1 SV=2	0	FALSE	22.508	11	3	9	3	1	353	38.2	7.81	32.19	3	0
High	Master Protein	Q5EAJ6	Inhibitor of nuclear factor kappa-B kinase-interacting protein OS=Rattus norvegicus OX=10116 GN=Ikbip PE=2 SV=1	0	FALSE	18.007	9	3	9	3	1	373	42.3	4.91	27.29	3	0
High	Master Protein	P84817	Mitochondrial fission 1 protein OS=Rattus norvegicus OX=10116 GN=Fis1 PE=1 SV=1	0	FALSE	20.359	31	3	9	3	1	152	17	8.53	27.83	3	0
High	Master Protein	A0A0G2JZC3	Mitochondrial ribosomal protein S36 OS=Rattus norvegicus OX=10116 GN=Mrps36 PE=1 SV=1	0	FALSE	20.61	65	3	9	3	1	112	12.4	10.17	34.49	3	0
High	Master Protein	F1LPZ8	Neuroligin 3, isoform CRA_a OS=Rattus norvegicus OX=10116 GN=Nlgn3 PE=1 SV=2	0	FALSE	23.641	7	3	9	3	1	848	93.9	6.28	34.84	3	0
High	Master Protein	P54001	Prolyl 4-hydroxylase subunit alpha-1 OS=Rattus norvegicus OX=10116 GN=P4ha1 PE=2 SV=2	0	FALSE	20.246	12	3	9	3	1	534	60.9	5.9	30.63	3	0
High	Master Protein	F1LMH0	Septin OS=Rattus norvegicus OX=10116 GN=Sept3 PE=3 SV=1	0	FALSE	32.842	22	3	9	3	1	358	40.6	7.2	53.63	3	0
High	Master Protein	E9PT51	DNA polymerase delta-interacting protein 2 OS=Rattus norvegicus OX=10116 GN=Poldip2 PE=1 SV=3	0	FALSE	9.1	5	1	3	1	1	368	41.8	8.63	10.6	1	0
High	Master Protein	Q5PPL3	Sterol-4-alpha-carboxylate 3-dehydrogenase, decarboxylating OS=Rattus norvegicus OX=10116 GN=Nsdhl PE=2 SV=1	0	FALSE	24.17	17	3	9	3	1	362	40.4	8.85	34.01	3	0
High	Master Protein	A0A0G2JVI5	Actin filament-associated protein 1 OS=Rattus norvegicus OX=10116 GN=Afap1 PE=1 SV=1	0	FALSE	15.415	5	3	8	3	1	744	81.9	8.53	26.03	3	0
High	Master Protein	B2GV73	Actin-related protein 2/3 complex subunit 3 OS=Rattus norvegicus OX=10116 GN=Arpc3 PE=1 SV=1	0	FALSE	16.729	42	3	8	3	1	178	20.5	8.6	33.68	3	0
High	Master Protein	Q76GL9	Amino acid transporter OS=Rattus norvegicus OX=10116 GN=Slc1a4 PE=1 SV=1	0	FALSE	19.924	14	3	8	3	1	529	55.9	6.33	25.81	3	0
High	Master Protein	B4F7A5	CD99 molecule (Xg blood group) OS=Rattus norvegicus OX=10116 GN=Cd99 PE=1 SV=1	0	FALSE	18.105	19	3	8	3	1	165	16.6	5.12	24.53	3	0
High	Master Protein	A0A0G2JXG3	Cell cycle control protein OS=Rattus norvegicus OX=10116 GN=Tmem30a PE=1 SV=1	0	FALSE	29.984	12	3	8	3	1	364	41.1	7.97	28.88	3	0
High	Master Protein	Z4YNP1	CUGBP Elav-like family member 2 OS=Rattus norvegicus OX=10116 GN=Celf2 PE=1 SV=2	0	FALSE	20.88	14	3	8	3	1	515	55	8.6	25.6	3	0
High	Master Protein	G3V9K0	Cysteinyl-tRNA synthetase OS=Rattus norvegicus OX=10116 GN=Cars PE=1 SV=1	0	FALSE	20.867	9	3	8	3	1	748	85.5	6.52	29	3	0
High	Master Protein	Q76IJ9	ELAV-like protein OS=Rattus norvegicus OX=10116 GN=Elavl3 PE=2 SV=1	0	FALSE	10.269	7	3	8	3	1	367	39.5	9.28	18.85	3	0
High	Master Protein	F1LU48	Endoplasmic reticulum-golgi intermediate compartment 1 OS=Rattus norvegicus OX=10116 GN=Ergic1 PE=1 SV=2	0	FALSE	21.718	19	3	8	3	1	313	35	7.27	28.81	3	0
High	Master Protein	G3V824	Insulin-like growth factor 2 receptor OS=Rattus norvegicus OX=10116 GN=Igf2r PE=1 SV=1	0	FALSE	25.911	2	3	8	3	1	2481	273.4	5.71	31.8	3	0
High	Master Protein	Q5U2R7	LRP chaperone MESD OS=Rattus norvegicus OX=10116 GN=Mesd PE=2 SV=1	0	FALSE	13.004	17	3	8	3	1	224	25.2	5.66	22.33	3	0
High	Master Protein	Q6TUD3	LRRGT00111 OS=Rattus norvegicus OX=10116 GN=Rdh11 PE=1 SV=1	0	FALSE	22.054	12	3	8	3	1	407	44.8	8.95	26.27	3	0
High	Master Protein	O88989	Malate dehydrogenase, cytoplasmic OS=Rattus norvegicus OX=10116 GN=Mdh1 PE=1 SV=3	0	FALSE	19.404	12	3	8	3	1	334	36.5	6.58	30.7	3	0
High	Master Protein	G3V7N6	Membrane-bound O-acyltransferase domain-containing 7-like 1 OS=Rattus norvegicus OX=10116 GN=Mboat7l1 PE=1 SV=1	0	FALSE	18.873	8	3	8	3	1	473	53.3	8.69	23.92	3	0
High	Master Protein	Q03346	Mitochondrial-processing peptidase subunit beta OS=Rattus norvegicus OX=10116 GN=Pmpcb PE=1 SV=3	0	FALSE	21.381	13	3	8	3	1	489	54.2	6.7	31.41	3	0
High	Master Protein	A0A0G2JSW0	Myosin regulatory light chain 12B OS=Rattus norvegicus OX=10116 GN=Myl12b PE=4 SV=1	0	FALSE	16.262	23	3	8	3	1	172	19.8	4.84	28.43	3	0
High	Master Protein	D3ZS58	NADH dehydrogenase [ubiquinone] 1 alpha subcomplex subunit 2 OS=Rattus norvegicus OX=10116 GN=Ndufa2 PE=1 SV=1	0	FALSE	14.039	58	3	8	3	1	97	10.8	9.72	27.11	3	0
High	Master Protein	A0A0G2K038	Oligoribonuclease, mitochondrial OS=Rattus norvegicus OX=10116 GN=Rexo2 PE=1 SV=1	0	FALSE	23.145	19	3	8	3	1	254	28.7	6.95	26.26	3	0
High	Master Protein	G3V7I0	Peroxiredoxin 3 OS=Rattus norvegicus OX=10116 GN=Prdx3 PE=1 SV=1	0	FALSE	20.968	23	3	8	3	1	257	28.3	7.55	32.81	3	0
High	Master Protein	Q9Z0V5	Peroxiredoxin-4 OS=Rattus norvegicus OX=10116 GN=Prdx4 PE=2 SV=1	0	FALSE	19.548	17	3	8	3	1	273	31	6.65	33.14	3	0
High	Master Protein	P17220	Proteasome subunit alpha type-2 OS=Rattus norvegicus OX=10116 GN=Psma2 PE=1 SV=3	0	FALSE	24.21	20	3	8	3	1	234	25.9	7.43	36.9	3	0
High	Master Protein	Q498C8	Protein RER1 OS=Rattus norvegicus OX=10116 GN=Rer1 PE=1 SV=1	0	FALSE	19.319	21	3	8	3	1	196	23	9.51	18.19	3	0
High	Master Protein	F1LYQ7	Ribosomal protein OS=Rattus norvegicus OX=10116 GN=LOC680700 PE=1 SV=2	0	FALSE	15.579	19	3	8	3	1	221	25.4	9.99	24.49	3	0
High	Master Protein	D3ZD73	RNA helicase OS=Rattus norvegicus OX=10116 GN=Ddx6 PE=1 SV=1	0	FALSE	22.303	12	3	8	3	1	483	54.2	8.66	31.25	3	0
High	Master Protein	B5DFN2	S-adenosylhomocysteine hydrolase-like protein 1 OS=Rattus norvegicus OX=10116 GN=Ahcyl1 PE=1 SV=2	0	FALSE	18.299	8	3	8	3	1	483	53.7	7.44	29.5	3	0
High	Master Protein	A0A0G2K953	Selenoprotein S OS=Rattus norvegicus OX=10116 GN=Selenos PE=1 SV=1	0	FALSE	22.841	34	3	8	3	1	189	21.2	9.51	40.21	3	0
High	Master Protein	A0A0G2K7G7	Septin OS=Rattus norvegicus OX=10116 GN=Sept8 PE=1 SV=1	0	FALSE	19.282	8	3	8	3	1	483	55.8	6.1	29.13	3	0
High	Master Protein	A0A0G2JZG7	Seryl-tRNA synthetase OS=Rattus norvegicus OX=10116 GN=Sars PE=1 SV=1	0	FALSE	20.511	10	3	8	3	1	536	61.3	6.86	30.51	3	0
High	Master Protein	B2RYI2	Signal recognition particle subunit SRP68 OS=Rattus norvegicus OX=10116 GN=Srp68 PE=1 SV=1	0	FALSE	35.048	10	3	8	3	1	625	70.4	8.57	36.93	3	0
High	Master Protein	A0A0G2JUS5	Dolichyldiphosphatase OS=Rattus norvegicus OX=10116 GN=Dolpp1 PE=1 SV=1	0	FALSE	7.228	5	1	3	1	1	238	27.1	9.44	8.07	1	0
High	Master Protein	P60192	SNARE-associated protein Snapin OS=Rattus norvegicus OX=10116 GN=Snapin PE=1 SV=1	0	FALSE	20.39	51	3	8	3	1	136	14.9	9.31	32.83	3	0
High	Master Protein	P11530	Dystrophin OS=Rattus norvegicus OX=10116 GN=Dmd PE=1 SV=2	0	FALSE	7.187	0	1	3	1	1	3677	425.6	5.91	12.7	1	0
High	Master Protein	F1LQZ0	Transmembrane protein 65 OS=Rattus norvegicus OX=10116 GN=Tmem65 PE=4 SV=1	0	FALSE	22.164	12	3	8	3	1	259	27.7	8.1	25.06	3	0
High	Master Protein	Q6P7R8	Very-long-chain 3-oxoacyl-CoA reductase OS=Rattus norvegicus OX=10116 GN=Hsd17b12 PE=2 SV=1	0	FALSE	13.877	19	3	8	3	1	312	34.8	9.67	32.18	3	0
High	Master Protein	Q91ZY8	E3 ubiquitin-protein ligase TRIM9 OS=Rattus norvegicus OX=10116 GN=Trim9 PE=1 SV=1	0.002	FALSE	5.199	2	1	3	1	1	710	79.2	6.98	4.7	1	0
High	Master Protein	Q63570	26S proteasome regulatory subunit 6B OS=Rattus norvegicus OX=10116 GN=Psmc4 PE=1 SV=1	0	FALSE	13.998	13	3	7	2	1	418	47.4	5.21	31.56	3	0
High	Master Protein	P18445	60S ribosomal protein L27a OS=Rattus norvegicus OX=10116 GN=Rpl27a PE=1 SV=3	0	FALSE	14.215	26	3	7	2	1	148	16.6	11.12	20.48	3	1
High	Master Protein	Q7TMZ5	ADP-ribosylation factor-like 6 interacting protein 1 OS=Rattus norvegicus OX=10116 GN=Arl6ip1 PE=1 SV=1	0	FALSE	11.789	17	3	7	3	1	203	23.4	9.32	10.15	3	0
High	Master Protein	Q68FX8	Alpha-MPP OS=Rattus norvegicus OX=10116 GN=Pmpca PE=1 SV=1	0	FALSE	22.479	13	3	7	3	1	524	58.1	6.9	30.73	3	0
High	Master Protein	B5DFK6	AP-3 complex subunit delta OS=Rattus norvegicus OX=10116 GN=Ap3d1 PE=1 SV=1	0	FALSE	13.22	4	3	7	3	1	1204	135.6	7.15	21.25	3	0
High	Master Protein	A0A0G2JUT7	Beta 3-glucosyltransferase OS=Rattus norvegicus OX=10116 GN=B3glct PE=1 SV=1	0	FALSE	12.931	11	3	7	3	1	485	55.2	6.57	22.62	3	0
High	Master Protein	O35567	Bifunctional purine biosynthesis protein ATIC OS=Rattus norvegicus OX=10116 GN=Atic PE=1 SV=2	0	FALSE	14.284	9	3	7	3	1	592	64.2	7.14	22.47	3	0
High	Master Protein	A0A0H2UI21	Carnitine O-acetyltransferase OS=Rattus norvegicus OX=10116 GN=Crat PE=1 SV=1	0	FALSE	11.904	6	3	7	3	1	626	71	8.21	18.38	3	0
High	Master Protein	P23514	Coatomer subunit beta OS=Rattus norvegicus OX=10116 GN=Copb1 PE=1 SV=1	0	FALSE	18.921	6	3	7	3	1	953	106.9	5.96	25.93	3	0
High	Master Protein	F1M471	EPM2A-interacting protein 1 OS=Rattus norvegicus OX=10116 GN=Epm2aip1 PE=1 SV=3	0	FALSE	10.312	3	1	3	1	1	606	70.1	5.8	13.2	1	0
High	Master Protein	P62870	Elongin-B OS=Rattus norvegicus OX=10116 GN=Elob PE=1 SV=1	0	FALSE	10.783	36	3	7	3	1	118	13.2	5.01	22.33	3	0
High	Master Protein	Q07205	Eukaryotic translation initiation factor 5 OS=Rattus norvegicus OX=10116 GN=Eif5 PE=1 SV=1	0	FALSE	13.285	16	3	7	3	1	429	48.9	5.52	27.64	3	0
High	Master Protein	P04905	Glutathione S-transferase Mu 1 OS=Rattus norvegicus OX=10116 GN=Gstm1 PE=1 SV=2	0	FALSE	15.377	23	3	7	3	1	218	25.9	8.19	22.13	3	0
High	Master Protein	P35053	Glypican-1 OS=Rattus norvegicus OX=10116 GN=Gpc1 PE=1 SV=1	0	FALSE	15.729	9	3	7	3	1	558	61.7	7.21	26.99	3	0
High	Master Protein	F7F2F3	Heat shock 70 kDa protein 4L OS=Rattus norvegicus OX=10116 GN=Hspa4l PE=1 SV=1	0	FALSE	16.222	5	3	7	3	1	1017	114.2	5.83	23.18	3	0
High	Master Protein	A0A0G2K4U6	Interleukin enhancer-binding factor 3 OS=Rattus norvegicus OX=10116 GN=Ilf3 PE=1 SV=1	0	FALSE	15.189	4	3	7	3	1	915	98	8.78	26.8	3	0
High	Master Protein	Q6AYH6	ER membrane protein complex subunit 10 OS=Rattus norvegicus OX=10116 GN=Emc10 PE=1 SV=1	0	FALSE	9.217	7	1	3	1	1	258	27	5.82	11.75	1	0
High	Master Protein	Q5XIN6	Mitochondrial proton/calcium exchanger protein OS=Rattus norvegicus OX=10116 GN=Letm1 PE=1 SV=1	0	FALSE	12.517	6	3	7	3	1	739	83	6.6	20.83	3	0
High	Master Protein	P0DN35	NADH dehydrogenase [ubiquinone] 1 beta subcomplex subunit 1 OS=Rattus norvegicus OX=10116 GN=Ndufb1 PE=3 SV=1	0	FALSE	9.237	51	3	7	3	1	57	7	8.59	18.31	3	0
High	Master Protein	P13697	NADP-dependent malic enzyme OS=Rattus norvegicus OX=10116 GN=Me1 PE=1 SV=2	0	FALSE	16.991	9	3	7	3	1	572	64	6.93	23.2	3	0
High	Master Protein	P84076	Neuron-specific calcium-binding protein hippocalcin OS=Rattus norvegicus OX=10116 GN=Hpca PE=1 SV=2	0	FALSE	11.08	18	3	7	3	1	193	22.4	4.97	22.92	3	0
High	Master Protein	O35244	Peroxiredoxin-6 OS=Rattus norvegicus OX=10116 GN=Prdx6 PE=1 SV=3	0	FALSE	13.31	23	3	7	3	1	224	24.8	5.94	21.93	3	0
High	Master Protein	D3ZB78	PHD finger protein 24 OS=Rattus norvegicus OX=10116 GN=Phf24 PE=1 SV=1	0	FALSE	9.548	13	3	7	3	1	363	41.2	5.44	23.35	3	0
High	Master Protein	Q6AYU5	Poly(rC)-binding protein 2 OS=Rattus norvegicus OX=10116 GN=Pcbp2 PE=1 SV=1	0	FALSE	19.121	17	3	7	3	1	365	38.6	6.79	24.56	3	0
High	Master Protein	D3ZDU5	Profilin OS=Rattus norvegicus OX=10116 GN=Pfn2 PE=3 SV=1	0	FALSE	10.788	30	3	7	3	1	148	16	7.97	23.42	3	0
High	Master Protein	F1LS98	Protein kinase C OS=Rattus norvegicus OX=10116 GN=Prkca PE=1 SV=3	0	FALSE	11.065	7	3	7	3	1	672	76.7	6.95	19.65	3	0
High	Master Protein	Q5EB77	Ras-related protein Rab-18 OS=Rattus norvegicus OX=10116 GN=Rab18 PE=2 SV=1	0	FALSE	9.567	14	3	7	3	1	206	23	5.24	18.21	3	0
High	Master Protein	P97878	Exocyst complex component 5 OS=Rattus norvegicus OX=10116 GN=Exoc5 PE=1 SV=1	0.002	FALSE	4.054	1	1	3	1	1	708	81.7	6.71	1.99	1	0
High	Master Protein	D4AAI7	Family with sequence similarity 219, member A OS=Rattus norvegicus OX=10116 GN=Fam219a PE=1 SV=2	0.001	FALSE	6.468	15	1	3	1	1	168	18.7	4.7	12.57	1	0
High	Master Protein	A0A0G2JTW1	Ras-related protein Rap-2 OS=Rattus norvegicus OX=10116 GN=Rap2a PE=3 SV=1	0	FALSE	22.267	30	3	7	2	1	183	20.6	4.82	34.21	3	2
High	Master Protein	D4A6P1	RCG40132, isoform CRA_a OS=Rattus norvegicus OX=10116 GN=Sez6l2 PE=4 SV=1	0	FALSE	11.32	4	3	7	3	1	923	99.1	4.84	17.09	3	0
High	Master Protein	F1M7W0	Receptor protein-tyrosine kinase OS=Rattus norvegicus OX=10116 GN=Epha5 PE=4 SV=2	0	FALSE	18.794	4	3	7	2	1	1039	114.9	6.86	21.2	3	0
High	Master Protein	P62142	Serine/threonine-protein phosphatase PP1-beta catalytic subunit OS=Rattus norvegicus OX=10116 GN=Ppp1cb PE=1 SV=3	0	FALSE	17.968	15	3	7	2	1	327	37.2	6.19	25.65	3	0
High	Master Protein	A0A0G2K075	Signal sequence receptor subunit alpha OS=Rattus norvegicus OX=10116 GN=Ssr1 PE=1 SV=1	0	FALSE	21.407	23	3	7	2	1	292	32.8	4.49	28.8	3	1
High	Master Protein	Q5M9H4	Sodium/potassium-transporting ATPase subunit beta OS=Rattus norvegicus OX=10116 GN=Atp1b2 PE=1 SV=1	0	FALSE	14.48	9	3	7	3	1	290	33.4	8.31	28.19	3	0
High	Master Protein	Q6AXV4	Sorting and assembly machinery component 50 homolog OS=Rattus norvegicus OX=10116 GN=Samm50 PE=1 SV=1	0	FALSE	21.079	8	3	7	3	1	469	51.9	6.8	20.11	3	0
High	Master Protein	Q9Z0J5	Thioredoxin reductase 2, mitochondrial OS=Rattus norvegicus OX=10116 GN=Txnrd2 PE=1 SV=3	0	FALSE	18.97	13	3	7	3	1	526	56.5	8.56	26.65	3	0
High	Master Protein	F1LQ83	TMEM9 domain family, member B OS=Rattus norvegicus OX=10116 GN=Tmem9b PE=1 SV=2	0	FALSE	17.393	26	3	7	3	1	199	22.6	8.18	25.37	3	0
High	Master Protein	B3DMA0	Tumor protein p53-inducible protein 11 OS=Rattus norvegicus OX=10116 GN=Tp53i11 PE=1 SV=1	0	FALSE	15.882	28	3	7	3	1	189	20.9	9.41	26.4	3	0
High	Master Protein	Q6IN37	GM2 ganglioside activator OS=Rattus norvegicus OX=10116 GN=Gm2a PE=1 SV=1	0.002	FALSE	5.461	6	1	3	1	1	199	21.5	6.52	8.43	1	0
High	Master Protein	P20417	Tyrosine-protein phosphatase non-receptor type 1 OS=Rattus norvegicus OX=10116 GN=Ptpn1 PE=1 SV=1	0	FALSE	13.835	10	3	7	3	1	432	49.6	6.16	16.06	3	0
High	Master Protein	M0R953	High mobility group nucleosome-binding domain-containing protein 3 OS=Rattus norvegicus OX=10116 GN=Hmgn3 PE=1 SV=1	0	FALSE	8.583	12	1	3	1	1	124	13.3	10.17	7.99	1	0
High	Master Protein	A0A0G2K4H3	Uncharacterized protein (Fragment) OS=Rattus norvegicus OX=10116 PE=3 SV=1	0	FALSE	21.256	34	3	7	3	1	228	25.8	6.16	37.98	3	0
High	Master Protein	A0A0G2K9C0	Vasodilator-stimulated phosphoprotein OS=Rattus norvegicus OX=10116 GN=Vasp PE=1 SV=1	0	FALSE	8.467	9	3	7	2	1	375	39.6	8.37	18.91	3	1
High	Master Protein	A0A096MJ99	Vesicle-associated membrane protein 4 OS=Rattus norvegicus OX=10116 GN=Vamp4 PE=1 SV=1	0	FALSE	23.921	45	3	7	3	1	141	16.4	7.34	36.68	3	0
High	Master Protein	O88321	26S proteasome non-ATPase regulatory subunit 4 OS=Rattus norvegicus OX=10116 GN=Psmd4 PE=1 SV=1	0	FALSE	14.762	14	3	6	3	1	380	41	4.81	18.72	3	0
High	Master Protein	G3V864	2-lysophosphatidate phosphatase PLPPR4 OS=Rattus norvegicus OX=10116 GN=Plppr4 PE=1 SV=1	0	FALSE	10.174	5	3	6	3	1	766	83.3	8.84	21.9	3	0
High	Master Protein	D3ZBN0	Histone H1.5 OS=Rattus norvegicus OX=10116 GN=H1-5 PE=1 SV=1	0	FALSE	10.433	9	1	3	1	1	222	22.6	10.96	16.13	1	0
High	Master Protein	P83732	60S ribosomal protein L24 OS=Rattus norvegicus OX=10116 GN=Rpl24 PE=2 SV=1	0	FALSE	11.399	25	3	6	3	1	157	17.8	11.25	21.4	3	0
High	Master Protein	Q9Z2Z8	7-dehydrocholesterol reductase OS=Rattus norvegicus OX=10116 GN=Dhcr7 PE=1 SV=1	0	FALSE	18.886	7	3	6	3	1	471	54.1	8.35	12.76	3	0
High	Master Protein	Q63396	Activated RNA polymerase II transcriptional coactivator p15 OS=Rattus norvegicus OX=10116 GN=Sub1 PE=1 SV=3	0	FALSE	15.609	44	3	6	3	1	127	14.4	9.6	20.69	3	0
High	Master Protein	A0A0G2K6G2	Adipocyte plasma membrane-associated protein OS=Rattus norvegicus OX=10116 GN=Apmap PE=1 SV=1	0	FALSE	12.497	11	3	6	3	1	415	46.4	6.14	21.49	3	0
High	Master Protein	G3V784	ADP-dependent glucokinase OS=Rattus norvegicus OX=10116 GN=Adpgk PE=1 SV=1	0	FALSE	12.507	11	3	6	3	1	496	53.9	5.8	18.24	3	0
High	Master Protein	Q5XIG0	ADP-ribose pyrophosphatase, mitochondrial OS=Rattus norvegicus OX=10116 GN=Nudt9 PE=2 SV=1	0	FALSE	9.482	11	3	6	3	1	350	38.5	7.09	15.62	3	0
High	Master Protein	F1LN88	Aldehyde dehydrogenase, mitochondrial OS=Rattus norvegicus OX=10116 GN=Aldh2 PE=1 SV=2	0	FALSE	9.76	11	3	6	3	1	519	56.5	7.33	20.45	3	0
High	Master Protein	D4AE00	AP-3 complex subunit beta OS=Rattus norvegicus OX=10116 GN=Ap3b2 PE=1 SV=1	0	FALSE	11.563	6	3	6	3	1	1082	119.1	5.63	22.12	3	0
High	Master Protein	Q32KK2	Arylsulfatase A OS=Rattus norvegicus OX=10116 GN=Arsa PE=1 SV=1	0	FALSE	14.697	18	3	6	3	1	507	53.7	5.57	24.6	3	0
High	Master Protein	F1LNG6	HMG box domain-containing protein OS=Rattus norvegicus OX=10116 PE=3 SV=3	0.002	FALSE	5.492	10	1	3	1	1	231	25.4	9.69	7.94	1	0
High	Master Protein	P43245	ATP-dependent translocase ABCB1 OS=Rattus norvegicus OX=10116 GN=Abcb1 PE=2 SV=1	0	FALSE	21.564	5	3	6	3	1	1277	141.3	8.46	29.75	3	0
High	Master Protein	B4F7A9	Casein kinase 2 alpha 2 OS=Rattus norvegicus OX=10116 GN=Csnk2a2 PE=1 SV=1	0	FALSE	16.539	17	3	6	3	1	350	41.2	8.56	16.28	3	0
High	Master Protein	B0K020	CDGSH iron-sulfur domain-containing protein 1 OS=Rattus norvegicus OX=10116 GN=Cisd1 PE=3 SV=1	0	FALSE	16.075	84	3	6	3	1	108	12.1	8.84	20.2	3	0
High	Master Protein	F1LRK0	Clathrin coat assembly protein AP180 OS=Rattus norvegicus OX=10116 GN=Snap91 PE=1 SV=3	0	FALSE	14.213	5	3	6	3	1	918	93.6	4.96	27.01	3	0
High	Master Protein	P86182	Coiled-coil domain-containing protein 22 OS=Rattus norvegicus OX=10116 GN=Ccdc22 PE=1 SV=2	0	FALSE	7.648	7	3	6	3	1	627	70.8	6.11	16.16	3	0
High	Master Protein	Q03114	Cyclin-dependent-like kinase 5 OS=Rattus norvegicus OX=10116 GN=Cdk5 PE=1 SV=1	0	FALSE	8.955	22	3	6	2	1	292	33.2	7.66	12.59	3	0
High	Master Protein	Q5FVC4	DnaJ (Hsp40) homolog, subfamily B, member 12 OS=Rattus norvegicus OX=10116 GN=Dnajb12 PE=1 SV=1	0	FALSE	13.965	14	3	6	3	1	378	42.5	8.5	18.84	3	0
High	Master Protein	F1M6W2	Endoplasmic reticulum metallopeptidase 1 OS=Rattus norvegicus OX=10116 GN=Ermp1 PE=1 SV=1	0	FALSE	8.588	3	3	6	3	1	898	99.9	7.49	16.32	3	0
High	Master Protein	A0A140TAC3	Epsin-1 OS=Rattus norvegicus OX=10116 GN=Epn1 PE=1 SV=1	0	FALSE	7.739	7	3	6	3	1	576	60.2	4.81	16.93	3	0
High	Master Protein	D3ZU13	Eukaryotic translation initiation factor 4 gamma, 1 OS=Rattus norvegicus OX=10116 GN=Eif4g1 PE=1 SV=1	0.001	FALSE	6.467	2	3	6	3	1	1598	175.6	5.38	16.54	3	0
High	Master Protein	P07483	Fatty acid-binding protein, heart OS=Rattus norvegicus OX=10116 GN=Fabp3 PE=1 SV=2	0	FALSE	19.706	59	3	6	3	1	133	14.8	6.33	28.71	3	0
High	Master Protein	F1LMA5	Friend virus susceptibility 1 OS=Rattus norvegicus OX=10116 GN=Fv1 PE=4 SV=1	0	FALSE	14.979	24	3	6	3	1	284	32.3	6.32	20.81	3	0
High	Master Protein	D3ZYS7	G3BP stress granule assembly factor 1 OS=Rattus norvegicus OX=10116 GN=G3bp1 PE=1 SV=1	0	FALSE	11.526	11	3	6	2	1	465	51.8	5.59	18.07	3	0
High	Master Protein	F1M5V2	GLI pathogenesis-related 2 OS=Rattus norvegicus OX=10116 GN=Glipr2 PE=1 SV=3	0	FALSE	10.925	32	3	6	3	1	170	19	9.23	17.88	3	0
High	Master Protein	E9PTV0	Guanylate kinase OS=Rattus norvegicus OX=10116 GN=Guk1 PE=1 SV=2	0	FALSE	8.319	25	3	6	3	1	219	24	6.15	19.64	3	0
High	Master Protein	Q63692	Hsp90 co-chaperone Cdc37 OS=Rattus norvegicus OX=10116 GN=Cdc37 PE=1 SV=2	0	FALSE	17.407	11	3	6	3	1	379	44.5	5.34	19.39	3	0
High	Master Protein	B0BNB9	HtrA serine peptidase 2 OS=Rattus norvegicus OX=10116 GN=Htra2 PE=1 SV=1	0	FALSE	13.994	11	3	6	3	1	458	49.1	9.5	20.65	3	0
High	Master Protein	Q568Z6	IST1 homolog OS=Rattus norvegicus OX=10116 GN=Ist1 PE=2 SV=1	0	FALSE	9.527	13	3	6	3	1	366	39.9	5.44	13.92	3	0
High	Master Protein	A0A0G2JXH2	Mitochondrial potassium channel OS=Rattus norvegicus OX=10116 GN=Ccdc51 PE=1 SV=1	0	FALSE	16.358	13	3	6	3	1	429	48	8.68	27.52	3	0
High	Master Protein	Q0D2L2	Mitochondrial ribosomal protein S22 OS=Rattus norvegicus OX=10116 GN=Mrps22 PE=1 SV=1	0	FALSE	10.101	14	3	6	3	1	359	41.2	8.31	19.45	3	0
High	Master Protein	Q63344	Monocarboxylate transporter 2 OS=Rattus norvegicus OX=10116 GN=Slc16a7 PE=1 SV=1	0	FALSE	9.977	11	3	6	3	1	489	53	9.42	11.63	3	0
High	Master Protein	P51583	Multifunctional protein ADE2 OS=Rattus norvegicus OX=10116 GN=Paics PE=1 SV=3	0	FALSE	9.885	9	3	6	3	1	425	47.1	7.69	13.71	3	0
High	Master Protein	A0A096MKG5	NAD kinase 2, mitochondrial OS=Rattus norvegicus OX=10116 GN=Nadk2 PE=1 SV=1	0	FALSE	12.564	12	3	6	3	1	450	50.6	7.88	17.72	3	0
High	Master Protein	D4A5I4	Neuron navigator 1 OS=Rattus norvegicus OX=10116 GN=Nav1 PE=1 SV=3	0	FALSE	12.984	2	3	6	3	1	2149	231.4	8.85	21.73	3	0
High	Master Protein	Q9Z0J8	Neuronal growth regulator 1 OS=Rattus norvegicus OX=10116 GN=Negr1 PE=1 SV=1	0	FALSE	12.67	13	3	6	3	1	348	37.8	6.52	19.65	3	0
High	Master Protein	G3V9D1	Phosphoinositide phospholipase C OS=Rattus norvegicus OX=10116 GN=Plcd1 PE=1 SV=1	0	FALSE	15.467	6	3	6	3	1	756	85.9	6.34	12.57	3	0
High	Master Protein	Q9WVK7	Hydroxyacyl-coenzyme A dehydrogenase, mitochondrial OS=Rattus norvegicus OX=10116 GN=Hadh PE=2 SV=1	0	FALSE	16.266	9	1	3	1	1	314	34.4	8.76	14.95	1	0
High	Master Protein	Q5M7T7	Platelet-activating factor acetylhydrolase OS=Rattus norvegicus OX=10116 GN=Pla2g7 PE=2 SV=1	0	FALSE	16.095	15	3	6	3	1	440	49.5	8.09	29.94	3	0
High	Master Protein	P18422	Proteasome subunit alpha type-3 OS=Rattus norvegicus OX=10116 GN=Psma3 PE=1 SV=3	0	FALSE	14.358	16	3	6	3	1	255	28.4	5.44	21.87	3	0
High	Master Protein	P61515	Putative 60S ribosomal protein L37a OS=Rattus norvegicus OX=10116 GN=Rpl37a-ps1 PE=5 SV=2	0	FALSE	8.009	36	3	6	3	1	92	10.3	10.43	15.27	3	0
High	Master Protein	Q6AY23	Pyrroline-5-carboxylate reductase 2 OS=Rattus norvegicus OX=10116 GN=Pycr2 PE=2 SV=1	0	FALSE	16.861	18	3	6	3	1	320	33.7	7.77	21.35	3	0
High	Master Protein	D3ZXA6	Pyruvate dehydrogenase phosphatase regulatory subunit OS=Rattus norvegicus OX=10116 GN=Pdpr PE=1 SV=1	0	FALSE	9.304	5	3	6	3	1	878	98.8	6.48	16.94	3	0
High	Master Protein	F1LPB9	Rabphilin-3A OS=Rattus norvegicus OX=10116 GN=Rph3a PE=1 SV=1	0	FALSE	18.209	9	3	6	3	1	684	75.8	8.18	26.75	3	0
High	Master Protein	D4A376	Ras-related protein Rab-12 OS=Rattus norvegicus OX=10116 GN=Rab12 PE=1 SV=3	0	FALSE	9.152	17	3	6	2	1	245	27.4	7.97	20.75	3	0
High	Master Protein	M0R9Q1	RCG48334, isoform CRA_e OS=Rattus norvegicus OX=10116 GN=Rbm14 PE=1 SV=1	0	FALSE	12.393	7	3	6	3	1	669	69.5	9.67	22.57	3	0
High	Master Protein	B2RZ37	Receptor expression-enhancing protein 5 OS=Rattus norvegicus OX=10116 GN=Reep5 PE=1 SV=1	0	FALSE	8.026	12	3	6	3	1	189	21.4	8.12	17.46	3	0
High	Master Protein	G3V6K6	Receptor protein-tyrosine kinase OS=Rattus norvegicus OX=10116 GN=Egfr PE=1 SV=1	0	FALSE	12.582	4	3	6	3	1	1209	134.8	7.03	21.75	3	0
High	Master Protein	P42346	Serine/threonine-protein kinase mTOR OS=Rattus norvegicus OX=10116 GN=Mtor PE=1 SV=1	0	FALSE	8.886	2	3	6	3	1	2549	288.6	7.17	15.16	3	0
High	Master Protein	G3V878	Signal peptidase complex catalytic subunit SEC11 OS=Rattus norvegicus OX=10116 GN=Sec11c PE=1 SV=1	0	FALSE	10.076	29	3	6	3	1	192	21.6	9.23	20.47	3	0
High	Master Protein	D3ZJA9	Solute carrier family 27 (Fatty acid transporter), member 3 (Predicted) OS=Rattus norvegicus OX=10116 GN=Slc27a3 PE=3 SV=1	0	FALSE	12.866	12	3	6	3	1	667	72.4	7.28	20.39	3	0
High	Master Protein	Q5M7V8	Thyroid hormone receptor-associated protein 3 OS=Rattus norvegicus OX=10116 GN=Thrap3 PE=1 SV=1	0	FALSE	8.909	4	3	6	3	1	951	108.2	10.15	17.05	3	0
High	Master Protein	A0A0U1RS25	UPF1, RNA helicase and ATPase OS=Rattus norvegicus OX=10116 GN=Upf1 PE=1 SV=1	0	FALSE	14.006	5	3	6	3	1	1124	123.9	6.61	20.08	3	0
High	Master Protein	Q9JHW5	Vesicle-associated membrane protein 7 OS=Rattus norvegicus OX=10116 GN=Vamp7 PE=1 SV=1	0	FALSE	10.289	16	3	6	3	1	220	24.8	8.44	19.19	3	0
High	Master Protein	A0A0G2K782	Zinc finger, C2HC-type-containing 1A OS=Rattus norvegicus OX=10116 GN=Zc2hc1a PE=1 SV=1	0	FALSE	13.359	19	3	6	3	1	324	35.2	9.91	21.2	3	0
High	Master Protein	Q66H47	39S ribosomal protein L24, mitochondrial OS=Rattus norvegicus OX=10116 GN=Mrpl24 PE=2 SV=1	0	FALSE	8.795	25	3	5	3	1	216	25	9.5	15.12	3	0
High	Master Protein	Q4V8F9	Hydroxysteroid dehydrogenase-like protein 2 OS=Rattus norvegicus OX=10116 GN=Hsdl2 PE=2 SV=1	0	FALSE	7.166	2	1	3	1	1	524	58.3	6.19	10.66	1	0
High	Master Protein	D3ZUX7	Acyl-CoA synthetase family member 3 OS=Rattus norvegicus OX=10116 GN=Acsf3 PE=1 SV=1	0	FALSE	9.287	9	3	5	3	1	583	65.2	8.69	14.41	3	0
High	Master Protein	Q6AYQ8	Acylpyruvase FAHD1, mitochondrial OS=Rattus norvegicus OX=10116 GN=Fahd1 PE=1 SV=1	0	FALSE	7.583	14	3	5	3	1	221	24.5	7.74	8.03	3	0
High	Master Protein	B2RZ79	Iron-sulfur cluster assembly enzyme OS=Rattus norvegicus OX=10116 GN=Iscu PE=1 SV=1	0	FALSE	9.856	8	1	3	1	1	167	18	9.29	11.81	1	0
High	Master Protein	M0R5P8	ADAM metallopeptidase domain 22 OS=Rattus norvegicus OX=10116 GN=Adam22 PE=1 SV=2	0	FALSE	10.703	9	3	5	3	1	775	85.6	7.84	21.06	3	0
High	Master Protein	Q3S4A4	ADP-ribosylation factor GTPase activating protein 1 heart isoform OS=Rattus norvegicus OX=10116 GN=Arfgap1 PE=1 SV=1	0	FALSE	9.081	9	3	5	3	1	425	46.7	5.57	6.69	3	0
High	Master Protein	Q4KMA8	Aminopeptidase OS=Rattus norvegicus OX=10116 GN=Erap1 PE=1 SV=1	0	FALSE	9.379	5	3	5	3	1	930	106.4	6.51	15.68	3	0
High	Master Protein	Q02356	AMP deaminase 2 OS=Rattus norvegicus OX=10116 GN=Ampd2 PE=1 SV=2	0	FALSE	7.673	4	3	5	3	1	824	94.7	6.51	14.71	3	0
High	Master Protein	M0RAD5	ATP-dependent Clp protease proteolytic subunit OS=Rattus norvegicus OX=10116 GN=Clpp PE=1 SV=1	0	FALSE	10.064	15	3	5	3	1	272	29.7	7.85	18.79	3	0
High	Master Protein	P61023	Calcineurin B homologous protein 1 OS=Rattus norvegicus OX=10116 GN=Chp1 PE=1 SV=2	0	FALSE	11.914	33	3	5	3	1	195	22.4	5.1	17.08	3	0
High	Master Protein	A0A0G2K681	CAP-Gly domain-containing linker protein 1 OS=Rattus norvegicus OX=10116 GN=Clip1 PE=1 SV=1	0	FALSE	8.278	3	3	5	2	1	1416	159.4	5.16	14.4	3	0
High	Master Protein	Q498T2	Chromatin target of PRMT1 protein OS=Rattus norvegicus OX=10116 GN=Chtop PE=2 SV=1	0	FALSE	9.006	17	3	5	3	1	248	26.5	12.22	14.21	3	0
High	Master Protein	Q68G39	Cyclin-dependent kinase 16 OS=Rattus norvegicus OX=10116 GN=Cdk16 PE=1 SV=1	0	FALSE	10.562	8	3	5	2	1	496	55.8	7.62	15.99	3	1
High	Master Protein	F1LMD9	Cyclin-G-associated kinase OS=Rattus norvegicus OX=10116 GN=Gak PE=1 SV=1	0	FALSE	17.32	6	3	5	3	1	1305	143.6	5.73	20.71	3	0
High	Master Protein	Q3MHT2	Cysteine desulfurase, mitochondrial OS=Rattus norvegicus OX=10116 GN=Nfs1 PE=1 SV=1	0	FALSE	11.983	11	3	5	3	1	459	50.6	8.6	19.76	3	0
High	Master Protein	Q6AYI1	DEAD box protein 5 OS=Rattus norvegicus OX=10116 GN=Ddx5 PE=1 SV=1	0	FALSE	9.927	8	3	5	2	1	615	69.2	8.92	17.01	3	0
High	Master Protein	D3ZBC7	Dehydrogenase/reductase 13 OS=Rattus norvegicus OX=10116 GN=Dhrs13 PE=1 SV=3	0	FALSE	12.141	12	3	5	3	1	370	40.3	8.25	16.6	3	0
High	Master Protein	P81795	Eukaryotic translation initiation factor 2 subunit 3, X-linked OS=Rattus norvegicus OX=10116 GN=Eif2s3 PE=1 SV=2	0	FALSE	9.596	7	3	5	3	1	472	51	8.4	19.36	3	0
High	Master Protein	M0RCH0	Eukaryotic translation initiation factor 3 subunit I OS=Rattus norvegicus OX=10116 GN=EIF3I PE=1 SV=2	0	FALSE	27.294	23	3	5	3	1	331	37.1	8.56	26.42	3	0
High	Master Protein	B5DF60	Eukaryotic translation initiation factor 4C OS=Rattus norvegicus OX=10116 GN=Eif1ax PE=1 SV=1	0	FALSE	12.972	54	3	5	3	1	144	16.5	5.24	13.42	3	0
High	Master Protein	D3ZJ32	Extended synaptotagmin 2 OS=Rattus norvegicus OX=10116 GN=Esyt2 PE=1 SV=3	0	FALSE	11.097	7	3	5	3	1	845	93.9	8.24	7.52	3	0
High	Master Protein	B2GUZ9	Fam49b protein OS=Rattus norvegicus OX=10116 GN=Fam49b PE=1 SV=1	0	FALSE	14.883	15	3	5	3	1	324	36.8	6.06	17.02	3	0
High	Master Protein	F1LNE4	Glutamate receptor OS=Rattus norvegicus OX=10116 GN=Gria2 PE=3 SV=2	0	FALSE	9.787	7	3	5	3	1	883	98.7	7.58	14.96	3	0
High	Master Protein	D4ABT8	Heterogeneous nuclear ribonucleoprotein U-like 2 OS=Rattus norvegicus OX=10116 GN=Hnrnpul2 PE=1 SV=1	0	FALSE	11.705	8	3	5	3	1	745	84.8	4.91	14.86	3	0
High	Master Protein	D3ZFJ6	Lactamase, beta OS=Rattus norvegicus OX=10116 GN=Lactb PE=1 SV=1	0	FALSE	12.838	15	3	5	3	1	550	60.4	8.82	16.54	3	0
High	Master Protein	B0K026	LETM1 domain-containing 1 OS=Rattus norvegicus OX=10116 GN=Letmd1 PE=1 SV=1	0	FALSE	8.163	4	1	3	1	1	371	43.1	10.67	11.55	1	0
High	Master Protein	A1L134	Lipid droplet-regulating VLDL assembly factor AUP1 OS=Rattus norvegicus OX=10116 GN=Aup1 PE=2 SV=1	0	FALSE	15.788	13	3	5	3	1	410	46.2	8.4	18.39	3	0
High	Master Protein	B5DEG8	LOC685144 protein OS=Rattus norvegicus OX=10116 GN=Sec24c PE=1 SV=1	0	FALSE	9.664	5	3	5	3	1	1095	118.4	7.06	14.1	3	0
High	Master Protein	Q9QYP1	Low-density lipoprotein receptor-related protein 4 OS=Rattus norvegicus OX=10116 GN=Lrp4 PE=1 SV=2	0	FALSE	15.255	4	3	5	3	1	1905	211.7	5.36	11.11	3	0
High	Master Protein	G3V640	Mitochondrial import inner membrane translocase subunit TIM44 OS=Rattus norvegicus OX=10116 GN=Timm44 PE=1 SV=1	0	FALSE	10.956	12	3	5	3	1	453	51	8.31	18.4	3	0
High	Master Protein	D4A3E8	Mitochondrial ribosomal protein S27 OS=Rattus norvegicus OX=10116 GN=Mrps27 PE=1 SV=1	0	FALSE	9.771	8	3	5	3	1	415	47.6	5.33	14.08	3	0
High	Master Protein	F1LMX1	Myc box-dependent-interacting protein 1 OS=Rattus norvegicus OX=10116 GN=Bin1 PE=1 SV=2	0	FALSE	13.805	11	3	5	2	1	589	64.6	5.03	20.34	3	0
High	Master Protein	A0A0G2K6X6	Non-specific serine/threonine protein kinase OS=Rattus norvegicus OX=10116 GN=Mark2 PE=1 SV=1	0	FALSE	10.55	8	3	5	3	1	731	82	9.69	16.3	3	0
High	Master Protein	Q63525	Nuclear migration protein nudC OS=Rattus norvegicus OX=10116 GN=Nudc PE=1 SV=1	0	FALSE	11.672	26	3	5	3	1	332	38.4	5.38	17.66	3	0
High	Master Protein	F1SW39	PC4 and SFRS1 interacting protein 1 OS=Rattus norvegicus OX=10116 GN=Psip1 PE=1 SV=1	0	FALSE	10.576	8	3	5	3	1	528	59.6	9.13	17.4	3	0
High	Master Protein	P97629	Leucyl-cystinyl aminopeptidase OS=Rattus norvegicus OX=10116 GN=Lnpep PE=1 SV=1	0.001	FALSE	6.224	1	1	3	1	1	1025	117.1	5.57	10.16	1	0
High	Master Protein	G3V8W2	Phosphatidate cytidylyltransferase OS=Rattus norvegicus OX=10116 GN=Cds2 PE=1 SV=1	0	FALSE	18.781	11	3	5	3	1	444	51.4	7.05	17.71	3	0
High	Master Protein	B0BN18	Prefoldin subunit 2 OS=Rattus norvegicus OX=10116 GN=Pfdn2 PE=2 SV=1	0	FALSE	16.773	36	3	5	3	1	154	16.6	6.58	25.1	3	0
High	Master Protein	Q4KLP0	Probable 2-oxoglutarate dehydrogenase E1 component DHKTD1, mitochondrial OS=Rattus norvegicus OX=10116 GN=Dhtkd1 PE=2 SV=1	0	FALSE	9.576	6	3	5	3	1	920	102.6	7.03	14.06	3	0
High	Master Protein	A0A0G2K5P9	Propanoyl-CoA:carbon dioxide ligase subunit alpha OS=Rattus norvegicus OX=10116 GN=Pcca PE=1 SV=1	0	FALSE	9.256	5	3	5	3	1	737	81.4	7.81	12.54	3	0
High	Master Protein	Q3T1J2	Lysophospholipid acyltransferase 2 OS=Rattus norvegicus OX=10116 GN=Mboat2 PE=2 SV=2	0	FALSE	7.557	4	1	3	1	1	519	59	8.25	10.13	1	0
High	Master Protein	A0A0G2K0B0	Protein CDV3 homolog OS=Rattus norvegicus OX=10116 GN=Cdv3 PE=1 SV=1	0	FALSE	10.085	26	3	5	3	1	281	29.6	5.68	19.13	3	0
High	Master Protein	P0C5X8	Protein tweety homolog 1 OS=Rattus norvegicus OX=10116 GN=Ttyh1 PE=1 SV=1	0	FALSE	8.034	10	3	5	3	1	450	49	4.98	15.12	3	0
High	Master Protein	A0A0G2K9D7	Protocadherin gamma subfamily C, 3 OS=Rattus norvegicus OX=10116 GN=Pcdhgc3 PE=4 SV=1	0	FALSE	12.547	4	3	5	3	1	934	101.1	5.19	13.41	3	0
High	Master Protein	D3Z8P5	Pyridoxal kinase OS=Rattus norvegicus OX=10116 GN=RGD1566085 PE=1 SV=2	0	FALSE	11.883	18	3	5	3	1	319	35.2	8.03	18.2	3	0
High	Master Protein	Q03348	Receptor-type tyrosine-protein phosphatase alpha OS=Rattus norvegicus OX=10116 GN=Ptpra PE=1 SV=1	0.001	FALSE	6.567	4	3	5	2	1	796	90.2	6.64	10.61	3	1
High	Master Protein	P49803	Regulator of G-protein signaling 7 OS=Rattus norvegicus OX=10116 GN=Rgs7 PE=1 SV=2	0	FALSE	13.911	11	3	5	3	1	477	55.7	8.22	20.01	3	0
High	Master Protein	O08678	Serine/threonine-protein kinase MARK1 OS=Rattus norvegicus OX=10116 GN=Mark1 PE=1 SV=1	0	FALSE	11.82	8	3	5	2	1	793	88.2	9.36	19.9	3	0
High	Master Protein	G3V8P5	Similar to cDNA sequence BC017158 OS=Rattus norvegicus OX=10116 GN=RGD1310127 PE=1 SV=1	0	FALSE	13.59	11	3	5	3	1	466	50.8	7.28	20.32	3	0
High	Master Protein	D3ZWW5	Solute carrier family 30 member 9 OS=Rattus norvegicus OX=10116 GN=Slc30a9 PE=1 SV=1	0	FALSE	13.973	8	3	5	3	1	567	62.6	8.48	17.11	3	0
High	Master Protein	A0A096MKE2	Sorting nexin 12 OS=Rattus norvegicus OX=10116 GN=Snx12 PE=1 SV=1	0	FALSE	9.473	28	3	5	3	1	162	18.9	8.44	9.35	3	0
High	Master Protein	D3ZZ38	Sorting nexin OS=Rattus norvegicus OX=10116 GN=Snx18 PE=1 SV=1	0	FALSE	9.623	8	3	5	3	1	615	67.8	6.46	13.54	3	0
High	Master Protein	B2RYP4	Sorting nexin-2 OS=Rattus norvegicus OX=10116 GN=Snx2 PE=1 SV=1	0	FALSE	9.018	10	3	5	3	1	519	58.5	5.12	15.01	3	0
High	Master Protein	G3V6R5	Sulfite oxidase OS=Rattus norvegicus OX=10116 GN=Suox PE=1 SV=1	0	FALSE	8.055	5	3	5	3	1	546	60.8	6.8	12.64	3	0
High	Master Protein	G3V912	Thioredoxin domain containing 13 OS=Rattus norvegicus OX=10116 GN=Tmx4 PE=1 SV=1	0	FALSE	16.888	14	3	5	3	1	336	37.5	4.35	16.5	3	0
High	Master Protein	A0A0G2K737	Thioredoxin-like protein 1 OS=Rattus norvegicus OX=10116 GN=Txnl1 PE=1 SV=1	0	FALSE	15.567	23	3	5	3	1	292	32.7	5.07	18.6	3	0
High	Master Protein	F1M0Z1	Triple functional domain protein OS=Rattus norvegicus OX=10116 GN=Trio PE=1 SV=4	0	FALSE	9.642	2	3	5	3	1	3100	347.6	6.34	11.46	3	0
High	Master Protein	Q6PCT3	Tumor protein D54 OS=Rattus norvegicus OX=10116 GN=Tpd52l2 PE=1 SV=1	0	FALSE	9.027	24	3	5	3	1	220	24	6.15	16.53	3	0
High	Master Protein	A0A0H2UHG0	Tyrosine--tRNA ligase OS=Rattus norvegicus OX=10116 GN=Yars PE=1 SV=1	0	FALSE	9.848	12	3	5	3	1	564	63	8.44	13.44	3	0
High	Master Protein	B5DFJ4	Vacuolar protein sorting-associated protein 18 homolog OS=Rattus norvegicus OX=10116 GN=Vps18 PE=1 SV=1	0	FALSE	18.598	7	3	5	3	1	973	110.1	6.07	17.85	3	0
High	Master Protein	Q62785	28 kDa heat- and acid-stable phosphoprotein OS=Rattus norvegicus OX=10116 GN=Pdap1 PE=1 SV=1	0	FALSE	9.104	27	3	4	3	1	181	20.6	7.39	12.9	3	0
High	Master Protein	B0BN56	28S ribosomal protein S31, mitochondrial OS=Rattus norvegicus OX=10116 GN=Mrps31 PE=2 SV=1	0	FALSE	10.122	8	3	4	3	1	387	43.9	8.28	10.66	3	0
High	Master Protein	A0A0G2K8G0	Adenomatous polyposis coli protein OS=Rattus norvegicus OX=10116 GN=Apc PE=1 SV=1	0	FALSE	10.169	2	3	4	3	1	2860	312.2	7.46	14.89	3	0
High	Master Protein	F1M3J4	ATP-binding cassette subfamily C member 4 OS=Rattus norvegicus OX=10116 GN=Abcc4 PE=1 SV=3	0	FALSE	8.663	4	3	4	3	1	1325	148.8	8.21	8.77	3	0
High	Master Protein	P00787	Cathepsin B OS=Rattus norvegicus OX=10116 GN=Ctsb PE=1 SV=2	0	FALSE	14.368	9	3	4	3	1	339	37.4	5.6	13.37	3	0
High	Master Protein	Q642E3	CDK5 regulatory subunit associated protein 3, isoform CRA_b OS=Rattus norvegicus OX=10116 GN=Cdk5rap3 PE=1 SV=1	0	FALSE	13.031	7	3	4	3	1	504	57.1	4.84	14.89	3	0
High	Master Protein	D4A9D6	DEAH box protein 9 OS=Rattus norvegicus OX=10116 GN=Dhx9 PE=1 SV=1	0	FALSE	17.434	7	3	4	3	1	1174	131.6	6.35	20.72	3	0
High	Master Protein	Q63707	Dihydroorotate dehydrogenase (quinone), mitochondrial OS=Rattus norvegicus OX=10116 GN=Dhodh PE=1 SV=1	0	FALSE	7.504	12	3	4	3	1	395	42.6	9.45	14.16	3	0
High	Master Protein	A0A0G2JY22	Disco-interacting protein 2 homolog B OS=Rattus norvegicus OX=10116 GN=Dip2b PE=1 SV=1	0	FALSE	15.344	3	3	4	3	1	1573	170.8	8.09	14.99	3	0
High	Master Protein	Q63622	Disks large homolog 2 OS=Rattus norvegicus OX=10116 GN=Dlg2 PE=1 SV=1	0	FALSE	10.481	8	3	4	3	1	852	94.9	6.24	13.94	3	0
High	Master Protein	Q9JHL4	Drebrin-like protein OS=Rattus norvegicus OX=10116 GN=Dbnl PE=1 SV=1	0	FALSE	17.466	11	3	4	3	1	436	48.6	4.92	17.09	3	0
High	Master Protein	D3ZTW9	Endonuclease G-like 1 (Predicted), isoform CRA_d OS=Rattus norvegicus OX=10116 GN=Exog PE=1 SV=1	0	FALSE	8.817	22	3	4	3	1	368	41.3	8.72	11.3	3	0
High	Master Protein	G3V982	Engulfment and cell motility 2, ced-12 homolog (C. elegans), isoform CRA_b OS=Rattus norvegicus OX=10116 GN=Elmo2 PE=1 SV=1	0	FALSE	12.242	7	3	4	3	1	732	83.7	5.95	15.2	3	0
High	Master Protein	G3V7S0	Folate hydrolase OS=Rattus norvegicus OX=10116 GN=Folh1 PE=1 SV=1	0	FALSE	8.495	6	3	4	3	1	752	84.6	7.66	10.15	3	0
High	Master Protein	P97519	Hydroxymethylglutaryl-CoA lyase, mitochondrial OS=Rattus norvegicus OX=10116 GN=Hmgcl PE=2 SV=1	0	FALSE	11.378	14	3	4	3	1	325	34.2	8.41	17.17	3	0
High	Master Protein	B2GV58	LSM14A mRNA-processing body assembly factor OS=Rattus norvegicus OX=10116 GN=Lsm14a PE=1 SV=1	0	FALSE	7.802	8	3	4	3	1	468	51.2	9.52	12.6	3	0
High	Master Protein	D3ZAA9	MAGUK p55 subfamily member 2 OS=Rattus norvegicus OX=10116 GN=Mpp2 PE=1 SV=2	0	FALSE	9.495	7	3	4	2	1	552	61.5	6.44	11.76	3	0
High	Master Protein	D3ZKG1	Methylmalonyl-CoA isomerase OS=Rattus norvegicus OX=10116 GN=Mmut PE=1 SV=2	0.001	FALSE	6.033	8	3	4	3	1	833	92	7.72	10.57	3	0
High	Master Protein	P97521	Mitochondrial carnitine/acylcarnitine carrier protein OS=Rattus norvegicus OX=10116 GN=Slc25a20 PE=1 SV=1	0	FALSE	12.731	25	3	4	3	1	301	33.1	9.48	14.78	3	0
High	Master Protein	D3ZYT2	Mitochondrial ribosomal protein S5 OS=Rattus norvegicus OX=10116 GN=Mrps5 PE=1 SV=1	0	FALSE	12.626	14	3	4	3	1	432	48.1	10.01	17.94	3	0
High	Master Protein	D3ZUM2	NAD(+) hydrolase SARM1 OS=Rattus norvegicus OX=10116 GN=Sarm1 PE=1 SV=1	0	FALSE	9.82	6	3	4	3	1	724	79.6	6.16	10.82	3	0
High	Master Protein	A0A0G2JWM2	NAD-dependent protein deacetylase OS=Rattus norvegicus OX=10116 GN=Sirt2 PE=1 SV=1	0	FALSE	17.508	19	3	4	3	1	388	43.1	5.53	17.07	3	0
High	Master Protein	Q7TPB7	MAL2A OS=Rattus norvegicus OX=10116 GN=Mal2 PE=2 SV=1	0	FALSE	7.618	12	1	3	1	1	176	19.2	6.48	13.4	1	0
High	Master Protein	O08776	NADH dehydrogenase [ubiquinone] 1 alpha subcomplex assembly factor 3 OS=Rattus norvegicus OX=10116 GN=Ndufaf3 PE=2 SV=1	0	FALSE	9.219	20	3	4	3	1	185	20.7	7.84	14.04	3	0
High	Master Protein	F1LSE5	Neighbor of Brca1 gene 1, isoform CRA_a OS=Rattus norvegicus OX=10116 GN=Nbr1 PE=1 SV=2	0	FALSE	10.955	5	3	4	3	1	983	109.7	5.29	16.3	3	0
High	Master Protein	Q5FVQ8	NLR family member X1 OS=Rattus norvegicus OX=10116 GN=Nlrx1 PE=2 SV=1	0.001	FALSE	5.928	4	3	4	3	1	973	107.5	7.56	7.88	3	0
High	Master Protein	A0A0A0MXY3	Non-specific serine/threonine protein kinase OS=Rattus norvegicus OX=10116 GN=Csnk1g3 PE=1 SV=2	0.002	FALSE	4.846	6	3	4	3	1	448	51.3	9.22	4.83	3	0
High	Master Protein	D3ZMJ7	Non-specific serine/threonine protein kinase OS=Rattus norvegicus OX=10116 GN=Wnk2 PE=1 SV=2	0	FALSE	12.717	3	3	4	3	1	2063	218.2	5.77	13.78	3	0
High	Master Protein	Q6AYD3	Proliferation-associated protein 2G4 OS=Rattus norvegicus OX=10116 GN=Pa2g4 PE=1 SV=1	0	FALSE	21.405	21	3	4	3	1	394	43.6	6.86	21.05	3	0
High	Master Protein	Q6PDW4	Proteasome subunit beta OS=Rattus norvegicus OX=10116 GN=Psmb1 PE=1 SV=1	0	FALSE	12.05	23	3	4	3	1	240	26.4	7.8	14.35	3	0
High	Master Protein	G3V9N7	Protein kinase C and casein kinase substrate in neurons 3 OS=Rattus norvegicus OX=10116 GN=Pacsin3 PE=1 SV=3	0.001	FALSE	6.505	9	3	4	3	1	424	48.6	6.1	8.12	3	0
High	Master Protein	D3Z8L7	Ras-related protein R-Ras OS=Rattus norvegicus OX=10116 GN=Rras PE=1 SV=1	0	FALSE	11.976	28	3	4	3	1	218	23.9	7.34	16.65	3	0
High	Master Protein	Q6RJR6	Reticulon-3 OS=Rattus norvegicus OX=10116 GN=Rtn3 PE=1 SV=1	0	FALSE	14.053	5	3	4	3	1	940	101.5	5.11	11.26	3	0
High	Master Protein	A1A5R1	RNA binding protein fox-1 homolog 2 OS=Rattus norvegicus OX=10116 GN=Rbfox2 PE=2 SV=1	0	FALSE	9.551	9	3	4	3	1	432	45.5	6.46	13.82	3	0
High	Master Protein	F1M7L6	Secretogranin III OS=Rattus norvegicus OX=10116 GN=Scg3 PE=1 SV=2	0	FALSE	7.753	15	3	4	3	1	471	53.2	5.07	13.61	3	0
High	Master Protein	B2DD29	Serine/threonine-protein kinase BRSK1 OS=Rattus norvegicus OX=10116 GN=Brsk1 PE=1 SV=1	0	FALSE	10.843	6	3	4	3	1	778	85.1	9.32	15.16	3	0
High	Master Protein	P35465	Serine/threonine-protein kinase PAK 1 OS=Rattus norvegicus OX=10116 GN=Pak1 PE=1 SV=3	0	FALSE	8.699	10	3	4	3	1	544	60.5	5.86	11.31	3	0
High	Master Protein	A0MZ67	Shootin-1 OS=Rattus norvegicus OX=10116 GN=Shtn1 PE=1 SV=1	0	FALSE	12.796	9	3	4	3	1	633	71.4	5.44	13.46	3	0
High	Master Protein	A2RUW1	Toll-interacting protein OS=Rattus norvegicus OX=10116 GN=Tollip PE=1 SV=1	0	FALSE	15.937	23	3	4	3	1	274	30.3	5.17	14.6	3	0
High	Master Protein	Q9EQS0	Transaldolase OS=Rattus norvegicus OX=10116 GN=Taldo1 PE=1 SV=2	0	FALSE	7.847	12	3	4	3	1	337	37.4	7.03	10.39	3	0
High	Master Protein	D3ZZU4	Transmembrane protein 160 OS=Rattus norvegicus OX=10116 GN=Tmem160 PE=1 SV=1	0.002	FALSE	5.399	15	3	4	3	1	188	19.6	7.3	7.07	3	0
High	Master Protein	Q6P5P5	Mesoderm-specific transcript homolog protein OS=Rattus norvegicus OX=10116 GN=Mest PE=2 SV=1	0.002	FALSE	3.912	5	1	3	1	1	335	38.9	9.74	9.78	1	0
High	Master Protein	D3ZM62	Tripartite motif-containing protein 2 OS=Rattus norvegicus OX=10116 GN=Trim2 PE=1 SV=2	0	FALSE	14.519	13	3	4	3	1	761	82.9	7.37	15.14	3	0
High	Master Protein	Q642E6	Tripeptidyl aminopeptidase OS=Rattus norvegicus OX=10116 GN=Tpp1 PE=1 SV=1	0	FALSE	10.401	9	3	4	3	1	563	61.3	6.64	12.38	3	0
High	Master Protein	Q5RJR2	Twinfilin-1 OS=Rattus norvegicus OX=10116 GN=Twf1 PE=1 SV=1	0	FALSE	12.721	14	3	4	3	1	350	40.1	6.67	9.28	3	0
High	Master Protein	Q5U2N2	Ubiquitin carboxyl-terminal hydrolase OS=Rattus norvegicus OX=10116 GN=Usp14 PE=1 SV=1	0	FALSE	15.93	11	3	4	3	1	493	55.9	5.2	15.87	3	0
High	Master Protein	F1M403	Ubiquitin-conjugating enzyme E2O OS=Rattus norvegicus OX=10116 GN=Ube2o PE=1 SV=2	0	FALSE	7.979	4	3	4	3	1	1138	125.2	4.98	11.87	3	0
High	Master Protein	D3ZU64	VPS37B subunit of ESCRT-I OS=Rattus norvegicus OX=10116 GN=Vps37b PE=1 SV=1	0	FALSE	11.827	16	3	4	3	1	285	31.1	7.05	14.84	3	0
High	Master Protein	A0A0G2JU49	Metaxin 1 OS=Rattus norvegicus OX=10116 GN=Mtx1 PE=1 SV=1	0	FALSE	10.474	4	1	3	1	1	463	51.9	9.28	12.19	1	0
High	Master Protein	Q6PDW6	39S ribosomal protein L17, mitochondrial OS=Rattus norvegicus OX=10116 GN=Mrpl17 PE=2 SV=1	0.002	FALSE	5.424	21	3	3	3	1	176	20.3	10.04	4.02	3	0
High	Master Protein	D4A5F4	Capping protein-inhibiting regulator of actin dynamics OS=Rattus norvegicus OX=10116 GN=RGD1311575 PE=1 SV=3	0	FALSE	11.74	6	3	3	3	1	1290	143.7	5.36	9.06	3	0
High	Master Protein	D4A5W8	CDP-diacylglycerol--glycerol-3-phosphate 3-phosphatidyltransferase OS=Rattus norvegicus OX=10116 GN=Pgs1 PE=3 SV=2	0	FALSE	7.482	8	3	3	3	1	510	57.7	7.14	8.22	3	0
High	Master Protein	F1M4R7	Chondroitin sulfate proteoglycan 5 OS=Rattus norvegicus OX=10116 GN=Cspg5 PE=4 SV=3	0	FALSE	10.135	11	3	3	3	1	571	61	4.51	10	3	0
High	Master Protein	A0A0G2JU11	Cyclic nucleotide ras GEF OS=Rattus norvegicus OX=10116 GN=Rapgef2 PE=1 SV=1	0	FALSE	6.984	4	3	3	3	1	1657	185.4	6.64	6.62	3	0
High	Master Protein	F1LRI8	Methionine aminopeptidase 2 OS=Rattus norvegicus OX=10116 GN=Metap2 PE=1 SV=3	0	FALSE	9.489	4	1	3	1	1	479	53.1	7.03	12.44	1	0
High	Master Protein	A0A0G2K1M2	Disks large homolog 1 OS=Rattus norvegicus OX=10116 GN=Dlg1 PE=1 SV=1	0	FALSE	7.651	10	3	3	3	1	917	101.1	5.71	13.13	3	0
High	Master Protein	A0A0G2K785	Glycerol kinase OS=Rattus norvegicus OX=10116 GN=Gk PE=1 SV=1	0	FALSE	8.515	11	3	3	3	1	559	61.2	5.9	4.55	3	0
High	Master Protein	P51653	Glypican-2 OS=Rattus norvegicus OX=10116 GN=Gpc2 PE=1 SV=1	0	FALSE	9.391	8	3	3	3	1	579	63.3	8.62	10.06	3	0
High	Master Protein	Q5XI31	GPI transamidase component PIG-S OS=Rattus norvegicus OX=10116 GN=Pigs PE=2 SV=3	0	FALSE	14.624	20	3	3	3	1	555	61.7	6.44	16.17	3	0
High	Master Protein	A0A0G2JW01	HP domain-containing protein OS=Rattus norvegicus OX=10116 PE=1 SV=1	0	FALSE	11.865	12	3	3	3	1	427	48.6	8.07	11.13	3	0
High	Master Protein	P37285	Kinesin light chain 1 OS=Rattus norvegicus OX=10116 GN=Klc1 PE=1 SV=2	0	FALSE	11.383	10	3	3	3	1	560	63.7	6.01	10.57	3	0
High	Master Protein	D3ZUP8	LMBR1 domain-containing 2 OS=Rattus norvegicus OX=10116 GN=Lmbrd2 PE=1 SV=1	0	FALSE	10.65	10	3	3	3	1	694	81	7.49	7.22	3	0
High	Master Protein	D3ZY44	Mitochondrial ribosomal protein S2 OS=Rattus norvegicus OX=10116 GN=Mrps2 PE=1 SV=1	0	FALSE	8.414	24	3	3	3	1	291	32.2	9.16	3.83	3	0
High	Master Protein	D4A833	Mitochondrial ribosomal protein S30 OS=Rattus norvegicus OX=10116 GN=Mrps30 PE=1 SV=1	0	FALSE	13.237	17	3	3	3	1	440	50	9.44	11.15	3	0
High	Master Protein	Q6IUR5	Neudesin OS=Rattus norvegicus OX=10116 GN=Nenf PE=1 SV=1	0	FALSE	11.806	41	3	3	3	1	171	19	5.44	12.37	3	0
High	Master Protein	D3ZDX5	Plexin B1 OS=Rattus norvegicus OX=10116 GN=Plxnb1 PE=1 SV=1	0.001	FALSE	5.857	3	3	3	3	1	2121	231.7	5.6	5.93	3	0
High	Master Protein	Q62768	Protein unc-13 homolog A OS=Rattus norvegicus OX=10116 GN=Unc13a PE=1 SV=1	0	FALSE	9.07	3	3	3	2	1	1735	196.2	5.21	11.84	3	0
High	Master Protein	G3V9M3	RCG28460 OS=Rattus norvegicus OX=10116 GN=Wdr47 PE=1 SV=1	0.002	FALSE	4.87	4	3	3	3	1	921	102.3	5.94	5.69	3	0
High	Master Protein	E9PTR4	RCG62582, isoform CRA_b OS=Rattus norvegicus OX=10116 GN=Ubap2l PE=1 SV=2	0	FALSE	8.909	8	3	3	3	1	1105	116.8	6.54	9.15	3	0
High	Master Protein	A0A0G2JZQ1	RNA helicase OS=Rattus norvegicus OX=10116 GN=Ddx19b PE=1 SV=1	0	FALSE	7.702	8	3	3	3	1	492	55.3	8.18	8.05	3	0
High	Master Protein	P59798	Selenoprotein K OS=Rattus norvegicus OX=10116 GN=Selenok PE=3 SV=2	0	FALSE	10.598	52	3	3	3	1	94	10.6	10.86	3.05	3	0
High	Master Protein	D3ZW09	Sortilin-related VPS10 domain-containing receptor 2 OS=Rattus norvegicus OX=10116 GN=Sorcs2 PE=3 SV=3	0	FALSE	6.879	5	3	3	3	1	1158	128.7	7.37	4.95	3	0
High	Master Protein	Q5M7A4	Ubiquitin-like modifier-activating enzyme 5 OS=Rattus norvegicus OX=10116 GN=Uba5 PE=1 SV=1	0	FALSE	8.569	13	3	3	3	1	403	44.9	4.96	6.17	3	0
High	Master Protein	D4A7I6	WASH complex subunit 4 OS=Rattus norvegicus OX=10116 GN=Washc4 PE=1 SV=1	0.001	FALSE	6.039	3	3	3	3	1	1173	136	7.39	5.14	3	0
High	Master Protein	Q3MID6	Calumenin OS=Rattus norvegicus OX=10116 GN=Calu PE=1 SV=1	0	FALSE	54.014	29	3	19	1	1	315	37.1	4.6	106.03	3	0
High	Master Protein	Q9WV97	Mitochondrial import inner membrane translocase subunit Tim9 OS=Rattus norvegicus OX=10116 GN=Timm9 PE=1 SV=3	0	FALSE	14.182	26	1	3	1	1	89	10.4	7.21	18.01	1	0
High	Master Protein	P84082	ADP-ribosylation factor 2 OS=Rattus norvegicus OX=10116 GN=Arf2 PE=2 SV=1	0	FALSE	21.818	33	3	11	1	1	181	20.7	6.58	47.96	3	0
High	Master Protein	P15429	Beta-enolase OS=Rattus norvegicus OX=10116 GN=Eno3 PE=1 SV=3	0	FALSE	16.167	17	3	11	1	1	434	47	7.44	40.71	3	0
High	Master Protein	P08644	GTPase KRas OS=Rattus norvegicus OX=10116 GN=Kras PE=1 SV=3	0	FALSE	16.068	25	3	11	1	1	189	21.6	6.77	30.65	3	1
High	Master Protein	Q5XFW4	Mitochondrial ribosomal protein L13 OS=Rattus norvegicus OX=10116 GN=Mrpl13 PE=1 SV=1	0.001	FALSE	5.819	14	1	3	1	1	178	20.5	9.16	11.68	1	0
High	Master Protein	A0A0G2K9G3	Mitochondrial ribosomal protein S24 OS=Rattus norvegicus OX=10116 GN=Mrps24 PE=1 SV=1	0	FALSE	11.159	12	1	3	1	1	179	19.8	9.31	11.44	1	0
High	Master Protein	P62138	Serine/threonine-protein phosphatase PP1-alpha catalytic subunit OS=Rattus norvegicus OX=10116 GN=Ppp1ca PE=1 SV=1	0	FALSE	23.41	18	3	11	1	1	330	37.5	6.33	42.6	3	0
High	Master Protein	D3ZZP2	RAB39, member RAS oncogene family (Predicted) OS=Rattus norvegicus OX=10116 GN=Rab39a PE=3 SV=1	0	FALSE	13.462	10	3	9	1	1	217	24.9	7.94	25.58	3	0
High	Master Protein	P05714	Ras-related protein Rab-4A OS=Rattus norvegicus OX=10116 GN=Rab4a PE=1 SV=3	0	FALSE	15.901	13	3	9	1	1	218	24.4	6.07	26.95	3	0
High	Master Protein	P51146	Ras-related protein Rab-4B OS=Rattus norvegicus OX=10116 GN=Rab4b PE=2 SV=1	0	FALSE	13.626	13	3	9	1	1	213	23.6	6.06	25.59	3	0
High	Master Protein	P09330	Ribose-phosphate pyrophosphokinase 2 OS=Rattus norvegicus OX=10116 GN=Prps2 PE=1 SV=3	0	FALSE	17.422	14	3	9	1	1	318	34.8	6.61	30.54	3	0
High	Master Protein	P51156	Ras-related protein Rab-26 OS=Rattus norvegicus OX=10116 GN=Rab26 PE=2 SV=2	0	FALSE	12.188	8	3	8	1	1	257	28.2	9.39	20.05	3	0
High	Master Protein	A0A0G2K4U4	Calcium channel voltage-dependent subunit beta 1 OS=Rattus norvegicus OX=10116 GN=Cacnb1 PE=1 SV=1	0	FALSE	10.99	7	3	7	1	1	642	70.3	5.91	21.98	3	0
High	Master Protein	P53987	Monocarboxylate transporter 1 OS=Rattus norvegicus OX=10116 GN=Slc16a1 PE=1 SV=1	0.002	FALSE	4.196	3	1	3	1	1	494	53.2	8.32	9.32	1	0
High	Master Protein	Q8K3M6	ERC protein 2 OS=Rattus norvegicus OX=10116 GN=Erc2 PE=1 SV=1	0	FALSE	15.482	4	3	7	1	1	957	110.6	7.11	18.54	3	0
High	Master Protein	Q04970	GTPase NRas OS=Rattus norvegicus OX=10116 GN=Nras PE=1 SV=1	0	FALSE	10.324	25	3	6	1	1	189	21.2	5.17	12.55	3	0
High	Master Protein	P30919	N(4)-(Beta-N-acetylglucosaminyl)-L-asparaginase OS=Rattus norvegicus OX=10116 GN=Aga PE=1 SV=2	0.002	FALSE	4.196	3	1	3	1	1	345	37.1	7.18	6.23	1	0
High	Master Protein	Q2PQA9	Kinesin-1 heavy chain OS=Rattus norvegicus OX=10116 GN=Kif5b PE=1 SV=1	0	FALSE	11.927	3	3	6	1	1	963	109.5	6.44	19.16	3	0
High	Master Protein	Q9JI51	Vesicle transport through interaction with t-SNAREs homolog 1A OS=Rattus norvegicus OX=10116 GN=Vti1a PE=1 SV=1	0	FALSE	13.954	34	3	5	1	1	224	26	6.4	20.67	3	2
High	Master Protein	F1M938	Vesicle transport through interaction with t-SNAREs homolog 1A OS=Rattus norvegicus OX=10116 GN=Vti1a PE=1 SV=2	0	FALSE	15.032	35	3	5	1	1	187	21.8	5.58	19.96	3	0
High	Master Protein	A0A0G2KAK7	Protein unc-13 homolog C OS=Rattus norvegicus OX=10116 GN=Unc13c PE=1 SV=1	0	FALSE	8.084	2	3	4	1	1	2205	249.1	6.14	12.15	3	1
High	Master Protein	Q5U2S1	NEDD4 family-interacting protein 1 OS=Rattus norvegicus OX=10116 GN=Ndfip1 PE=2 SV=1	0.002	FALSE	5.165	5	1	3	1	1	221	24.9	4.68	9.62	1	0
High	Master Protein	Q812E9	Neuronal membrane glycoprotein M6-a OS=Rattus norvegicus OX=10116 GN=Gpm6a PE=1 SV=1	0	FALSE	50.194	8	2	30	2	1	278	31.2	5.27	110.85	2	0
High	Master Protein	Q04940	Neurogranin OS=Rattus norvegicus OX=10116 GN=Nrgn PE=1 SV=1	0	FALSE	8.335	19	1	3	1	1	78	7.5	7.05	9.24	1	0
High	Master Protein	P10818	Cytochrome c oxidase subunit 6A1, mitochondrial OS=Rattus norvegicus OX=10116 GN=Cox6a1 PE=1 SV=2	0	FALSE	35.42	41	2	21	2	1	111	12.3	9.32	86.78	2	0
High	Master Protein	P13084	Nucleophosmin OS=Rattus norvegicus OX=10116 GN=Npm1 PE=1 SV=1	0	FALSE	9.282	5	1	3	1	1	292	32.5	4.77	12.04	1	0
High	Master Protein	P63174	60S ribosomal protein L38 OS=Rattus norvegicus OX=10116 GN=Rpl38 PE=1 SV=2	0	FALSE	17.822	61	2	14	2	1	70	8.2	10.1	37.38	2	0
High	Master Protein	P04550	Parathymosin OS=Rattus norvegicus OX=10116 GN=Ptms PE=1 SV=2	0.003	FALSE	3.559	28	1	3	1	1	102	11.6	4.2	14.95	1	0
High	Master Protein	D4ADU2	Solute carrier family 7 member 11 OS=Rattus norvegicus OX=10116 GN=Slc7a11 PE=1 SV=1	0	FALSE	29.644	4	2	13	2	1	502	55.4	9.23	54.2	2	0
High	Master Protein	D3ZFK5	Microsomal signal peptidase 12 kDa subunit OS=Rattus norvegicus OX=10116 GN=Spcs1 PE=1 SV=3	0	FALSE	29.043	14	2	12	2	1	162	18.1	9.6	51.41	2	0
High	Master Protein	P14841	Cystatin-C OS=Rattus norvegicus OX=10116 GN=Cst3 PE=1 SV=2	0	FALSE	21.237	26	2	11	2	1	140	15.4	9.22	39.92	2	0
High	Master Protein	P00173	Cytochrome b5 OS=Rattus norvegicus OX=10116 GN=Cyb5a PE=1 SV=2	0	FALSE	28.052	28	2	11	2	1	134	15.3	4.98	49.11	2	0
High	Master Protein	P00406	Cytochrome c oxidase subunit 2 OS=Rattus norvegicus OX=10116 GN=Mtco2 PE=1 SV=3	0	FALSE	10.294	16	2	11	2	1	227	25.9	4.73	23.92	2	0
High	Master Protein	A0A0G2K509	Keratin, type II cytoskeletal 5 OS=Rattus norvegicus OX=10116 GN=Krt5 PE=1 SV=1	0	FALSE	15.953	6	2	11	2	1	591	62.8	6.83	54.23	2	0
High	Master Protein	Q4G063	Protein disulfide isomerase Creld2 OS=Rattus norvegicus OX=10116 GN=Creld2 PE=1 SV=1	0	FALSE	19.174	11	2	10	2	1	349	38.2	4.56	37.33	2	0
High	Master Protein	Q498E0	Thioredoxin domain-containing protein 12 OS=Rattus norvegicus OX=10116 GN=Txndc12 PE=2 SV=2	0	FALSE	10.183	34	2	10	2	1	170	19	5.4	35.96	2	0
High	Master Protein	G3V6L9	Peptidylprolyl isomerase OS=Rattus norvegicus OX=10116 GN=Fkbp3 PE=1 SV=1	0.001	FALSE	6.255	7	1	3	1	1	224	25.2	9.28	7.18	1	0
High	Master Protein	A0A0G2JSR0	Voltage-dependent anion-selective channel protein 3 OS=Rattus norvegicus OX=10116 GN=Vdac3 PE=1 SV=1	0	FALSE	10.696	10	2	10	2	1	283	30.8	8.59	33.26	2	0
High	Master Protein	F1LTW8	40S ribosomal protein S23 OS=Rattus norvegicus OX=10116 PE=3 SV=2	0	FALSE	13.009	17	2	9	2	1	143	15.8	10.37	28.65	2	0
High	Master Protein	A0A0G2K1Q8	Phospholipid-transporting ATPase ABCA3 OS=Rattus norvegicus OX=10116 GN=Abca3 PE=1 SV=1	0	FALSE	7.085	1	1	3	1	1	1704	191.6	7.11	8.48	1	0
High	Master Protein	Q5M7A7	CB1 cannabinoid receptor-interacting protein 1 OS=Rattus norvegicus OX=10116 GN=Cnrip1 PE=1 SV=1	0	FALSE	21.042	22	2	9	2	1	164	18.6	7.85	35.54	2	0
High	Master Protein	Q5M9I5	Cytochrome b-c1 complex subunit 6, mitochondrial OS=Rattus norvegicus OX=10116 GN=Uqcrh PE=3 SV=1	0	FALSE	16.981	36	2	9	2	1	89	10.4	4.97	35.44	2	0
High	Master Protein	D4AEH3	Proteasome (Prosome, macropain) 26S subunit, non-ATPase, 7 (Predicted) OS=Rattus norvegicus OX=10116 GN=Psmd7 PE=1 SV=1	0	FALSE	9.64	8	1	3	1	1	320	36.5	6.81	16.61	1	0
High	Master Protein	Q6JAM9	Novel acetylcholine receptor chaperone OS=Rattus norvegicus OX=10116 GN=Tmem35a PE=1 SV=1	0	FALSE	31.75	24	2	9	2	1	167	18.5	9.99	38.9	2	0
High	Master Protein	P21670	Proteasome subunit alpha type-4 OS=Rattus norvegicus OX=10116 GN=Psma4 PE=1 SV=1	0	FALSE	9.813	9	1	3	1	1	261	29.5	7.72	8.29	1	0
High	Master Protein	A0A0H2UHI7	Outer mitochondrial transmembrane helix translocase OS=Rattus norvegicus OX=10116 GN=Atad1 PE=1 SV=1	0	FALSE	21.385	10	2	9	2	1	403	45.1	7.8	34.23	2	0
High	Master Protein	P42667	Signal peptidase complex catalytic subunit SEC11A OS=Rattus norvegicus OX=10116 GN=Sec11a PE=2 SV=1	0	FALSE	15.507	25	2	9	2	1	179	20.6	9.17	21.26	2	0
High	Master Protein	Q6DGF2	Clathrin interactor 1 OS=Rattus norvegicus OX=10116 GN=Clint1 PE=1 SV=1	0	FALSE	25.495	11	2	8	2	1	472	52.1	6.25	35.31	2	0
High	Master Protein	P60905	DnaJ homolog subfamily C member 5 OS=Rattus norvegicus OX=10116 GN=Dnajc5 PE=1 SV=1	0	FALSE	16.61	36	2	8	2	1	198	22.1	5.07	36.6	2	0
High	Master Protein	P56571	ES1 protein homolog, mitochondrial OS=Rattus norvegicus OX=10116 PE=1 SV=2	0	FALSE	31.943	26	2	8	2	1	266	28.2	8.92	41.53	2	0
High	Master Protein	B2RYN3	Eukaryotic translation elongation factor 1 epsilon 1 OS=Rattus norvegicus OX=10116 GN=Eef1e1 PE=1 SV=1	0	FALSE	12.505	22	2	8	2	1	174	19.8	8.16	22.18	2	0
High	Master Protein	P60901	Proteasome subunit alpha type-6 OS=Rattus norvegicus OX=10116 GN=Psma6 PE=1 SV=1	0.003	FALSE	3.333	4	1	3	1	1	246	27.4	6.76	7.37	1	0
High	Master Protein	P08753	Guanine nucleotide-binding protein G(i) subunit alpha-3 OS=Rattus norvegicus OX=10116 GN=Gnai3 PE=1 SV=3	0	FALSE	9.961	7	2	8	2	1	354	40.5	5.69	25.01	2	0
High	Master Protein	Q8VH49	HIG1 domain family member 1A, mitochondrial OS=Rattus norvegicus OX=10116 GN=Higd1a PE=1 SV=2	0	FALSE	18.489	37	2	8	2	1	93	10.3	9.99	31.73	2	0
High	Master Protein	F1M3H8	Hypothetical protein LOC681410 OS=Rattus norvegicus OX=10116 GN=LOC681410 PE=1 SV=3	0	FALSE	24.841	16	2	8	2	1	301	30.1	9.32	29.04	2	0
High	Master Protein	Q62813	Limbic system-associated membrane protein OS=Rattus norvegicus OX=10116 GN=Lsamp PE=1 SV=1	0	FALSE	12.583	7	2	8	2	1	338	37.3	6.68	23.42	2	0
High	Master Protein	P04218	OX-2 membrane glycoprotein OS=Rattus norvegicus OX=10116 GN=Cd200 PE=2 SV=1	0	FALSE	17.104	9	2	8	2	1	278	31.1	8.79	26.64	2	0
High	Master Protein	D3ZZC1	RCG43947 OS=Rattus norvegicus OX=10116 GN=Txndc5 PE=1 SV=1	0	FALSE	15.201	5	2	8	2	1	417	46.3	5.88	21.85	2	0
High	Master Protein	Q91ZQ0	Vacuole membrane protein 1 OS=Rattus norvegicus OX=10116 GN=Vmp1 PE=1 SV=1	0	FALSE	17.985	13	2	8	2	1	406	45.9	6.74	32.81	2	0
High	Master Protein	P62762	Visinin-like protein 1 OS=Rattus norvegicus OX=10116 GN=Vsnl1 PE=1 SV=2	0	FALSE	15.712	27	2	8	2	1	191	22.1	5.15	37.73	2	0
High	Master Protein	Q5XI86	Aminoacyl-tRNA hydrolase OS=Rattus norvegicus OX=10116 GN=Ptrh2 PE=1 SV=1	0	FALSE	9.843	22	2	7	2	1	181	19.5	7.42	32.08	2	0
High	Master Protein	Q9R1T1	Barrier-to-autointegration factor OS=Rattus norvegicus OX=10116 GN=Banf1 PE=1 SV=1	0	FALSE	14.706	54	2	7	2	1	89	10	6.09	25.52	2	0
High	Master Protein	A0A0G2KAN5	Enhancer of rudimentary homolog OS=Rattus norvegicus OX=10116 GN=Erh PE=1 SV=1	0	FALSE	14.003	32	2	7	2	1	122	14.2	5.54	25.77	2	0
High	Master Protein	Q5FVL2	ER membrane protein complex subunit 8 OS=Rattus norvegicus OX=10116 GN=Emc8 PE=2 SV=1	0	FALSE	17.935	12	2	7	2	1	207	23.4	6.15	25.45	2	0
High	Master Protein	D4A0E8	Protein arginine N-methyltransferase 5 OS=Rattus norvegicus OX=10116 GN=Prmt5 PE=1 SV=1	0.001	FALSE	6.779	4	1	3	1	1	637	72.6	6.27	8.93	1	0
High	Master Protein	B4F774	Ganglioside-induced differentiation-associated protein 1-like 1 OS=Rattus norvegicus OX=10116 GN=Gdap1l1 PE=2 SV=1	0	FALSE	8.65	10	2	7	2	1	366	41.7	6.6	18.95	2	0
High	Master Protein	Q5I0H9	Protein disulfide-isomerase A5 OS=Rattus norvegicus OX=10116 GN=Pdia5 PE=2 SV=1	0.005	FALSE	3.067	2	1	3	1	1	517	59.4	7.37	7.57	1	0
High	Master Protein	Q505J6	Mitochondrial glutamate carrier 2 OS=Rattus norvegicus OX=10116 GN=Slc25a18 PE=2 SV=2	0	FALSE	12.246	12	2	7	2	1	320	34.1	9.17	14.86	2	0
High	Master Protein	Q9WVA1	Mitochondrial import inner membrane translocase subunit Tim8 A OS=Rattus norvegicus OX=10116 GN=Timm8a PE=1 SV=1	0	FALSE	21.074	49	2	7	2	1	97	11	5.16	28.07	2	0
High	Master Protein	Q5XIF3	NADH dehydrogenase [ubiquinone] iron-sulfur protein 4, mitochondrial OS=Rattus norvegicus OX=10116 GN=Ndufs4 PE=1 SV=1	0	FALSE	22.574	27	2	7	2	1	175	19.7	10.14	31.45	2	0
High	Master Protein	D3ZFB6	Proline-rich transmembrane protein 2 OS=Rattus norvegicus OX=10116 GN=Prrt2 PE=1 SV=1	0	FALSE	25.31	10	2	7	2	1	344	35.8	4.63	35.53	2	0
High	Master Protein	B5DFC3	Protein transport protein SEC23 OS=Rattus norvegicus OX=10116 GN=Sec23a PE=1 SV=1	0	FALSE	19.141	6	2	7	2	1	765	86.1	7.08	30.42	2	0
High	Master Protein	P61621	Protein transport protein Sec61 subunit alpha isoform 1 OS=Rattus norvegicus OX=10116 GN=Sec61a1 PE=2 SV=2	0	FALSE	11.191	7	2	7	2	1	476	52.2	8.06	16.16	2	0
High	Master Protein	D4A2G9	RAN-binding protein 1 OS=Rattus norvegicus OX=10116 GN=Ranbp1 PE=1 SV=1	0	FALSE	12.453	15	2	7	2	1	203	23.6	5.22	15.66	2	0
High	Master Protein	Q6TUD4	Protein YIPF3 OS=Rattus norvegicus OX=10116 GN=Yipf3 PE=2 SV=1	0	FALSE	9.599	9	1	3	1	1	347	37.9	5.94	13.17	1	0
High	Master Protein	P06302	Prothymosin alpha OS=Rattus norvegicus OX=10116 GN=Ptma PE=1 SV=2	0	FALSE	7.064	20	1	3	1	1	112	12.4	3.84	10.86	1	0
High	Master Protein	F1LV89	Rap1 GTPase-activating protein OS=Rattus norvegicus OX=10116 GN=Rap1gap PE=1 SV=3	0.002	FALSE	5.244	2	1	3	1	1	753	83.2	6.3	7.56	1	0
High	Master Protein	Q32PX6	Ras homolog family member G OS=Rattus norvegicus OX=10116 GN=Rhog PE=1 SV=1	0	FALSE	8.005	18	2	7	2	1	191	21.3	8.12	21.65	2	0
High	Master Protein	F1LRZ9	RUN domain-containing 3A OS=Rattus norvegicus OX=10116 GN=Rundc3a PE=1 SV=1	0.004	FALSE	3.17	3	1	3	1	1	454	50.8	5.43	6.75	1	0
High	Master Protein	B3GNI6	Septin-11 OS=Rattus norvegicus OX=10116 GN=Septin11 PE=1 SV=1	0	FALSE	8.902	6	2	7	2	1	431	49.7	6.68	16.27	2	0
High	Master Protein	Q498U4	SAP domain-containing ribonucleoprotein OS=Rattus norvegicus OX=10116 GN=Sarnp PE=1 SV=3	0	FALSE	9.385	10	1	3	1	1	210	23.6	6.65	12.1	1	0
High	Master Protein	Q08850	Syntaxin-4 OS=Rattus norvegicus OX=10116 GN=Stx4 PE=1 SV=2	0	FALSE	14.977	11	2	7	2	1	298	34.2	6.14	24.39	2	0
High	Master Protein	Q5BK21	Transmembrane 7 superfamily member 2 OS=Rattus norvegicus OX=10116 GN=Tm7sf2 PE=1 SV=1	0	FALSE	23.285	8	2	7	2	1	418	46.4	8.65	29.13	2	0
High	Master Protein	Q6PCT9	26S proteasome non-ATPase regulatory subunit 6 OS=Rattus norvegicus OX=10116 GN=Psmd6 PE=1 SV=1	0	FALSE	9.412	7	2	6	2	1	389	45.6	5.52	18.71	2	0
High	Master Protein	A0A0G2JZZ4	Selenoprotein M OS=Rattus norvegicus OX=10116 GN=Selenom PE=1 SV=1	0	FALSE	7.797	10	1	3	1	1	144	16.2	7.34	9.17	1	0
High	Master Protein	D3ZFM3	Solute carrier family 35, member F1 OS=Rattus norvegicus OX=10116 GN=Slc35f1 PE=3 SV=3	0	FALSE	16.625	10	1	3	1	1	351	39.3	6.77	17.75	1	0
High	Master Protein	A0A0G2K743	40S ribosomal protein S26 OS=Rattus norvegicus OX=10116 GN=RGD1562415 PE=3 SV=1	0	FALSE	7.794	28	2	6	2	1	115	12.8	9.86	15.64	2	0
High	Master Protein	P62890	60S ribosomal protein L30 OS=Rattus norvegicus OX=10116 GN=Rpl30 PE=3 SV=2	0	FALSE	14.638	14	2	6	2	1	115	12.8	9.63	11.96	2	0
High	Master Protein	F1M8K0	Alpha-dystroglycan OS=Rattus norvegicus OX=10116 GN=Dag1 PE=1 SV=1	0	FALSE	7.546	3	2	6	2	1	893	96.6	8.44	16.5	2	0
High	Master Protein	P54921	Alpha-soluble NSF attachment protein OS=Rattus norvegicus OX=10116 GN=Napa PE=1 SV=2	0	FALSE	19.344	11	2	6	2	1	295	33.2	5.45	26.19	2	0
High	Master Protein	Q5XIU4	B-cell receptor-associated protein OS=Rattus norvegicus OX=10116 GN=Bcap29 PE=1 SV=1	0	FALSE	14.253	17	2	6	2	1	241	28.2	9.66	24.28	2	0
Medium	Master Protein	D4A5X7	Ganglioside-induced differentiation-associated-protein 1 OS=Rattus norvegicus OX=10116 GN=Gdap1 PE=3 SV=1	0.014	FALSE	1.961	2	1	4	1	1	358	41.2	8.72	7.32	1	0
High	Master Protein	Q6GMN2	Brain-specific angiogenesis inhibitor 1-associated protein 2 OS=Rattus norvegicus OX=10116 GN=Baiap2 PE=1 SV=1	0	FALSE	11.987	6	2	6	2	1	535	59.1	9.04	21.69	2	0
High	Master Protein	B2RYU0	Complex I-AGGG OS=Rattus norvegicus OX=10116 GN=Ndufb2 PE=1 SV=1	0	FALSE	8.4	41	2	6	2	1	105	11.8	6.37	16.92	2	0
High	Master Protein	A0A0G2K5C8	Stromal interaction molecule 1 OS=Rattus norvegicus OX=10116 GN=Stim1 PE=1 SV=1	0.002	FALSE	5.366	2	1	3	1	1	716	80.9	6.62	2.48	1	0
High	Master Protein	A0A0G2JTX9	Derlin OS=Rattus norvegicus OX=10116 GN=Derl2 PE=1 SV=1	0	FALSE	8.196	16	2	6	2	1	239	27.6	7.28	18.2	2	0
High	Master Protein	P14604	Enoyl-CoA hydratase, mitochondrial OS=Rattus norvegicus OX=10116 GN=Echs1 PE=1 SV=1	0	FALSE	10.31	9	2	6	2	1	290	31.5	8.13	17.83	2	0
High	Master Protein	B5DF51	ER membrane protein complex subunit 5 OS=Rattus norvegicus OX=10116 GN=Mmgt1 PE=2 SV=1	0	FALSE	19.821	28	2	6	2	1	131	14.7	9.16	29.03	2	0
High	Master Protein	Q7TSE9	HCLS1-associated protein X-1 OS=Rattus norvegicus OX=10116 GN=Hax1 PE=1 SV=1	0	FALSE	14.114	22	2	6	2	1	278	31.4	4.97	24.88	2	0
High	Master Protein	D4A781	Importin 5 OS=Rattus norvegicus OX=10116 GN=Ipo5 PE=1 SV=1	0	FALSE	18.195	3	2	6	2	1	1097	123.6	4.96	24.18	2	0
High	Master Protein	Q5PQL7	Integral membrane protein 2C OS=Rattus norvegicus OX=10116 GN=Itm2c PE=1 SV=1	0	FALSE	15.944	23	2	6	2	1	269	30.5	8.59	24.5	2	0
High	Master Protein	Q91V33	KH domain-containing, RNA-binding, signal transduction-associated protein 1 OS=Rattus norvegicus OX=10116 GN=Khdrbs1 PE=1 SV=1	0	FALSE	7.487	7	2	6	2	1	443	48.3	8.72	17.17	2	0
High	Master Protein	D4AD29	Late endosomal/lysosomal adaptor and MAPK and MTOR activator 4 OS=Rattus norvegicus OX=10116 GN=Lamtor4 PE=1 SV=1	0	FALSE	11.979	51	2	6	2	1	99	10.7	6.28	21.25	2	0
High	Master Protein	D4A8G0	LSM12 homolog OS=Rattus norvegicus OX=10116 GN=Lsm12 PE=1 SV=1	0	FALSE	8.708	11	2	6	2	1	195	21.7	7.74	16.11	2	0
High	Master Protein	G3V796	Medium-chain specific acyl-CoA dehydrogenase, mitochondrial OS=Rattus norvegicus OX=10116 GN=Acadm PE=1 SV=1	0	FALSE	13.021	9	2	6	2	1	421	46.5	8.41	25.37	2	0
High	Master Protein	G3V8F5	Mitochondrial import receptor subunit TOM40 homolog OS=Rattus norvegicus OX=10116 GN=Tomm40 PE=1 SV=1	0	FALSE	21.488	19	2	6	2	1	361	37.9	7.97	32.01	2	0
High	Master Protein	Q52KJ9	Thioredoxin domain containing 1 OS=Rattus norvegicus OX=10116 GN=Tmx1 PE=1 SV=1	0.002	FALSE	4.168	5	1	3	1	1	278	31.4	5.3	7.9	1	0
High	Master Protein	D3ZDX7	Mitochondrial ribosomal protein L48 OS=Rattus norvegicus OX=10116 GN=Mrpl48 PE=1 SV=1	0	FALSE	8.912	10	2	6	2	1	211	24	9.51	16.6	2	0
High	Master Protein	D4A1Q9	Tubulin tyrosine ligase-like 12 OS=Rattus norvegicus OX=10116 GN=Ttll12 PE=1 SV=1	0	FALSE	7.31	2	1	3	1	1	639	73.9	5.64	10.6	1	0
High	Master Protein	G3V8R2	Neurocan core protein OS=Rattus norvegicus OX=10116 GN=Ncan PE=1 SV=1	0	FALSE	8.763	2	2	6	2	1	1263	136.2	5.54	11.24	2	0
High	Master Protein	Q4V888	Type 2 phosphatidylinositol 4,5-bisphosphate 4-phosphatase OS=Rattus norvegicus OX=10116 GN=Pip4p2 PE=1 SV=1	0	FALSE	12.149	10	1	3	1	1	257	28	8.68	17.05	1	0
High	Master Protein	M0RCJ6	Uncharacterized protein OS=Rattus norvegicus OX=10116 PE=4 SV=1	0	FALSE	7.792	25	1	3	1	1	147	16.5	4.23	9.08	1	0
High	Master Protein	D3ZA85	NFU1 iron-sulfur cluster scaffold homolog, mitochondrial OS=Rattus norvegicus OX=10116 GN=Nfu1 PE=1 SV=1	0	FALSE	12.361	16	2	6	2	1	253	28.3	4.96	25.28	2	0
High	Master Protein	G3V6W2	Prolactin regulatory element-binding protein OS=Rattus norvegicus OX=10116 GN=Preb PE=1 SV=1	0	FALSE	13.781	8	2	6	2	1	417	45.3	8.54	16.04	2	0
High	Master Protein	Q6AY72	UPF0449 protein C19orf25 homolog OS=Rattus norvegicus OX=10116 PE=3 SV=1	0	FALSE	9.441	15	1	3	1	1	109	12.1	5.25	9.94	1	0
High	Master Protein	P18420	Proteasome subunit alpha type-1 OS=Rattus norvegicus OX=10116 GN=Psma1 PE=1 SV=2	0	FALSE	21.256	14	2	6	2	1	263	29.5	6.61	23.52	2	0
High	Master Protein	O54715	V-type proton ATPase subunit S1 OS=Rattus norvegicus OX=10116 GN=Atp6ap1 PE=1 SV=1	0	FALSE	11.477	8	1	3	1	1	463	51.1	5.52	14.29	1	0
High	Master Protein	A0A096MIX1	1,4-alpha-glucan-branching enzyme 1 (Fragment) OS=Rattus norvegicus OX=10116 GN=Gbe1 PE=1 SV=1	0.004	FALSE	3.189	10	1	2	1	1	257	29.8	6.18	7.72	1	0
High	Master Protein	G3V648	1-acylglycerol-3-phosphate O-acyltransferase 3 OS=Rattus norvegicus OX=10116 GN=Agpat3 PE=1 SV=1	0.006	FALSE	2.859	6	1	2	1	1	376	43.2	8.68	5.9	1	0
High	Master Protein	P34067	Proteasome subunit beta type-4 OS=Rattus norvegicus OX=10116 GN=Psmb4 PE=1 SV=2	0	FALSE	12.124	9	2	6	2	1	263	29.2	6.92	20.18	2	0
High	Master Protein	Q99P75	Ras-related protein Rab-9A OS=Rattus norvegicus OX=10116 GN=Rab9a PE=1 SV=2	0	FALSE	10.983	10	2	6	2	1	201	22.9	5.66	20.07	2	0
High	Master Protein	P62747	Rho-related GTP-binding protein RhoB OS=Rattus norvegicus OX=10116 GN=Rhob PE=1 SV=1	0.002	FALSE	4.296	10	2	6	2	1	196	22.1	5.24	11.65	2	0
High	Master Protein	Q5U2U4	Secretory carrier-associated membrane protein OS=Rattus norvegicus OX=10116 GN=Scamp2 PE=1 SV=1	0	FALSE	14.637	10	2	6	2	1	329	36.5	6.32	18.22	2	0
High	Master Protein	Q09167	Serine/arginine-rich splicing factor 5 OS=Rattus norvegicus OX=10116 GN=Srsf5 PE=1 SV=1	0	FALSE	7.18	7	2	6	2	1	269	30.9	11.56	15.25	2	0
High	Master Protein	D3ZD11	Signal peptidase complex subunit 2 OS=Rattus norvegicus OX=10116 GN=Spcs2 PE=1 SV=1	0	FALSE	12.705	19	2	6	2	1	226	25	8.57	23.16	2	0
High	Master Protein	O35049	Sphingomyelin phosphodiesterase 3 OS=Rattus norvegicus OX=10116 GN=Smpd3 PE=1 SV=2	0	FALSE	10.673	5	2	6	2	1	655	71.2	5.88	21.17	2	0
High	Master Protein	P21818	Stathmin-2 OS=Rattus norvegicus OX=10116 GN=Stmn2 PE=1 SV=2	0	FALSE	14.865	18	2	6	2	1	179	20.7	8.63	23.84	2	0
High	Master Protein	Q641Z9	Succinate dehydrogenase cytochrome b560 subunit, mitochondrial OS=Rattus norvegicus OX=10116 GN=Sdhc PE=1 SV=1	0	FALSE	10.081	18	2	6	2	1	169	18.2	10.21	8.15	2	0
High	Master Protein	Q91ZW1	Transcription factor A, mitochondrial OS=Rattus norvegicus OX=10116 GN=Tfam PE=2 SV=1	0	FALSE	7.133	14	2	6	2	1	244	28.2	9.74	15.66	2	0
High	Master Protein	Q7TP42	Translocation protein SEC62 OS=Rattus norvegicus OX=10116 GN=Sec62 PE=1 SV=1	0	FALSE	7.6	5	2	6	2	1	605	67.9	7.58	15.39	2	0
High	Master Protein	Q6QI88	Transmembrane emp24 domain-containing protein 5 OS=Rattus norvegicus OX=10116 GN=Tmed5 PE=1 SV=1	0	FALSE	9.065	6	2	6	2	1	306	34.6	4.63	16.84	2	0
High	Master Protein	Q6AYQ4	Transmembrane protein 109 OS=Rattus norvegicus OX=10116 GN=Tmem109 PE=2 SV=1	0	FALSE	9.555	9	2	6	2	1	243	26.2	9.77	17.63	2	0
High	Master Protein	D3ZHG0	Very-long-chain (3R)-3-hydroxyacyl-CoA dehydratase OS=Rattus norvegicus OX=10116 GN=Hacd2 PE=1 SV=3	0	FALSE	15.346	6	2	6	2	1	254	28.3	9.55	20.73	2	0
High	Master Protein	F1M168	40S ribosomal protein S28 OS=Rattus norvegicus OX=10116 PE=3 SV=3	0.002	FALSE	5.28	25	2	5	2	1	69	7.6	8.59	11.67	2	0
High	Master Protein	Q5BJN7	40S ribosomal protein S30 OS=Rattus norvegicus OX=10116 GN=LOC100360647 PE=1 SV=1	0.002	FALSE	4.003	14	2	5	2	1	133	14.4	10.17	14.43	2	0
High	Master Protein	A0A0G2JSI1	4-trimethylaminobutyraldehyde dehydrogenase OS=Rattus norvegicus OX=10116 GN=Aldh9a1 PE=1 SV=1	0	FALSE	7.21	6	2	5	2	1	497	54	6.67	12.54	2	0
High	Master Protein	Q99PD4	Actin-related protein 2/3 complex subunit 1A OS=Rattus norvegicus OX=10116 GN=Arpc1a PE=2 SV=1	0	FALSE	13.576	12	2	5	2	1	370	41.6	8.18	22.67	2	0
High	Master Protein	P69682	Adaptin ear-binding coat-associated protein 1 OS=Rattus norvegicus OX=10116 GN=Necap1 PE=1 SV=1	0	FALSE	7.978	16	2	5	2	1	277	29.8	6.38	17.57	2	0
High	Master Protein	F8WG91	ADP-ribosylation factor-like protein 3 OS=Rattus norvegicus OX=10116 GN=Arl3 PE=1 SV=2	0	FALSE	10.32	16	2	5	2	1	186	20.9	7.24	15.21	2	0
High	Master Protein	P49088	Asparagine synthetase [glutamine-hydrolyzing] OS=Rattus norvegicus OX=10116 GN=Asns PE=2 SV=3	0	FALSE	7.195	4	2	5	2	1	561	64.2	6.46	13.96	2	0
High	Master Protein	Q5U318	Astrocytic phosphoprotein PEA-15 OS=Rattus norvegicus OX=10116 GN=Pea15 PE=1 SV=1	0	FALSE	9.218	22	2	5	2	1	130	15	5.02	16.68	2	0
High	Master Protein	P29419	ATP synthase subunit e, mitochondrial OS=Rattus norvegicus OX=10116 GN=Atp5me PE=1 SV=3	0.001	FALSE	6.613	30	2	5	2	1	71	8.2	9.35	11.57	2	0
High	Master Protein	P47728	Calretinin OS=Rattus norvegicus OX=10116 GN=Calb2 PE=1 SV=1	0	FALSE	10.995	10	2	5	2	1	271	31.4	5.02	17.97	2	0
High	Master Protein	P67874	Casein kinase II subunit beta OS=Rattus norvegicus OX=10116 GN=Csnk2b PE=1 SV=1	0	FALSE	9.078	9	2	5	2	1	215	24.9	5.55	13.42	2	0
High	Master Protein	P70500	CDP-diacylglycerol--inositol 3-phosphatidyltransferase OS=Rattus norvegicus OX=10116 GN=Cdipt PE=1 SV=1	0	FALSE	12.304	13	2	5	2	1	213	23.6	8.27	20.19	2	0
High	Master Protein	Q6AYA6	Cytochrome b-245 chaperone 1 OS=Rattus norvegicus OX=10116 GN=Cybc1 PE=1 SV=1	0	FALSE	9.428	10	2	5	2	1	187	20.9	8.59	9.24	2	0
High	Master Protein	P11951	Cytochrome c oxidase subunit 6C-2 OS=Rattus norvegicus OX=10116 GN=Cox6c2 PE=1 SV=3	0	FALSE	8.596	28	2	5	2	1	76	8.4	10.07	14.27	2	0
High	Master Protein	G3V7G0	Dynein light intermediate chain OS=Rattus norvegicus OX=10116 GN=Dync1li1 PE=1 SV=1	0	FALSE	7.989	7	2	5	2	1	523	56.6	6.29	19.95	2	0
High	Master Protein	Q5XIC0	Enoyl-CoA delta isomerase 2 OS=Rattus norvegicus OX=10116 GN=Eci2 PE=1 SV=1	0	FALSE	9.512	8	2	5	2	1	391	43	8.98	22.8	2	0
High	Master Protein	G3V7H2	2,3-bisphosphoglycerate 3-phosphatase OS=Rattus norvegicus OX=10116 GN=Minpp1 PE=3 SV=1	0.001	FALSE	6.175	5	1	2	1	1	481	54.6	6.9	9.89	1	0
High	Master Protein	C0JPT7	Filamin A OS=Rattus norvegicus OX=10116 GN=Flna PE=1 SV=1	0	FALSE	7.966	2	2	5	2	1	2639	280.3	6.04	10.94	2	0
High	Master Protein	Q5XIE3	39S ribosomal protein L11, mitochondrial OS=Rattus norvegicus OX=10116 GN=Mrpl11 PE=2 SV=1	0.001	FALSE	5.955	8	1	2	1	1	203	22.4	10.26	8.21	1	0
High	Master Protein	F1LRK4	G-rich RNA sequence-binding factor 1 OS=Rattus norvegicus OX=10116 GN=Grsf1 PE=1 SV=2	0	FALSE	16.107	11	2	5	2	1	479	52.9	6.67	19.72	2	0
High	Master Protein	P62994	Growth factor receptor-bound protein 2 OS=Rattus norvegicus OX=10116 GN=Grb2 PE=1 SV=1	0.001	FALSE	6.354	8	2	5	2	1	217	25.2	6.32	13.3	2	0
High	Master Protein	Q7TP77	39S ribosomal protein L49, mitochondrial OS=Rattus norvegicus OX=10116 GN=Mrpl49 PE=1 SV=1	0.002	FALSE	4.02	9	1	2	1	1	166	19.4	9.35	6.66	1	0
High	Master Protein	P19627	Guanine nucleotide-binding protein G(z) subunit alpha OS=Rattus norvegicus OX=10116 GN=Gnaz PE=2 SV=3	0	FALSE	13.986	12	2	5	2	1	355	40.9	7.61	20.57	2	0
High	Master Protein	Q9QX81	Heterogeneous nuclear ribonucleoprotein A/B OS=Rattus norvegicus OX=10116 GN=Hnrnpab PE=1 SV=1	0	FALSE	10.536	10	2	5	2	1	332	36.2	6.95	19.62	2	0
High	Master Protein	P29266	3-hydroxyisobutyrate dehydrogenase, mitochondrial OS=Rattus norvegicus OX=10116 GN=Hibadh PE=1 SV=3	0.002	FALSE	3.879	5	1	2	1	1	335	35.3	8.47	6.05	1	0
High	Master Protein	P63324	40S ribosomal protein S12 OS=Rattus norvegicus OX=10116 GN=Rps12 PE=1 SV=2	0	FALSE	18.252	24	1	2	1	1	132	14.5	7.24	11.79	1	0
High	Master Protein	P62275	40S ribosomal protein S29 OS=Rattus norvegicus OX=10116 GN=Rps29 PE=1 SV=2	0.003	FALSE	3.417	20	1	2	1	1	56	6.7	10.13	6.14	1	0
High	Master Protein	P43278	Histone H1.0 OS=Rattus norvegicus OX=10116 GN=H1-0 PE=2 SV=2	0	FALSE	6.851	18	2	5	2	1	194	20.9	10.9	11.32	2	0
High	Master Protein	D3ZNS8	Achalasia, adrenocortical insufficiency, alacrimia (Allgrove, triple-A) (Predicted), isoform CRA_a OS=Rattus norvegicus OX=10116 GN=Aaas PE=1 SV=2	0.005	FALSE	3.053	4	1	2	1	1	546	59.3	6.96	0	1	0
High	Master Protein	D4A3K5	Histone H1.1 OS=Rattus norvegicus OX=10116 GN=H1-1 PE=1 SV=1	0	FALSE	11.647	21	2	5	2	1	214	22	10.99	17.97	2	0
High	Master Protein	F7F3Z1	Lectin, mannose-binding 2-like OS=Rattus norvegicus OX=10116 GN=Lman2l PE=1 SV=2	0	FALSE	9.218	5	2	5	2	1	349	40.1	9.26	14.85	2	0
High	Master Protein	A0A0G2K8E7	Lysophospholipase D GDPD1 OS=Rattus norvegicus OX=10116 GN=Gdpd1 PE=1 SV=1	0	FALSE	7.629	11	2	5	2	1	315	35.9	8.16	18.21	2	0
High	Master Protein	D3ZV75	Major facilitator superfamily domain-containing 1 OS=Rattus norvegicus OX=10116 GN=Mfsd1 PE=4 SV=1	0	FALSE	10.044	6	2	5	2	1	464	51.2	7.85	17.79	2	0
High	Master Protein	Q10739	Matrix metalloproteinase-14 OS=Rattus norvegicus OX=10116 GN=Mmp14 PE=2 SV=2	0	FALSE	10.646	5	2	5	2	1	582	66	8.03	18.03	2	0
High	Master Protein	F1LMW3	ADGRG1 C-terminal fragment OS=Rattus norvegicus OX=10116 GN=Adgrg1 PE=1 SV=1	0.002	FALSE	4.544	2	1	2	1	1	687	77.2	8.59	7.38	1	0
High	Master Protein	P62332	ADP-ribosylation factor 6 OS=Rattus norvegicus OX=10116 GN=Arf6 PE=1 SV=2	0.001	FALSE	6.21	17	1	2	1	1	175	20.1	8.95	8.63	1	0
High	Master Protein	Q5QD51	A-kinase anchor protein 12 OS=Rattus norvegicus OX=10116 GN=Akap12 PE=1 SV=1	0.002	FALSE	3.912	1	1	2	1	1	1687	181	4.4	6.63	1	0
High	Master Protein	Q5XI97	Alanyl-tRNA editing protein Aarsd1 OS=Rattus norvegicus OX=10116 GN=Aarsd1 PE=1 SV=1	0.005	FALSE	3.086	3	1	2	1	1	412	45.1	6.48	5.34	1	0
High	Master Protein	Q5U1Z9	Metaxin 2 OS=Rattus norvegicus OX=10116 GN=Mtx2 PE=1 SV=1	0	FALSE	15.462	14	2	5	2	1	263	29.7	5.34	22.65	2	0
High	Master Protein	Q75Q41	Mitochondrial import receptor subunit TOM22 homolog OS=Rattus norvegicus OX=10116 GN=Tomm22 PE=1 SV=1	0	FALSE	14.818	50	2	5	2	1	142	15.5	4.34	21.01	2	0
High	Master Protein	M0R7T2	AlkB homolog 7 OS=Rattus norvegicus OX=10116 GN=Alkbh7 PE=1 SV=1	0.003	FALSE	3.586	10	1	2	1	1	221	25	6.61	5.47	1	0
High	Master Protein	D3ZDP2	Mitochondrial ribosomal protein L58 OS=Rattus norvegicus OX=10116 GN=Mrpl58 PE=1 SV=1	0	FALSE	9.387	20	2	5	2	1	206	23.5	10.18	17.5	2	0
High	Master Protein	Q641Y2	NADH dehydrogenase [ubiquinone] iron-sulfur protein 2, mitochondrial OS=Rattus norvegicus OX=10116 GN=Ndufs2 PE=1 SV=1	0	FALSE	18.637	9	2	5	2	1	463	52.5	6.99	17.16	2	0
High	Master Protein	G3V9S0	NADH-cytochrome b5 reductase OS=Rattus norvegicus OX=10116 GN=Cyb5r1 PE=1 SV=1	0	FALSE	11.074	11	2	5	2	1	305	34.2	8.84	14.44	2	0
High	Master Protein	G3V6H9	Nucleosome assembly protein 1-like 1 OS=Rattus norvegicus OX=10116 GN=Nap1l1 PE=1 SV=1	0	FALSE	12.311	9	2	5	2	1	391	45.3	4.46	20.84	2	0
High	Master Protein	G3V7V5	Peptidylprolyl isomerase OS=Rattus norvegicus OX=10116 GN=Fkbp11 PE=1 SV=1	0	FALSE	9.265	11	2	5	2	1	201	22.2	9.25	14.34	2	0
High	Master Protein	Q4QQV3	Protein FAM162A OS=Rattus norvegicus OX=10116 GN=Fam162a PE=2 SV=1	0	FALSE	10.318	23	2	5	2	1	155	17.8	9.99	15.52	2	0
High	Master Protein	G3V6V1	Aminopeptidase B OS=Rattus norvegicus OX=10116 GN=Rnpep PE=1 SV=1	0.001	FALSE	5.719	3	1	2	1	1	650	72.6	5.59	9.72	1	0
High	Master Protein	P0C6S7	Ankyrin repeat and sterile alpha motif domain-containing protein 1B OS=Rattus norvegicus OX=10116 GN=Anks1b PE=1 SV=1	0.001	FALSE	5.654	2	1	2	1	1	1260	139.1	6.3	7.89	1	0
High	Master Protein	Q2YDU8	Protein spinster homolog 1 OS=Rattus norvegicus OX=10116 GN=Spns1 PE=2 SV=2	0	FALSE	22.412	9	2	5	2	1	528	56.8	6.92	26.96	2	0
High	Master Protein	Q6TXH8	Protein transport protein Sec61 subunit gamma OS=Rattus norvegicus OX=10116 GN=LOC499136 PE=2 SV=1	0.001	FALSE	6.36	9	2	5	2	1	233	27.5	9.6	14.49	2	0
High	Master Protein	B5DFI9	Protein-serine/threonine kinase OS=Rattus norvegicus OX=10116 GN=Pdk3 PE=2 SV=1	0	FALSE	8.685	7	2	5	2	1	415	47.9	8.81	9.5	2	0
High	Master Protein	A0A0A0MXW9	RNA-binding motif protein, X-linked-like-1 OS=Rattus norvegicus OX=10116 GN=Rbmxl1 PE=1 SV=1	0	FALSE	9.335	8	2	5	2	1	368	40	9.83	19.21	2	0
High	Master Protein	A0A0G2JUJ9	SEC63 homolog, protein translocation regulator OS=Rattus norvegicus OX=10116 GN=Sec63 PE=1 SV=1	0.001	FALSE	5.589	4	2	5	2	1	760	87.7	5.41	14.4	2	0
High	Master Protein	F1LRI7	AP2-associated protein kinase 1 OS=Rattus norvegicus OX=10116 GN=Aak1 PE=1 SV=2	0.003	FALSE	3.468	1	1	2	1	1	963	103.8	6.6	5.19	1	0
High	Master Protein	Q6PDU1	Serine/arginine-rich splicing factor 2 OS=Rattus norvegicus OX=10116 GN=Srsf2 PE=1 SV=3	0.001	FALSE	5.912	14	2	5	2	1	221	25.5	11.85	10.96	2	0
High	Master Protein	P70584	Short/branched chain specific acyl-CoA dehydrogenase, mitochondrial OS=Rattus norvegicus OX=10116 GN=Acadsb PE=1 SV=1	0	FALSE	16.404	11	2	5	2	1	432	47.8	8.06	29.1	2	0
High	Master Protein	A0A0G2QC06	Signal recognition particle receptor subunit beta OS=Rattus norvegicus OX=10116 GN=Tf PE=1 SV=1	0	FALSE	8.574	3	2	5	2	1	979	107.3	8.05	19.95	2	0
High	Master Protein	Q9EQX9	Ubiquitin-conjugating enzyme E2 N OS=Rattus norvegicus OX=10116 GN=Ube2n PE=1 SV=1	0	FALSE	15.074	38	2	5	2	1	152	17.1	6.57	20.52	2	0
High	Master Protein	Q499N6	UBX domain-containing protein 1 OS=Rattus norvegicus OX=10116 GN=Ubxn1 PE=3 SV=2	0	FALSE	15.807	9	2	5	2	1	297	33.6	5.26	17.63	2	0
High	Master Protein	Q05096	Unconventional myosin-Ib OS=Rattus norvegicus OX=10116 GN=Myo1b PE=1 SV=1	0	FALSE	12.862	3	2	5	2	1	1136	131.8	9.36	18.28	2	0
High	Master Protein	G3V8T9	Apoptosis regulator BAX OS=Rattus norvegicus OX=10116 GN=Bax PE=1 SV=1	0.001	FALSE	6.735	18	1	2	1	1	192	21.4	5.01	8.25	1	0
High	Master Protein	P63081	V-type proton ATPase 16 kDa proteolipid subunit OS=Rattus norvegicus OX=10116 GN=Atp6v0c PE=1 SV=1	0	FALSE	16.417	23	2	5	2	1	155	15.8	9.13	25.33	2	0
High	Master Protein	Q498T4	39S ribosomal protein L2, mitochondrial OS=Rattus norvegicus OX=10116 GN=Mrpl2 PE=2 SV=1	0	FALSE	10.507	14	2	4	2	1	304	33	11.15	15.12	2	0
High	Master Protein	D3ZJY1	39S ribosomal protein L28, mitochondrial OS=Rattus norvegicus OX=10116 GN=Mrpl28 PE=1 SV=1	0	FALSE	14.954	18	2	4	2	1	257	30.2	8.32	9.06	2	0
High	Master Protein	D4AEL8	5-azacytidine induced gene 1 (Predicted), isoform CRA_a OS=Rattus norvegicus OX=10116 GN=Cep131 PE=1 SV=1	0.001	FALSE	5.74	3	2	4	2	1	1069	121.8	8.69	5.39	2	0
High	Master Protein	B2GV71	Arginine-hydroxylase NDUFAF5, mitochondrial OS=Rattus norvegicus OX=10116 GN=Ndufaf5 PE=2 SV=1	0.001	FALSE	6.464	7	1	2	1	1	343	38.2	6.47	9.92	1	0
High	Master Protein	A0A0G2KAU2	Armadillo repeat-containing X-linked protein 3 OS=Rattus norvegicus OX=10116 GN=Armcx3 PE=1 SV=1	0.004	FALSE	3.148	7	1	2	1	1	425	47.3	8.21	7.64	1	0
High	Master Protein	D3ZXK4	Abhydrolase domain-containing 11 OS=Rattus norvegicus OX=10116 GN=Abhd11 PE=1 SV=1	0	FALSE	12.741	18	2	4	2	1	307	33.2	9.31	17.26	2	0
High	Master Protein	Q5PPG2	Asparaginyl endopeptidase OS=Rattus norvegicus OX=10116 GN=Lgmn PE=1 SV=1	0.006	FALSE	2.614	5	1	2	1	1	435	49.4	6.58	4.18	1	0
High	Master Protein	Q7TPK0	Ac2-125 OS=Rattus norvegicus OX=10116 GN=Fdps PE=1 SV=1	0	FALSE	8.635	4	2	4	2	1	879	97.5	7.23	14.02	2	0
Medium	Master Protein	Q9Z142	Transmembrane protein 33 OS=Rattus norvegicus OX=10116 GN=Tmem33 PE=2 SV=1	0.016	FALSE	1.782	3	1	4	1	1	247	28	9.66	9.44	1	0
High	Master Protein	Q9JJW3	ATP synthase membrane subunit K, mitochondrial OS=Rattus norvegicus OX=10116 GN=Atp5mk PE=1 SV=1	0	FALSE	8.117	45	1	2	1	1	58	6.4	9.83	12.87	1	0
High	Master Protein	M0RDK9	Acyl-CoA dehydrogenase family, member 8 OS=Rattus norvegicus OX=10116 GN=Acad8 PE=1 SV=2	0.001	FALSE	6.323	6	2	4	2	1	411	45.1	8.07	14.18	2	0
High	Master Protein	Q3MID3	ADP-ribosylation factor GTPase-activating protein 2 OS=Rattus norvegicus OX=10116 GN=Arfgap2 PE=1 SV=1	0	FALSE	7.362	5	2	4	2	1	520	56.5	7.97	8.01	2	0
High	Master Protein	P07943	Aldo-keto reductase family 1 member B1 OS=Rattus norvegicus OX=10116 GN=Akr1b1 PE=1 SV=3	0	FALSE	8.979	12	2	4	2	1	316	35.8	6.71	16.41	2	0
High	Master Protein	Q66H12	Alpha-N-acetylgalactosaminidase OS=Rattus norvegicus OX=10116 GN=Naga PE=2 SV=1	0.001	FALSE	6.8	10	2	4	2	1	415	46.8	5.86	11.27	2	0
High	Master Protein	P29418	ATP synthase subunit epsilon, mitochondrial OS=Rattus norvegicus OX=10116 GN=Atp5f1e PE=1 SV=2	0.002	FALSE	4.516	45	1	2	1	1	51	5.8	10.01	2.24	1	0
High	Master Protein	Q6MG08	ATP-binding cassette sub-family F member 1 OS=Rattus norvegicus OX=10116 GN=Abcf1 PE=1 SV=1	0.003	FALSE	3.507	2	1	2	1	1	839	95.2	6.65	6.45	1	0
High	Master Protein	D3ZF54	Anoctamin OS=Rattus norvegicus OX=10116 GN=Ano10 PE=1 SV=2	0.002	FALSE	5.408	3	2	4	2	1	688	79	6.7	10.18	2	0
High	Master Protein	P29066	Beta-arrestin-1 OS=Rattus norvegicus OX=10116 GN=Arrb1 PE=1 SV=1	0.002	FALSE	4.634	5	1	2	1	1	418	47	6.28	8.24	1	0
High	Master Protein	Q6P7P5	Basic leucine zipper and W2 domain-containing protein 1 OS=Rattus norvegicus OX=10116 GN=Bzw1 PE=1 SV=1	0	FALSE	9.759	7	2	4	2	1	419	48	5.92	13.54	2	0
High	Master Protein	Q9WTT7	Basic leucine zipper and W2 domain-containing protein 2 OS=Rattus norvegicus OX=10116 GN=Bzw2 PE=1 SV=1	0.001	FALSE	6.438	6	2	4	2	1	419	48	6.68	14.34	2	0
High	Master Protein	Q6AY58	B-cell receptor-associated protein OS=Rattus norvegicus OX=10116 GN=Bcap31 PE=1 SV=1	0	FALSE	11.904	16	2	4	2	1	245	27.9	8.88	16.79	2	0
High	Master Protein	Q7TPJ3	Beta-glucuronidase OS=Rattus norvegicus OX=10116 GN=Gusb PE=1 SV=1	0.001	FALSE	6.121	3	2	4	2	1	808	92.5	6.83	10.6	2	0
High	Master Protein	B5DF65	Biliverdin reductase B OS=Rattus norvegicus OX=10116 GN=Blvrb PE=1 SV=1	0	FALSE	8.94	15	2	4	2	1	206	22.1	6.8	14.5	2	0
Medium	Master Protein	P81155	Voltage-dependent anion-selective channel protein 2 OS=Rattus norvegicus OX=10116 GN=Vdac2 PE=1 SV=2	0.015	FALSE	1.838	3	1	4	1	1	295	31.7	7.49	8.57	1	0
High	Master Protein	A1A5L1	Bleomycin hydrolase OS=Rattus norvegicus OX=10116 GN=Blmh PE=1 SV=1	0	FALSE	11.809	13	2	4	2	1	455	52.4	6.38	19.78	2	0
High	Master Protein	Q62717	Calcium-dependent secretion activator 1 OS=Rattus norvegicus OX=10116 GN=Cadps PE=1 SV=1	0	FALSE	7.41	2	2	4	2	1	1289	146.2	5.82	11.5	2	0
High	Master Protein	Q6Q0N0	Calsyntenin-1 OS=Rattus norvegicus OX=10116 GN=Clstn1 PE=1 SV=1	0	FALSE	8.042	6	2	4	2	1	952	106.2	5.01	16.67	2	0
High	Master Protein	A0A0G2K3V9	Caseinolytic peptidase B protein homolog OS=Rattus norvegicus OX=10116 GN=Clpb PE=1 SV=1	0	FALSE	13.74	7	2	4	2	1	707	79.1	8.56	15.94	2	0
High	Master Protein	D3ZQB6	Cat eye syndrome chromosome region, candidate 5 homolog (Human) (Predicted) OS=Rattus norvegicus OX=10116 GN=Hdhd5 PE=1 SV=1	0.002	FALSE	4.854	6	2	4	2	1	419	46.4	7.37	10.76	2	0
High	Master Protein	P24268	Cathepsin D OS=Rattus norvegicus OX=10116 GN=Ctsd PE=1 SV=1	0	FALSE	8.245	8	2	4	2	1	407	44.7	7.09	13.15	2	0
High	Master Protein	A0A140TAF5	Chloride channel CLIC-like protein 1 OS=Rattus norvegicus OX=10116 GN=Clcc1 PE=1 SV=1	0	FALSE	8.087	9	2	4	2	1	541	61.2	5.54	14.37	2	0
High	Master Protein	Q56A19	Chloride channel protein OS=Rattus norvegicus OX=10116 GN=Clcn4 PE=1 SV=1	0	FALSE	7.148	5	2	4	2	1	754	84.3	6.86	13.84	2	0
High	Master Protein	D4A8T3	Coatomer subunit zeta OS=Rattus norvegicus OX=10116 GN=Copz1 PE=1 SV=1	0	FALSE	10.68	18	2	4	2	1	177	20.2	4.81	21.63	2	0
High	Master Protein	Q5XIA5	Coenzyme A synthase OS=Rattus norvegicus OX=10116 GN=Coasy PE=1 SV=1	0	FALSE	10.214	12	2	4	2	1	563	62.1	7.3	17.81	2	0
High	Master Protein	Q641X3	Beta-hexosaminidase subunit alpha OS=Rattus norvegicus OX=10116 GN=Hexa PE=2 SV=1	0.001	FALSE	6.464	5	1	2	1	1	528	60.5	7.24	11.82	1	0
High	Master Protein	Q02874	Core histone macro-H2A.1 OS=Rattus norvegicus OX=10116 GN=Macroh2a1 PE=1 SV=4	0	FALSE	8.304	11	2	4	2	1	371	39.5	9.79	15.08	2	0
High	Master Protein	F1MA89	Cyclin Y OS=Rattus norvegicus OX=10116 GN=Ccny PE=1 SV=2	0	FALSE	7.792	7	2	4	2	1	341	39.3	7.2	11.68	2	0
High	Master Protein	D3ZD09	Cytochrome c oxidase subunit OS=Rattus norvegicus OX=10116 GN=Cox6b1 PE=1 SV=1	0.002	FALSE	4.67	34	2	4	2	1	86	10.1	8.72	8.58	2	0
High	Master Protein	P62898	Cytochrome c, somatic OS=Rattus norvegicus OX=10116 GN=Cycs PE=1 SV=2	0	FALSE	7.981	25	2	4	2	1	105	11.6	9.58	13.47	2	0
High	Master Protein	F1LSK6	Cytochrome P450 20A1 OS=Rattus norvegicus OX=10116 GN=Cyp20a1 PE=1 SV=1	0	FALSE	7.906	11	2	4	2	1	462	51.9	6.76	6.1	2	0
High	Master Protein	Q6Q0N1	Cytosolic non-specific dipeptidase OS=Rattus norvegicus OX=10116 GN=Cndp2 PE=1 SV=1	0.001	FALSE	6.309	7	2	4	2	1	475	52.7	5.66	10.51	2	0
Medium	Master Protein	A0A096P6M7	Anionic trypsin-2-like OS=Rattus norvegicus OX=10116 GN=LOC102554637 PE=4 SV=1	0.016	FALSE	1.787	8	1	3	1	1	246	26.3	5.08	9.58	1	0
High	Master Protein	Q4V8K5	BRO1 domain-containing protein BROX OS=Rattus norvegicus OX=10116 GN=Brox PE=2 SV=1	0.002	FALSE	4.922	4	1	2	1	1	411	46.2	7.68	5.9	1	0
High	Master Protein	B0K014	D-aminoacyl-tRNA deacylase OS=Rattus norvegicus OX=10116 GN=Dtd1 PE=1 SV=1	0	FALSE	9.255	15	2	4	2	1	209	23.4	7.87	15.84	2	0
High	Master Protein	Q5RK17	Diablo homolog, mitochondrial OS=Rattus norvegicus OX=10116 GN=Diablo PE=1 SV=1	0	FALSE	10.411	15	2	4	2	1	237	26.9	5.73	18.98	2	0
High	Master Protein	D4A5K6	CAAX prenyl protease OS=Rattus norvegicus OX=10116 GN=Zmpste24 PE=1 SV=1	0.001	FALSE	5.796	6	1	2	1	1	475	54.8	7.23	8.09	1	0
High	Master Protein	A0A0G2K0Y9	Disks large homolog 3 OS=Rattus norvegicus OX=10116 GN=Dlg3 PE=1 SV=1	0	FALSE	6.966	3	2	4	2	1	867	95.9	7.74	13.92	2	0
High	Master Protein	F1M3W5	Dmx-like 2 OS=Rattus norvegicus OX=10116 GN=Dmxl2 PE=1 SV=3	0.002	FALSE	4.649	1	2	4	2	1	3056	341.1	6.38	10.39	2	0
High	Master Protein	F1LPT4	Calcium/calmodulin-dependent protein kinase kinase 2 OS=Rattus norvegicus OX=10116 GN=Camkk2 PE=1 SV=3	0.002	FALSE	3.804	2	1	2	1	1	588	64.7	6.1	2.83	1	0
High	Master Protein	B1WC84	Canopy 4 homolog (Zebrafish) OS=Rattus norvegicus OX=10116 GN=Cnpy4 PE=1 SV=1	0.003	FALSE	3.604	6	1	2	1	1	247	28.4	4.86	8.47	1	0
High	Master Protein	B0K030	DnaJ (Hsp40) homolog, subfamily B, member 1 (Predicted), isoform CRA_b OS=Rattus norvegicus OX=10116 GN=Dnajb1 PE=1 SV=1	0.002	FALSE	4.99	6	2	4	2	1	340	38.1	8.63	9.72	2	0
High	Master Protein	Q4QQS6	Dolichyl-phosphate beta-glucosyltransferase OS=Rattus norvegicus OX=10116 GN=Alg5 PE=1 SV=1	0.001	FALSE	5.915	12	2	4	2	1	324	36.8	8.65	17.83	2	0
High	Master Protein	D4A1B8	Dynactin subunit 3 OS=Rattus norvegicus OX=10116 GN=Dctn3 PE=1 SV=1	0.002	FALSE	5.028	16	2	4	2	1	186	21.1	5.71	10.79	2	0
High	Master Protein	Q5D023	Dynein light intermediate chain OS=Rattus norvegicus OX=10116 GN=Dync1li2 PE=1 SV=1	0	FALSE	9.963	10	2	4	2	1	492	54.1	6.16	13.47	2	0
High	Master Protein	D4A772	Dystrobrevin OS=Rattus norvegicus OX=10116 GN=Dtna PE=1 SV=3	0	FALSE	11.99	7	2	4	2	1	626	70.9	8.54	19.57	2	0
High	Master Protein	Q568Y3	E3 ubiquitin-protein ligase RNF185 OS=Rattus norvegicus OX=10116 GN=Rnf185 PE=2 SV=1	0.002	FALSE	4.446	14	2	4	2	1	192	20.5	6.52	9.08	2	0
High	Master Protein	F1M7N2	Ectonucleoside triphosphate diphosphohydrolase 2 OS=Rattus norvegicus OX=10116 GN=Entpd2 PE=1 SV=1	0	FALSE	12.496	9	2	4	2	1	545	60	7.43	21.73	2	0
High	Master Protein	D3ZNV6	ELMO domain-containing 2 OS=Rattus norvegicus OX=10116 GN=Elmod2 PE=1 SV=1	0	FALSE	10.991	13	2	4	2	1	293	34.8	8.57	15.98	2	0
High	Master Protein	D4ABX9	ER membrane protein complex subunit 6 OS=Rattus norvegicus OX=10116 GN=Emc6 PE=1 SV=1	0.002	FALSE	5.495	17	2	4	2	1	110	12	10.07	11.04	2	0
High	Master Protein	Q6AYS3	Carboxypeptidase OS=Rattus norvegicus OX=10116 GN=Ctsa PE=1 SV=1	0.007	FALSE	2.792	2	1	2	1	1	456	51.2	5.24	6.21	1	0
High	Master Protein	Q6AYD5	Eukaryotic peptide chain release factor GTP-binding subunit ERF3B-like OS=Rattus norvegicus OX=10116 GN=Gspt1 PE=1 SV=1	0	FALSE	8.129	4	2	4	2	1	636	68.7	5.21	12.68	2	0
High	Master Protein	A0JPM9	Eukaryotic translation initiation factor 3 subunit J OS=Rattus norvegicus OX=10116 GN=Eif3j PE=1 SV=1	0	FALSE	11.728	21	2	4	2	1	259	29.2	4.81	14.94	2	0
High	Master Protein	Q5XIC2	Evolutionarily conserved signaling intermediate in Toll pathway, mitochondrial OS=Rattus norvegicus OX=10116 GN=Ecsit PE=1 SV=1	0	FALSE	10.017	7	2	4	2	1	434	49.6	6.43	8.02	2	0
High	Master Protein	P55213	Caspase-3 OS=Rattus norvegicus OX=10116 GN=Casp3 PE=2 SV=2	0.007	FALSE	2.548	4	1	2	1	1	277	31.5	6.35	5.35	1	0
High	Master Protein	F1LMB9	Exocyst complex component 2 OS=Rattus norvegicus OX=10116 GN=Exoc2 PE=1 SV=1	0	FALSE	11.056	3	2	4	2	1	924	104	7.17	11.69	2	0
High	Master Protein	B2GV35	Galactosylgalactosylxylosylprotein 3-beta-glucuronosyltransferase OS=Rattus norvegicus OX=10116 GN=B3gat3 PE=1 SV=1	0.002	FALSE	4.835	14	2	4	2	1	335	37.1	8.98	8.05	2	0
High	Master Protein	Q6EV70	GDP-fucose protein O-fucosyltransferase 1 OS=Rattus norvegicus OX=10116 GN=Pofut1 PE=1 SV=1	0.002	FALSE	4.418	7	2	4	2	1	395	45	8.53	2.01	2	0
High	Master Protein	Q63228	Glia maturation factor beta OS=Rattus norvegicus OX=10116 GN=Gmfb PE=1 SV=2	0	FALSE	20.264	28	2	4	2	1	142	16.7	5.44	21.31	2	0
High	Master Protein	Q1M168	Caytaxin OS=Rattus norvegicus OX=10116 GN=Atcay PE=1 SV=1	0.006	FALSE	2.599	4	1	2	1	1	372	42.1	4.65	5.68	1	0
High	Master Protein	Q9JL55	Glycerophosphodiester phosphodiesterase 1 OS=Rattus norvegicus OX=10116 GN=Gde1 PE=1 SV=2	0.002	FALSE	5.574	7	2	4	2	1	331	37.6	6.74	11.84	2	0
High	Master Protein	F1LSA1	CD44 antigen OS=Rattus norvegicus OX=10116 GN=Cd44 PE=1 SV=1	0.002	FALSE	3.735	2	1	2	1	1	779	85.6	4.89	6.34	1	0
High	Master Protein	A0A0G2K2Q2	Glycine C-acetyltransferase OS=Rattus norvegicus OX=10116 GN=Gcat PE=1 SV=1	0	FALSE	9.155	6	2	4	2	1	416	45.2	7.65	14.79	2	0
High	Master Protein	A0A0G2JSH4	Glycogen synthase kinase-3 beta OS=Rattus norvegicus OX=10116 GN=Gsk3b PE=1 SV=1	0	FALSE	15.14	12	2	4	2	1	420	46.7	8.78	11.76	2	0
High	Master Protein	Q6AYM8	Glycosylphosphatidylinositol anchor attachment 1 OS=Rattus norvegicus OX=10116 GN=Gpaa1 PE=1 SV=1	0	FALSE	9.488	4	2	4	2	1	621	67.9	8.24	6.01	2	0
High	Master Protein	G3V8G5	Golgi apparatus protein 1 OS=Rattus norvegicus OX=10116 GN=Glg1 PE=1 SV=1	0.001	FALSE	5.67	2	2	4	2	1	1171	133.5	6.9	10.95	2	0
High	Master Protein	D4AAE9	CDGSH iron sulfur domain 2 OS=Rattus norvegicus OX=10116 GN=Cisd2 PE=1 SV=1	0.001	FALSE	5.896	18	1	2	1	1	135	15.3	9.64	8.73	1	0
High	Master Protein	Q6AYP5	Cell adhesion molecule 1 OS=Rattus norvegicus OX=10116 GN=Cadm1 PE=1 SV=1	0.001	FALSE	6.78	5	1	2	1	1	476	51.8	4.83	9.75	1	0
High	Master Protein	B4F775	Golgi associated PDZ and coiled-coil motif containing (Predicted) OS=Rattus norvegicus OX=10116 GN=Gopc PE=1 SV=1	0	FALSE	7.579	8	2	4	2	1	308	34.1	6.54	11.18	2	0
High	Master Protein	A0A0G2JT50	Growth arrest-specific protein 7 OS=Rattus norvegicus OX=10116 GN=Gas7 PE=4 SV=1	0	FALSE	6.825	3	2	4	2	1	423	48.4	8	11.92	2	0
High	Master Protein	Q5U2U6	Cell death-inducing p53-target protein 1 OS=Rattus norvegicus OX=10116 GN=Cdip1 PE=2 SV=1	0.001	FALSE	6.796	14	1	2	1	1	208	21.8	6.15	8.48	1	0
High	Master Protein	Q4V8C2	Centromere/kinetochore protein zw10 homolog OS=Rattus norvegicus OX=10116 GN=Zw10 PE=2 SV=3	0.001	FALSE	5.927	3	1	2	1	1	777	87.9	6	8.01	1	0
High	Master Protein	D4A1G8	Centrosomal protein 170B OS=Rattus norvegicus OX=10116 GN=Cep170b PE=1 SV=1	0	FALSE	7.662	1	1	2	1	1	1575	171.6	6.73	9.23	1	0
High	Master Protein	D4A022	GTPase-activating protein and VPS9 domains 1 OS=Rattus norvegicus OX=10116 GN=Gapvd1 PE=1 SV=3	0	FALSE	8.182	2	2	4	2	1	1484	165.1	5.19	6.39	2	0
High	Master Protein	P51792	H(+)/Cl(-) exchange transporter 3 OS=Rattus norvegicus OX=10116 GN=Clcn3 PE=2 SV=2	0.001	FALSE	6.713	3	2	4	2	1	818	90.8	6.28	11.36	2	0
High	Master Protein	D4A3X0	Centrosomal protein 192 OS=Rattus norvegicus OX=10116 GN=Cep192 PE=1 SV=3	0.002	FALSE	4.024	1	1	2	1	1	2376	260.8	5.99	7.63	1	0
High	Master Protein	M0RCH6	Charged multivesicular body protein 4B OS=Rattus norvegicus OX=10116 GN=Chmp4b PE=1 SV=2	0.004	FALSE	3.137	12	1	2	1	1	222	24.8	5	9.49	1	0
High	Master Protein	O35162	Heat shock 70 kDa protein 13 OS=Rattus norvegicus OX=10116 GN=Hspa13 PE=1 SV=2	0	FALSE	11.127	8	2	4	2	1	471	51.8	5.63	17.71	2	0
High	Master Protein	Q6P747	Heterochromatin protein 1-binding protein 3 OS=Rattus norvegicus OX=10116 GN=Hp1bp3 PE=1 SV=1	0	FALSE	8.025	5	2	4	2	1	553	60.8	9.67	15.7	2	0
Medium	Master Protein	G3V7G9	Eukaryotic translation initiation factor 3, subunit 6 interacting protein OS=Rattus norvegicus OX=10116 GN=Eif3l PE=1 SV=2	0.011	FALSE	2.328	4	2	3	2	1	382	45.1	9.03	5.48	2	0
High	Master Protein	D4A110	CKLF-like MARVEL transmembrane domain-containing 4 OS=Rattus norvegicus OX=10116 GN=Cmtm4 PE=4 SV=1	0.006	FALSE	2.66	16	1	2	1	1	208	22.8	5.59	4.78	1	0
High	Master Protein	D3ZPL1	Cleavage and polyadenylation specificity factor subunit 6 OS=Rattus norvegicus OX=10116 GN=Cpsf6 PE=1 SV=2	0	FALSE	7.286	4	1	2	1	1	551	59.1	7.15	7.99	1	0
High	Master Protein	D4AB01	Histidine triad nucleotide binding protein 2 (Predicted), isoform CRA_a OS=Rattus norvegicus OX=10116 GN=Hint2 PE=1 SV=1	0	FALSE	7.359	35	2	4	2	1	163	17.4	9.42	14.18	2	0
High	Master Protein	F1M978	Inositol-1-monophosphatase OS=Rattus norvegicus OX=10116 GN=Impa1 PE=1 SV=1	0	FALSE	8.941	12	2	4	2	1	277	30.5	5.29	16.12	2	0
High	Master Protein	P49134	Integrin beta-1 OS=Rattus norvegicus OX=10116 GN=Itgb1 PE=2 SV=1	0	FALSE	7.325	6	2	4	2	1	799	88.4	6.07	9.89	2	0
High	Master Protein	Q6AXU6	Jupiter microtubule associated homolog 1 OS=Rattus norvegicus OX=10116 GN=JPT1 PE=1 SV=3	0	FALSE	14.027	40	2	4	2	1	149	15.6	5.12	24.35	2	0
High	Master Protein	P17046	Lysosome-associated membrane glycoprotein 2 OS=Rattus norvegicus OX=10116 GN=Lamp2 PE=1 SV=3	0	FALSE	7.135	7	2	4	2	1	411	45.1	7.88	14.51	2	0
High	Master Protein	M0R7V3	MICOS complex subunit OS=Rattus norvegicus OX=10116 GN=Apoo PE=1 SV=2	0.001	FALSE	5.674	23	2	4	2	1	198	22.6	9.23	9.98	2	0
High	Master Protein	Q5XIT1	Microtubule-associated protein RP/EB family member 3 OS=Rattus norvegicus OX=10116 GN=Mapre3 PE=1 SV=1	0	FALSE	8.274	9	2	4	2	1	281	31.9	5.54	4.1	2	0
High	Master Protein	D3Z900	Mitochondrial amidoxime reducing component 2 OS=Rattus norvegicus OX=10116 GN=Marc2 PE=1 SV=2	0.001	FALSE	6.367	6	2	4	2	1	338	38.2	8.68	11.63	2	0
High	Master Protein	D4A416	CLPTM1-like OS=Rattus norvegicus OX=10116 GN=Clptm1l PE=1 SV=1	0.004	FALSE	3.099	3	1	2	1	1	539	62.3	8.92	6.65	1	0
High	Master Protein	Q5XII9	Mitochondrial fission regulator 1-like OS=Rattus norvegicus OX=10116 GN=Mtfr1l PE=1 SV=1	0.001	FALSE	5.827	9	2	4	2	1	289	31.7	6.1	12.23	2	0
High	Master Protein	Q3B8R7	Mitochondrial ribosomal protein L47 OS=Rattus norvegicus OX=10116 GN=Mrpl47 PE=1 SV=1	0	FALSE	6.984	11	2	4	2	1	252	29.6	10.17	14.59	2	0
High	Master Protein	A0A0G2K8L9	Mitochondrial ribosomal protein S28 OS=Rattus norvegicus OX=10116 GN=Mrps28 PE=1 SV=1	0	FALSE	15.952	22	2	4	2	1	187	20.6	8.63	19.68	2	0
High	Master Protein	F1MAP4	Multiple EGF-like domains 10 OS=Rattus norvegicus OX=10116 GN=Megf10 PE=4 SV=1	0	FALSE	7.697	2	2	4	2	1	1145	122.7	7.01	14.27	2	0
High	Master Protein	B2GV96	Coiled-coil domain-containing 115 OS=Rattus norvegicus OX=10116 GN=Ccdc115 PE=1 SV=1	0.002	FALSE	5.55	11	1	2	1	1	180	19.8	8.84	7.01	1	0
High	Master Protein	Q07310	Neurexin-3 OS=Rattus norvegicus OX=10116 GN=Nrxn3 PE=1 SV=1	0.001	FALSE	6.036	3	2	4	2	1	1578	173.9	6.61	2.86	2	0
High	Master Protein	A0A0G2JZB8	Neuronal membrane glycoprotein M6-b OS=Rattus norvegicus OX=10116 GN=Gpm6b PE=3 SV=1	0	FALSE	18.978	7	2	4	2	1	291	31.5	5.95	21.4	2	0
High	Master Protein	Q3KR51	Neuronal vesicle trafficking-associated protein 2 OS=Rattus norvegicus OX=10116 GN=Nsg2 PE=1 SV=1	0	FALSE	9.303	23	2	4	2	1	171	19	9.39	18.24	2	0
High	Master Protein	Q6PEB9	Coiled-coil domain-containing protein 127 OS=Rattus norvegicus OX=10116 GN=Ccdc127 PE=2 SV=2	0.004	FALSE	3.18	5	1	2	1	1	260	30.5	9.03	6.45	1	0
High	Master Protein	D3ZGM5	Coiled-coil domain-containing protein 167 OS=Rattus norvegicus OX=10116 GN=Ccdc167 PE=1 SV=1	0.002	FALSE	5.071	12	1	2	1	1	97	11.4	9.23	10.31	1	0
High	Master Protein	D3ZKX1	Coiled-coil domain-containing protein 53 OS=Rattus norvegicus OX=10116 GN=Washc3 PE=1 SV=1	0.003	FALSE	3.333	13	1	2	1	1	194	21.1	4.49	7.37	1	0
High	Master Protein	Q4QQU9	Osteoclastogenesis-associated transmembrane protein 1 OS=Rattus norvegicus OX=10116 GN=Ostm1 PE=1 SV=1	0.002	FALSE	5.511	7	2	4	2	1	338	37.9	7.44	12.2	2	0
High	Master Protein	D4A305	Coiled-coil domain-containing protein 58 OS=Rattus norvegicus OX=10116 GN=Ccdc58 PE=1 SV=1	0.002	FALSE	4.762	10	1	2	1	1	144	16.7	8.16	7.33	1	0
High	Master Protein	Q6P9U3	COMM domain-containing protein 3 OS=Rattus norvegicus OX=10116 GN=Commd3 PE=1 SV=1	0.002	FALSE	4.354	11	1	2	1	1	195	21.9	5.58	7.67	1	0
High	Master Protein	A0A0G2KAA3	Complex I-B9 OS=Rattus norvegicus OX=10116 GN=Ndufa3 PE=1 SV=1	0.003	FALSE	3.274	29	1	2	1	1	91	10.2	9.41	7.27	1	0
High	Master Protein	D4A7L4	Complex I-ESSS OS=Rattus norvegicus OX=10116 GN=Ndufb11 PE=1 SV=1	0.005	FALSE	2.971	16	1	2	1	1	151	17.6	5.24	5.28	1	0
High	Master Protein	P45479	Palmitoyl-protein thioesterase 1 OS=Rattus norvegicus OX=10116 GN=Ppt1 PE=1 SV=1	0	FALSE	11.408	11	2	4	2	1	306	34.4	7.43	14.95	2	0
High	Master Protein	Q4KLH4	Paraspeckle component 1 OS=Rattus norvegicus OX=10116 GN=Pspc1 PE=1 SV=1	0.001	FALSE	6.197	5	2	4	2	1	522	58.7	6.67	15.35	2	0
High	Master Protein	M0R715	Patatin-like phospholipase domain-containing 6 OS=Rattus norvegicus OX=10116 GN=Pnpla6 PE=1 SV=1	0	FALSE	9.33	3	2	4	2	1	1354	149.3	7.9	14.61	2	0
High	Master Protein	A0A0G2JU15	Pentatricopeptide repeat domain 3 OS=Rattus norvegicus OX=10116 GN=Ptcd3 PE=1 SV=1	0	FALSE	7.713	5	2	4	2	1	747	84.5	6.62	14.72	2	0
High	Master Protein	Q6DGG0	Peptidyl-prolyl cis-trans isomerase D OS=Rattus norvegicus OX=10116 GN=Ppid PE=1 SV=3	0	FALSE	12.841	9	2	4	2	1	370	40.7	7.17	12.64	2	0
High	Master Protein	G3V8J5	PH and SEC7 domain-containing protein 1 OS=Rattus norvegicus OX=10116 GN=Psd PE=1 SV=1	0	FALSE	7.665	5	2	4	2	1	1023	109.5	6.96	12.7	2	0
High	Master Protein	A0A1B0GWQ7	Component 3 of promoter of RISC OS=Rattus norvegicus OX=10116 GN=Tsn PE=1 SV=1	0.002	FALSE	4.76	4	1	2	1	1	282	31.9	9.2	6.49	1	0
High	Master Protein	D4ACN8	Plasminogen receptor (KT) OS=Rattus norvegicus OX=10116 GN=Plgrkt PE=1 SV=1	0.001	FALSE	5.737	28	2	4	2	1	147	17.3	9.5	17.7	2	0
High	Master Protein	Q2IBD4	Cortactin-binding protein 2 OS=Rattus norvegicus OX=10116 GN=Cttnbp2 PE=1 SV=1	0.003	FALSE	3.471	1	1	2	1	1	1649	178.7	8.1	6.37	1	0
High	Master Protein	A0A0G2JU25	Polypeptide N-acetylgalactosaminyltransferase OS=Rattus norvegicus OX=10116 GN=Galnt2 PE=1 SV=1	0	FALSE	7.333	4	2	4	2	1	542	61.8	7.94	13.41	2	0
High	Master Protein	D4ADF5	Programmed cell death 5 OS=Rattus norvegicus OX=10116 GN=Pdcd5 PE=1 SV=1	0	FALSE	19.168	37	2	4	2	1	125	14.2	5.68	17.52	2	0
High	Master Protein	A0A140TAF7	Protein O-glucosyltransferase 1 OS=Rattus norvegicus OX=10116 GN=Poglut1 PE=1 SV=1	0.002	FALSE	4.509	5	2	4	2	1	454	52.8	9.04	6.19	2	0
High	Master Protein	Q9EQH5	C-terminal-binding protein 2 OS=Rattus norvegicus OX=10116 GN=Ctbp2 PE=1 SV=2	0.002	FALSE	4.859	4	1	2	1	1	445	49	6.95	3.31	1	0
High	Master Protein	B5DF89	Cullin-3 OS=Rattus norvegicus OX=10116 GN=Cul3 PE=1 SV=2	0.002	FALSE	3.837	2	1	2	1	1	768	88.9	8.48	7.07	1	0
High	Master Protein	F7EN52	Cyp46a1 protein OS=Rattus norvegicus OX=10116 GN=Cyp46a1 PE=2 SV=2	0.008	FALSE	2.388	2	1	2	1	1	500	56.7	9.03	4.63	1	0
High	Master Protein	B2GV57	Cysteinyl-tRNA synthetase OS=Rattus norvegicus OX=10116 GN=Cars2 PE=1 SV=1	0.005	FALSE	2.95	3	1	2	1	1	550	60.9	8.29	6.14	1	0
High	Master Protein	Q566E5	Protein O-glucosyltransferase 3 OS=Rattus norvegicus OX=10116 GN=Poglut3 PE=2 SV=1	0	FALSE	8.882	6	2	4	2	1	508	58.7	8.31	12	2	0
High	Master Protein	P35171	Cytochrome c oxidase subunit 7A2, mitochondrial OS=Rattus norvegicus OX=10116 GN=Cox7a2 PE=1 SV=1	0	FALSE	7.373	40	1	2	1	1	83	9.3	10.27	9.72	1	0
High	Master Protein	Q5RKH6	Protein OS-9 OS=Rattus norvegicus OX=10116 GN=Os9 PE=1 SV=1	0.001	FALSE	6.012	4	2	4	2	1	666	75.3	4.83	12.09	2	0
High	Master Protein	D3ZC07	Protein SET OS=Rattus norvegicus OX=10116 GN=Pkn3 PE=1 SV=3	0	FALSE	10.484	5	2	4	2	1	958	107.1	7.91	18.73	2	0
High	Master Protein	D3ZYX8	Cytochrome c oxidase subunit 7A2-like OS=Rattus norvegicus OX=10116 GN=Cox7a2l PE=1 SV=1	0.005	FALSE	3.011	12	1	2	1	1	120	13.3	9.74	6.09	1	0
High	Master Protein	O08651	D-3-phosphoglycerate dehydrogenase OS=Rattus norvegicus OX=10116 GN=Phgdh PE=1 SV=3	0.001	FALSE	5.798	4	1	2	1	1	533	56.5	6.71	12.21	1	0
High	Master Protein	B2RZD5	RCG41580, isoform CRA_a OS=Rattus norvegicus OX=10116 GN=Rpl22l1 PE=2 SV=1	0	FALSE	8.779	30	2	4	2	1	122	14.5	9.45	14.9	2	0
High	Master Protein	D4A7Z2	Ribosomal protein L37 OS=Rattus norvegicus OX=10116 PE=3 SV=2	0.002	FALSE	4.162	18	2	4	2	1	97	11.1	11.74	7.41	2	0
High	Master Protein	Q498D8	Ring-box 1 OS=Rattus norvegicus OX=10116 GN=Rbx1 PE=1 SV=1	0	FALSE	7.926	27	2	4	2	1	108	12.3	6.96	8.85	2	0
High	Master Protein	G3V8T5	RuvB-like helicase OS=Rattus norvegicus OX=10116 GN=Ruvbl2 PE=1 SV=1	0	FALSE	9.282	5	2	4	2	1	463	51.1	5.64	13.73	2	0
High	Master Protein	A0A0G2JTA1	Serine/threonine-protein phosphatase 2A 56 kDa regulatory subunit OS=Rattus norvegicus OX=10116 GN=Ppp2r5e PE=1 SV=1	0	FALSE	8.65	7	2	4	2	1	467	54.7	6.95	5.37	2	0
High	Master Protein	A0A0G2K8D6	DCN1-like protein OS=Rattus norvegicus OX=10116 GN=Dcun1d1 PE=1 SV=1	0.003	FALSE	3.646	3	1	2	1	1	273	31.6	5.48	6.27	1	0
High	Master Protein	P53042	Serine/threonine-protein phosphatase 5 OS=Rattus norvegicus OX=10116 GN=Ppp5c PE=1 SV=1	0	FALSE	12.284	5	2	4	2	1	499	56.9	6.2	17.56	2	0
High	Master Protein	Q5EB62	Solute carrier family 25 member 46 OS=Rattus norvegicus OX=10116 GN=Slc25a46 PE=1 SV=2	0	FALSE	7.575	12	2	4	2	1	418	46.2	7.81	13.04	2	0
High	Master Protein	Q6AXY8	Dehydrogenase/reductase (SDR family) member 1 OS=Rattus norvegicus OX=10116 GN=Dhrs1 PE=1 SV=1	0.004	FALSE	3.173	4	1	2	1	1	313	34	8.21	5.23	1	0
High	Master Protein	Q5BQE6	Delta(24)-sterol reductase OS=Rattus norvegicus OX=10116 GN=Dhcr24 PE=2 SV=2	0.004	FALSE	3.119	2	1	2	1	1	516	60	7.94	5.86	1	0
High	Master Protein	B5DEY8	Sorting nexin OS=Rattus norvegicus OX=10116 GN=Snx6 PE=1 SV=1	0.001	FALSE	6.623	8	2	4	2	1	406	46.6	6.16	12.96	2	0
High	Master Protein	A0A0G2K4X8	S-phase kinase-associated protein 1 OS=Rattus norvegicus OX=10116 GN=Skp1 PE=1 SV=1	0	FALSE	14.055	11	2	4	2	1	165	18.9	4.54	15.76	2	0
High	Master Protein	B2GUY4	Dematin actin-binding protein OS=Rattus norvegicus OX=10116 GN=Dmtn PE=1 SV=1	0.002	FALSE	4.84	5	1	2	1	1	354	39.5	7.02	6.57	1	0
High	Master Protein	B5DEL3	Tetratricopeptide repeat protein 17 OS=Rattus norvegicus OX=10116 GN=Ttc17 PE=1 SV=1	0.002	FALSE	5.215	2	2	4	2	1	1198	135.6	6.47	10.7	2	0
High	Master Protein	D3ZU54	Density-regulated protein OS=Rattus norvegicus OX=10116 GN=Denr PE=1 SV=3	0.002	FALSE	4.367	13	1	2	1	1	194	21.8	5.43	6.54	1	0
High	Master Protein	Q5XI17	Threonyl-tRNA synthetase OS=Rattus norvegicus OX=10116 GN=Tarsl2 PE=2 SV=1	0.001	FALSE	6.502	3	2	4	2	1	553	64.1	7.8	11.69	2	0
High	Master Protein	Q5PQX1	Torsin-1A-interacting protein 1 OS=Rattus norvegicus OX=10116 GN=Tor1aip1 PE=1 SV=1	0	FALSE	14.423	7	2	4	2	1	583	65.6	6.42	19.88	2	0
High	Master Protein	D3ZH14	Transmembrane and coiled-coil domain family 1 OS=Rattus norvegicus OX=10116 GN=Tmcc1 PE=1 SV=1	0	FALSE	8.139	5	2	4	2	1	649	71.6	6.55	15.8	2	0
High	Master Protein	Q66H79	Tripartite motif protein 32 OS=Rattus norvegicus OX=10116 GN=Trim32 PE=1 SV=1	0.001	FALSE	6.363	3	2	4	2	1	655	72.1	6.9	13.84	2	0
High	Master Protein	P97554	DnaJ homolog subfamily B member 9 OS=Rattus norvegicus OX=10116 GN=Dnajb9 PE=2 SV=2	0.001	FALSE	5.841	5	1	2	1	1	222	25.7	8.78	9.24	1	0
High	Master Protein	D3ZNQ6	Ubiquitin-conjugating enzyme E2M OS=Rattus norvegicus OX=10116 GN=Ube2m PE=1 SV=1	0.002	FALSE	4.883	20	2	4	2	1	183	20.9	7.69	3.94	2	0
High	Master Protein	M0R8C6	Urea transporter OS=Rattus norvegicus OX=10116 GN=Slc14a1 PE=3 SV=1	0	FALSE	8.098	6	2	4	2	1	386	42.2	7.71	11.49	2	0
High	Master Protein	Q497A2	D-serine modulator-1 OS=Rattus norvegicus OX=10116 GN=Slc35b2 PE=1 SV=1	0.007	FALSE	2.813	3	1	2	1	1	431	47.3	9.29	7.28	1	0
High	Master Protein	F1LQ22	USE1-like protein OS=Rattus norvegicus OX=10116 GN=Use1 PE=1 SV=2	0	FALSE	10.494	16	2	4	2	1	270	30.5	9.11	9.7	2	0
High	Master Protein	D3ZTB4	Vacuolar protein sorting-associated protein 11 homolog OS=Rattus norvegicus OX=10116 GN=Vps11 PE=1 SV=1	0	FALSE	8.334	5	2	4	2	1	878	101.1	7.01	12.19	2	0
High	Master Protein	P36506	Dual specificity mitogen-activated protein kinase kinase 2 OS=Rattus norvegicus OX=10116 GN=Map2k2 PE=1 SV=1	0.002	FALSE	3.848	3	1	2	1	1	400	44.3	7.09	6.1	1	0
High	Master Protein	Q00972	[3-methyl-2-oxobutanoate dehydrogenase [lipoamide]] kinase, mitochondrial OS=Rattus norvegicus OX=10116 GN=Bckdk PE=1 SV=2	0.001	FALSE	5.896	5	2	3	2	1	412	46.4	8.76	8.32	2	0
High	Master Protein	D3ZEH9	E3 ubiquitin-protein ligase MGRN1 OS=Rattus norvegicus OX=10116 GN=Mgrn1 PE=1 SV=1	0	FALSE	7.496	3	1	2	1	1	554	60.9	5.1	9.01	1	0
High	Master Protein	Q5XI37	28S ribosomal protein S15, mitochondrial OS=Rattus norvegicus OX=10116 GN=Mrps15 PE=2 SV=1	0.001	FALSE	6.644	11	2	3	2	1	257	29.7	10.2	10.07	2	0
High	Master Protein	F6Q5K7	28S ribosomal protein S18-2, mitochondrial OS=Rattus norvegicus OX=10116 GN=Mrps18b PE=1 SV=1	0.001	FALSE	6.303	16	2	3	2	1	257	29.1	8.81	9.36	2	0
High	Master Protein	Q5I0K8	28S ribosomal protein S7, mitochondrial OS=Rattus norvegicus OX=10116 GN=Mrps7 PE=2 SV=2	0.001	FALSE	6.036	10	2	3	2	1	242	28.2	10.02	2.68	2	0
High	Master Protein	Q8CHM7	2-hydroxyacyl-CoA lyase 1 OS=Rattus norvegicus OX=10116 GN=Hacl1 PE=1 SV=1	0	FALSE	8.531	7	2	3	2	1	581	63.6	7.33	12.28	2	0
High	Master Protein	A0A0G2K9T1	E3 ubiquitin-protein ligase OS=Rattus norvegicus OX=10116 GN=Itch PE=1 SV=1	0.005	FALSE	3.062	1	1	2	1	1	882	100.8	6.34	5.24	1	0
High	Master Protein	Q7M0E7	39S ribosomal protein L14, mitochondrial OS=Rattus norvegicus OX=10116 GN=Mrpl14 PE=1 SV=2	0.002	FALSE	4.385	19	2	3	2	1	145	15.9	10.8	8.3	2	0
High	Master Protein	A0A0H2UHT3	39S ribosomal protein L22, mitochondrial OS=Rattus norvegicus OX=10116 GN=Mrpl22 PE=1 SV=1	0.001	FALSE	5.653	12	2	3	2	1	223	25.8	10.14	9.71	2	0
High	Master Protein	G3V6R7	3-oxoacyl-[acyl-carrier-protein] synthase, mitochondrial OS=Rattus norvegicus OX=10116 GN=Oxsm PE=1 SV=1	0	FALSE	7.054	14	2	3	2	1	456	48	7.34	11.48	2	0
High	Master Protein	B0BN81	40S ribosomal protein S5 OS=Rattus norvegicus OX=10116 GN=Rps5 PE=1 SV=1	0.002	FALSE	5.384	9	2	3	2	1	204	22.9	9.72	8.92	2	0
High	Master Protein	D4A3D4	Abhydrolase domain containing 3 (Predicted) OS=Rattus norvegicus OX=10116 GN=Abhd3 PE=3 SV=2	0.002	FALSE	4.37	6	2	3	2	1	411	46.2	7.84	8.05	2	0
High	Master Protein	A1L108	Actin-related protein 2/3 complex subunit 5-like protein OS=Rattus norvegicus OX=10116 GN=Arpc5l PE=1 SV=2	0.001	FALSE	5.742	26	2	3	2	1	153	17	6.8	9.81	2	0
High	Master Protein	Q920R3	Acyl-CoA (8-3)-desaturase OS=Rattus norvegicus OX=10116 GN=Fads1 PE=1 SV=1	0.001	FALSE	6.265	9	2	3	2	1	447	52.4	9.14	9.62	2	0
High	Master Protein	Q9WUS0	Adenylate kinase 4, mitochondrial OS=Rattus norvegicus OX=10116 GN=Ak4 PE=2 SV=1	0.002	FALSE	4.38	13	2	3	2	1	223	25.2	8.02	10.36	2	0
High	Master Protein	F1LNS0	A-kinase anchor protein SPHKAP OS=Rattus norvegicus OX=10116 GN=Sphkap PE=1 SV=3	0	FALSE	13.943	3	2	3	2	1	1708	187	5.1	13.23	2	0
High	Master Protein	Q5PPK9	EARP and GARP complex-interacting protein 1 OS=Rattus norvegicus OX=10116 GN=Eipr1 PE=1 SV=1	0.002	FALSE	3.989	4	1	2	1	1	386	43.1	5.1	5.6	1	0
High	Master Protein	O35964	Endophilin-A2 OS=Rattus norvegicus OX=10116 GN=Sh3gl1 PE=1 SV=1	0.006	FALSE	2.666	4	1	2	1	1	368	41.5	5.6	6.21	1	0
High	Master Protein	M0R5H1	Enhancer trap locus 4 OS=Rattus norvegicus OX=10116 GN=Etl4 PE=1 SV=2	0.005	FALSE	2.882	1	1	2	1	1	1958	214.5	8	6.07	1	0
High	Master Protein	F1M049	Ataxin 2 OS=Rattus norvegicus OX=10116 GN=Atxn2 PE=1 SV=3	0.001	FALSE	5.994	3	2	3	2	1	1085	117.2	8.88	9.83	2	0
High	Master Protein	A0A140TAE6	Enoyl-[acyl-carrier-protein] reductase, mitochondrial OS=Rattus norvegicus OX=10116 GN=Mecr PE=1 SV=1	0.003	FALSE	3.256	4	1	2	1	1	373	40.3	8.78	6.17	1	0
High	Master Protein	P07687	Epoxide hydrolase 1 OS=Rattus norvegicus OX=10116 GN=Ephx1 PE=1 SV=1	0.006	FALSE	2.862	4	1	2	1	1	455	52.5	8.51	3.29	1	0
High	Master Protein	Q0ZHH6	Atlastin-3 OS=Rattus norvegicus OX=10116 GN=Atl3 PE=2 SV=2	0.002	FALSE	5.068	5	2	3	2	1	541	60.5	5.8	8.33	2	0
High	Master Protein	P47860	ATP-dependent 6-phosphofructokinase, platelet type OS=Rattus norvegicus OX=10116 GN=Pfkp PE=1 SV=2	0	FALSE	7.434	3	2	3	2	1	788	85.7	7.28	9.97	2	0
High	Master Protein	O35147	Bcl2-associated agonist of cell death OS=Rattus norvegicus OX=10116 GN=Bad PE=1 SV=2	0.002	FALSE	4.696	17	2	3	2	1	205	22.2	8.53	5.36	2	0
High	Master Protein	Q5U3Z5	BRI3-binding protein OS=Rattus norvegicus OX=10116 GN=Bri3bp PE=1 SV=1	0	FALSE	7.925	11	2	3	2	1	253	28.3	8.92	9.46	2	0
High	Master Protein	Q07009	Calpain-2 catalytic subunit OS=Rattus norvegicus OX=10116 GN=Capn2 PE=1 SV=3	0.001	FALSE	5.652	6	2	3	2	1	700	79.9	4.96	8.83	2	0
High	Master Protein	F1LPC6	Carboxypeptidase D OS=Rattus norvegicus OX=10116 GN=Cpd PE=1 SV=2	0.002	FALSE	4.803	2	2	3	2	1	1378	152.5	6.09	7.99	2	0
High	Master Protein	F1LN46	Carnitine O-palmitoyltransferase 1, brain isoform OS=Rattus norvegicus OX=10116 GN=Cpt1c PE=1 SV=1	0	FALSE	7.72	4	2	3	2	1	801	90.1	7.37	8.7	2	0
High	Master Protein	Q6AY20	Cation-dependent mannose-6-phosphate receptor OS=Rattus norvegicus OX=10116 GN=M6pr PE=1 SV=1	0	FALSE	7.355	14	2	3	2	1	278	31.1	5.39	10.04	2	0
High	Master Protein	B1WC33	CDC42 effector protein (Rho GTPase binding) 4 (Predicted), isoform CRA_a OS=Rattus norvegicus OX=10116 GN=Cdc42ep4 PE=1 SV=1	0	FALSE	8.004	16	2	3	2	1	350	37.9	5.62	8.86	2	0
High	Master Protein	Q1WIM1	Cell adhesion molecule 4 OS=Rattus norvegicus OX=10116 GN=Cadm4 PE=1 SV=1	0	FALSE	8.276	7	2	3	2	1	388	42.8	6.3	9.48	2	0
High	Master Protein	D4AE79	Charged multivesicular body protein 1a OS=Rattus norvegicus OX=10116 GN=Chmp1a PE=1 SV=1	0.001	FALSE	6.219	9	2	3	2	1	196	21.6	8.06	9.82	2	0
High	Master Protein	Q5U2V8	ER membrane protein complex subunit 3 OS=Rattus norvegicus OX=10116 GN=Emc3 PE=2 SV=3	0.006	FALSE	2.598	7	1	2	1	1	261	30	6.81	6.43	1	0
High	Master Protein	A0A0G2K2V5	Exocyst complex component 1 OS=Rattus norvegicus OX=10116 GN=Exoc1 PE=1 SV=1	0.002	FALSE	4.314	3	1	2	1	1	721	81.9	6.42	8.25	1	0
High	Master Protein	B2RZB5	Charged multivesicular body protein 2A OS=Rattus norvegicus OX=10116 GN=Chmp2a PE=1 SV=1	0.002	FALSE	3.789	7	2	3	2	1	222	25.1	5.97	7.13	2	0
High	Master Protein	D4A4J0	FACT complex subunit OS=Rattus norvegicus OX=10116 GN=Supt16h PE=1 SV=1	0.002	FALSE	4.875	1	1	2	1	1	1047	119.8	5.66	7.03	1	0
High	Master Protein	F1M8B7	Charged multivesicular body protein 2B OS=Rattus norvegicus OX=10116 GN=Chmp2b PE=1 SV=2	0.002	FALSE	4.37	14	2	3	2	1	213	23.9	8.78	6.35	2	0
High	Master Protein	A0A0G2K5L1	FAT atypical cadherin 1 OS=Rattus norvegicus OX=10116 GN=Fat1 PE=1 SV=1	0.002	FALSE	4.32	1	1	2	1	1	4601	507	5.01	9.66	1	0
High	Master Protein	P18395	Cold shock domain-containing protein E1 OS=Rattus norvegicus OX=10116 GN=Csde1 PE=2 SV=1	0.002	FALSE	5.213	5	2	3	2	1	798	88.8	6.37	11.12	2	0
High	Master Protein	O35796	Complement component 1 Q subcomponent-binding protein, mitochondrial OS=Rattus norvegicus OX=10116 GN=C1qbp PE=1 SV=2	0	FALSE	14.136	22	2	3	2	1	279	31	4.87	16.58	2	0
High	Master Protein	D3ZEW7	Constitutive NOS OS=Rattus norvegicus OX=10116 GN=Nos1 PE=1 SV=2	0.001	FALSE	5.728	2	2	3	2	1	1463	164.2	7.21	8.36	2	0
High	Master Protein	M0R959	Corrinoid adenosyltransferase OS=Rattus norvegicus OX=10116 GN=Mmab PE=1 SV=1	0	FALSE	12.279	24	2	3	2	1	237	26.2	9.06	14.35	2	0
High	Master Protein	P63035	Cytohesin-2 OS=Rattus norvegicus OX=10116 GN=Cyth2 PE=1 SV=1	0	FALSE	8.453	11	2	3	2	1	400	46.5	5.63	11.29	2	0
High	Master Protein	A0A0G2K264	Death-associated protein 3 OS=Rattus norvegicus OX=10116 GN=Dap3 PE=1 SV=1	0.002	FALSE	4.442	9	2	3	2	1	412	46.6	9.32	5.88	2	0
High	Master Protein	D3ZE85	DOMON domain-containing protein FRRS1L OS=Rattus norvegicus OX=10116 GN=Frrs1l PE=1 SV=1	0.001	FALSE	6.203	9	2	3	2	1	293	32.4	5.43	9.63	2	0
High	Master Protein	Q9QUR2	Dynactin subunit 4 OS=Rattus norvegicus OX=10116 GN=Dctn4 PE=1 SV=1	0.001	FALSE	6.468	7	2	3	2	1	467	53.1	7.72	10.97	2	0
High	Master Protein	A0A0H2UHL1	Fatty acyl-CoA reductase OS=Rattus norvegicus OX=10116 GN=Far1 PE=3 SV=1	0.007	FALSE	2.572	2	1	2	1	1	574	65.6	8.97	7.02	1	0
High	Master Protein	P13803	Electron transfer flavoprotein subunit alpha, mitochondrial OS=Rattus norvegicus OX=10116 GN=Etfa PE=1 SV=4	0	FALSE	9.508	15	2	3	2	1	333	34.9	8.38	11.98	2	0
High	Master Protein	D3ZF97	Endoplasmic reticulum lectin 1 OS=Rattus norvegicus OX=10116 GN=Erlec1 PE=1 SV=2	0	FALSE	8.408	5	2	3	2	1	482	54.6	6.4	9.26	2	0
High	Master Protein	G3V774	F-box only protein 2 OS=Rattus norvegicus OX=10116 GN=Fbxo2 PE=4 SV=1	0	FALSE	9.055	11	1	2	1	1	296	33.7	4.34	13.39	1	0
High	Master Protein	D4A0W1	ER membrane protein complex subunit 4 OS=Rattus norvegicus OX=10116 GN=Emc4 PE=1 SV=1	0.001	FALSE	6.369	14	2	3	2	1	183	20.1	9.17	11.59	2	0
High	Master Protein	Q923V4	F-box only protein 6 OS=Rattus norvegicus OX=10116 GN=Fbxo6 PE=1 SV=1	0.008	FALSE	2.393	4	1	2	1	1	284	32.8	6.86	6.19	1	0
High	Master Protein	Q641X8	Eukaryotic translation initiation factor 3 subunit E OS=Rattus norvegicus OX=10116 GN=Eif3e PE=2 SV=1	0	FALSE	11.478	14	2	3	2	1	445	52.2	6.04	17.56	2	0
High	Master Protein	A0A0G2JZ60	Fibronectin type III and SPRY domain-containing 1-like OS=Rattus norvegicus OX=10116 GN=Fsd1l PE=4 SV=1	0.002	FALSE	4.223	5	2	3	2	1	508	57.1	6.9	7.86	2	0
High	Master Protein	D3ZU85	FERM_C domain-containing protein OS=Rattus norvegicus OX=10116 PE=1 SV=3	0	FALSE	8.405	4	1	2	1	1	794	87.7	9.45	8.78	1	0
High	Master Protein	E9PTY6	FRY microtubule-binding protein OS=Rattus norvegicus OX=10116 GN=Fry PE=1 SV=3	0	FALSE	6.934	1	2	3	2	1	2991	335.3	6.06	8.59	2	0
High	Master Protein	Q91XV6	FXYD domain-containing ion transport regulator 6 OS=Rattus norvegicus OX=10116 GN=Fxyd6 PE=1 SV=1	0	FALSE	9.892	48	2	3	2	1	94	10.4	5.11	13.58	2	0
High	Master Protein	A0A0G2K1I7	FXYD domain-containing ion transport regulator OS=Rattus norvegicus OX=10116 GN=Fxyd6 PE=3 SV=1	0.001	FALSE	6.538	20	2	3	2	1	102	11.2	4.81	10.75	2	0
High	Master Protein	F1LMA4	G protein-coupled receptor kinase OS=Rattus norvegicus OX=10116 GN=Grk2 PE=1 SV=2	0	FALSE	8.499	6	2	3	2	1	652	75.7	7.3	12.94	2	0
High	Master Protein	P18265	Glycogen synthase kinase-3 alpha OS=Rattus norvegicus OX=10116 GN=Gsk3a PE=1 SV=1	0	FALSE	8.634	12	2	3	2	1	483	51	8.82	12.86	2	0
High	Master Protein	A0A0G2JWG6	Golgin B1 OS=Rattus norvegicus OX=10116 GN=Golgb1 PE=1 SV=1	0.002	FALSE	4.127	1	2	3	2	1	3228	368.9	5.06	8.39	2	0
High	Master Protein	D4AD37	Golgi-resident adenosine 3',5'-bisphosphate 3'-phosphatase OS=Rattus norvegicus OX=10116 GN=Bpnt2 PE=3 SV=1	0	FALSE	6.843	7	2	3	2	1	356	38.5	6.62	8.72	2	0
High	Master Protein	A0A0H2UHS9	GRAM domain containing 1A, isoform CRA_a OS=Rattus norvegicus OX=10116 GN=Gramd1a PE=4 SV=1	0.001	FALSE	5.694	6	2	3	2	1	807	89.5	6.43	8.23	2	0
High	Master Protein	D3ZEA0	Fibronectin type III domain containing 3a (Predicted), isoform CRA_a OS=Rattus norvegicus OX=10116 GN=Fndc3a PE=1 SV=2	0.003	FALSE	3.539	1	1	2	1	1	1170	128.9	6.83	5.91	1	0
High	Master Protein	P63219	Guanine nucleotide-binding protein G(I)/G(S)/G(O) subunit gamma-5 OS=Rattus norvegicus OX=10116 GN=Gng5 PE=3 SV=1	0.001	FALSE	5.691	25	2	3	2	1	68	7.3	9.85	11.16	2	0
High	Master Protein	A0A0G2K132	Formin-like 2 OS=Rattus norvegicus OX=10116 GN=Fmnl2 PE=1 SV=1	0.005	FALSE	2.98	1	1	2	1	1	1038	117.9	8.06	6.58	1	0
High	Master Protein	A0A0G2K338	Four and a half LIM domains protein 1 OS=Rattus norvegicus OX=10116 GN=Fhl1 PE=1 SV=1	0.002	FALSE	4.605	4	1	2	1	1	339	37.9	9.09	7.78	1	0
High	Master Protein	P51799	H(+)/Cl(-) exchange transporter 7 OS=Rattus norvegicus OX=10116 GN=Clcn7 PE=2 SV=1	0	FALSE	7.343	4	2	3	2	1	803	88.7	7.27	9.01	2	0
High	Master Protein	B2RYT7	Haloacid dehalogenase-like hydrolase domain-containing protein 3 OS=Rattus norvegicus OX=10116 GN=Hdhd3 PE=1 SV=1	0	FALSE	7.319	18	2	3	2	1	251	27.8	7.01	7.57	2	0
High	Master Protein	A0A0H2UHN2	Isopentenyl-diphosphate Delta-isomerase OS=Rattus norvegicus OX=10116 GN=Idi1 PE=1 SV=1	0	FALSE	13.813	16	2	3	2	1	283	32.5	6.62	15.56	2	0
High	Master Protein	A0A0H2UHS8	FXYD domain-containing ion transport regulator OS=Rattus norvegicus OX=10116 GN=Fxyd1 PE=1 SV=1	0.003	FALSE	3.582	13	1	2	1	1	95	10.6	8.54	5.89	1	0
High	Master Protein	Q5U355	Itfg1 protein OS=Rattus norvegicus OX=10116 GN=Itfg1 PE=1 SV=1	0	FALSE	12.742	8	2	3	2	1	610	67.3	5.67	16.4	2	0
High	Master Protein	Q6IG02	Keratin, type II cytoskeletal 2 epidermal OS=Rattus norvegicus OX=10116 GN=Krt2 PE=3 SV=1	0	FALSE	8.256	6	2	3	2	1	685	69.1	7.69	11.83	2	0
High	Master Protein	Q9QYU4	Ketimine reductase mu-crystallin OS=Rattus norvegicus OX=10116 GN=Crym PE=1 SV=1	0.002	FALSE	3.758	12	2	3	2	1	313	33.5	5.53	7.36	2	0
High	Master Protein	G3V7U4	Lamin-B1 OS=Rattus norvegicus OX=10116 GN=Lmnb1 PE=1 SV=1	0	FALSE	7.697	6	2	3	2	1	587	66.6	5.16	8.35	2	0
High	Master Protein	Q566R4	Leucine repeat adapter protein 25 OS=Rattus norvegicus OX=10116 GN=Fam89b PE=1 SV=1	0	FALSE	6.928	15	2	3	2	1	189	20.2	5.19	11.4	2	0
High	Master Protein	A1L1J9	Lipase maturation factor 2 OS=Rattus norvegicus OX=10116 GN=Lmf2 PE=2 SV=1	0	FALSE	8.277	4	2	3	2	1	702	80.2	10.02	11.85	2	0
High	Master Protein	Q1HAQ0	Lysophosphatidylcholine acyltransferase 1 OS=Rattus norvegicus OX=10116 GN=Lpcat1 PE=1 SV=2	0.002	FALSE	5.446	3	2	3	2	1	534	59.7	6.25	8.61	2	0
High	Master Protein	D4A1Y5	Methenyltetrahydrofolate cyclohydrolase OS=Rattus norvegicus OX=10116 GN=Mthfd2 PE=3 SV=1	0	FALSE	8.215	11	2	3	2	1	349	37.7	8.51	10.27	2	0
High	Master Protein	Q62833	G protein-coupled receptor kinase 5 OS=Rattus norvegicus OX=10116 GN=Grk5 PE=1 SV=1	0.002	FALSE	4.345	3	1	2	1	1	590	67.7	8.19	6.84	1	0
High	Master Protein	P0C5W1	Microtubule-associated protein 1S OS=Rattus norvegicus OX=10116 GN=Map1s PE=1 SV=1	0	FALSE	8.32	3	2	3	2	1	972	102.7	7.11	6.24	2	0
High	Master Protein	Q9JKW1	Mitochondrial import inner membrane translocase subunit Tim22 OS=Rattus norvegicus OX=10116 GN=Timm22 PE=2 SV=2	0.001	FALSE	6.516	30	2	3	2	1	192	19.9	8.24	12.99	2	0
High	Master Protein	D4A4A9	Mitochondrial ribosomal protein L19 OS=Rattus norvegicus OX=10116 GN=Mrpl19 PE=1 SV=1	0	FALSE	9.546	11	2	3	2	1	292	33.6	9.36	11.07	2	0
Medium	Master Protein	F1LYI7	Transmembrane protein 256 OS=Rattus norvegicus OX=10116 GN=Tmem256 PE=1 SV=2	0.013	FALSE	2.009	7	1	3	1	1	113	11.8	8.91	5.93	1	0
High	Master Protein	Q9Z0U4	Gamma-aminobutyric acid type B receptor subunit 1 OS=Rattus norvegicus OX=10116 GN=Gabbr1 PE=1 SV=1	0.001	FALSE	5.784	3	1	2	1	1	991	111.5	8.03	3.61	1	0
High	Master Protein	P08050	Gap junction alpha-1 protein OS=Rattus norvegicus OX=10116 GN=Gja1 PE=1 SV=2	0.001	FALSE	6.449	5	1	2	1	1	382	43	8.76	9.17	1	0
High	Master Protein	D3ZXF8	Mitochondrial ribosomal protein L43 OS=Rattus norvegicus OX=10116 GN=Mrpl43 PE=1 SV=3	0	FALSE	10.461	32	2	3	2	1	156	17.6	10.3	16.46	2	0
High	Master Protein	D3ZQX3	Mitochondrial ribosomal protein S12 OS=Rattus norvegicus OX=10116 GN=Mrps12 PE=1 SV=1	0.002	FALSE	4.091	17	2	3	2	1	139	15.4	10.86	5.34	2	0
High	Master Protein	D3ZIN7	Mitochondrial ribosomal protein S23 OS=Rattus norvegicus OX=10116 GN=Mrps23 PE=1 SV=1	0.002	FALSE	4.539	19	2	3	2	1	177	20.3	9.25	8.24	2	0
High	Master Protein	Q9QYW3	MOB-like protein phocein OS=Rattus norvegicus OX=10116 GN=Mob4 PE=1 SV=1	0	FALSE	7.759	20	2	3	2	1	225	26	5.78	8.87	2	0
High	Master Protein	F1LPT0	Gap junction protein OS=Rattus norvegicus OX=10116 GN=Gjc3 PE=1 SV=1	0.006	FALSE	2.591	8	1	2	1	1	258	29	8.53	6.51	1	0
High	Master Protein	D3ZI74	N-acetyltransferase 14 OS=Rattus norvegicus OX=10116 GN=Nat14 PE=4 SV=1	0.003	FALSE	3.223	8	2	3	2	1	206	21.8	10.74	7.78	2	0
High	Master Protein	G3V7Z4	Glia-derived nexin OS=Rattus norvegicus OX=10116 GN=Serpine2 PE=3 SV=1	0.004	FALSE	3.195	3	1	2	1	1	397	44	9.69	4.91	1	0
High	Master Protein	Q9NQR8	NADH dehydrogenase [ubiquinone] 1 alpha subcomplex assembly factor 4 OS=Rattus norvegicus OX=10116 GN=Ndufaf4 PE=1 SV=1	0.001	FALSE	5.726	13	2	3	2	1	174	20.1	9	7.89	2	0
High	Master Protein	P04041	Glutathione peroxidase 1 OS=Rattus norvegicus OX=10116 GN=Gpx1 PE=1 SV=4	0.005	FALSE	2.913	9	1	2	1	1	201	22.3	7.87	6.43	1	0
High	Master Protein	P62168	Neuronal calcium sensor 1 OS=Rattus norvegicus OX=10116 GN=Ncs1 PE=1 SV=2	0	FALSE	7.09	20	2	3	2	1	190	21.9	4.83	9.55	2	0
High	Master Protein	A0A0G2JU66	Nuclear protein localization protein 4 homolog OS=Rattus norvegicus OX=10116 GN=Nploc4 PE=1 SV=1	0.001	FALSE	6.432	4	2	3	2	1	608	68	6.49	9.34	2	0
High	Master Protein	F1LNF3	Nuclear transcription factor, X-box-binding-like 1 OS=Rattus norvegicus OX=10116 GN=Nfxl1 PE=1 SV=1	0.001	FALSE	6.556	4	2	3	2	1	919	101.8	8.41	10.78	2	0
High	Master Protein	P25977	Nucleolar transcription factor 1 OS=Rattus norvegicus OX=10116 GN=Ubtf PE=1 SV=1	0.002	FALSE	4.818	6	2	3	2	1	764	89.4	5.81	3.32	2	0
High	Master Protein	D3ZQI1	Glutathione peroxidase OS=Rattus norvegicus OX=10116 GN=Gpx7 PE=1 SV=1	0.003	FALSE	3.267	5	1	2	1	1	186	21.1	7.85	5.7	1	0
High	Master Protein	P04904	Glutathione S-transferase alpha-3 OS=Rattus norvegicus OX=10116 GN=Gsta3 PE=1 SV=3	0.007	FALSE	2.693	5	1	2	1	1	221	25.3	8.75	7.21	1	0
Medium	Master Protein	G3V965	1-acylglycerol-3-phosphate O-acyltransferase 5 OS=Rattus norvegicus OX=10116 GN=Agpat5 PE=1 SV=2	0.017	FALSE	1.655	2	1	2	1	1	359	41.5	9.44	4.56	1	0
High	Master Protein	A0A0G2JTY5	Glutathione-dependent dehydroascorbate reductase OS=Rattus norvegicus OX=10116 GN=Gsto2 PE=3 SV=1	0.002	FALSE	4.303	7	1	2	1	1	248	28.4	7.49	9.73	1	0
Medium	Master Protein	G3V8B6	26S proteasome non-ATPase regulatory subunit 1 OS=Rattus norvegicus OX=10116 GN=Psmd1 PE=1 SV=1	0.033	FALSE	1.396	1	1	2	1	1	953	105.6	5.39	5.18	1	0
High	Master Protein	A0A0G2K3V4	O-GlcNAc transferase subunit p110 OS=Rattus norvegicus OX=10116 GN=Ogt PE=1 SV=1	0.001	FALSE	6.481	4	2	3	2	1	1046	116.9	6.7	9.73	2	0
High	Master Protein	D3ZRH1	OXA1L, mitochondrial inner membrane protein OS=Rattus norvegicus OX=10116 GN=Oxa1l PE=1 SV=1	0.002	FALSE	4.94	4	2	3	2	1	433	48	9.72	8.13	2	0
High	Master Protein	Q642B0	Glypican 4 OS=Rattus norvegicus OX=10116 GN=Gpc4 PE=1 SV=1	0.009	FALSE	2.362	1	1	2	1	1	557	62.5	6	4.82	1	0
Medium	Master Protein	Q5PQN9	39S ribosomal protein L38, mitochondrial OS=Rattus norvegicus OX=10116 GN=Mrpl38 PE=2 SV=2	0.013	FALSE	2.147	2	1	2	1	1	380	44.8	7.88	4.62	1	0
High	Master Protein	D3ZUN5	Peptide-O-fucosyltransferase OS=Rattus norvegicus OX=10116 GN=Pofut2 PE=1 SV=1	0	FALSE	7.041	6	2	3	2	1	429	49.5	6.38	9.3	2	0
High	Master Protein	B0BNB0	Golgi transport 1B OS=Rattus norvegicus OX=10116 GN=Golt1b PE=1 SV=1	0.002	FALSE	5.134	11	1	2	1	1	138	15.4	10.36	9.29	1	0
High	Master Protein	B0BNL2	Peptidyl-prolyl cis-trans isomerase OS=Rattus norvegicus OX=10116 GN=Pin1 PE=1 SV=1	0	FALSE	6.833	17	2	3	2	1	165	18.3	8.82	10.24	2	0
Medium	Master Protein	B2RYV8	39S ribosomal protein L52, mitochondrial OS=Rattus norvegicus OX=10116 GN=Mrpl52 PE=1 SV=1	0.011	FALSE	2.334	11	1	2	1	1	122	13.7	11.15	6.11	1	0
High	Master Protein	F1M362	Golgin A7 family, member B OS=Rattus norvegicus OX=10116 GN=Golga7b PE=4 SV=3	0.002	FALSE	4.254	7	1	2	1	1	167	18.3	6.01	6.3	1	0
High	Master Protein	Q5XJW2	Growth arrest and DNA damage-inducible proteins-interacting protein 1 OS=Rattus norvegicus OX=10116 GN=Gadd45gip1 PE=2 SV=2	0.008	FALSE	2.379	4	1	2	1	1	228	26.5	10.02	4.85	1	0
High	Master Protein	Q5HZY2	GTP-binding protein SAR1b OS=Rattus norvegicus OX=10116 GN=Sar1b PE=2 SV=1	0.002	FALSE	4.204	20	1	2	1	1	198	22.4	6.11	11.76	1	0
High	Master Protein	A0A0G2K0X1	Pericentriolar material 1 OS=Rattus norvegicus OX=10116 GN=Pcm1 PE=1 SV=1	0	FALSE	7.52	1	2	3	2	1	2128	239.6	5.05	8.92	2	0
High	Master Protein	F1LPG3	Phosphofurin acidic cluster sorting protein 1 OS=Rattus norvegicus OX=10116 GN=Pacs1 PE=1 SV=1	0.002	FALSE	4.886	3	2	3	2	1	961	104.7	7.55	8.7	2	0
High	Master Protein	G3V8K2	Guanine nucleotide-binding protein subunit gamma OS=Rattus norvegicus OX=10116 GN=Gng3 PE=1 SV=1	0.002	FALSE	5.549	23	1	2	1	1	75	8.3	7.78	9.47	1	0
High	Master Protein	P38652	Phosphoglucomutase-1 OS=Rattus norvegicus OX=10116 GN=Pgm1 PE=1 SV=2	0	FALSE	6.89	8	2	3	2	1	562	61.4	6.76	12.23	2	0
Medium	Master Protein	A0A0G2K3Z5	Acyl-CoA-binding domain-containing protein 5 OS=Rattus norvegicus OX=10116 PE=3 SV=1	0.011	FALSE	2.251	2	1	2	1	1	508	57.1	5.55	0	1	0
High	Master Protein	B3DM92	Phospholipid phosphatase-related protein type 3 OS=Rattus norvegicus OX=10116 GN=Plppr3 PE=2 SV=1	0.002	FALSE	4.688	8	2	3	2	1	716	76.7	5.99	10.67	2	0
High	Master Protein	Q6QBQ4	Phospholipid scramblase 3 OS=Rattus norvegicus OX=10116 GN=Plscr3 PE=1 SV=1	0	FALSE	6.868	10	2	3	2	1	296	31.6	6.64	9.91	2	0
High	Master Protein	Q5I0D5	Phospholysine phosphohistidine inorganic pyrophosphate phosphatase OS=Rattus norvegicus OX=10116 GN=Lhpp PE=2 SV=1	0	FALSE	12.574	10	2	3	2	1	270	29.2	5.39	7.36	2	0
High	Master Protein	F1M2K6	Plakophilin 4 OS=Rattus norvegicus OX=10116 GN=Pkp4 PE=1 SV=2	0.002	FALSE	4.998	3	2	3	2	1	1190	131.4	8.92	7.09	2	0
High	Master Protein	Q6MG06	Guanine nucleotide-binding protein-like 1 OS=Rattus norvegicus OX=10116 GN=Gnl1 PE=1 SV=1	0.002	FALSE	3.711	2	1	2	1	1	607	68.7	5.8	6.01	1	0
High	Master Protein	Q66H20	Polypyrimidine tract-binding protein 2 OS=Rattus norvegicus OX=10116 GN=Ptbp2 PE=1 SV=1	0.001	FALSE	5.645	11	2	3	2	1	531	57.5	8.66	10.86	2	0
Medium	Master Protein	O88917	Adhesion G protein-coupled receptor L1 OS=Rattus norvegicus OX=10116 GN=Adgrl1 PE=1 SV=1	0.03	FALSE	1.442	1	1	2	1	1	1515	166.5	6.64	0	1	0
High	Master Protein	Q6P6S5	Guided entry of tail-anchored proteins factor 1 OS=Rattus norvegicus OX=10116 GN=Get1 PE=1 SV=1	0.001	FALSE	5.757	7	1	2	1	1	174	19.9	9.69	8.69	1	0
High	Master Protein	Q6MGB4	H2-K region expressed gene 4, rat orthologue OS=Rattus norvegicus OX=10116 GN=Slc39a7 PE=1 SV=1	0.003	FALSE	3.623	4	1	2	1	1	468	49.5	6.99	7.21	1	0
High	Master Protein	D4ADD3	HECT-type E3 ubiquitin transferase OS=Rattus norvegicus OX=10116 GN=Hecw2 PE=1 SV=1	0.002	FALSE	5.382	1	1	2	1	1	1578	176.4	5.39	7.38	1	0
High	Master Protein	A0A0G2JUC9	HECT-type E3 ubiquitin transferase OS=Rattus norvegicus OX=10116 GN=Herc2 PE=1 SV=1	0.007	FALSE	2.572	0	1	2	1	1	4836	527.1	6.24	4.99	1	0
Medium	Master Protein	D3ZJF9	Alpha-galactosidase OS=Rattus norvegicus OX=10116 GN=Gla PE=1 SV=2	0.013	FALSE	2.171	2	1	2	1	1	420	47.5	5.72	4.51	1	0
High	Master Protein	Q99ND8	Ppm1b protein OS=Rattus norvegicus OX=10116 GN=Ppm1b PE=1 SV=1	0.005	FALSE	3.07	7	2	3	2	1	465	51	5.06	10	2	0
High	Master Protein	Q923W4	Hepatoma-derived growth factor-related protein 3 OS=Rattus norvegicus OX=10116 GN=Hdgfl3 PE=1 SV=1	0.005	FALSE	3.044	6	1	2	1	1	202	22.4	8.4	5.47	1	0
High	Master Protein	B2GV65	HIG1 domain family, member 2A OS=Rattus norvegicus OX=10116 GN=Higd2a PE=2 SV=1	0	FALSE	7.715	38	1	2	1	1	106	11.4	9.79	4.85	1	0
High	Master Protein	B2RYS6	Hypoxanthine phosphoribosyltransferase OS=Rattus norvegicus OX=10116 GN=Prtfdc1 PE=1 SV=1	0.007	FALSE	2.545	4	1	2	1	1	225	25.5	6.3	2.3	1	0
High	Master Protein	Q6QI86	Immediate early response 3-interacting protein 1 OS=Rattus norvegicus OX=10116 GN=Hdhd2 PE=1 SV=1	0.002	FALSE	4.846	4	1	2	1	1	384	42.4	7.34	8.01	1	0
Medium	Master Protein	Q5BJT0	Arginine and glutamate-rich protein 1 OS=Rattus norvegicus OX=10116 GN=Arglu1 PE=1 SV=1	0.011	FALSE	2.249	3	1	2	1	1	271	32.9	10.36	5.03	1	0
High	Master Protein	A0A0G2K7L2	Immunoglobulin superfamily, member 3 OS=Rattus norvegicus OX=10116 GN=Igsf3 PE=4 SV=1	0.008	FALSE	2.427	2	1	2	1	1	1190	134	6.32	2.83	1	0
Medium	Master Protein	B0BN83	Armadillo repeat-containing protein 1 OS=Rattus norvegicus OX=10116 GN=Armc1 PE=1 SV=1	0.013	FALSE	2.013	6	1	2	1	1	282	31.2	5.57	6.45	1	0
High	Master Protein	D4AE96	Importin 7 OS=Rattus norvegicus OX=10116 GN=Ipo7 PE=1 SV=1	0.003	FALSE	3.644	1	1	2	1	1	1038	119.4	4.82	4.63	1	0
High	Master Protein	A0A0G2JTX2	PRA1 family protein OS=Rattus norvegicus OX=10116 GN=Praf2 PE=1 SV=1	0	FALSE	7.809	16	2	3	2	1	178	19.5	9.23	10.25	2	0
High	Master Protein	D4A857	Importin 9 OS=Rattus norvegicus OX=10116 GN=Ipo9 PE=1 SV=2	0.004	FALSE	3.163	1	1	2	1	1	1041	115.9	4.81	7.38	1	0
Medium	Master Protein	F1LR71	ASPSCR1 tether for SLC2A4, UBX domain-containing OS=Rattus norvegicus OX=10116 GN=Aspscr1 PE=1 SV=2	0.048	FALSE	1.259	2	1	2	1	1	466	50.9	7.39	4.84	1	0
High	Master Protein	F7EPH4	Inorganic diphosphatase OS=Rattus norvegicus OX=10116 GN=Ppa1 PE=1 SV=1	0	FALSE	7.062	12	1	2	1	1	289	32.8	5.47	10.78	1	0
High	Master Protein	P35559	Insulin-degrading enzyme OS=Rattus norvegicus OX=10116 GN=Ide PE=1 SV=1	0.002	FALSE	4.64	1	1	2	1	1	1019	117.6	6.61	8.3	1	0
High	Master Protein	D4AA31	Prolylcarboxypeptidase OS=Rattus norvegicus OX=10116 GN=Prcp PE=1 SV=1	0.001	FALSE	5.85	7	2	3	2	1	493	55.5	7.06	11.16	2	0
High	Master Protein	P26376	Interferon-induced transmembrane protein 3 OS=Rattus norvegicus OX=10116 GN=ifitm3 PE=2 SV=1	0	FALSE	7.935	15	1	2	1	1	137	15	7.9	10.02	1	0
High	Master Protein	P83868	Prostaglandin E synthase 3 OS=Rattus norvegicus OX=10116 GN=Ptges3 PE=1 SV=2	0.003	FALSE	3.272	13	2	3	2	1	160	18.7	4.55	5.02	2	0
High	Master Protein	F1LPK1	Interleukin-6 receptor subunit beta OS=Rattus norvegicus OX=10116 GN=Il6st PE=1 SV=3	0.002	FALSE	5.361	2	1	2	1	1	930	103.9	5.85	7.01	1	0
High	Master Protein	D4A4L5	Iron-sulfur cluster assembly 2 OS=Rattus norvegicus OX=10116 GN=Isca2 PE=1 SV=1	0.002	FALSE	4.635	10	1	2	1	1	154	16.7	5.27	6.96	1	0
High	Master Protein	Q5XIC6	Proteasome (Prosome, macropain) 26S subunit, non-ATPase, 12 OS=Rattus norvegicus OX=10116 GN=Psmd12 PE=1 SV=1	0	FALSE	12.72	7	2	3	2	1	456	52.9	7.36	13.23	2	0
Medium	Master Protein	G3V8U8	Branched-chain-amino-acid aminotransferase OS=Rattus norvegicus OX=10116 GN=Bcat2 PE=1 SV=1	0.032	FALSE	1.406	2	1	2	1	1	393	44.2	8.16	5.08	1	0
High	Master Protein	A0A0G2K4H7	Keratin 78 OS=Rattus norvegicus OX=10116 GN=Krt78 PE=4 SV=1	0.002	FALSE	3.753	1	1	2	1	1	1013	107.8	7.14	5.41	1	0
High	Master Protein	D3ZCG2	Kinesin family member 21A OS=Rattus norvegicus OX=10116 GN=Kif21a PE=1 SV=2	0.007	FALSE	2.522	1	1	2	1	1	1658	185.2	6.25	5.78	1	0
High	Master Protein	F1LQZ3	Kinesin-like protein OS=Rattus norvegicus OX=10116 GN=Kif3a PE=1 SV=2	0.005	FALSE	3.055	2	1	2	1	1	702	80.2	6.54	6.24	1	0
High	Master Protein	P40112	Proteasome subunit beta type-3 OS=Rattus norvegicus OX=10116 GN=Psmb3 PE=1 SV=1	0	FALSE	6.869	14	2	3	2	1	205	22.9	6.55	10.51	2	0
Medium	Master Protein	G3V7J1	Calsyntenin-3 OS=Rattus norvegicus OX=10116 GN=Clstn3 PE=4 SV=1	0.011	FALSE	2.305	1	1	2	1	1	957	105.8	5.31	5.27	1	0
High	Master Protein	Q64602	Kynurenine/alpha-aminoadipate aminotransferase, mitochondrial OS=Rattus norvegicus OX=10116 GN=Aadat PE=1 SV=1	0.002	FALSE	4.49	2	1	2	1	1	425	47.8	7.96	5.36	1	0
High	Master Protein	D3ZWZ9	Protein GPR107 OS=Rattus norvegicus OX=10116 GN=Gpr107 PE=1 SV=1	0.002	FALSE	3.754	6	2	3	2	1	551	62	7.75	5.42	2	0
Medium	Master Protein	A0A0G2K658	Carbonyl reductase [NADPH] 1-like OS=Rattus norvegicus OX=10116 GN=LOC102556347 PE=1 SV=1	0.014	FALSE	1.926	5	1	2	1	1	329	36.2	8.59	5.08	1	0
High	Master Protein	D4A465	Late endosomal/lysosomal adaptor, MAPK and MTOR activator 2 OS=Rattus norvegicus OX=10116 GN=Lamtor2 PE=1 SV=1	0.003	FALSE	3.348	32	1	2	1	1	125	13.5	5.4	7.64	1	0
High	Master Protein	D3ZE75	LDL receptor-related protein 8 OS=Rattus norvegicus OX=10116 GN=Lrp8 PE=4 SV=3	0.008	FALSE	2.431	1	1	2	1	1	953	105.1	5.07	5.04	1	0
High	Master Protein	G3V6I1	Lethal(2) giant larvae protein homolog 1 OS=Rattus norvegicus OX=10116 GN=Llgl1 PE=1 SV=2	0.003	FALSE	3.644	1	1	2	1	1	1067	115.8	6.54	6.76	1	0
High	Master Protein	Q5FVI3	Leucine-rich repeat-containing protein 57 OS=Rattus norvegicus OX=10116 GN=Lrrc57 PE=2 SV=1	0.005	FALSE	2.892	7	1	2	1	1	239	26.7	8.44	6.44	1	0
High	Master Protein	A0A0G2JZY0	LSM family member 14B OS=Rattus norvegicus OX=10116 GN=Lsm14b PE=1 SV=1	0.006	FALSE	2.664	5	1	2	1	1	424	46.2	9.41	6.88	1	0
High	Master Protein	Q5FVN0	Lysophospholipid acyltransferase 5 OS=Rattus norvegicus OX=10116 GN=Lpcat3 PE=2 SV=1	0.002	FALSE	5.536	3	1	2	1	1	487	56	8.69	6.1	1	0
High	Master Protein	F1M0X6	Mago homolog B, exon junction complex subunit OS=Rattus norvegicus OX=10116 GN=Magohb PE=3 SV=2	0.001	FALSE	5.878	14	1	2	1	1	148	17.3	6.39	8.31	1	0
High	Master Protein	D3ZPF2	Malonyl-CoA-acyl carrier protein transacylase OS=Rattus norvegicus OX=10116 GN=Mcat PE=1 SV=1	0.003	FALSE	3.424	4	1	2	1	1	380	41.8	8.09	5.86	1	0
High	Master Protein	P35400	Metabotropic glutamate receptor 7 OS=Rattus norvegicus OX=10116 GN=Grm7 PE=1 SV=1	0.001	FALSE	6.235	2	1	2	1	1	915	102.2	7.88	9.36	1	0
High	Master Protein	D4A197	Methylmalonyl CoA epimerase OS=Rattus norvegicus OX=10116 GN=Mcee PE=1 SV=1	0.002	FALSE	3.893	11	1	2	1	1	178	18.8	8.82	8.35	1	0
High	Master Protein	Q5HZE4	Methylthioribose-1-phosphate isomerase OS=Rattus norvegicus OX=10116 GN=Mri1 PE=1 SV=1	0.002	FALSE	4.22	4	1	2	1	1	369	39.6	6.05	6.46	1	0
High	Master Protein	B0BN30	Mitochondrial carrier 1 OS=Rattus norvegicus OX=10116 GN=Mtch1 PE=1 SV=1	0.003	FALSE	3.37	3	1	2	1	1	389	41.6	9.32	6.03	1	0
High	Master Protein	O89035	Mitochondrial dicarboxylate carrier OS=Rattus norvegicus OX=10116 GN=Slc25a10 PE=1 SV=1	0.007	FALSE	2.818	4	1	2	1	1	286	31.4	9.29	5.22	1	0
High	Master Protein	P62076	Mitochondrial import inner membrane translocase subunit Tim13 OS=Rattus norvegicus OX=10116 GN=Timm13 PE=3 SV=1	0	FALSE	13.548	43	1	2	1	1	95	10.5	8.18	10.9	1	0
High	Master Protein	A0A0G2JWR2	Protein kinase C and casein kinase substrate in neurons protein 1 OS=Rattus norvegicus OX=10116 GN=Pacsin1 PE=1 SV=1	0	FALSE	9.964	9	2	3	2	1	441	50.3	5.22	12.64	2	0
High	Master Protein	D3ZMR1	Mitochondrial import receptor subunit TOM7 homolog OS=Rattus norvegicus OX=10116 GN=Tomm7 PE=1 SV=1	0.008	FALSE	2.375	18	1	2	1	1	55	6.2	10.17	2.09	1	0
High	Master Protein	Q52KK3	Mitochondrial nicotinamide adenine dinucleotide transporter SLC25A51 OS=Rattus norvegicus OX=10116 GN=Slc25a51 PE=2 SV=1	0.002	FALSE	5.218	6	1	2	1	1	298	33.8	9.72	7.1	1	0
High	Master Protein	P63319	Protein kinase C gamma type OS=Rattus norvegicus OX=10116 GN=Prkcg PE=1 SV=1	0.002	FALSE	4.301	4	2	3	2	1	697	78.3	7.46	7.47	2	0
High	Master Protein	P63031	Mitochondrial pyruvate carrier 1 OS=Rattus norvegicus OX=10116 GN=Mpc1 PE=3 SV=1	0.007	FALSE	2.724	11	1	2	1	1	109	12.4	9.61	6.02	1	0
High	Master Protein	P21708	Mitogen-activated protein kinase 3 OS=Rattus norvegicus OX=10116 GN=Mapk3 PE=1 SV=5	0.002	FALSE	5.08	7	1	2	1	1	380	43.1	6.61	9.48	1	0
High	Master Protein	A0A0G2K8D1	Motile sperm domain-containing 2 OS=Rattus norvegicus OX=10116 GN=Mospd2 PE=1 SV=1	0.003	FALSE	3.465	3	1	2	1	1	518	59.7	5.85	6.83	1	0
Medium	Master Protein	P60825	Cold-inducible RNA-binding protein OS=Rattus norvegicus OX=10116 GN=Cirbp PE=2 SV=1	0.015	FALSE	1.864	6	1	2	1	1	172	18.6	9.61	4.21	1	0
High	Master Protein	F1LS42	Protein kinase C OS=Rattus norvegicus OX=10116 GN=Prkcb PE=1 SV=2	0.002	FALSE	5.194	4	2	3	2	1	672	76.7	6.93	7.73	2	0
High	Master Protein	D4A255	MTOR-associated protein, eak-7 homolog OS=Rattus norvegicus OX=10116 GN=Meak7 PE=1 SV=3	0.002	FALSE	4.944	4	1	2	1	1	453	50.2	6.99	7.91	1	0
High	Master Protein	Q9ESN0	Protein Niban 1 OS=Rattus norvegicus OX=10116 GN=Niban1 PE=1 SV=2	0	FALSE	7.293	6	2	3	2	1	937	103.4	4.7	11.29	2	0
Medium	Master Protein	D4A4P3	Complex I-B12 OS=Rattus norvegicus OX=10116 GN=Ndufb3 PE=1 SV=1	0.014	FALSE	1.934	8	1	2	1	1	99	11.3	9.04	5.27	1	0
High	Master Protein	Q05BA4	Myadm protein OS=Rattus norvegicus OX=10116 GN=Myadm PE=1 SV=1	0.001	FALSE	5.881	5	1	2	1	1	318	35.1	8.31	7.84	1	0
High	Master Protein	Q63362	NADH dehydrogenase [ubiquinone] 1 alpha subcomplex subunit 5 OS=Rattus norvegicus OX=10116 GN=Ndufa5 PE=1 SV=3	0.002	FALSE	4.64	21	1	2	1	1	116	13.4	7.43	9.53	1	0
High	Master Protein	Q5HZV9	Protein phosphatase 1 regulatory subunit 7 OS=Rattus norvegicus OX=10116 GN=Ppp1r7 PE=1 SV=1	0.002	FALSE	4.278	12	2	3	2	1	360	41.3	4.92	6.96	2	0
Medium	Master Protein	P63041	Complexin-1 OS=Rattus norvegicus OX=10116 GN=Cplx1 PE=1 SV=1	0.011	FALSE	2.29	8	1	2	1	1	134	15.1	4.97	4.52	1	0
High	Master Protein	P05508	NADH-ubiquinone oxidoreductase chain 4 OS=Rattus norvegicus OX=10116 GN=Mtnd4 PE=3 SV=3	0.001	FALSE	6.434	3	1	2	1	1	459	51.7	9.41	10.3	1	0
High	Master Protein	G3V834	Protein PRRC1 OS=Rattus norvegicus OX=10116 GN=Prrc1 PE=1 SV=1	0	FALSE	8.737	15	2	3	2	1	443	46.3	6.07	12.14	2	0
High	Master Protein	B2RZD6	NDUFA4, mitochondrial complex-associated OS=Rattus norvegicus OX=10116 GN=Ndufa4 PE=1 SV=1	0.003	FALSE	3.329	43	1	2	1	1	82	9.3	9.52	3.94	1	0
High	Master Protein	F1LNP8	Nectin cell adhesion molecule 1 OS=Rattus norvegicus OX=10116 GN=Nectin1 PE=1 SV=2	0.002	FALSE	4.362	5	1	2	1	1	515	57.1	6.3	7.38	1	0
High	Master Protein	A0A0G2K7P9	Neural cell adhesion molecule 2 OS=Rattus norvegicus OX=10116 GN=Ncam2 PE=1 SV=1	0.002	FALSE	5.039	2	1	2	1	1	836	93	6.1	5.52	1	0
High	Master Protein	Q6AY81	Neural proliferation, differentiation and control, 1 OS=Rattus norvegicus OX=10116 GN=Npdc1 PE=2 SV=1	0.002	FALSE	4.343	7	1	2	1	1	331	35.5	6.93	10.13	1	0
High	Master Protein	Q5XFW8	Protein SEC13 homolog OS=Rattus norvegicus OX=10116 GN=Sec13 PE=1 SV=1	0.001	FALSE	6.459	11	2	3	2	1	322	35.5	5.38	8.75	2	0
High	Master Protein	O35095	Neurochondrin OS=Rattus norvegicus OX=10116 GN=Ncdn PE=1 SV=2	0.003	FALSE	3.526	2	1	2	1	1	729	78.9	5.62	6.67	1	0
High	Master Protein	D3ZHG3	Protein tyrosine kinase 7 OS=Rattus norvegicus OX=10116 GN=Ptk7 PE=3 SV=3	0.002	FALSE	5.347	4	2	3	2	1	778	86.2	7.9	4.71	2	0
High	Master Protein	G3V7K5	NPC intracellular cholesterol transporter 1 OS=Rattus norvegicus OX=10116 GN=Npc1 PE=1 SV=1	0.008	FALSE	2.422	1	1	2	1	1	1278	142.9	5.53	7.12	1	0
High	Master Protein	Q497B0	Omega-amidase NIT2 OS=Rattus norvegicus OX=10116 GN=Nit2 PE=1 SV=1	0.002	FALSE	4.281	5	1	2	1	1	276	30.7	7.3	7.28	1	0
High	Master Protein	D3ZYI4	PAT complex subunit Asterix OS=Rattus norvegicus OX=10116 GN=Wdr83os PE=3 SV=1	0.006	FALSE	2.668	6	1	2	1	1	117	12.7	8.38	4.68	1	0
High	Master Protein	Q4KM24	Peroxisomal biogenesis factor 11 beta OS=Rattus norvegicus OX=10116 GN=Pex11b PE=1 SV=1	0.001	FALSE	5.981	5	1	2	1	1	258	28.6	9.79	8.31	1	0
Medium	Master Protein	A0A0G2KAH4	Dedicator of cytokinesis 6 OS=Rattus norvegicus OX=10116 GN=Dock6 PE=1 SV=1	0.019	FALSE	1.586	1	1	2	1	1	2113	236.6	6.89	4.86	1	0
High	Master Protein	Q9JJK4	Peroxisomal biogenesis factor 3 OS=Rattus norvegicus OX=10116 GN=Pex3 PE=1 SV=1	0.004	FALSE	3.116	3	1	2	1	1	372	42.2	7.96	6.42	1	0
High	Master Protein	P59382	Peroxisomal membrane protein 4 OS=Rattus norvegicus OX=10116 GN=Pxmp4 PE=1 SV=2	0.007	FALSE	2.792	5	1	2	1	1	212	24.1	10.04	6.26	1	0
High	Master Protein	D3ZKT0	Phosphatidate cytidylyltransferase, mitochondrial OS=Rattus norvegicus OX=10116 GN=Tamm41 PE=1 SV=1	0.002	FALSE	4.625	5	1	2	1	1	337	37.8	8.98	9.54	1	0
High	Master Protein	F1LNG5	Phosphatidylinositol 3-kinase 85 kDa regulatory subunit alpha OS=Rattus norvegicus OX=10116 GN=Pik3r1 PE=1 SV=2	0.001	FALSE	6.657	3	1	2	1	1	724	83.5	6.33	7.71	1	0
Medium	Master Protein	Q8CF97	Deubiquitinating protein VCPIP1 OS=Rattus norvegicus OX=10116 GN=Vcpip1 PE=1 SV=2	0.013	FALSE	1.985	1	1	2	1	1	1221	134.5	7.2	4.22	1	0
Medium	Master Protein	A0A0G2K7F5	Disks large homolog 4 OS=Rattus norvegicus OX=10116 GN=Dlg4 PE=1 SV=1	0.049	FALSE	1.249	3	1	2	1	1	729	80.8	5.96	6.15	1	0
Medium	Master Protein	G3V678	DNA-directed RNA polymerases I, II, and III subunit RPABC3 OS=Rattus norvegicus OX=10116 GN=LOC100912534 PE=1 SV=1	0.011	FALSE	2.25	15	1	2	1	1	150	17.1	4.68	0	1	0
High	Master Protein	Q9JM80	Phosphoprotein associated with glycosphingolipid-enriched microdomains 1 OS=Rattus norvegicus OX=10116 GN=Pag1 PE=1 SV=1	0.002	FALSE	3.974	4	1	2	1	1	424	45.9	4.81	7.36	1	0
Medium	Master Protein	A0A0G2K5G6	Dolichyl-diphosphooligosaccharide--protein glycosyltransferase subunit MAGT1 OS=Rattus norvegicus OX=10116 GN=Magt1 PE=1 SV=1	0.028	FALSE	1.494	2	1	2	1	1	368	41.6	10.05	4.71	1	0
High	Master Protein	P32215	Pituitary adenylate cyclase-activating polypeptide type I receptor OS=Rattus norvegicus OX=10116 GN=Adcyap1r1 PE=2 SV=2	0.005	FALSE	2.914	2	1	2	1	1	523	59.6	6.86	5.49	1	0
High	Master Protein	P63004	Platelet-activating factor acetylhydrolase IB subunit alpha OS=Rattus norvegicus OX=10116 GN=Pafah1b1 PE=1 SV=2	0.003	FALSE	3.518	7	1	2	1	1	410	46.6	7.37	8.28	1	0
Medium	Master Protein	D4ADD8	Dynactin subunit 6 OS=Rattus norvegicus OX=10116 GN=Dctn6 PE=1 SV=1	0.027	FALSE	1.532	4	1	2	1	1	190	20.7	6.67	0	1	0
High	Master Protein	O35264	Platelet-activating factor acetylhydrolase IB subunit alpha2 OS=Rattus norvegicus OX=10116 GN=Pafah1b2 PE=1 SV=1	0	FALSE	12.937	10	1	2	1	1	229	25.6	5.92	8.81	1	0
High	Master Protein	D4ACB6	Pleckstrin and Sec7 domain containing 2 (Predicted) OS=Rattus norvegicus OX=10116 GN=Psd2 PE=1 SV=1	0.004	FALSE	3.179	2	1	2	1	1	771	84.5	5.19	4.97	1	0
High	Master Protein	Q9JIS4	Potassium channel subfamily K member 10 OS=Rattus norvegicus OX=10116 GN=Kcnk10 PE=2 SV=1	0.002	FALSE	3.666	2	1	2	1	1	538	59.8	9.01	6.59	1	0
High	Master Protein	F1LPN4	Presenilins-associated rhomboid-like protein, mitochondrial OS=Rattus norvegicus OX=10116 GN=Parl PE=1 SV=3	0.007	FALSE	2.461	7	1	2	1	1	377	42.1	9.91	7.53	1	0
High	Master Protein	Q80W92	Protein VAC14 homolog OS=Rattus norvegicus OX=10116 GN=Vac14 PE=1 SV=1	0.001	FALSE	6.746	4	2	3	2	1	783	88	6.13	6.7	2	0
High	Master Protein	F1M0J7	Prickle planar cell polarity protein 2 OS=Rattus norvegicus OX=10116 GN=Prickle2 PE=1 SV=2	0.003	FALSE	3.261	4	1	2	1	1	847	96	7.12	9.18	1	0
High	Master Protein	Q568Z3	Progestin and adipoQ receptor family member 4 OS=Rattus norvegicus OX=10116 GN=Paqr4 PE=2 SV=1	0.003	FALSE	3.627	5	1	2	1	1	273	29.2	8.94	5.42	1	0
High	Master Protein	F1LWK5	Progestin and adipoQ receptor family member 9 OS=Rattus norvegicus OX=10116 GN=Paqr9 PE=1 SV=2	0.002	FALSE	5.253	3	1	2	1	1	373	42.6	8.76	6.21	1	0
High	Master Protein	Q6NX65	Programmed cell death protein 10 OS=Rattus norvegicus OX=10116 GN=Pdcd10 PE=2 SV=1	0.005	FALSE	2.911	5	1	2	1	1	210	24.3	7.39	6.93	1	0
High	Master Protein	D3ZUH5	Proline-rich 36 OS=Rattus norvegicus OX=10116 GN=Prr36 PE=4 SV=2	0.003	FALSE	3.321	2	1	2	1	1	1079	108.1	10.13	6.66	1	0
Medium	Master Protein	D4AB34	Erythroferrone OS=Rattus norvegicus OX=10116 GN=Erfe PE=3 SV=1	0.017	FALSE	1.668	2	1	2	1	1	341	36.3	9.45	4.95	1	0
Medium	Master Protein	D4A7Y9	Essential MCU regulator, mitochondrial OS=Rattus norvegicus OX=10116 GN=Smdt1 PE=3 SV=1	0.011	FALSE	2.248	12	1	2	1	1	107	11.6	8.62	5.48	1	0
[truncated: 729 more rows]

## Sheet: sEV proteomics data
Supplementary Table S1b
Proteomics data - Small Extracellular Vesicles (sEVs)
Filtered out non-Rattus norvegicus proteins, peptide number lower than 2
Protein ID	Protein Description	Accession	Gene Name	# Peptides	# Unique Peptides	# PSMs	log2 Med_N sEV BR1	log2 Med_N sEV BR2	log2 Med_N sEV BR3	log2 Med_N sEV BR4
1	Serum albumin OS=Bos taurus GN=ALB PE=1 SV=4	P02769	0	197	180	23558	34.2641	34.9778	34.7328	34.4877
35	Prolow-density lipoprotein receptor-related protein 1 OS=Rattus norvegicus OX=10116 GN=Lrp1 PE=1 SV=1	G3V928	Lrp1	40	40	489	24.2765	24.1506	24.4506	24.133
246	Aa1018 OS=Rattus norvegicus OX=10116 GN=Vtn PE=1 SV=1	Q7TQ11	Vtn	1	1	71	21.5461	21.2196	20.4183	20.3064
7	Albumin OS=Rattus norvegicus OX=10116 GN=Alb PE=1 SV=1	A0A0G2JSH5	Alb	37	20	1185	24.3753	25.0884	24.5835	24.5251
11	Sodium/potassium-transporting ATPase subunit alpha-3 OS=Rattus norvegicus OX=10116 GN=Atp1a3 PE=1 SV=2	P06687	Atp1a3	34	25	999	26.8613	27.1632	26.7168	26.9416
5	Heat shock cognate 71 kDa protein OS=Rattus norvegicus OX=10116 GN=Hspa8 PE=1 SV=1	P63018	Hspa8	32	23	1685	27.641	27.5544	27.8933	27.5442
43	Tenascin C OS=Rattus norvegicus OX=10116 GN=Tnc PE=1 SV=1	A0A0G2K1L0	Tnc	31	31	422	24.6528	24.783	25.1044	24.3287
8	Apolipoprotein E OS=Rattus norvegicus OX=10116 GN=Apoe PE=1 SV=1	A0A0G2K151	Apoe	30	30	1127	27.7647	26.9757	26.881	26.9524
6	Histone H2B OS=Rattus norvegicus OX=10116 GN=Hist1h2bh PE=3 SV=2	D3ZLY9	Hist1h2bh	24	8	1207	28.751	27.5932	28.3226	27.5275
9	Histone H2A OS=Rattus norvegicus OX=10116 GN=Hist1h2ak PE=3 SV=1	D3ZVK7	Hist1h2ak	24	3	1084	28.505	27.7952	28.6865	27.9222
36	Tubulin alpha-1A chain OS=Rattus norvegicus OX=10116 GN=Tuba1a PE=1 SV=1	P68370	Tuba1a	24	9	486	24.9058	24.565	24.6946	24.7608
48	Fibronectin OS=Rattus norvegicus OX=10116 GN=Fn1 PE=1 SV=2	A0A096P6L8	Fn1	24	24	379	23.5444	23.4505	23.5334	23.5433
14	Actin, cytoplasmic 1 OS=Rattus norvegicus OX=10116 GN=Actb PE=1 SV=1	A0A0G2K3K2	Actb	23	8	961	26.749	26.6928	26.8602	26.7993
38	Disco-interacting protein 2 homolog B OS=Rattus norvegicus OX=10116 GN=Dip2b PE=1 SV=1	A0A0G2JY22	Dip2b	23	23	471	24.0765	23.7688	24.0885	23.7761
10	Immunoglobulin superfamily, member 8 OS=Rattus norvegicus OX=10116 GN=Igsf8 PE=1 SV=1	A0A140TAA1	Igsf8	22	22	1073	26.7604	26.607	26.8588	26.4941
248	Acyl-CoA-binding protein OS=Rattus norvegicus OX=10116 GN=Dbi PE=1 SV=3	P11030	Dbi	1	1	70	25.2043	24.8352	24.4108	24.5056
18	Lactadherin OS=Rattus norvegicus OX=10116 GN=Mfge8 PE=1 SV=1	Q1PBJ1	Mfge8	22	22	684	25.5662	25.6329	26.678	26.0904
180	Cytoplasmic dynein 1 heavy chain 1 OS=Rattus norvegicus OX=10116 GN=Dync1h1 PE=1 SV=2	M0R9X8	Dync1h1	22	22	105	21.458	21.7538	21.2018	22.0636
283	Similar to RIKEN cDNA 1110059P08 OS=Rattus norvegicus OX=10116 GN=Vta1 PE=1 SV=1	A0A096MKH2	Vta1	1	1	58	20.1077	20.1597	20.1109	19.7369
20	Trypsin OS=Sus scrofa PE=1 SV=1	P00761	0	27	27	644	27.6591	28.1388	27.9157	27.8908
13	Keratin, type I cytoskeletal 10 OS=Rattus norvegicus OX=10116 GN=Krt10 PE=1 SV=1	A0A0G2K2V6	Krt10	21	18	991	25.5766	26.3231	26.7136	27.5217
23	Keratin, type I cytoskeletal 17 OS=Rattus norvegicus OX=10116 GN=Krt17 PE=1 SV=1	A0A0G2K9Q9	Krt17	21	9	611	24.9746	25.6772	25.9477	26.795
42	Sodium/potassium-transporting ATPase subunit alpha-2 OS=Rattus norvegicus OX=10116 GN=Atp1a2 PE=1 SV=1	P06686	Atp1a2	21	12	432	23.089	23.3777	22.8273	23.5124
51	Clathrin heavy chain OS=Rattus norvegicus OX=10116 GN=Cltc PE=1 SV=1	F1M779	Cltc	21	21	348	23.2388	23.6674	23.4579	24.0606
2	Histone H3 OS=Rattus norvegicus OX=10116 GN=Hist2h3c2 PE=1 SV=1	D3ZJ08	Hist2h3c2	20	3	2836	31.0346	30.0414	31.0768	30.3978
12	Histone H4 OS=Rattus norvegicus OX=10116 GN=H4c2 PE=1 SV=2	P62804	H4c2;H4f16;Hist1h4m	20	20	993	28.7284	27.6317	28.7186	27.9933
22	Histone H2B OS=Rattus norvegicus OX=10116 GN=Hist1h2bk PE=3 SV=1	G3V9C7	Hist1h2bk	20	4	618	24.8533	23.7344	23.966	23.3454
49	Sodium/potassium-transporting ATPase subunit alpha-1 OS=Rattus norvegicus OX=10116 GN=Atp1a1 PE=1 SV=1	P06685	Atp1a1	20	12	378	24.3468	24.6773	24.2222	24.4566
110	Laminin subunit beta-2 OS=Rattus norvegicus OX=10116 GN=Lamb2 PE=1 SV=1	M0R6K0	Lamb2	20	20	164	22.7084	21.3903	22.6442	21.4756
305	Trifunctional enzyme subunit alpha, mitochondrial OS=Rattus norvegicus OX=10116 GN=Hadha PE=1 SV=2	Q64428	Hadha	1	1	53	24.9913	25.2267	25.4057	25.2112
28	Plasma membrane calcium-transporting ATPase 2 OS=Rattus norvegicus OX=10116 GN=Atp2b2 PE=1 SV=2	P11506	Atp2b2	19	13	544	24.659	25.0935	24.6904	24.9973
328	Synaptotagmin-4 OS=Rattus norvegicus OX=10116 GN=Syt4 PE=1 SV=1	P50232	Syt4	1	1	48	19.3496	19.9635	20.099	20.0943
59	Mitogen-activated protein kinase kinase kinase kinase 4 OS=Rattus norvegicus OX=10116 GN=Map4k4 PE=1 SV=1	A0A0G2K7W4	Map4k4	19	15	289	23.7484	23.2039	23.6558	23.2507
44	Prostaglandin F2 receptor negative regulator OS=Rattus norvegicus OX=10116 GN=Ptgfrn PE=1 SV=3	F1M790	Ptgfrn	18	18	413	25.2528	24.779	25.4902	25.2522
45	Transitional endoplasmic reticulum ATPase OS=Rattus norvegicus OX=10116 GN=Vcp PE=1 SV=3	P46462	Vcp	18	18	401	23.834	24.1422	24.0323	24.205
50	Tubulin alpha-4A chain OS=Rattus norvegicus OX=10116 GN=Tuba4a PE=1 SV=1	Q5XIF6	Tuba4a	18	3	373	19.4792	18.3854	20.3246	19.1071
338	Ras-related protein Rap-1A OS=Rattus norvegicus OX=10116 GN=Rap1a PE=1 SV=1	P62836	Rap1a	1	1	47	20.6978	21.146	21.3391	21.391
54	2-lysophosphatidate phosphatase PLPPR4 OS=Rattus norvegicus OX=10116 GN=Plppr4 PE=1 SV=1	G3V864	Plppr4	18	18	342	23.9336	23.8238	23.7258	23.6117
84	Receptor-type tyrosine-protein phosphatase S OS=Rattus norvegicus OX=10116 GN=Ptprs PE=1 SV=2	Q64605	Ptprs	18	14	223	23.563	23.4508	23.3957	23.3379
3	Histone H3 OS=Rattus norvegicus OX=10116 PE=1 SV=1	M0RBX6		18	1	2697
16	Histone H2A OS=Rattus norvegicus OX=10116 GN=rCG_23111 PE=3 SV=1	M0RDM4	rCG_23111	18	1	712	19.4786	18.7684	19.7272	18.8745
15	Actin, alpha cardiac muscle 1 OS=Rattus norvegicus OX=10116 GN=Actc1 PE=2 SV=1	P68035	Actc1	17	2	722	17.2358	18.7283	19.9855	20.5574
52	Keratin, type II cytoskeletal 5 OS=Rattus norvegicus OX=10116 GN=Krt5 PE=1 SV=1	Q6P6Q2	Krt5	17	6	348	23.9962	24.583	24.8275	25.9857
72	Immunoglobulin superfamily, member 3 OS=Rattus norvegicus OX=10116 GN=Igsf3 PE=4 SV=1	A0A0G2K7L2	Igsf3	17	17	254	23.133	22.6747	23.4534	23.0849
21	Histone H2A.J OS=Rattus norvegicus OX=10116 GN=H2aj PE=2 SV=1	A9UMV8	H2aj	16	2	631	20.2441	19.0376	20.843	19.1157
31	Programmed cell death 6-interacting protein OS=Rattus norvegicus OX=10116 GN=Pdcd6ip PE=1 SV=2	Q9QZA2	Pdcd6ip	16	16	539	25.6796	25.3126	25.6594	25.2437
39	Keratin, type I cytoskeletal 42 OS=Rattus norvegicus OX=10116 GN=Krt42 PE=3 SV=1	Q6IFU7	Krt42	16	6	455	21.6263	22.241	22.1546	23.1151
46	BTB domain-containing 17 OS=Rattus norvegicus OX=10116 GN=Btbd17 PE=1 SV=1	D4A8L9	Btbd17	16	16	391	23.8458	23.9303	24.3839	23.9882
53	Family with sequence similarity 171, member A2 OS=Rattus norvegicus OX=10116 GN=Fam171a2 PE=1 SV=2	D3ZT47	Fam171a2	16	15	345	24.601	24.2261	24.3512	23.9631
67	Neogenin (Fragment) OS=Rattus norvegicus OX=10116 GN=Neo1 PE=1 SV=1	P97603	Neo1	16	16	266	23.0174	22.6939	23.0106	22.7094
74	Protein-tyrosine-phosphatase OS=Rattus norvegicus OX=10116 GN=Ptprd PE=1 SV=2	M0RB22	Ptprd	16	12	253	22.2739	22.2388	22.5552	22.1872
79	Roundabout guidance receptor 2 OS=Rattus norvegicus OX=10116 GN=Robo2 PE=4 SV=1	A0A0G2JZA1	Robo2	16	15	238	22.4463	22.9098	22.6049	22.5744
80	Phospholipid phosphatase-related protein type 3 OS=Rattus norvegicus OX=10116 GN=Plppr3 PE=2 SV=1	B3DM92	Plppr3	16	16	237	23.2776	22.8796	23.1015	22.6738
98	Myosin-9 OS=Rattus norvegicus OX=10116 GN=Myh9 PE=1 SV=3	Q62812	Myh9	16	14	193	23.1156	22.156	22.9009	21.8754
119	Tenascin R, isoform CRA_b OS=Rattus norvegicus OX=10116 GN=Tnr PE=1 SV=1	A0A096MJE6	Tnr	16	16	152	22.368	21.4035	23.2418	22.1941
4	Histone H3 OS=Rattus norvegicus OX=10116 GN=H3f3c PE=3 SV=1	D3ZK97	H3f3c	15	2	2538	20.0622	20.8796	20.7151	21.4569
25	EGF-like repeats and discoidin domains 3 OS=Rattus norvegicus OX=10116 GN=Edil3 PE=4 SV=3	F1M6P8	Edil3	15	15	583	25.7806	25.5195	25.876	25.3754
27	Histone H2A type 2-A OS=Rattus norvegicus OX=10116 GN=H2ac18 PE=1 SV=1	P0CC09	H2ac18	15	4	549	19.7878	19.6282	20.2775	19.2633
78	RCG47487, isoform CRA_b OS=Rattus norvegicus OX=10116 GN=Tmem132a PE=3 SV=1	G3V963	Tmem132a	15	15	238	23.4026	23.8033	23.4867	23.5932
131	Laminin subunit gamma 1 OS=Rattus norvegicus OX=10116 GN=Lamc1 PE=1 SV=1	F1MAA7	Lamc1	15	15	139	22.9308	21.657	22.8949	21.9082
26	Tubulin beta-5 chain OS=Rattus norvegicus OX=10116 GN=Tubb5 PE=1 SV=1	P69897	Tubb5	14	3	576	24.4658	24.525	24.3674	24.4327
33	Syntenin-1 OS=Rattus norvegicus OX=10116 GN=Sdcbp PE=1 SV=1	Q9JI92	Sdcbp	14	14	496	24.6105	24.6546	25.1663	24.8365
61	Agrin OS=Rattus norvegicus OX=10116 GN=Agrn PE=1 SV=2	D4A2F1	Agrn	14	14	285	24.8792	23.7663	24.7321	24.3373
73	Ezrin OS=Rattus norvegicus OX=10116 GN=Ezr PE=1 SV=3	P31977	Ezr	14	11	254	23.1227	22.888	22.957	22.9347
66	Dihydropyrimidinase-related protein 2 OS=Rattus norvegicus OX=10116 GN=Dpysl2 PE=1 SV=1	P47942	Dpysl2	13	13	267	24.0614	24.2041	23.8108	24.059
75	Hepatocyte growth factor-regulated tyrosine kinase substrate OS=Rattus norvegicus OX=10116 GN=Hgs PE=1 SV=1	A0A140TAH1	Hgs	13	13	251	24.2978	23.3872	23.8992	23.0751
100	Heterogeneous nuclear ribonucleoprotein U OS=Rattus norvegicus OX=10116 GN=Hnrnpu PE=1 SV=1	A0A0G2JZ52	Hnrnpu	13	13	186	22.2339	23.3783	22.0742	23.4197
141	Kinase D-interacting substrate of 220 kDa OS=Rattus norvegicus OX=10116 GN=Kidins220 PE=1 SV=2	D3ZWB2	Kidins220	13	13	128	21.0504	20.9008	21.2243	21.0382
210	Desmoplakin OS=Rattus norvegicus OX=10116 GN=Dsp PE=1 SV=1	F1LMV6	Dsp	13	13	87	19.1998	20.1048	19.928	20.7887
19	Histone H2A type 1-F OS=Rattus norvegicus OX=10116 PE=3 SV=3	Q64598	0	13	1	679	20.4411	19.8527	21.1932	19.9681
115	Protein-tyrosine-phosphatase OS=Rattus norvegicus OX=10116 GN=Ptprf PE=1 SV=1	A0A0G2JT62	Ptprf	13	1	158	19.8715	20.3027	20.059	19.718
121	Receptor-type tyrosine-protein phosphatase F OS=Rattus norvegicus OX=10116 GN=Ptprf PE=2 SV=1	Q64604	Ptprf	13	1	152	17.0072	16.6002	16.9871	16.4112
29	Tubulin beta-2B chain OS=Rattus norvegicus OX=10116 GN=Tubb2b PE=1 SV=1	Q3KRE8	Tubb2b	12	2	541	23.3477	23.3068	23.1109	23.6609
55	Creatine kinase B-type OS=Rattus norvegicus OX=10116 GN=Ckb PE=1 SV=2	P07335	Ckb	12	12	339	23.9319	24.4507	23.5623	24.2056
57	Serine protease HTRA1 OS=Rattus norvegicus OX=10116 GN=Htra1 PE=2 SV=1	Q9QZK5	Htra1	12	12	297	23.553	24.0798	24.1513	23.5253
62	Keratin, type II cytoskeletal 2 epidermal OS=Rattus norvegicus OX=10116 GN=Krt2 PE=3 SV=1	Q6IG02	Krt2	12	8	283	24.3184	24.6585	24.5863	25.3285
345	Anionic trypsin-2-like OS=Rattus norvegicus OX=10116 GN=LOC102554637 PE=4 SV=1	A0A096P6M7	LOC102554637	1	1	47	21.6484	22.7491	21.7303	22.2343
87	Multivesicular body subunit 12B OS=Rattus norvegicus OX=10116 GN=Mvb12b PE=3 SV=2	D4A732	Mvb12b	12	12	216	23.2634	23.3939	23.644	23.3703
105	Contactin-1 OS=Rattus norvegicus OX=10116 GN=Cntn1 PE=1 SV=2	Q63198	Cntn1	12	12	171	23.3116	23.1514	23.2293	23.0766
113	Keratin, type II cytoskeletal 75 OS=Rattus norvegicus OX=10116 GN=Krt75 PE=1 SV=1	A0A0H2UHH5	Krt75	12	3	161	20.4292	20.9931	20.75	21.8509
136	Adhesion G protein-coupled receptor L1 OS=Rattus norvegicus OX=10116 GN=Adgrl1 PE=1 SV=1	O88917	Adgrl1	12	12	130	21.5406	21.6687	21.4631	21.6236
369	Proline-rich transmembrane protein 1 OS=Rattus norvegicus OX=10116 GN=Prrt1 PE=1 SV=2	Q6MG82	Prrt1	1	1	42	21.7567	22.0649	21.6238	21.6643
273	Chondroitin sulfate proteoglycan 4 OS=Rattus norvegicus OX=10116 GN=Cspg4 PE=4 SV=1	F1LS79	Cspg4	12	12	61	21.2411	20.9506	20.6194	20.3464
30	Tubulin beta chain OS=Rattus norvegicus OX=10116 GN=Tubb4b PE=1 SV=2	G3V7C6	Tubb4b	12	1	539	20.5574	20.6826	20.4132	20.6724
109	Neural cell adhesion molecule 1 OS=Rattus norvegicus OX=10116 GN=Ncam1 PE=1 SV=1	P13596	Ncam1	12	1	165	23.1201	23.1132	23.3764	23.4982
373	Serine incorporator 1 OS=Rattus norvegicus OX=10116 GN=Serinc1 PE=1 SV=1	Q7TNK0	Serinc1	1	1	42	17.9922	18.48	19.3102	19.1406
148	Neural cell adhesion molecule 1 OS=Rattus norvegicus OX=10116 GN=Ncam1 PE=1 SV=3	F1LUV9	Ncam1	12	1	123	18.3652	18.6578	17.6036	18.8642
63	Keratin, type II cytoskeletal 8 OS=Rattus norvegicus OX=10116 GN=Krt8 PE=1 SV=3	Q10758	Krt8	11	3	281	21.6579	22.0884	22.118	22.7022
64	Keratin 16 OS=Rattus norvegicus OX=10116 GN=Krt16 PE=1 SV=1	Q6IFU9	Krt16	11	3	280	22.2654	22.4979	22.4267	23.5111
143	Similar to Traf2 and NCK interacting kinase, splice variant 4 (Predicted), isoform CRA_a OS=Rattus norvegicus OX=10116 GN=Tnik PE=1 SV=1	D3ZZQ0	Tnik	11	8	128	22.094	21.8496	22.0919	21.8946
150	Protocadherin 7 OS=Rattus norvegicus OX=10116 GN=Pcdh7 PE=1 SV=1	Q68HB8	Pcdh7	11	11	120	21.7325	22.108	22.1699	21.9741
159	Moesin OS=Rattus norvegicus OX=10116 GN=Msn PE=1 SV=1	A0A096MK30	Msn	11	8	114	21.2206	21.1627	21.0786	21.1101
176	Receptor protein-tyrosine kinase OS=Rattus norvegicus OX=10116 GN=Epha4 PE=4 SV=1	D3ZZK3	Epha4	11	9	107	21.9219	22.0639	22.1737	22.1548
198	Neurexin-2 OS=Rattus norvegicus OX=10116 GN=Nrxn2 PE=4 SV=3	D3ZAD6	Nrxn2	11	10	94	22.0228	21.6285	22.0513	21.7103
199	Similar to KIAA1549 protein OS=Rattus norvegicus OX=10116 GN=RGD1306271 PE=1 SV=3	D3Z9D0	RGD1306271	11	11	94	21.972	21.7635	21.91	21.8857
37	Tubulin beta-2A chain OS=Rattus norvegicus OX=10116 GN=Tubb2a PE=1 SV=1	P85108	Tubb2a	11	1	479	21.1369	21.1976	20.8222	21.247
77	Histone H2A OS=Rattus norvegicus OX=10116 GN=H2afx PE=1 SV=1	D3ZXP3	H2afx	11	1	242
24	Histone H2A OS=Rattus norvegicus OX=10116 GN=LOC100910554 PE=1 SV=1	M0RCL5	LOC100910554	10	2	587	20.8024	19.5174	19.8052
41	Tubulin beta-3 chain OS=Rattus norvegicus OX=10116 GN=Tubb3 PE=1 SV=1	Q4QRB4	Tubb3	10	2	450	23.0634	22.5767	22.5023	22.9987
88	Coxsackievirus and adenovirus receptor homolog OS=Rattus norvegicus OX=10116 GN=Cxadr PE=1 SV=2	Q9R066	Cxadr	10	10	216	24.3738	24.2611	24.3682	24.2534
90	Neural cell adhesion molecule L1 OS=Rattus norvegicus OX=10116 GN=L1cam PE=1 SV=1	A0A0G2KA95	L1cam	10	10	206	23.0074	23.0796	22.828	22.841
91	Neurocan core protein OS=Rattus norvegicus OX=10116 GN=Ncan PE=1 SV=1	G3V8R2	Ncan	10	10	206	23.6642	23.4604	23.8849	23.3061
104	Syntaxin-1A OS=Rattus norvegicus OX=10116 GN=Stx1a PE=1 SV=1	P32851	Stx1a	10	9	173	22.0151	22.2066	22.0918	22.2645
106	Na(+)/H(+) exchange regulatory cofactor NHE-RF1 OS=Rattus norvegicus OX=10116 GN=Slc9a3r1 PE=1 SV=3	Q9JJ19	Slc9a3r1	10	10	169	23.1102	23.1015	22.7307	22.4569
152	Catenin delta-2 OS=Rattus norvegicus OX=10116 GN=Ctnnd2 PE=1 SV=3	F1M787	Ctnnd2	10	10	119	21.2012	21.1631	21.1246	20.9051
169	60S ribosomal protein L3 OS=Rattus norvegicus OX=10116 GN=Rpl3 PE=1 SV=3	P21531	Rpl3	10	10	110	22.3	23.7707	21.9856	24.3598
212	Neurexin-1 OS=Rattus norvegicus OX=10116 GN=Nrxn1 PE=1 SV=3	Q63372	Nrxn1	10	9	87	20.9749	21.3925	21.4422	21.6111
222	Laminin subunit alpha 5 OS=Rattus norvegicus OX=10116 GN=Lama5 PE=1 SV=2	F1MAN8	Lama5	10	10	81	20.9	19.4683	21.5158	20.1503
379	RCG45270, isoform CRA_b OS=Rattus norvegicus OX=10116 GN=Yae1 PE=4 SV=1	D4AEK7	Yae1	1	1	41	18.2931	19.669	19.4393	19.5622
230	Myosin, heavy polypeptide 10, non-muscle, isoform CRA_b OS=Rattus norvegicus OX=10116 GN=Myh10 PE=1 SV=1	G3V9Y1	Myh10	10	8	75	21.5295	19.9295	20.8883	20.3959
266	HECT-type E3 ubiquitin transferase OS=Rattus norvegicus OX=10116 GN=Nedd4l PE=1 SV=1	A0A0G2JXP3	Nedd4l	10	9	64	21.4355	20.7751	21.1186	20.8673
269	Teneurin transmembrane protein 3 OS=Rattus norvegicus OX=10116 GN=Tenm3 PE=1 SV=3	F1LV44	Tenm3	10	10	63	21.1518	20.7081	20.9326	20.4639
17	Ubiquitin-40S ribosomal protein S27a OS=Rattus norvegicus OX=10116 GN=Rps27a PE=1 SV=2	P62982	Rps27a	9	9	685	26.419	26.3122	26.7645	26.5336
34	Calmodulin-3 OS=Rattus norvegicus OX=10116 GN=Calm3 PE=1 SV=1	P0DP31	Calm3	9	9	491	24.3733	24.3737	23.9449	23.8405
386	Cell death-inducing p53-target protein 1 OS=Rattus norvegicus OX=10116 GN=Cdip1 PE=2 SV=1	Q5U2U6	Cdip1	1	1	40	19.5761	20.4828	20.254	20.301
40	Vesicle-associated membrane protein 2 OS=Rattus norvegicus OX=10116 GN=Vamp2 PE=1 SV=2	P63045	Vamp2	9	4	455	23.9638	24.4073	24.0548	24.1554
58	Plasma membrane calcium-transporting ATPase 1 OS=Rattus norvegicus OX=10116 GN=Atp2b1 PE=1 SV=3	P11505	Atp2b1	9	3	291	21.5329	21.6507	21.5403	21.6986
401	Cd200 molecule OS=Rattus norvegicus OX=10116 GN=Cd200 PE=2 SV=1	A0A5D0	Cd200	1	1	37	22.5125	21.9263	22.1248	22.0498
68	Heat shock-related 70 kDa protein 2 OS=Rattus norvegicus OX=10116 GN=Hspa2 PE=1 SV=2	P14659	Hspa2	9	2	265	19.0829	18.5099	18.8925	18.5976
71	Cytokeratin-1 OS=Rattus norvegicus OX=10116 GN=Krt1 PE=1 SV=1	A0A0G2JST3	Krt1	9	5	257	23.4606	24.8199	24.2905	25.1946
402	Sodium/potassium-transporting ATPase subunit beta OS=Rattus norvegicus OX=10116 GN=Atp1b2 PE=1 SV=1	Q5M9H4	Atp1b2	1	1	37	21.0607	20.9653	20.8346	20.969
83	Hepatic and glial cell adhesion molecule OS=Rattus norvegicus OX=10116 GN=Hepacam PE=1 SV=2	D3ZEI4	Hepacam	9	9	228	22.6494	22.9267	22.5235	22.6891
94	Gap junction alpha-1 protein OS=Rattus norvegicus OX=10116 GN=Gja1 PE=1 SV=2	P08050	Gja1	9	9	198	24.5034	24.1641	24.209	24.5056
95	Cadherin-13 OS=Rattus norvegicus OX=10116 GN=Cdh13 PE=1 SV=1	Q8R490	Cdh13	9	9	194	23.3678	23.0833	23.349	22.7992
97	Tumor susceptibility gene 101 protein OS=Rattus norvegicus OX=10116 GN=Tsg101 PE=1 SV=1	Q6IRE4	Tsg101	9	9	194	23.6758	23.3697	23.6569	23.3916
102	Keratin, type II cytoskeletal 6A OS=Rattus norvegicus OX=10116 GN=Krt6a PE=1 SV=1	Q4FZU2	Krt6a	9	3	181	24.2919	24.8934	25.1662	25.9856
103	Hypothetical protein LOC100362814 OS=Rattus norvegicus OX=10116 GN=LOC100362814 PE=1 SV=3	F1LXC7	LOC100362814	9	9	179	22.2658	21.8035	21.7672	21.6484
120	Syntaxin-binding protein 1 OS=Rattus norvegicus OX=10116 GN=Stxbp1 PE=1 SV=1	P61765	Stxbp1	9	9	152	23.1998	23.3373	23.0607	23.1904
407	Gp_dh_N domain-containing protein OS=Rattus norvegicus OX=10116 PE=1 SV=1	A0A0G2K8S2	0	1	1	35	19.4399	19.3867	19.2131	19.1099
126	Serine/arginine-rich splicing factor 1 OS=Rattus norvegicus OX=10116 GN=Srsf1 PE=1 SV=1	D4A9L2	Srsf1	9	9	145	21.631	22.3592	21.3491	22.9453
130	Synaptotagmin-5 OS=Rattus norvegicus OX=10116 GN=Syt5 PE=1 SV=1	P47861	Syt5	9	9	140	22.8442	23.2201	23.1468	23.2263
135	60S ribosomal protein L4 OS=Rattus norvegicus OX=10116 GN=Rpl4 PE=1 SV=3	P50878	Rpl4	9	9	134	22.3088	23.5461	21.7377	24.1355
146	Uncharacterized protein OS=Rattus norvegicus OX=10116 PE=1 SV=3	F1LTJ5	0	9	9	124	21.4799	20.2145	21.8249	20.7721
149	60S ribosomal protein L7 OS=Rattus norvegicus OX=10116 GN=Rpl7 PE=1 SV=1	B0K031	Rpl7	9	9	122	22.0983	22.9897	21.6504	23.5559
164	Filamin A OS=Rattus norvegicus OX=10116 GN=Flna PE=1 SV=1	C0JPT7	Flna	9	9	112	21.4669	21.372	21.3681	21.1924
172	Flotillin-1 OS=Rattus norvegicus OX=10116 GN=Flot1 PE=2 SV=2	Q9Z1E1	Flot1	9	9	108	22.0824	22.1168	21.9152	21.7337
188	Disco-interacting protein 2 homolog C OS=Rattus norvegicus OX=10116 GN=Dip2c PE=1 SV=2	D3ZZB0	Dip2c	9	9	100	20.7517	20.7081	20.8104	20.8191
189	Tight junction protein ZO-1 OS=Rattus norvegicus OX=10116 GN=Tjp1 PE=1 SV=1	A0A0G2K2P5	Tjp1	9	9	99	21.4772	20.8049	21.5557	20.6265
194	Voltage-dependent calcium channel subunit alpha-2/delta-1 OS=Rattus norvegicus OX=10116 GN=Cacna2d1 PE=1 SV=3	D3ZKP9	Cacna2d1	9	9	95	22.2801	22.2142	22.5022	22.1819
227	Carboxypeptidase D OS=Rattus norvegicus OX=10116 GN=Cpd PE=1 SV=2	F1LPC6	Cpd	9	9	78	22.2376	22.5976	21.9235	22.0268
235	60S ribosomal protein L15 OS=Rattus norvegicus OX=10116 GN=Rpl15 PE=1 SV=2	P61314	Rpl15	9	9	74	19.2458	21.0995	19.022	22.1626
377	Protocadherin-8 OS=Rattus norvegicus OX=10116 GN=Pcdh8 PE=1 SV=2	D3ZE55	Pcdh8	9	9	41	20.5157	20.398	19.7901	20.0653
32	Tubulin beta chain OS=Rattus norvegicus OX=10116 GN=Tubb4a PE=1 SV=1	B4F7C2	Tubb4a	9	1	505	18.5049	18.2699	18.2139	17.8824
86	Keratin 79 (Fragment) OS=Rattus norvegicus OX=10116 GN=Krt79 PE=1 SV=1	A0A0G2JW69	Krt79	9	1	219	16.9096	17.0305	17.5957
118	Type II keratin Kb15 OS=Rattus norvegicus OX=10116 GN=Kb15 PE=3 SV=1	A0A0G2JVA8	Kb15	9	1	153	15.3618	17.1551	18.1417	19.0964
47	Keratin, type I cytoskeletal 15 OS=Rattus norvegicus OX=10116 GN=Krt15 PE=1 SV=1	Q6IFV3	Krt15	8	2	390	18.5938		15.825	20.11
56	VPS37B subunit of ESCRT-I OS=Rattus norvegicus OX=10116 GN=Vps37b PE=1 SV=1	D3ZU64	Vps37b	8	8	308	23.7953	23.168	23.3576	23.0275
409	RCG55706 OS=Rattus norvegicus OX=10116 GN=Stam PE=1 SV=1	B5DF55	Stam	1	1	35	20.6913	19.6185	20.2392	19.39
60	2-phospho-D-glycerate hydro-lyase OS=Rattus norvegicus OX=10116 PE=3 SV=1	M0R5J4	0	8	7	287	24.3892	24.6517	24.426	24.806
70	Stathmin OS=Rattus norvegicus OX=10116 GN=Stmn1 PE=1 SV=2	P13668	Stmn1	8	8	261	23.9191	23.7181	23.5926	23.151
81	Heat shock 70 kDa protein 1A OS=Rattus norvegicus OX=10116 GN=Hspa1a PE=2 SV=1	P0DMW0	Hspa1a	8	4	234	18.8746	18.4066	19.5322	18.436
96	Protein tweety homolog 1 OS=Rattus norvegicus OX=10116 GN=Ttyh1 PE=1 SV=1	P0C5X8	Ttyh1	8	8	194	22.9103	23.0961	22.8724	23.0001
101	60S ribosomal protein L13 OS=Rattus norvegicus OX=10116 GN=LOC100360491 PE=3 SV=1	D3ZRM9	LOC100360491	8	8	184	23.9258	24.3793	23.3059	24.7777
111	Guanine nucleotide-binding protein G(o) subunit alpha OS=Rattus norvegicus OX=10116 GN=Gnao1 PE=1 SV=2	P59215	Gnao1	8	8	162	22.9035	23.0909	22.6448	23.3845
117	Vesicle-associated membrane protein 3 OS=Rattus norvegicus OX=10116 GN=Vamp3 PE=1 SV=1	P63025	Vamp3	8	3	153	18.6261	19.4335	18.8233	19.2705
156	Keratin, type I cytoskeletal 15 OS=Ovis aries GN=KRT15 PE=2 SV=1	O77727	0	6	3	117	21.7548	21.6119	21.9563	23.0421
123	Syntaxin-1B OS=Rattus norvegicus OX=10116 GN=Stx1b PE=1 SV=1	P61265	Stx1b	8	7	148	23.0028	23.182	22.8147	23.1153
411	Homeobox protein cut-like 1 OS=Rattus norvegicus OX=10116 GN=Cux1 PE=1 SV=2	P53565	Cux1	1	1	34	21.0612	21.4267	21.7173	21.2993
125	Core histone macro-H2A.1 OS=Rattus norvegicus OX=10116 GN=Macroh2a1 PE=1 SV=4	Q02874	Macroh2a1	8	4	146	22.7688	21.7937	22.9525	22.1586
128	Radixin OS=Rattus norvegicus OX=10116 GN=Rdx PE=1 SV=2	E9PT65	Rdx	8	6	141	22.0145	21.636	21.6511	21.2422
140	Plexin A2 OS=Rattus norvegicus OX=10116 GN=Plxna2 PE=3 SV=1	D3ZWP6	Plxna2	8	6	129	22.1469	22.2445	22.5693	22.314
142	Pyruvate kinase PKM OS=Rattus norvegicus OX=10116 GN=Pkm PE=1 SV=3	P11980	Pkm	8	3	128	19.4662	19.9603	19.5464	19.746
154	Synaptosomal-associated protein 25 OS=Rattus norvegicus OX=10116 GN=Snap25 PE=1 SV=1	P60881	Snap25	8	8	118	21.9573	21.7461	21.3423	21.3927
157	Pyruvate kinase OS=Rattus norvegicus OX=10116 GN=Pkm PE=1 SV=1	A0A0G2JVG3	Pkm	8	3	117	21.8856	22.1465	21.8608	22.1028
177	Synaptotagmin-11 OS=Rattus norvegicus OX=10116 GN=Syt11 PE=1 SV=2	O08835	Syt11	8	8	107	23.1798	23.5708	23.3144	23.5701
182	Coiled-coil domain-containing protein 50 OS=Rattus norvegicus OX=10116 GN=Ccdc50 PE=2 SV=1	Q810U0	Ccdc50	8	8	105	21.8063	21.0607	21.5235	21.0034
207	Plexin A1 OS=Rattus norvegicus OX=10116 GN=Plxna1 PE=1 SV=3	D3Z981	Plxna1	8	6	89	20.1951	20.2337	20.1385	20.3726
225	RCG55135, isoform CRA_b OS=Rattus norvegicus OX=10116 GN=Tln1 PE=1 SV=1	G3V852	Tln1	8	8	78	20.6748	20.1903	20.6999	20.2942
226	Annexin OS=Rattus norvegicus OX=10116 GN=Anxa11 PE=1 SV=1	Q5XI77	Anxa11	8	8	78	20.9805	21.8721	21.1895	21.7828
233	Protocadherin 1 OS=Rattus norvegicus OX=10116 GN=Pcdh1 PE=1 SV=1	A0A0G2K6T9	Pcdh1	8	8	75	21.4116	21.5045	21.4128	21.4577
261	Major vault protein OS=Rattus norvegicus OX=10116 GN=Mvp PE=1 SV=1	A0A140TAE0	Mvp	8	8	65	19.7084	21.2319	19.7221	21.3463
82	Keratin, type II cytoskeletal 1b OS=Rattus norvegicus OX=10116 GN=Krt77 PE=4 SV=1	A0A0G2JZQ9	Krt77	8	1	229	16.2249	16.331	16.3263	17.3874
129	Type I keratin KA11 OS=Rattus norvegicus OX=10116 GN=Ka11 PE=3 SV=1	A0A0G2JU48	Ka11	8	1	141
69	14-3-3 protein gamma OS=Rattus norvegicus OX=10116 GN=Ywhag PE=1 SV=2	P61983	Ywhag	7	6	264	24.2033	24.1717	23.9778	23.7621
92	Calcium-transporting ATPase OS=Rattus norvegicus OX=10116 GN=Atp2b3 PE=1 SV=1	A0A0G2K9Q6	Atp2b3	7	2	204
93	Fructose-bisphosphate aldolase OS=Rattus norvegicus OX=10116 GN=Aldoc PE=1 SV=1	A0A0G2K3Q6	Aldoc	7	7	201	23.1149	23.3067	22.6068	23.4648
108	Ras-related protein Ral-A OS=Rattus norvegicus OX=10116 GN=Rala PE=1 SV=1	P63322	Rala	7	7	166	22.4896	22.3157	22.4079	22.2697
122	4F2 cell-surface antigen heavy chain OS=Rattus norvegicus OX=10116 GN=Slc3a2 PE=1 SV=1	A0A0H2UHQ0	Slc3a2	7	7	149	22.6112	23.2156	22.5824	23.0562
127	Gelsolin OS=Rattus norvegicus OX=10116 GN=Gsn PE=1 SV=1	Q68FP1	Gsn	7	7	142	23.6877	22.8151	23.7375	22.5687
147	40S ribosomal protein S6 OS=Rattus norvegicus OX=10116 GN=Rps6 PE=1 SV=1	P62755	Rps6	7	7	124	22.051	22.989	21.1833	23.4751
160	14-3-3 protein epsilon OS=Rattus norvegicus OX=10116 GN=Ywhae PE=1 SV=1	P62260	Ywhae	7	7	113	22.6615	22.2109	21.8149	21.9031
163	Integral membrane protein 2C OS=Rattus norvegicus OX=10116 GN=Itm2c PE=1 SV=1	Q5PQL7	Itm2c	7	7	112	21.4892	22.4745	22.1879	21.9093
415	Filamin-C OS=Rattus norvegicus OX=10116 GN=Flnc PE=1 SV=1	D3ZHA0	Flnc	1	1	34	20.3494	19.7786	20.5537	19.6176
418	Multivesicular body subunit 12A OS=Rattus norvegicus OX=10116 GN=Mvb12a PE=1 SV=1	Q6P777	Mvb12a	1	1	33	19.1303	18.9784	19.0338	19.1449
167	Elongation factor 2 OS=Rattus norvegicus OX=10116 GN=Eef2 PE=1 SV=4	P05197	Eef2	7	7	111	21.4743	21.7651	21.5002	21.8475
168	Protocadherin gamma subfamily C, 3 OS=Rattus norvegicus OX=10116 GN=Pcdhgc3 PE=4 SV=1	A0A0G2K9D7	Pcdhgc3	7	4	111	23.1837	22.6428	22.9636	22.6709
179	Heat shock protein HSP 90-alpha OS=Rattus norvegicus OX=10116 GN=Hsp90aa1 PE=1 SV=3	P82995	Hsp90aa1	7	4	105	22.5899	23.0078	22.9767	23.023
186	Guanine nucleotide-binding protein G(I)/G(S)/G(T) subunit beta-1 OS=Rattus norvegicus OX=10116 GN=Gnb1 PE=1 SV=4	P54311	Gnb1	7	4	100	22.7035	22.7086	22.6342	22.8443
193	60S ribosomal protein L18 OS=Rattus norvegicus OX=10116 GN=Rpl18 PE=1 SV=1	A0A0H2UHS7	Rpl18	7	7	97	21.1783	22.3003	20.5138	23.1627
196	Platelet-derived growth factor receptor alpha OS=Rattus norvegicus OX=10116 GN=Pdgfra PE=1 SV=1	G3V6A0	Pdgfra	7	7	94	22.2329	21.77	22.1426	21.7363
201	V-type proton ATPase 116 kDa subunit a1 OS=Rattus norvegicus OX=10116 GN=Atp6v0a1 PE=1 SV=1	P25286	Atp6v0a1	7	7	92	22.3784	22.5846	22.3645	22.4812
228	60S ribosomal protein L14 OS=Rattus norvegicus OX=10116 GN=Rpl14 PE=1 SV=1	B5DEM5	Rpl14	7	7	77	22.0722	22.738	21.4622	23.5604
234	STIP1 homology and U-Box containing protein 1, isoform CRA_b OS=Rattus norvegicus OX=10116 GN=Stub1 PE=1 SV=1	D4A4T0	Stub1	7	7	75	21.5327	21.3969	21.1573	21.0919
241	Plexin A4 OS=Rattus norvegicus OX=10116 GN=Plxna4 PE=3 SV=1	D3ZES7	Plxna4	7	5	72	19.5019	20.1568	20.1171	20.2588
244	Dihydropyrimidinase-related protein 1 OS=Rattus norvegicus OX=10116 GN=Crmp1 PE=1 SV=1	Q62950	Crmp1	7	7	72	22.1912	21.5552	22.1561	22.1298
245	Dihydropyrimidinase-related protein 3 OS=Rattus norvegicus OX=10116 GN=Dpysl3 PE=1 SV=2	Q62952	Dpysl3	7	7	71	21.8197	21.7871	21.3983	22.0234
251	Fatty acid synthase OS=Rattus norvegicus OX=10116 GN=Fasn PE=1 SV=3	P12785	Fasn	7	7	69	20.9801	21.0327	20.5012	21.4061
258	Sodium/calcium exchanger 1 OS=Rattus norvegicus OX=10116 GN=Slc8a1 PE=1 SV=3	Q01728	Slc8a1	7	7	66	20.9844	20.9168	20.8741	21.117
292	Stathmin OS=Rattus norvegicus OX=10116 GN=Stmn3 PE=1 SV=1	A0A0G2K8P5	Stmn3	7	7	56	21.6461	21.1182	21.2247	20.7568
293	Neurogenic locus notch homolog protein 1 OS=Rattus norvegicus OX=10116 GN=Notch1 PE=1 SV=3	Q07008	Notch1	7	7	56	20.9649	20.9528	21.5255	21.1052
297	60S ribosomal protein L7a OS=Rattus norvegicus OX=10116 GN=LOC108349606 PE=3 SV=1	D3ZU22	LOC108349606	7	7	54	21.5801	22.523	21.2922	23.2889
423	60S ribosomal protein L24 OS=Rattus norvegicus OX=10116 GN=Rpl24 PE=2 SV=1	P83732	Rpl24	1	1	32	17.9007	19.8737	18.7616	20.6163
324	Junction plakoglobin OS=Rattus norvegicus OX=10116 GN=Jup PE=1 SV=1	Q6P0K8	Jup	7	7	49	18.121	18.9317	18.4854	19.4195
349	Nucleobindin-1 OS=Rattus norvegicus OX=10116 GN=Nucb1 PE=1 SV=1	Q63083	Nucb1	7	7	46	20.6642	20.8143	20.0605	20.4354
351	Neurofascin OS=Rattus norvegicus OX=10116 GN=Nfasc PE=1 SV=2	P97685	Nfasc	7	2	46	20.0771	20.6112	20.4095	20.4152
395	Teneurin transmembrane protein 4 OS=Rattus norvegicus OX=10116 GN=Tenm4 PE=3 SV=2	F1LZ38	Tenm4	7	7	38	20.037	20.2625	20.0928	19.7044
588	Glutamyl-tRNA synthetase OS=Rattus norvegicus OX=10116 GN=Eprs PE=1 SV=1	A0A0G2JZI2	Eprs	7	7	17	16.7881	19.5628	17.6339	19.8869
184	Tubulin beta chain OS=Rattus norvegicus OX=10116 GN=Tubb6 PE=1 SV=1	Q4QQV0	Tubb6	7	1	102	19.3214	19.9493	19.4386	19.3036
76	40S ribosomal protein S8 OS=Rattus norvegicus OX=10116 GN=LOC100363452 PE=3 SV=1	M0R7Q5	LOC100363452	6	6	245	23.2065	24.7753	22.5674	24.8018
85	14-3-3 protein zeta/delta OS=Rattus norvegicus OX=10116 GN=Ywhaz PE=1 SV=1	A0A0G2JV65	Ywhaz	6	5	223	22.3681	22.207	22.2095	22.1233
99	14-3-3 protein beta/alpha OS=Rattus norvegicus OX=10116 GN=Ywhab PE=1 SV=3	P35213	Ywhab	6	5	191	21.181	20.7503	20.5303	20.5404
139	Heat shock protein HSP 90-beta OS=Rattus norvegicus OX=10116 GN=Hsp90ab1 PE=1 SV=4	P34058	Hsp90ab1	6	3	130	21.2824	21.5212	21.2218	21.4938
162	60S ribosomal protein L6 OS=Rattus norvegicus OX=10116 GN=Rpl6-ps1 PE=3 SV=1	F1LQS3	Rpl6-ps1	6	6	113	22.6863	23.1599	22.1047	23.5664
174	Protein tweety homolog OS=Rattus norvegicus OX=10116 GN=Ttyh3 PE=1 SV=1	D4A383	Ttyh3	6	6	108	23.3898	22.7323	23.322	22.698
175	60S ribosomal protein L8 OS=Rattus norvegicus OX=10116 PE=3 SV=1	D4A6W6	0	6	6	108	22.4798	22.595	22.2537	23.1944
181	Receptor-type tyrosine-protein phosphatase alpha OS=Rattus norvegicus OX=10116 GN=Ptpra PE=1 SV=1	Q66HJ7	Ptpra	6	4	105	22.012	22.1983	21.9475	21.8388
185	Protocadherin gamma subfamily C, 3 OS=Rattus norvegicus OX=10116 GN=Pcdhgc3 PE=4 SV=3	D4A498	Pcdhgc3	6	3	101	21.4858	18.7291	21.1634	18.2783
191	Vacuolar protein sorting-associated protein 28 homolog OS=Rattus norvegicus OX=10116 GN=Vps28 PE=1 SV=1	A0A0H2UHM0	Vps28	6	6	98	22.8043	22.2266	22.9307	22.5374
195	Annexin OS=Rattus norvegicus OX=10116 GN=Anxa6 PE=1 SV=1	Q6IMZ3	Anxa6	6	6	95	21.8012	22.1004	21.5017	21.9815
206	Catalase OS=Rattus norvegicus OX=10116 GN=Cat PE=1 SV=3	P04762	Cat	6	6	89	22.14	21.9808	22.581	22.1352
437	40S ribosomal protein S20 OS=Rattus norvegicus OX=10116 PE=3 SV=1	A0A0G2K6L6	0	1	1	30	22.1828	21.704	21.5107	21.986
213	Amyloid beta precursor like protein 2 OS=Rattus norvegicus OX=10116 GN=Aplp2 PE=1 SV=2	P15943	Aplp2	6	6	86	22.7684	22.9676	22.6475	22.5416
214	Immunoglobulin superfamily-containing leucine-rich repeat 2 OS=Rattus norvegicus OX=10116 GN=Islr2 PE=4 SV=2	M0R4G0	Islr2	6	6	86	20.3356	20.1711	20.8683	20.7629
219	Ferritin light chain 1 OS=Rattus norvegicus OX=10116 GN=Ftl1 PE=1 SV=3	P02793	Ftl1	6	6	82	22.4127	22.087	22.1749	21.9426
238	Protocadherin 10 OS=Rattus norvegicus OX=10116 GN=Pcdh10 PE=4 SV=2	F1M6B6	Pcdh10	6	6	73	20.2433	20.2326	20.3531	20.262
240	Heterogeneous nuclear ribonucleoprotein M OS=Rattus norvegicus OX=10116 GN=Hnrnpm PE=1 SV=1	F1M3D3	Hnrnpm	6	6	73	20.7293	21.4052	20.225	21.6358
242	Phosphoglycerate mutase 1 OS=Rattus norvegicus OX=10116 GN=Pgam1 PE=1 SV=4	P25113	Pgam1	6	6	72	20.8149	20.9584	20.2612	20.668
263	Receptor protein-tyrosine kinase OS=Rattus norvegicus OX=10116 GN=Epha5 PE=4 SV=2	F1M7W0	Epha5	6	5	64	21.5851	21.2892	21.6489	21.5413
443	LDL receptor-related protein 8 OS=Rattus norvegicus OX=10116 GN=Lrp8 PE=4 SV=3	D3ZE75	Lrp8	1	1	30	18.6086	18.2477	18.5912	18.4009
268	Disks large homolog 4 OS=Rattus norvegicus OX=10116 GN=Dlg4 PE=1 SV=1	P31016	Dlg4	6	6	63	20.3503	20.5629	20.549	20.5965
270	Cadherin-related neuronal receptor c2 OS=Rattus norvegicus OX=10116 GN=Pcdhac2 PE=2 SV=1	Q767H7	Pcdhac2	6	5	62	20.735	20.4849	20.5873	20.4449
308	Adhesion G protein-coupled receptor L3 OS=Rattus norvegicus OX=10116 GN=Adgrl3 PE=1 SV=3	D4AAL4	Adgrl3	6	6	52	20.5756	20.6571	21.0825	20.6698
361	EH domain-containing protein 1 OS=Rattus norvegicus OX=10116 GN=Ehd1 PE=1 SV=1	Q641Z6	Ehd1	6	6	44	20.7763	20.7283	21.1954	21.0947
363	Amyloid beta precursor-like protein 1 OS=Rattus norvegicus OX=10116 GN=Aplp1 PE=3 SV=2	F1LRS5	Aplp1	6	6	44	20.6074	21.0176	20.8834	20.4025
364	Nidogen-1 OS=Rattus norvegicus OX=10116 GN=Nid1 PE=1 SV=1	F1LM84	Nid1	6	6	43	20.3359	19.0651	20.3846	19.6285
366	Phospholipid-transporting ATPase OS=Rattus norvegicus OX=10116 GN=Atp9a PE=1 SV=2	M0R6E0	Atp9a	6	6	43	20.5976	20.6929	20.5026	20.7892
444	Roundabout homolog 1 OS=Rattus norvegicus OX=10116 GN=Robo1 PE=1 SV=1	O55005	Robo1	6	5	30	19.0408	18.4425	19.3292	19.1113
450	Teneurin-2 OS=Rattus norvegicus OX=10116 GN=Tenm2 PE=1 SV=2	Q9R1K2	Tenm2	6	6	29	20.5984	19.9422	20.4462	20.3447
498	Anion exchange protein OS=Rattus norvegicus OX=10116 GN=Slc4a4 PE=1 SV=1	A0A0H2UHB7	Slc4a4	6	6	24	19.5293	19.702	19.1458	19.6977
202	Keratin, type II cytoskeletal 73 OS=Rattus norvegicus OX=10116 GN=Krt73 PE=1 SV=1	Q6IG03	Krt73	6	1	92	15.5994			17.752
281	Sodium channel protein OS=Rattus norvegicus OX=10116 GN=Scn2a PE=1 SV=3	F1M9G9	Scn2a	6	1	58	21.2876	21.53	21.4022	21.3056
303	Sodium channel protein type 2 subunit alpha OS=Rattus norvegicus OX=10116 GN=Scn2a PE=1 SV=1	P04775	Scn2a	6	1	53	19.6256	19.4787	19.3601	19.5055
365	Neurofascin OS=Rattus norvegicus OX=10116 GN=Nfasc PE=1 SV=3	D3ZNW5	Nfasc	6	1	43
132	Large neutral amino acids transporter small subunit 1 OS=Rattus norvegicus OX=10116 GN=Slc7a5 PE=1 SV=2	Q63016	Slc7a5	5	5	136	23.2694	23.0971	23.096	23.3807
133	Neural proliferation, differentiation and control, 1 OS=Rattus norvegicus OX=10116 GN=Npdc1 PE=2 SV=1	Q6AY81	Npdc1	5	5	136	22.1866	22.4932	22.3654	22.3663
451	RCG52996, isoform CRA_a OS=Rattus norvegicus OX=10116 GN=Tfg PE=1 SV=1	Q6AYR1	Tfg	1	1	29	19.5168	19.0035	19.0115	18.6985
137	Receptor-type tyrosine-protein phosphatase alpha OS=Rattus norvegicus OX=10116 GN=Ptpra PE=1 SV=1	Q03348	Ptpra	5	3	130	20.5535	20.8704	20.8739	20.6354
452	Anthrax toxin receptor 1 OS=Rattus norvegicus OX=10116 GN=Antxr1 PE=1 SV=1	A0A0G2JSJ5	Antxr1	1	1	29	25.264	26.5748	26.3323	26.2002
145	Clathrin light chain A OS=Rattus norvegicus OX=10116 GN=Clta PE=1 SV=1	P08081	Clta	5	5	125	22.3215	22.9314	22.4933	22.8645
455	Prothymosin alpha OS=Rattus norvegicus OX=10116 GN=Ptma PE=1 SV=2	P06302	Ptma	1	1	28	18.0734	18.7078	19.1066	18.5533
153	Transferrin receptor protein 1 OS=Rattus norvegicus OX=10116 GN=Tfrc PE=1 SV=2	Q99376	Tfrc	5	5	118	21.6999	21.9175	21.6438	21.5758
155	Histone H2A.Z OS=Rattus norvegicus OX=10116 GN=H2az1 PE=1 SV=2	P0C0S7	H2az1	5	3	118	21.2622	21.536	22.0108	21.3414
171	60S ribosomal protein L11 OS=Rattus norvegicus OX=10116 GN=Rpl11 PE=1 SV=2	P62914	Rpl11	5	5	109	21.9858	22.0558	21.9674	22.3982
178	Glutamine synthetase OS=Rattus norvegicus OX=10116 GN=Glul PE=1 SV=3	P09606	Glul	5	5	106	22.3589	22.8814	21.6531	22.5121
192	Leucine rich repeat neuronal 6A, isoform CRA_a OS=Rattus norvegicus OX=10116 GN=Lingo1 PE=1 SV=1	G3V881	Lingo1	5	5	98	21.2254	21.3324	21.26	21.0006
197	2',3'-cyclic-nucleotide 3'-phosphodiesterase OS=Rattus norvegicus OX=10116 GN=Cnp PE=1 SV=2	P13233	Cnp	5	5	94	22.6394	22.5641	22.3395	22.157
203	Glypican-1 OS=Rattus norvegicus OX=10116 GN=Gpc1 PE=2 SV=1	Q6P7Q2	Gpc1	5	5	90	21.4664	20.8553	22.2731	21.5937
209	Xenotropic and polytropic retrovirus receptor 1 OS=Rattus norvegicus OX=10116 GN=Xpr1 PE=1 SV=1	G3V602	Xpr1	5	5	87	20.6256	20.6879	20.831	20.8353
217	Chondroitin sulfate proteoglycan 5 OS=Rattus norvegicus OX=10116 GN=Cspg5 PE=4 SV=3	F1M4R7	Cspg5	5	5	83	22.7836	22.3893	22.3767	22.3087
218	60S ribosomal protein L5 OS=Rattus norvegicus OX=10116 GN=Rpl5 PE=1 SV=3	P09895	Rpl5	5	5	82	21.9	22.4736	21.7567	23.0595
220	Guanine nucleotide-binding protein G(i) subunit alpha-2 OS=Rattus norvegicus OX=10116 GN=Gnai2 PE=1 SV=3	P04897	Gnai2	5	3	81	20.8256	21.0249	20.7119	20.7594
236	Charged multivesicular body protein 4B OS=Rattus norvegicus OX=10116 GN=Chmp4b PE=1 SV=2	M0RCH6	Chmp4b	5	3	74	22.4374	22.3795	22.6917	22.3016
237	Rab GDP dissociation inhibitor alpha OS=Rattus norvegicus OX=10116 GN=Gdi1 PE=1 SV=1	P50398	Gdi1	5	4	74	21.1724	21.2586	21.1735	21.2816
247	cAMP-dependent protein kinase type I-alpha regulatory subunit OS=Rattus norvegicus OX=10116 GN=Prkar1a PE=1 SV=2	P09456	Prkar1a	5	5	71	20.4788	20.3135	20.1481	19.8276
257	Sphingomyelin phosphodiesterase 3 OS=Rattus norvegicus OX=10116 GN=Smpd3 PE=1 SV=2	O35049	Smpd3	5	5	67	20.7935	20.9157	21.0539	20.7704
265	Heterogeneous nuclear ribonucleoprotein A1 OS=Rattus norvegicus OX=10116 GN=Hnrnpa1 PE=1 SV=3	P04256	Hnrnpa1	5	4	64	20.936	20.8241	20.7421	20.4594
267	Ribosomal protein L10-like OS=Rattus norvegicus OX=10116 GN=Rpl10l PE=1 SV=1	D4A1P2	Rpl10l	5	5	64	21.5658	21.7892	21.0718	22.745
276	Growth factor receptor-bound protein 2 OS=Rattus norvegicus OX=10116 GN=Grb2 PE=1 SV=1	P62994	Grb2	5	5	60	21.2127	20.9462	21.02	20.6968
284	Transformer-2 protein homolog beta OS=Rattus norvegicus OX=10116 GN=Tra2b PE=1 SV=1	P62997	Tra2b	5	5	58	19.7276	20.4669	18.8573	21.2132
285	Vesicle-fusing ATPase OS=Rattus norvegicus OX=10116 GN=Vps4a PE=1 SV=1	F7F1Y3	Vps4a	5	5	57	21.8881	21.6351	22.0287	21.733
286	Protein lin-7 homolog C OS=Rattus norvegicus OX=10116 GN=Lin7c PE=1 SV=1	Q792I0	Lin7c	5	5	57	20.3852	19.8165	19.8563	19.8512
289	SPARC-like protein 1 OS=Rattus norvegicus OX=10116 GN=Sparcl1 PE=1 SV=1	G3V7X5	Sparcl1	5	5	56	21.4341	22.1898	22.2719	21.2793
296	Vimentin OS=Rattus norvegicus OX=10116 GN=Vim PE=1 SV=1	G3V8C3	Vim	5	4	55	20.0717	19.7113	19.5453	19.5352
299	Fascin OS=Rattus norvegicus OX=10116 GN=Fscn1 PE=1 SV=2	P85845	Fscn1	5	5	54	20.1287	20.932	20.8528	20.9282
314	Keratin 78 OS=Rattus norvegicus OX=10116 GN=Krt78 PE=4 SV=1	A0A0G2K4H7	Krt78	5	4	51	19.3021	20.5498	20.3288	21.361
317	Cadherin-2 OS=Rattus norvegicus OX=10116 GN=Cdh2 PE=1 SV=1	G3V803	Cdh2	5	5	50	20.9447	20.805	20.6797	20.4824
319	Guanine nucleotide-binding protein G(s) subunit alpha isoforms short OS=Rattus norvegicus OX=10116 GN=Gnas PE=1 SV=1	P63095	Gnas	5	5	50	21.5207	21.5	21.5541	21.2726
321	cAMP-dependent protein kinase type I-beta regulatory subunit OS=Rattus norvegicus OX=10116 GN=Prkar1b PE=2 SV=2	P81377	Prkar1b	5	5	50	19.5115	19.5578	19.3048	18.9707
322	Neurosecretory protein VGF OS=Rattus norvegicus OX=10116 GN=Vgf PE=4 SV=2	F1LP80	Vgf	5	5	49	18.7142	19.4114	18.8381	18.7843
330	Endoplasmic reticulum chaperone BiP OS=Rattus norvegicus OX=10116 GN=Hspa5 PE=1 SV=1	P06761	Hspa5	5	5	48	19.472	20.3514	19.3468	19.8237
464	Astrocytic phosphoprotein PEA-15 OS=Rattus norvegicus OX=10116 GN=Pea15 PE=1 SV=1	Q5U318	Pea15	1	1	28	20.2155	19.9101	19.5009	19.7733
335	Dipeptidyl aminopeptidase-like protein 6 OS=Rattus norvegicus OX=10116 GN=Dpp6 PE=1 SV=2	F1LMR7	Dpp6	5	5	47	20.9607	20.8852	20.5193	20.5715
474	Protein NDRG1 OS=Rattus norvegicus OX=10116 GN=Ndrg1 PE=1 SV=1	Q6JE36	Ndrg1	1	1	27	20.6182	20.9384	20.5842	20.5352
336	26S proteasome AAA-ATPase subunit RPT1 OS=Rattus norvegicus OX=10116 GN=Psmc2 PE=1 SV=1	G3V7L6	Psmc2	5	5	47	20.835	21.1382	21.1157	20.9262
346	Gamma-aminobutyric acid receptor subunit beta-3 OS=Rattus norvegicus OX=10116 GN=Gabrb3 PE=1 SV=1	P63079	Gabrb3	5	5	46	20.7656	20.4357	20.7904	20.4667
350	Flotillin-2 OS=Rattus norvegicus OX=10116 GN=Flot2 PE=1 SV=1	Q9Z2S9	Flot2	5	5	46	20.3561	20.6651	20.2387	20.2399
355	Glutamate receptor OS=Rattus norvegicus OX=10116 GN=Grin1 PE=1 SV=1	Q62648	Grin1	5	5	45	20.8521	20.7413	20.6053	20.442
358	C1q and TNF-related 4 OS=Rattus norvegicus OX=10116 GN=C1qtnf4 PE=4 SV=1	F7EUJ8	C1qtnf4	5	5	44	20.7736	20.5958	21.038	20.4242
359	Misshapen-like kinase 1 OS=Rattus norvegicus OX=10116 GN=Mink1 PE=1 SV=3	F1LN69	Mink1	5	2	44	16.2108	16.9679	17.0934	17.283
362	Family with sequence similarity 171, member B OS=Rattus norvegicus OX=10116 GN=Fam171b PE=1 SV=2	D3ZTG3	Fam171b	5	5	44	19.9891	19.7412	19.9649	19.6713
368	Casein kinase II subunit alpha OS=Rattus norvegicus OX=10116 GN=Csnk2a1 PE=1 SV=2	P19139	Csnk2a1	5	5	43	19.7433	20.6837	19.2312	20.7273
372	DNA topoisomerase 1 OS=Rattus norvegicus OX=10116 GN=Top1 PE=1 SV=1	Q9WUL0	Top1	5	5	42	19.4883	19.4472	19.2211	19.4584
376	Brevican core protein OS=Rattus norvegicus OX=10116 GN=Bcan PE=1 SV=1	G3V8G4	Bcan	5	5	41	20.0217	19.2191	20.1096	19.3804
378	Tyrosine-protein phosphatase non-receptor type 23 OS=Rattus norvegicus OX=10116 GN=Ptpn23 PE=1 SV=1	F1M951	Ptpn23	5	5	41	19.3703	19.2999	19.3708	19.2227
383	Protocadherin gamma subfamily A, 2 OS=Rattus norvegicus OX=10116 GN=Pcdhga2 PE=4 SV=2	D3Z8Y3	Pcdhga2	5	3	40	20.0064	20.217	19.9212	19.6829
390	Catenin (Cadherin associated protein), beta 1, isoform CRA_a OS=Rattus norvegicus OX=10116 GN=Ctnnb1 PE=1 SV=1	A0A0G2JT93	Ctnnb1	5	5	40	19.7442	19.833	19.7901	19.9308
470	FAT atypical cadherin 4 OS=Rattus norvegicus OX=10116 GN=Fat4 PE=1 SV=3	D3ZEH1	Fat4	5	5	27	19.6183	19.0347	19.635	18.8422
510	Neighbor of Brca1 gene 1, isoform CRA_a OS=Rattus norvegicus OX=10116 GN=Nbr1 PE=1 SV=2	F1LSE5	Nbr1	5	5	23	19.0726	19.0616	18.9924	19.0081
538	Coatomer subunit alpha OS=Rattus norvegicus OX=10116 GN=Copa PE=1 SV=1	G3V6T1	Copa	5	5	21	19.2533	19.2332	18.0473	19.6341
594	Calsyntenin-1 OS=Rattus norvegicus OX=10116 GN=Clstn1 PE=1 SV=1	Q6Q0N0	Clstn1	5	5	17	17.8428	18.7316	18.8213	18.1892
598	40S ribosomal protein S3 OS=Rattus norvegicus OX=10116 GN=Rps3 PE=1 SV=1	P62909	Rps3	5	5	16	20.945	21.2616	20.9882	21.5028
229	Keratin 76 OS=Rattus norvegicus OX=10116 GN=Krt76 PE=2 SV=1	Q6IFZ5	Krt76	5	1	76	17.1071	16.8583		18.0466
477	Tetraspanin OS=Rattus norvegicus OX=10116 GN=Tspan7 PE=1 SV=3	F1M9I6	Tspan7	1	1	27	19.1529	19.9504	20.0457	20.1518
65	Neuronal membrane glycoprotein M6-a OS=Rattus norvegicus OX=10116 GN=Gpm6a PE=1 SV=1	Q812E9	Gpm6a	4	4	272	24.1433	23.5392	24.1966	23.8929
480	Pentraxin 4 OS=Rattus norvegicus OX=10116 GN=Ptx4 PE=4 SV=1	A0A0G2JZ18	Ptx4	1	1	26	22.2349	23.0616	23.0629	22.6261
107	Histone H1.4 OS=Rattus norvegicus OX=10116 GN=H1-4 PE=1 SV=3	P15865	H1-4	4	2	167	22.9334	23.2346	22.3852	23.1518
114	IST1 homolog OS=Rattus norvegicus OX=10116 GN=Ist1 PE=2 SV=1	Q568Z6	Ist1	4	4	161	21.852	21.4498	21.9329	21.6694
138	Synaptotagmin-1 OS=Rattus norvegicus OX=10116 GN=Syt1 PE=1 SV=3	P21707	Syt1	4	4	130	21.9574	22.4303	22.154	22.3333
144	G protein-coupled receptor, class C, group 5, member B OS=Rattus norvegicus OX=10116 GN=Gprc5b PE=1 SV=1	A0A0G2K4B0	Gprc5b	4	4	126	22.1247	21.8787	21.5664	21.8586
166	Fructose-bisphosphate aldolase A OS=Rattus norvegicus OX=10116 GN=Aldoa PE=1 SV=2	P05065	Aldoa	4	4	112	22.6649	22.8434	22.3774	22.7303
173	Versican core protein (Fragments) OS=Rattus norvegicus OX=10116 GN=Vcan PE=2 SV=2	Q9ERB4	Vcan	4	4	108	23.1589	21.9366	22.993	22.3396
190	Cell adhesion molecule 4 OS=Rattus norvegicus OX=10116 GN=Cadm4 PE=1 SV=1	Q1WIM1	Cadm4	4	4	99	22.4513	22.4171	22.4252	22.3111
205	60S ribosomal protein L13a OS=Rattus norvegicus OX=10116 GN=Rpl13a PE=1 SV=2	P35427	Rpl13a	4	4	89	21.0153	21.97	20.6565	22.6094
211	Serine/arginine-rich splicing factor 2 OS=Rattus norvegicus OX=10116 GN=Srsf2 PE=1 SV=3	Q6PDU1	Srsf2	4	4	87	22.1225	21.7716	21.7463	22.2103
216	RAB5C, member RAS oncogene family OS=Rattus norvegicus OX=10116 GN=Rab5c PE=1 SV=1	B0BNK1	Rab5c	4	3	83	22.0324	21.7894	21.879	21.7994
224	14-3-3 protein theta OS=Rattus norvegicus OX=10116 GN=Ywhaq PE=1 SV=1	P68255	Ywhaq	4	4	80	19.847	20.5136	19.7205	19.9081
231	Tubulin beta chain OS=Rattus norvegicus OX=10116 GN=Tubb1 PE=1 SV=1	M0R8B6	Tubb1	4	2	75	19.4182	18.1455	19.5306	17.2528
243	Core histone macro-H2A OS=Rattus norvegicus OX=10116 GN=H2afy2 PE=1 SV=1	B1WC28	H2afy2	4	3	72	21.4158	19.8056	21.3941	20.3175
253	Cell adhesion molecule 3 OS=Rattus norvegicus OX=10116 GN=Cadm3 PE=1 SV=1	A0A0G2K872	Cadm3	4	4	68	21.2341	21.412	21.6841	21.667
254	Long-chain-fatty-acid--CoA ligase ACSBG1 OS=Rattus norvegicus OX=10116 GN=Acsbg1 PE=1 SV=1	A0A0G2K7J0	Acsbg1	4	4	68	19.1751	19.7963	18.8475	19.8168
256	Synaptic vesicle glycoprotein 2A OS=Rattus norvegicus OX=10116 GN=Sv2a PE=1 SV=2	Q02563	Sv2a	4	4	67	21.4052	21.7924	21.7709	21.895
260	Programmed cell death protein 6 OS=Rattus norvegicus OX=10116 GN=Pdcd6 PE=2 SV=1	G3V7W1	Pdcd6	4	4	65	19.8477	20.7509	20.2995	20.4396
262	Protein disulfide-isomerase OS=Rattus norvegicus OX=10116 GN=Pdia3 PE=1 SV=1	A0A0H2UHM5	Pdia3	4	4	64	20.9227	21.3723	21.1389	21.0698
264	Similar to RIKEN cDNA 2610002M06 OS=Rattus norvegicus OX=10116 GN=RGD1566265 PE=1 SV=1	G3V6A6	RGD1566265	4	4	64	21.8467	21.5891	22.0693	21.5166
271	Syntaxin-7 OS=Rattus norvegicus OX=10116 GN=Stx7 PE=1 SV=4	O70257	Stx7	4	4	62	19.9721	19.7801	19.8931	19.8211
272	Heterogeneous nuclear ribonucleoprotein F OS=Rattus norvegicus OX=10116 GN=Hnrnpf PE=1 SV=3	Q794E4	Hnrnpf	4	3	62	20.4874	20.7192	20.0637	21.0197
277	60S ribosomal protein L28 OS=Rattus norvegicus OX=10116 GN=Rpl28 PE=2 SV=1	Q642E2	Rpl28	4	4	59	21.1033	21.3465	20.8361	21.8547
488	Uncharacterized protein C11orf87 homolog OS=Rattus norvegicus OX=10116 PE=2 SV=1	Q569A3	0	1	1	26	19.3596	20.4477	19.9486	20.1578
287	N(G),N(G)-dimethylarginine dimethylaminohydrolase 2 OS=Rattus norvegicus OX=10116 GN=Ddah2 PE=1 SV=1	Q6MG60	Ddah2	4	4	57	20.752	20.1637	20.2996	20.1591
291	40S ribosomal protein S4 OS=Rattus norvegicus OX=10116 GN=Rps4x PE=1 SV=1	A0A0H2UHX3	Rps4x	4	4	56	20.8324	20.8876	20.8226	21.6437
295	Heterogeneous nuclear ribonucleoprotein H OS=Rattus norvegicus OX=10116 GN=Hnrnph1 PE=1 SV=1	A0A0G2JTG7	Hnrnph1	4	3	55	20.2178	20.4604	20.1199	20.7752
302	Myelin basic protein OS=Rattus norvegicus OX=10116 GN=Mbp PE=1 SV=3	P02688	Mbp	4	4	54	20.6604	20.5598	19.966	19.7818
495	Protein tweety homolog OS=Rattus norvegicus OX=10116 GN=Ttyh2 PE=1 SV=2	D4A4P8	Ttyh2	1	1	25	19.5775	19.0435	19.3446	18.9216
304	Solute carrier family 12 member 2 OS=Rattus norvegicus OX=10116 GN=Slc12a2 PE=1 SV=1	E9PTX9	Slc12a2	4	4	53	20.6127	20.6163	20.0585	19.9852
306	Dihydropyrimidinase-related protein 5 OS=Rattus norvegicus OX=10116 GN=Dpysl5 PE=1 SV=1	Q9JHU0	Dpysl5	4	4	53	19.3729	20.0751	19.8293	19.8459
307	Amino acid transporter OS=Rattus norvegicus OX=10116 GN=Slc1a4 PE=1 SV=1	Q76GL9	Slc1a4	4	4	53	20.6046	18.9556	19.6609	20.2722
309	40S ribosomal protein S18 OS=Rattus norvegicus OX=10116 PE=3 SV=3	D3ZM33	0	4	4	52	20.4293	20.4606	20.1384	20.8083
496	Sodium- and chloride-dependent GABA transporter 3 OS=Rattus norvegicus OX=10116 GN=Slc6a11 PE=1 SV=1	P31647	Slc6a11	1	1	25	19.2924	19.6618	19.5008	19.9034
315	Cadherin-6 OS=Rattus norvegicus OX=10116 GN=Cdh6 PE=1 SV=3	F1LQP8	Cdh6	4	4	51	19.4055	19.6886	19.4502	18.9846
316	FERM, ARHGEF and pleckstrin domain-containing protein 1 OS=Rattus norvegicus OX=10116 GN=Farp1 PE=1 SV=2	F1LYQ8	Farp1	4	4	51	20.9422	20.5969	21.1609	20.7474
323	Rab GDP dissociation inhibitor beta OS=Rattus norvegicus OX=10116 GN=Gdi2 PE=1 SV=2	P50399	Gdi2	4	3	49	20.0384	20.097	19.1165	20.0484
329	Ferritin heavy chain OS=Rattus norvegicus OX=10116 GN=Fth1 PE=1 SV=3	P19132	Fth1	4	4	48	21.717	20.7718	21.3917	20.4609
497	TMEM9 domain family, member B OS=Rattus norvegicus OX=10116 GN=Tmem9b PE=1 SV=2	F1LQ83	Tmem9b	1	1	24	18.4122	18.4883	18.3824	18.3111
337	Heterogeneous nuclear ribonucleoproteins A2/B1 OS=Rattus norvegicus OX=10116 GN=Hnrnpa2b1 PE=1 SV=1	A7VJC2	Hnrnpa2b1	4	4	47	19.8485	20.4233	19.4535	20.1296
499	Kinesin-like protein KIF28P OS=Rattus norvegicus OX=10116 GN=Kif28p PE=2 SV=1	F8WLE0	Kif28p	1	1	24	25.6227	25.6064	25.7609	25.1789
347	Cell adhesion molecule L1-like OS=Rattus norvegicus OX=10116 GN=Chl1 PE=1 SV=2	M0RC17	Chl1	4	4	46	20.3718	20.3018	20.4369	19.8467
353	60S ribosomal protein L18a OS=Rattus norvegicus OX=10116 GN=Rpl18a PE=2 SV=1	P62718	Rpl18a	4	4	45	20.1108	21.3253	19.6722	21.963
357	DnaJ homolog subfamily A member 1 OS=Rattus norvegicus OX=10116 GN=Dnaja1 PE=1 SV=1	P63036	Dnaja1	4	4	44	21.6552	21.4475	21.5843	21.3668
360	Clusterin OS=Rattus norvegicus OX=10116 GN=Clu PE=1 SV=1	G3V836	Clu	4	4	44	20.8619	20.8111	20.8361	20.4996
367	Neuroligin 3, isoform CRA_a OS=Rattus norvegicus OX=10116 GN=Nlgn3 PE=1 SV=2	F1LPZ8	Nlgn3	4	4	43	19.4942	19.9418	19.377	19.4362
375	40S ribosomal protein S3a OS=Rattus norvegicus OX=10116 GN=LOC100365839 PE=3 SV=1	M0R6L4	LOC100365839	4	4	41	21.436	21.3929	20.8995	21.7294
380	Sorting nexin OS=Rattus norvegicus OX=10116 GN=Snx18 PE=1 SV=1	D3ZZ38	Snx18	4	4	41	19.3637	19.8269	19.3264	19.3373
384	VPS37C subunit of ESCRT-I OS=Rattus norvegicus OX=10116 GN=Vps37c PE=1 SV=1	B5DFF4	Vps37c	4	4	40	19.7925	19.6127	19.7795	19.2366
506	Retinol-binding protein 4 OS=Rattus norvegicus OX=10116 GN=Rbp4 PE=1 SV=1	P04916	Rbp4	1	1	23	18.9554	19.4501	19.7764	18.8201
392	Solute carrier family 2, facilitated glucose transporter member 1 OS=Rattus norvegicus OX=10116 GN=Slc2a1 PE=1 SV=1	P11167	Slc2a1	4	4	39	20.0062	20.8317	20.2674	20.9961
397	Glutamate receptor OS=Rattus norvegicus OX=10116 GN=Grin2b PE=1 SV=1	G3V746	Grin2b	4	4	37	19.4796	19.4409	19.5382	19.1566
398	Endophilin-A2 OS=Rattus norvegicus OX=10116 GN=Sh3gl1 PE=1 SV=1	O35964	Sh3gl1	4	4	37	21.0332	20.3421	20.5914	20.3623
410	Noelin OS=Rattus norvegicus OX=10116 GN=Olfm1 PE=1 SV=1	Q62609	Olfm1	4	4	35	20.0569	19.6833	20.9765	19.609
413	U1 small nuclear ribonucleoprotein 70 kDa OS=Rattus norvegicus OX=10116 GN=Snrnp70 PE=1 SV=1	B2RZ74	Snrnp70	4	4	34	19.9913	20.2804	19.7336	20.7498
419	Stathmin-2 OS=Rattus norvegicus OX=10116 GN=Stmn2 PE=1 SV=2	P21818	Stmn2	4	4	33	20.3223	20.1494	20.258	20.0363
420	Ankyrin repeat domain-containing protein 46 OS=Rattus norvegicus OX=10116 GN=Ankrd46 PE=2 SV=1	Q76K24	Ankrd46	4	4	33	20.0549	20.1597	20.1469	19.8515
428	Target of myb1-like 2 membrane-trafficking protein OS=Rattus norvegicus OX=10116 GN=Tom1l2 PE=1 SV=1	A0A0G2K9L2	Tom1l2	4	4	32	19.4434	19.2038	18.7432	18.0051
432	RAS-related 2 OS=Rattus norvegicus OX=10116 GN=Rras2 PE=1 SV=1	Q5BJU0	Rras2	4	4	31	18.9713	18.4059	18.5437	18.2573
438	Endoplasmin OS=Rattus norvegicus OX=10116 GN=Hsp90b1 PE=1 SV=1	A0A0A0MY09	Hsp90b1	4	4	30	19.6342	20.2509	19.8566	19.9172
507	Profilin OS=Rattus norvegicus OX=10116 GN=Pfn2 PE=3 SV=1	D3ZDU5	Pfn2	1	1	23	20.281	20.2318	19.832	19.8969
445	Glutathione hydrolase 7 OS=Rattus norvegicus OX=10116 GN=Ggt7 PE=1 SV=2	Q99MZ4	Ggt7	4	4	29	19.0918	19.234	18.9231	18.6861
446	Cell adhesion molecule 2 OS=Rattus norvegicus OX=10116 GN=Cadm2 PE=1 SV=2	Q1WIM2	Cadm2	4	4	29	20.0516	20.4763	20.998	20.8952
448	Chaperonin containing Tcp1, subunit 6A (Zeta 1) OS=Rattus norvegicus OX=10116 GN=Cct6a PE=1 SV=1	Q3MHS9	Cct6a	4	4	29	19.7049	19.6596	19.8947	19.4313
516	Thrombospondin-4 OS=Rattus norvegicus OX=10116 GN=Thbs4 PE=1 SV=1	P49744	Thbs4	1	1	22	18.712	18.3546	18.9312	18.3678
456	Dishevelled associated activator of morphogenesis 1 (Predicted) OS=Rattus norvegicus OX=10116 GN=Daam1 PE=1 SV=1	D4ABM3	Daam1	4	4	28	20.1664	19.7303	20.3147	19.9569
459	Neuronal cell adhesion molecule OS=Rattus norvegicus OX=10116 GN=Nrcam PE=1 SV=1	A0A0G2K3Q5	Nrcam	4	4	28	20.0021	20.2494	20.4787	20.1753
467	Phosphatidylethanolamine-binding protein 1 OS=Rattus norvegicus OX=10116 GN=Pebp1 PE=1 SV=3	P31044	Pebp1	4	4	27	22.623	22.539	22.053	22.1021
528	Keratin, type II cytoskeletal 80 OS=Rattus norvegicus OX=10116 GN=Krt80 PE=3 SV=1	Q6IMF1	Krt80	1	1	21	17.72	18.0381	17.726	18.4248
473	Cadherin EGF LAG seven-pass G-type receptor 2 OS=Rattus norvegicus OX=10116 GN=Celsr2 PE=1 SV=1	G3V8P3	Celsr2	4	4	27	19.4782	19.071	19.2662	18.9318
479	V-type proton ATPase subunit B, brain isoform OS=Rattus norvegicus OX=10116 GN=Atp6v1b2 PE=1 SV=1	P62815	Atp6v1b2	4	4	26	19.9651	20.1332	20.0633	20.196
485	Glypican-2 OS=Rattus norvegicus OX=10116 GN=Gpc2 PE=1 SV=1	P51653	Gpc2	4	4	26	19.8274	17.4151	20.088	17.7594
493	Rho GDP-dissociation inhibitor 1 OS=Rattus norvegicus OX=10116 GN=Arhgdia PE=1 SV=1	Q5XI73	Arhgdia	4	4	25	20.3676	20.237	20.2593	20.1428
502	KOW domain-containing protein OS=Rattus norvegicus OX=10116 PE=3 SV=1	D4A1Z2	0	4	4	24	19.845	19.1207	19.5008	20.1034
529	RCG20461 OS=Rattus norvegicus OX=10116 GN=Stum PE=1 SV=3	D4A4F9	Stum	1	1	21	18.3451	18.5253	18.5465	18.8173
504	Protein-tyrosine-phosphatase OS=Rattus norvegicus OX=10116 GN=Ptprz1 PE=1 SV=3	F1LMY3	Ptprz1	4	4	24	19.1532	18.3786	19.3978	18.2047
505	Protein tyrosine kinase 7 OS=Rattus norvegicus OX=10116 GN=Ptk7 PE=3 SV=3	D3ZHG3	Ptk7	4	4	23	19.8345	19.5306	19.724	19.8272
509	Insulin-like growth factor-binding protein 5 OS=Rattus norvegicus OX=10116 GN=Igfbp5 PE=4 SV=1	A0A0G2JVW1	Igfbp5	4	4	23	20.6699	19.6822	19.8175	18.9017
518	Neuronal pentraxin-1 OS=Rattus norvegicus OX=10116 GN=Nptx1 PE=1 SV=1	P47971	Nptx1	4	4	22	19.2234	19.0628	19.8366	19.624
523	Peripheral plasma membrane protein CASK OS=Rattus norvegicus OX=10116 GN=LOC100910506 PE=1 SV=1	A0A0G2K2L8	LOC100910506	4	4	22	19.3649	19.22	19.287	19.307
569	26S proteasome regulatory subunit 4 OS=Rattus norvegicus OX=10116 GN=Psmc1 PE=1 SV=1	P62193	Psmc1	4	4	18	19.8803	19.4339	19.2244	19.6696
531	L-lactate dehydrogenase B chain OS=Rattus norvegicus OX=10116 GN=Ldhb PE=1 SV=2	P42123	Ldhb	1	1	21	18.1941	19.4629	17.6505	18.7942
570	Ras-related protein Rab-11B OS=Rattus norvegicus OX=10116 GN=Rab11b PE=1 SV=4	O35509	Rab11b	4	4	18	20.0487	20.2701	19.9231	20.1962
571	Pre-B-cell leukemia transcription factor-interacting protein 1 OS=Rattus norvegicus OX=10116 GN=Pbxip1 PE=1 SV=1	A2VD12	Pbxip1	4	4	18	15.918	18.3788		19.9376
617	Proteasome subunit alpha type OS=Rattus norvegicus OX=10116 GN=Psma7 PE=1 SV=1	A0A0G2K0W9	Psma7	4	4	15	19.0263	19.3479	19.3699	19.578
627	26S proteasome non-ATPase regulatory subunit 2 OS=Rattus norvegicus OX=10116 GN=Psmd2 PE=1 SV=1	Q4FZT9	Psmd2	4	4	15	18.1864	19.0417	18.6073	19.1589
649	60S ribosomal protein L27 OS=Rattus norvegicus OX=10116 GN=Rpl27 PE=2 SV=2	P61354	Rpl27	4	4	14	18.7527	19.5718	18.5969	20.788
658	FUS interacting protein (Serine-arginine rich) 1 OS=Rattus norvegicus OX=10116 GN=Srsf10 PE=1 SV=1	Q4KM38	Srsf10	4	4	13	17.5393	18.6899	15.7857	19.5901
670	Guanine nucleotide-binding protein G(i) subunit alpha-1 OS=Rattus norvegicus OX=10116 GN=Gnai1 PE=1 SV=3	P10824	Gnai1	4	2	12	16.1483	16.5086	16.6265	16.9221
694	Pre-mRNA processing factor 8, isoform CRA_a OS=Rattus norvegicus OX=10116 GN=Prpf8 PE=1 SV=1	G3V6H2	Prpf8	4	4	11	17.8733	18.9224	17.4063	19.4136
250	Guanine nucleotide-binding protein G(I)/G(S)/G(T) subunit beta-2 OS=Rattus norvegicus OX=10116 GN=Gnb2 PE=1 SV=4	P54313	Gnb2	4	1	69	18.6893	19.0265	18.8713	18.7698
343	AP-2 complex subunit alpha OS=Rattus norvegicus OX=10116 GN=Ap2a1 PE=1 SV=1	D3ZUY8	Ap2a1	4	1	47	17.1292	16.9124	17.199	17.123
436	AP-2 complex subunit alpha OS=Rattus norvegicus OX=10116 GN=Ap2a2 PE=1 SV=1	Q66HM2	Ap2a2	4	1	31	19.4523	19.4205	19.6096	19.7172
530	Actin, beta-like 2 OS=Rattus norvegicus OX=10116 GN=Actbl2 PE=1 SV=1	D3ZRN3	Actbl2	4	1	21
89	Neuronal membrane glycoprotein M6-b OS=Rattus norvegicus OX=10116 GN=Gpm6b PE=3 SV=1	A0A0G2JZB8	Gpm6b	3	3	206	21.7307	21.5592	21.7569	21.5955
112	Peptidyl-prolyl cis-trans isomerase OS=Rattus norvegicus OX=10116 GN=Ppia PE=1 SV=1	A0A0G2K1P0	Ppia	3	3	161	23.5866	23.3987	23.3372	23.1754
533	40S ribosomal protein S23 OS=Rattus norvegicus OX=10116 PE=3 SV=1	D4A9Q3	0	1	1	21	20.9352	20.3251	20.4344	20.7479
541	Potassium voltage-gated channel subfamily D member 3 OS=Rattus norvegicus OX=10116 GN=Kcnd3 PE=1 SV=1	A0A0G2JSN5	Kcnd3	1	1	21	16.3897	16.6448	15.9597	16.2317
124	14-3-3 protein eta OS=Rattus norvegicus OX=10116 GN=Ywhah PE=1 SV=2	P68511	Ywhah	3	2	146	21.2666	21.0741	20.9799	20.9559
134	Neuronal vesicle trafficking-associated protein 2 OS=Rattus norvegicus OX=10116 GN=Nsg2 PE=1 SV=1	Q3KR51	Nsg2	3	3	135	22.5212	22.3548	22.5266	22.2834
161	40S ribosomal protein S16 OS=Rattus norvegicus OX=10116 GN=Rps16 PE=1 SV=2	P62250	Rps16	3	3	113	22.0909	21.9622	21.6445	22.1742
544	Ras-related protein Rab-8B OS=Rattus norvegicus OX=10116 GN=Rab8b PE=1 SV=1	P70550	Rab8b	1	1	20	16.8933	16.6363	16.5123	16.981
546	Heterogeneous nuclear ribonucleoprotein R OS=Rattus norvegicus OX=10116 GN=Hnrnpr PE=1 SV=1	Q566E4	Hnrnpr	1	1	20	18.9198	19.3965	18.9023	19.5646
165	Cystatin-C OS=Rattus norvegicus OX=10116 GN=Cst3 PE=1 SV=2	P14841	Cst3	3	3	112	23.3316	24.0789	23.8274	23.3623
549	Proteasome (Prosome, macropain) 26S subunit, non-ATPase, 12 OS=Rattus norvegicus OX=10116 GN=Psmd12 PE=1 SV=1	Q5XIC6	Psmd12	1	1	20	18.2736	17.9158	18.5743	18.786
170	Protein NDRG3 OS=Rattus norvegicus OX=10116 GN=Ndrg3 PE=1 SV=1	Q6AYR2	Ndrg3	3	3	110	21.9256	22.125	21.9772	21.8986
550	Phosphatidylinositol 4-kinase type 2-alpha OS=Rattus norvegicus OX=10116 GN=Pi4k2a PE=1 SV=1	Q99M64	Pi4k2a	1	1	20	16.5371	17.0278	16.6452	16.7671
187	Gap junction gamma-1 protein OS=Rattus norvegicus OX=10116 GN=Gjc1 PE=2 SV=1	A4GG66	Gjc1	3	3	100	22.0004	21.9015	22.4362	22.4802
204	Ras-related protein Rab-7a OS=Rattus norvegicus OX=10116 GN=Rab7a PE=1 SV=2	P09527	Rab7a	3	3	89	22.1847	21.8184	21.6819	21.4445
208	Charged multivesicular body protein 5 OS=Rattus norvegicus OX=10116 GN=Chmp5 PE=2 SV=1	Q4QQV8	Chmp5	3	3	87	23.125	22.4588	23.1501	22.2416
551	Aggrecan core protein OS=Rattus norvegicus OX=10116 GN=Acan PE=1 SV=3	D4A7Y1	Acan	1	1	20	19.7757	19.812	19.7488	19.7051
223	Syndecan-4 OS=Rattus norvegicus OX=10116 GN=Sdc4 PE=1 SV=1	P34901	Sdc4	3	3	81	21.5632	20.7583	21.1104	20.8936
232	Neuronal vesicle trafficking-associated protein 1 OS=Rattus norvegicus OX=10116 GN=Nsg1 PE=1 SV=2	P02683	Nsg1	3	3	75	21.3192	20.963	21.0335	20.819
553	RCR-type E3 ubiquitin transferase OS=Rattus norvegicus OX=10116 GN=Mycbp2 PE=1 SV=3	D4A2D3	Mycbp2	1	1	20	22.2162	23.7039	24.8368	23.8812
239	60S ribosomal protein L35a OS=Rattus norvegicus OX=10116 PE=3 SV=1	D4A771	0	3	3	73	22.0338	22.6195	21.5265	23.0783
249	Tyrosine-protein phosphatase non-receptor type substrate 1 OS=Rattus norvegicus OX=10116 GN=Sirpa PE=1 SV=1	P97710	Sirpa	3	3	70	20.964	21.1869	20.8038	20.924
255	Ras-related protein Rab-5A OS=Rattus norvegicus OX=10116 GN=Rab5a PE=2 SV=1	M0RC99	Rab5a	3	2	67	18.5134	18.4841	18.3346	17.9526
555	40S ribosomal protein S27 OS=Rattus norvegicus OX=10116 GN=Rps27 PE=1 SV=3	Q71TY3	Rps27	1	1	20	18.0038	18.5038	17.1651	19.1074
556	Transmembrane 9 superfamily member 2 OS=Rattus norvegicus OX=10116 GN=Tm9sf2 PE=2 SV=1	Q66HG5	Tm9sf2	1	1	20	19.4931	19.3073	19.4109	19.6266
559	Uncharacterized protein OS=Rattus norvegicus OX=10116 PE=3 SV=1	A0A0G2K613	0	1	1	19	20.0654	19.7206	19.8346	19.4483
259	RNA helicase OS=Rattus norvegicus OX=10116 GN=Eif4a1 PE=1 SV=1	Q6P3V8	Eif4a1	3	3	65	21.3161	21.5058	21.1467	21.4343
564	Charged multivesicular body protein 1a OS=Rattus norvegicus OX=10116 GN=Chmp1a PE=1 SV=1	D4AE79	Chmp1a	1	1	19	20.4703	19.6781	20.0974	19.509
274	RCG40132, isoform CRA_a OS=Rattus norvegicus OX=10116 GN=Sez6l2 PE=4 SV=1	D4A6P1	Sez6l2	3	3	61	20.934	20.9387	20.9171	20.6994
275	Disintegrin and metalloproteinase domain-containing protein 10 OS=Rattus norvegicus OX=10116 GN=Adam10 PE=1 SV=2	Q10743	Adam10	3	3	60	21.4997	20.8898	21.4051	21.2352
278	Protein-tyrosine-phosphatase OS=Rattus norvegicus OX=10116 GN=Ptprm PE=3 SV=2	F1LPJ1	Ptprm	3	2	59	20.1277	20.2301	19.9343	19.8312
288	Superoxide dismutase [Cu-Zn] OS=Rattus norvegicus OX=10116 GN=Sod1 PE=1 SV=2	P07632	Sod1	3	3	57	21.5368	21.6963	20.6899	21.4473
290	Receptor protein serine/threonine kinase OS=Rattus norvegicus OX=10116 GN=Bmpr2 PE=1 SV=2	F1LQC5	Bmpr2	3	3	56	19.9806	20.1735	20.3925	20.2249
311	Charged multivesicular body protein 2A OS=Rattus norvegicus OX=10116 GN=Chmp2a PE=1 SV=1	B2RZB5	Chmp2a	3	3	52	22.4476	21.8064	21.9401	21.6089
313	Opioid-binding protein/cell adhesion molecule OS=Rattus norvegicus OX=10116 GN=Opcml PE=4 SV=1	A0A0G2K657	Opcml	3	2	51	20.3964	20.0798	20.4234	20.2518
325	40S ribosomal protein S14 OS=Rattus norvegicus OX=10116 GN=Rps14 PE=2 SV=3	P13471	Rps14	3	3	49	21.093	20.9087	20.5939	21.2721
567	60S ribosomal protein L17 OS=Rattus norvegicus OX=10116 GN=RGD1359290 PE=2 SV=1	Q7TPJ7	RGD1359290	1	1	19	19.3648	19.6652	19.2492	20.4698
572	Itfg1 protein OS=Rattus norvegicus OX=10116 GN=Itfg1 PE=1 SV=1	Q5U355	Itfg1	1	1	18	17.7519	18.4834	17.4038	18.273
578	BAG family molecular chaperone regulator 5 OS=Rattus norvegicus OX=10116 GN=Bag5 PE=1 SV=1	Q5QJC9	Bag5	1	1	18	17.6123	18.1302	18.1094	18.0057
326	NT-3 growth factor receptor OS=Rattus norvegicus OX=10116 GN=Ntrk3 PE=1 SV=2	Q03351	Ntrk3	3	3	49	20.6731	20.399	20.7833	20.7541
327	Excitatory amino acid transporter 2 OS=Rattus norvegicus OX=10116 GN=Slc1a2 PE=1 SV=2	P31596	Slc1a2	3	3	48	20.8566	21.3232	20.3553	21.3393
331	Inter-alpha-trypsin inhibitor heavy chain H3 OS=Rattus norvegicus OX=10116 GN=Itih3 PE=1 SV=3	D3ZBS2	Itih3	3	3	48	22.8083	22.3097	22.8688	22.2218
332	ADAM metallopeptidase domain 19 OS=Rattus norvegicus OX=10116 GN=Adam19 PE=4 SV=1	D3ZPM7	Adam19	3	3	48	19.0328	19.1284	19.1967	18.9751
340	Golgi-resident adenosine 3',5'-bisphosphate 3'-phosphatase OS=Rattus norvegicus OX=10116 GN=Bpnt2 PE=3 SV=1	D4AD37	Bpnt2	3	3	47	20.3814	19.9613	19.9775	19.8362
580	Frizzled class receptor 3 OS=Rattus norvegicus OX=10116 GN=Fzd3 PE=3 SV=1	M0RCN5	Fzd3	1	1	18	17.8325	17.3284	17.405	16.9208
341	Cartilage oligomeric matrix protein OS=Rattus norvegicus OX=10116 GN=Comp PE=3 SV=1	M0RBU0	Comp	3	3	47	19.4184	19.4731	20.0818	19.3188
342	Hypothetical protein LOC681410 OS=Rattus norvegicus OX=10116 GN=LOC681410 PE=1 SV=3	F1M3H8	LOC681410	3	3	47	20.4436	20.5779	20.2979	20.7821
344	Amino acid transporter OS=Rattus norvegicus OX=10116 GN=Slc1a3 PE=1 SV=1	G3V846	Slc1a3	3	3	47	19.2909	20.3542	19.3883	20.1378
348	Peptidyl-prolyl cis-trans isomerase FKBP1A OS=Rattus norvegicus OX=10116 GN=Fkbp1a PE=1 SV=3	Q62658	Fkbp1a	3	3	46	22.3249	22.0028	22.1102	21.9571
352	LOC687208 protein OS=Rattus norvegicus OX=10116 GN=Vps37d PE=2 SV=1	B2GV76	Vps37d	3	3	45	21.5504	20.8646	21.43	20.5535
370	Hsc70-interacting protein OS=Rattus norvegicus OX=10116 GN=St13 PE=1 SV=1	P50503	St13	3	3	42	20.7879	20.3481	20.6527	20.3995
371	Delta/notch-like EGF repeat-containing OS=Rattus norvegicus OX=10116 GN=Dner PE=1 SV=1	A0A1W2Q656	Dner	3	3	42	19.7038	19.3329	18.7978	18.7648
581	GABA(A) receptor subunit gamma-2 OS=Rattus norvegicus OX=10116 GN=Gabrg2 PE=2 SV=1	Q6PW52	Gabrg2	1	1	18	16.6081	16.3864	17.1466	16.9062
583	40S ribosomal protein S26 OS=Rattus norvegicus OX=10116 PE=3 SV=1	A0A0G2JY64	0	1	1	18	19.3835	19.5739	19.1635	20.1551
374	Neuroligin-2 OS=Rattus norvegicus OX=10116 GN=Nlgn2 PE=1 SV=1	A0A0U1RRX0	Nlgn2	3	3	42	19.3824	19.9456	19.7864	19.5332
385	Secretory carrier-associated membrane protein 1 OS=Rattus norvegicus OX=10116 GN=Scamp1 PE=1 SV=1	P56603	Scamp1	3	3	40	19.8619	20.2352	19.0111	19.7853
584	Ubiquitin-conjugating enzyme E2 variant 1-like OS=Rattus norvegicus OX=10116 GN=LOC100912618 PE=1 SV=1	D3ZFY8	LOC100912618	1	1	17	18.3404	18.1807	18.141	17.9196
387	Peroxiredoxin-6 OS=Rattus norvegicus OX=10116 GN=Prdx6 PE=1 SV=3	O35244	Prdx6	3	3	40	19.635	20.0538	19.0161	19.6363
388	Acetyl-CoA acetyltransferase, cytosolic OS=Rattus norvegicus OX=10116 GN=Acat2 PE=1 SV=1	A0A0G2JUB4	Acat2	3	3	40	21.0055	21.5022	21.0897	21.6693
587	AGBL carboxypeptidase 1 OS=Rattus norvegicus OX=10116 GN=Agbl1 PE=3 SV=1	A0A1B0GWW4	Agbl1	1	1	17	19.5767	20.3177	19.8475	20.9015
389	Sequestosome-1 OS=Rattus norvegicus OX=10116 GN=Sqstm1 PE=1 SV=1	O08623	Sqstm1	3	3	40	20.4449	20.9565	20.6748	20.8456
391	Myelin expression factor 2 OS=Rattus norvegicus OX=10116 GN=Myef2 PE=1 SV=1	A0A0G2K402	Myef2	3	3	40	19.1672	20.1987	19.0162	20.2282
393	Protein sprouty homolog 2 OS=Rattus norvegicus OX=10116 GN=Spry2 PE=2 SV=1	Q5HZA2	Spry2	3	3	39	19.438	19.0093	18.4336	18.8141
394	Neuroplastin OS=Rattus norvegicus OX=10116 GN=Nptn PE=1 SV=2	P97546	Nptn	3	3	38	20.5176	21.2143	20.7187	21.3184
396	Neuronal migration protein doublecortin OS=Rattus norvegicus OX=10116 GN=Dcx PE=1 SV=1	G3V997	Dcx	3	3	38	18.5214	18.5896	18.8622	18.6562
591	Proteasome subunit beta OS=Rattus norvegicus OX=10116 GN=Psmb7 PE=1 SV=1	A0A0G2JUN8	Psmb7	1	1	17	19.2461	19.7721	19.712	20.1413
400	Neurotrimin OS=Rattus norvegicus OX=10116 GN=Ntm PE=1 SV=1	Q62718	Ntm	3	2	37	20.0143	20.2178	20.394	20.029
403	Limbic system-associated membrane protein OS=Rattus norvegicus OX=10116 GN=Lsamp PE=1 SV=1	Q62813	Lsamp	3	3	36	20.0644	19.9294	20.1148	20.1137
404	Fibulin-1 OS=Rattus norvegicus OX=10116 GN=Fbln1 PE=1 SV=1	D3ZQ25	Fbln1	3	3	36	19.3768	19.8843	20.045	19.4167
468	Alpha-S1-casein OS=Bos taurus GN=CSN1S1 PE=1 SV=2	P02662	0	5	5	27	21.6811	16.7362	16.924	16.3687
414	Protocadherin gamma subfamily A, 3 OS=Rattus norvegicus OX=10116 GN=Pcdhga3 PE=4 SV=1	D4ACT8	Pcdhga3	3	2	34	17.8259	16.9894	18.4916	18.3294
427	SPARC/osteonectin, cwcv and kazal-like domains proteoglycan 3 OS=Rattus norvegicus OX=10116 GN=Spock3 PE=4 SV=3	D3ZUT1	Spock3	3	3	32	20.0363	20.1953	19.8361	19.7284
430	Heterochromatin protein 1-binding protein 3 OS=Rattus norvegicus OX=10116 GN=Hp1bp3 PE=1 SV=3	F1M6V1	Hp1bp3	3	3	31	18.9522	19.6275	18.6372	20.2887
433	Calsyntenin-3 OS=Rattus norvegicus OX=10116 GN=Clstn3 PE=4 SV=1	G3V7J1	Clstn3	3	3	31	17.4326	18.9059	18.1167	17.7484
434	E3 ubiquitin-protein ligase RNF130 OS=Rattus norvegicus OX=10116 GN=Rnf130 PE=1 SV=1	Q6Y290	Rnf130	3	3	31	18.9088	19.0411	19.0199	18.9298
592	Proteasome subunit beta type-1 OS=Rattus norvegicus OX=10116 GN=Psmb1 PE=1 SV=3	P18421	Psmb1	1	1	17	17.376	18.6692	17.877	18.4859
441	Histone H1.5 OS=Rattus norvegicus OX=10116 GN=H1-5 PE=1 SV=1	D3ZBN0	H1-5	3	3	30	20.7263	21.1029	20.1043	21.0886
442	Y-box-binding protein 1 OS=Rattus norvegicus OX=10116 GN=Ybx1 PE=1 SV=1	Q3ZAV2	Ybx1	3	3	30	19.6016	19.4235	19.2029	20.1546
600	T-complex protein 1 subunit delta OS=Rattus norvegicus OX=10116 GN=Cct4 PE=1 SV=3	Q7TPB1	Cct4	1	1	16	17.5868	18.5102	18.1767	18.4878
447	Protein kinase C and casein kinase substrate in neurons 3 OS=Rattus norvegicus OX=10116 GN=Pacsin3 PE=1 SV=3	G3V9N7	Pacsin3	3	3	29	18.8529	18.6843	18.6891	18.6939
449	Protocadherin 19 OS=Rattus norvegicus OX=10116 GN=Pcdh19 PE=4 SV=1	A0A0G2K8I5	Pcdh19	3	3	29	19.6702	19.5893	19.5918	19.7379
602	Ubiquitin thioesterase OTUB1 OS=Rattus norvegicus OX=10116 GN=Otub1 PE=1 SV=1	B2RYG6	Otub1	1	1	16	16.5014	17.1653	16.7487	16.9237
454	Elongation factor 1-gamma OS=Rattus norvegicus OX=10116 GN=Eef1g PE=2 SV=3	Q68FR6	Eef1g	3	3	28	19.2854	19.4576	19.4764	19.7632
462	Anion exchange protein OS=Rattus norvegicus OX=10116 GN=Slc4a8 PE=3 SV=3	F1LUB7	Slc4a8	3	3	28	19.7407	19.7141	19.8731	19.7431
483	Beta-casein OS=Bos taurus GN=CSN2 PE=1 SV=2	P02666	0	2	2	26	19.9995	16.4457	16.0264	16.8482
463	Metalloendopeptidase OS=Rattus norvegicus OX=10116 GN=Bmp1 PE=4 SV=2	F1M798	Bmp1	3	3	28	19.7305	19.46	19.8264	19.4639
469	H(+)-transporting two-sector ATPase OS=Rattus norvegicus OX=10116 GN=Atp6v1a PE=1 SV=1	D4A133	Atp6v1a	3	3	27	17.951	18.3703	18.0171	18.2495
471	Charged multivesicular body protein 2B OS=Rattus norvegicus OX=10116 GN=Chmp2b PE=1 SV=2	F1M8B7	Chmp2b	3	3	27	21.4456	20.684	21.2307	20.6328
472	Tripartite motif protein 32 OS=Rattus norvegicus OX=10116 GN=Trim32 PE=1 SV=1	Q66H79	Trim32	3	3	27	19.2867	19.3617	19.1772	19.6156
603	CCT-theta OS=Rattus norvegicus OX=10116 GN=Cct8 PE=1 SV=1	D4ACB8	Cct8	1	1	16	17.9526	18.066	17.8765	18.403
478	Polypeptide N-acetylgalactosaminyltransferase OS=Rattus norvegicus OX=10116 GN=Galnt2 PE=1 SV=1	A0A0G2JU25	Galnt2	3	3	26	19.6175	19.5698	19.5763	19.4407
481	Proteasome 26S subunit, ATPase 6 OS=Rattus norvegicus OX=10116 GN=Psmc6 PE=1 SV=1	G3V6W6	Psmc6	3	3	26	19.4537	19.4798	19.6226	19.7769
482	C-Maf-inducing protein OS=Rattus norvegicus OX=10116 GN=Cmip PE=4 SV=2	F1M8D3	Cmip	3	3	26	19.9569	19.9363	20.0383	20.1057
489	Interleukin-6 receptor subunit beta OS=Rattus norvegicus OX=10116 GN=Il6st PE=1 SV=3	F1LPK1	Il6st	3	3	26	18.9067	19.296	18.9971	18.7035
490	Sodium/potassium-transporting ATPase subunit beta-1 OS=Rattus norvegicus OX=10116 GN=Atp1b1 PE=1 SV=1	P07340	Atp1b1	3	3	26	21.7588	22.3044	21.8452	22.0107
491	Asparagine--tRNA ligase OS=Rattus norvegicus OX=10116 GN=Nars PE=1 SV=2	F1LPV0	Nars	3	3	25	18.104	19.1504	17.8353	19.6058
608	Phosphoserine aminotransferase OS=Rattus norvegicus OX=10116 GN=Psat1 PE=1 SV=1	A0A0G2K931	Psat1	1	1	16	18.4748	18.7806	18.019	19.1578
610	Matrin-3 OS=Rattus norvegicus OX=10116 GN=Matr3 PE=1 SV=1	A0A0G2JSR7	Matr3	1	1	16	17.4359	16.8156	16.793	17.2922
612	Semaphorin 6D OS=Rattus norvegicus OX=10116 GN=Sema6d PE=1 SV=1	A0A0G2JZC4		1	1	16	15.7743			17.8069
492	Vesicle-fusing ATPase OS=Rattus norvegicus OX=10116 GN=Vps4b PE=1 SV=1	Q4KLL7	Vps4b	3	3	25
613	Ubiquitin-conjugating enzyme E2 variant 2 OS=Rattus norvegicus OX=10116 GN=Ube2v2 PE=1 SV=3	Q7M767	Ube2v2	1	1	16	20.3438	20.0399	20.0214	19.6977
517	26S proteasome regulatory subunit 8 OS=Rattus norvegicus OX=10116 GN=Psmc5 PE=1 SV=1	P62198	Psmc5	3	3	22	17.4718	17.5186	17.7062	17.7944
614	Alpha-amylase OS=Rattus norvegicus OX=10116 GN=Amy1a PE=1 SV=3	E9PSQ1	Amy1a	1	1	16	16.4224	16.5729	16.2907	15.7845
520	Guanine nucleotide binding protein, alpha q polypeptide, isoform CRA_a OS=Rattus norvegicus OX=10116 GN=Gnaq PE=1 SV=2	D4AE68	Gnaq	3	3	22	20.0701	19.8815	19.8307	20.0423
522	Thrombospondin 1 OS=Rattus norvegicus OX=10116 GN=Thbs1 PE=1 SV=1	A0A0G2JV24	Thbs1	3	3	22	20.3349	20.6352	20.6861	20.1718
525	Tomoregulin-1 OS=Rattus norvegicus OX=10116 GN=Tmeff1 PE=2 SV=1	Q9QYV1	Tmeff1	3	3	22	19.8862	19.4238	19.903	19.0864
532	RCG61762, isoform CRA_d OS=Rattus norvegicus OX=10116 GN=Srsf7 PE=1 SV=1	D4A720	Srsf7	3	2	21	20.981	20.8208	19.9678	22.09
615	Zinc finger protein 263 OS=Rattus norvegicus OX=10116 GN=Zfp263 PE=1 SV=3	D3ZQ68	Zfp263	1	1	16	25.3688	25.5781	25.7867	24.7936
616	Dispatched RND transporter family member 2 OS=Rattus norvegicus OX=10116 GN=Disp2 PE=4 SV=1	D3ZBZ6	Disp2	1	1	15	19.2098	20.1531	20.012	20.0778
535	Calcium/calmodulin-dependent protein kinase type II subunit gamma OS=Rattus norvegicus OX=10116 GN=Camk2g PE=1 SV=1	P11730	Camk2g	3	3	21	19.5278	19.546	19.1206	19.7764
536	Calpain-5 OS=Rattus norvegicus OX=10116 GN=Capn5 PE=1 SV=2	G3V7U6	Capn5	3	3	21	19.2244	18.6505	18.6188	18.3268
537	cAMP-dependent protein kinase catalytic subunit beta OS=Rattus norvegicus OX=10116 GN=Prkacb PE=1 SV=2	P68182	Prkacb	3	3	21	19.3579	19.2201	18.9779	19.3933
539	Heparan-sulfate 6-O-sulfotransferase OS=Rattus norvegicus OX=10116 GN=Hs6st2 PE=3 SV=2	D3ZEK5	Hs6st2	3	3	21	19.3422	19.208	18.6062	19.0644
545	Nectin cell adhesion molecule 2 OS=Rattus norvegicus OX=10116 GN=Nectin2 PE=1 SV=1	Q5FVC5	Nectin2	3	3	20	17.908	18.0328	17.8643	18.1611
547	Glutamate receptor OS=Rattus norvegicus OX=10116 GN=Gria2 PE=3 SV=2	F1LNE4	Gria2	3	2	20	21.0107	21.1039	21.1921	20.9811
618	Cadherin 10 OS=Rattus norvegicus OX=10116 GN=Cdh10 PE=1 SV=1	F1LR98	Cdh10	1	1	15	18.0471	18.5267	18.3057	18.0854
563	Plexin B2 OS=Rattus norvegicus OX=10116 GN=Plxnb2 PE=1 SV=1	D3ZQ57	Plxnb2	3	3	19	18.8614	18.922	19.0149	18.8507
619	Protein FAM234B OS=Rattus norvegicus OX=10116 GN=Fam234b PE=1 SV=1	D3ZWJ9	Fam234b	1	1	15	16.9096	17.6229	16.946	16.9545
565	Vesicle transport through interaction with t-SNAREs homolog 1A OS=Rattus norvegicus OX=10116 GN=Vti1a PE=1 SV=1	Q9JI51	Vti1a	3	3	19	17.5369	18.759	18.1798	16.2464
568	Fibromodulin OS=Rattus norvegicus OX=10116 GN=Fmod PE=3 SV=1	G3V6E7	Fmod	3	3	18	18.4528	18.5449	18.8226	18.0139
574	40S ribosomal protein S19 OS=Rattus norvegicus OX=10116 GN=Rps19l2 PE=3 SV=1	A0A0H2UI38	Rps19l2	3	3	18	21.4998	21.2803	20.8735	20.8907
575	Target of myb1 homolog (Chicken) OS=Rattus norvegicus OX=10116 GN=Tom1 PE=1 SV=1	Q5XI21	Tom1	3	3	18	19.222	17.7214	19.0481	18.432
576	E3 ubiquitin-protein ligase OS=Rattus norvegicus OX=10116 GN=Nedd4 PE=1 SV=1	A0A0G2K8P3	Nedd4	3	2	18	18.0306	18.0582	17.665	17.9889
579	Nidogen-2 OS=Rattus norvegicus OX=10116 GN=Nid2 PE=2 SV=1	B5DFC9	Nid2	3	3	18	19.9997	18.7108	20.2282	18.81
586	Protocadherin gamma subfamily B, 5 OS=Rattus norvegicus OX=10116 GN=Pcdhgb5 PE=4 SV=1	D4ACU2	Pcdhgb5	3	3	17	19.7094	19.5004	19.317	19.1597
593	60S ribosomal protein L36 OS=Rattus norvegicus OX=10116 PE=3 SV=1	D3ZZ95	0	3	3	17	19.4417	20.3347	19.2402	21.1835
601	Protein NDRG4 OS=Rattus norvegicus OX=10116 GN=Ndrg4 PE=1 SV=1	D3ZUT8	Ndrg4	3	3	16	19.6226	19.7889	19.2297	19.7453
609	Microtubule-associated protein OS=Rattus norvegicus OX=10116 GN=Mapt PE=1 SV=1	F1LST4	Mapt	3	3	16	19.584	19.8482	19.3084	19.3935
611	Ubiquitin-like modifier-activating enzyme 1 OS=Rattus norvegicus OX=10116 GN=Uba1 PE=1 SV=1	Q5U300	Uba1	3	3	16	16.9193	17.0147	16.8205	17.675
621	Adhesion G protein-coupled receptor B1 OS=Rattus norvegicus OX=10116 GN=Adgrb1 PE=1 SV=1	C0HL12	Adgrb1	1	1	15	16.2693	16.9198	16.0653	15.9698
624	Thy-1 membrane glycoprotein OS=Rattus norvegicus OX=10116 GN=Thy1 PE=1 SV=1	P01830	Thy1	1	1	15	16.5651	18.3181	18.7765	18.042
625	Neuropilin-2 OS=Rattus norvegicus OX=10116 GN=Nrp2 PE=2 SV=1	O35276	Nrp2	1	1	15	18.4473	18.0804	18.1484	17.9451
626	Prothrombin OS=Rattus norvegicus OX=10116 GN=F2 PE=1 SV=1	G3V843	F2	1	1	15	19.0025	18.036	17.9864	17.6592
630	Neuropilin and tolloid-like protein 2 OS=Rattus norvegicus OX=10116 GN=Neto2 PE=1 SV=1	C6K2K4	Neto2	3	3	15	18.5743	18.7431	17.8013	17.5424
634	Gap junction protein OS=Rattus norvegicus OX=10116 GN=Gjc3 PE=1 SV=1	F1LPT0	Gjc3	1	1	14	19.9608	20.0139	19.4355	19.1308
631	Integrin beta OS=Rattus norvegicus OX=10116 GN=Itgb3 PE=1 SV=1	A0A5H1ZRV1	Itgb3	3	3	15	19.0893	19.1487	19.2214	19.4487
637	FAT atypical cadherin 1 OS=Rattus norvegicus OX=10116 GN=Fat1 PE=1 SV=1	A0A0G2K5L1	Fat1	3	3	14	19.0731	18.5227	19.071	18.5859
640	Alpha-actinin-1 OS=Rattus norvegicus OX=10116 GN=Actn1 PE=1 SV=1	Q6T487	Actn1	3	3	14	17.8354	18.28	17.5522	18.3757
646	RAB5B, member RAS oncogene family OS=Rattus norvegicus OX=10116 GN=Rab5b PE=1 SV=1	A1L1J8	Rab5b	3	3	14	19.6621	19.7127	19.721	19.8601
653	Amyloid-beta precursor protein OS=Rattus norvegicus OX=10116 GN=App PE=1 SV=2	P08592	App	3	3	13	18.516	19.1408	19.3322	18.7387
660	Family with sequence similarity 171, member A1 OS=Rattus norvegicus OX=10116 GN=Fam171a1 PE=1 SV=3	D4A7Y4	Fam171a1	3	2	13	18.6727	18.7416	17.9376	17.3602
662	Nuclear receptor coactivator 4 OS=Rattus norvegicus OX=10116 GN=Ncoa4 PE=2 SV=1	B1H215	Ncoa4	3	3	13	19.3175	19.3101	19.1056	19.1078
[truncated: 565 more rows]
