# Supplementary material for: ADAM10‐Mediated Proteolytic Remodelling of Signalling and Adhesion Proteins on Brain Cell‐Derived Small Extracellular Vesicles
Source: J Extracell Biol. 2026 Apr 17;5(4):e70129. doi: 10.1002/jex2.70129 (PMC13088879; doi:10.1002/jex2.70129)
Supplement: Supplementary file 3 — Supporting Information: Table S2: Gene Ontology analysis of CMF and sEV proteomes and of known ADAM10 substrates present in the sEV samples. [file JEX2-5-e70129-s004.xlsx]

## Sheet: CMF proteome - BP
Supplementary Table S2a
Primary rat cortex cell cultures - Crude Membrane Fractions (CMFs)
Gene ontology analysis (DAVID) - Biological Process (BP)
Category	Term	Count	%	PValue	Genes	List Total	Pop Hits	Pop Total	Fold Enrichment	Bonferroni	Benjamini	FDR
GOTERM_BP_FAT	GO:0051641~cellular localization	556	31.0268	3.52562e-87	O70257, P31977, F1LPV2, A0A0G2JTX9, A0A0G2JT78, Q9ES21, A0A0G2K459, M0RCB1, P52555, Q9JJ19, D3ZRH1, D3ZW15, P63322, P61265, P61023, P37285, P63329, P07632, Q99JD4, B0BNG0, D3ZI68, F1LNS0, B0BNG3, P49134, F1M0U5, Q5U211, Q5U2R7, B0LPN4, Q3ZAV2, A0A0G2JSW0, D4ABX9, Q5M7T6, G3V6W2, Q91Y81, Q9Z254, A0A0H2UHI7, Q9WVE9, P04256, F1M8A4, B2GV35, P50398, M0R9Q1, P97685, A0A0G2K2P5, O35274, A0A0G2K677, A0A…	1726	2958	20566	2.23968	2.92873e-83	2.92873e-83	2.53033e-83
GOTERM_BP_FAT	GO:0033036~macromolecule localization	486	27.1205	1.07592e-76	O70257, P31977, F1LPV2, A0A0G2JTX9, A0A0G2JT78, Q9ES21, A0A0G2K459, M0RCB1, P52555, Q9JJ19, P18886, D3ZRH1, D3ZW15, P63322, P61265, P61023, P37285, P63329, Q99JD4, B0BNG0, F1LNS0, P49134, F1M0U5, Q5U211, Q5U2R7, B0LPN4, Q3ZAV2, A0A0G2JSW0, D4ABX9, G3V6W2, Q91Y81, Q9Z254, A0A0H2UHI7, Q9WVE9, P04256, P50398, M0R9Q1, P97685, A0A0G2K2P5, O35274, A0A0G2K677, Q06486, P50399, Q5U302, D4A6A2, P60192, Q9J…	1726	2545	20566	2.2754	8.93764e-73	4.46882e-73	3.86093e-73
GOTERM_BP_FAT	GO:0008104~protein localization	430	23.9955	1.24743e-75	O70257, P31977, F1LPV2, A0A0G2JTX9, A0A0G2JT78, Q9ES21, A0A0G2K459, M0RCB1, P52555, Q9JJ19, D3ZRH1, D3ZW15, P63322, P61265, P61023, P37285, P63329, Q99JD4, B0BNG0, F1LNS0, P49134, F1M0U5, Q5U211, Q5U2R7, B0LPN4, Q3ZAV2, A0A0G2JSW0, D4ABX9, G3V6W2, Q91Y81, Q9Z254, A0A0H2UHI7, Q9WVE9, P50398, M0R9Q1, P97685, A0A0G2K2P5, O35274, A0A0G2K677, Q06486, P50399, Q5U302, P60192, Q9JM53, P62494, F1LS98, M0R…	1726	2109	20566	2.42941	1.03624e-71	2.6351e-72	2.27665e-72
GOTERM_BP_FAT	GO:0070727~cellular macromolecule localization	431	24.0513	1.26886e-75	O70257, P31977, F1LPV2, A0A0G2JTX9, A0A0G2JT78, Q9ES21, A0A0G2K459, M0RCB1, P52555, Q9JJ19, D3ZRH1, D3ZW15, P63322, P61265, P61023, P37285, P63329, Q99JD4, B0BNG0, F1LNS0, P49134, F1M0U5, Q5U211, Q5U2R7, B0LPN4, Q3ZAV2, A0A0G2JSW0, D4ABX9, G3V6W2, Q91Y81, Q9Z254, A0A0H2UHI7, Q9WVE9, P50398, M0R9Q1, P97685, A0A0G2K2P5, O35274, A0A0G2K677, Q06486, P50399, Q5U302, P60192, Q9JM53, P62494, F1LS98, M0R…	1726	2117	20566	2.42586	1.05404e-71	2.6351e-72	2.27665e-72
GOTERM_BP_FAT	GO:0045184~establishment of protein localization	320	17.8571	1.08625e-73	O70257, F1LPV2, P62914, D4AEL8, Q63615, A0A0G2JT78, A0A0G2JTX9, Q9ES21, A0A0G2JYR1, A0A0G2K459, M0RCB1, P52555, B0BMW0, D3ZW15, D3ZRH1, Q58DZ9, P63322, P61023, P61265, P37285, P63329, Q642G4, F1M953, B0BNG0, Q63622, D4A8T3, P84817, P49134, F1M0U5, A0A0G2JVM2, G3V7I3, A0A0G2KBB9, P69682, Q5U211, F7F3Z1, B0LPN4, Q6Q0N0, D4ABX9, G3V6W2, Q9Z254, Q3S4A4, P82995, A0A0G2JTH6, A0A0G2JUJ9, A0A0H2UHI7, F1L…	1726	1316	20566	2.89736	9.0235e-70	1.8047e-70	1.55921e-70
GOTERM_BP_FAT	GO:0006996~organelle organization	580	32.3661	1.07326e-72	O70257, P31977, A0A0G2JT78, A0A0G2K459, A0MZ67, Q9JJ19, D3ZRH1, D3ZW15, P61265, P61023, Q3KRE8, P37285, P07872, P63326, Q3KRE0, P07632, D4A0T0, Q99JD4, D3ZAG3, B0BNG0, B2GV24, P49134, A0A0U1RS25, Q5U211, P21818, B0K014, D4ABX9, Q5M7T6, F1M168, G3V7Y3, G3V6W2, A0A0G2JYB1, Q91Y81, F1M049, P85108, F1M8A4, B2GV35, O70595, M0R9Q1, Q3T1K5, A0A0G2K2P5, O35274, A0A0G2K677, Q63396, B1WC61, Q5RKI0, Q06486,…	1726	3431	20566	2.01426	8.91557e-69	1.48593e-69	1.2838e-69
GOTERM_BP_FAT	GO:0051649~establishment of localization in cell	375	20.9263	2.32049e-67	O70257, P31977, D4AEL8, Q63615, Q62768, A0A0G2JT78, A0A0G2JTX9, A0A0G2JYR1, A0A0G2K459, M0RCB1, Q9JJ19, P52555, B0BMW0, D3ZW15, D3ZRH1, Q58DZ9, F1M5N7, P61023, P61265, A0A096MKE2, P37285, D4A2G9, P63329, Q642G4, F1M953, A0A0G2JUI5, P07632, Q99JD4, Q63622, D4A8T3, B0BNG3, P49134, A0A0G2JVM2, Q8K3M6, A0A0G2KBB9, P69682, Q5U211, F7F3Z1, B0LPN4, Q5M7T6, P47863, G3V6W2, P82995, A0A0G2JTH6, A0A0G2JUJ9,…	1726	1802	20566	2.47962	1.92763e-63	2.75376e-64	2.37916e-64
GOTERM_BP_FAT	GO:0015031~protein transport	269	15.0112	1.24037e-62	O70257, F1LPV2, D4AEL8, Q63615, A0A0G2JT78, A0A0G2JTX9, Q9ES21, A0A0G2JYR1, A0A0G2K459, M0RCB1, P52555, B0BMW0, D3ZW15, Q58DZ9, P61023, P61265, P37285, P63329, Q642G4, F1M953, Q63622, D4A8T3, P49134, F1M0U5, A0A0G2JVM2, A0A0G2KBB9, P69682, Q5U211, F7F3Z1, Q6Q0N0, G3V6W2, Q3S4A4, P82995, A0A0G2JTH6, A0A0G2JUJ9, F1LRK0, Q9WVE9, P60517, P50398, Q2PQA9, M0R9Q1, P50399, P60192, F1M938, Q9JM53, P58200,…	1726	1090	20566	2.94059	1.03038e-58	1.28797e-59	1.11277e-59
GOTERM_BP_FAT	GO:0016192~vesicle-mediated transport	307	17.1317	1.84708e-62	O70257, P31977, F1LPV2, Q63615, Q62768, A0A0G2JZT5, A0A0G2JT78, Q9ES21, A0A0G2JYR1, M0RCB1, B0BMW0, D3ZW15, Q58DZ9, P63322, P61023, P61265, A0A096MKE2, A0A0G2JUI5, A0A0G2JY08, Q99JD4, D4A8T3, B0BNG3, P49134, A0A140TAC3, P20171, F1M0U5, A0A0G2JVM2, Q8K3M6, A0A0G2KBB9, P69682, Q5U211, Q5U2R7, F7F3Z1, Q6Q0N0, P36860, F1LMA4, Q5M7T6, G3V6W2, Q3S4A4, A0A0G2JTH6, F1LRK0, Q9WVE9, P50398, P62815, A0A096M…	1726	1360	20566	2.68973	1.53437e-58	1.70485e-59	1.47294e-59
GOTERM_BP_FAT	GO:0032879~regulation of localization	441	24.6094	3.7476e-62	O70257, P31977, A0A0G2JTX9, P52555, Q9JJ19, D3ZW15, P63322, D3ZUN5, P61265, P61023, A0A0G2JYA4, P63329, Q91V33, P07632, D3ZJ86, Q99JD4, B2GV24, B0BNG3, B4F7A9, P49134, Q5U211, Q5U2R7, B0LPN4, Q91Y81, F1M049, A0A0H2UHI7, Q9WVE9, F1M8A4, B2GV35, P29995, P50398, M0R9Q1, P04218, O35274, A0A0G2K677, A0A0G2JVZ6, P50399, Q5U302, P60192, O35147, P62494, F1LS98, Q91XV6, P06762, Q68FQ0, Q9WUD9, Q5U318, F1M…	1726	2420	20566	2.17136	3.11313e-58	3.11313e-59	2.68965e-59
GOTERM_BP_FAT	GO:0051128~regulation of cellular component organization	484	27.0089	1.28954e-61	P31977, F1LPV2, A0A0G2JTX9, A0A0G2K459, A0MZ67, P63322, G3V7X5, P61265, Q3KRE8, A0A0G2JYA4, P63329, Q3KRE0, P07632, Q99JD4, D3ZAG3, B2GV24, B0BNG3, B4F7A9, P49134, A0A0U1RS25, Q5U211, P21818, G3V6W6, G3V6W2, A0A0G2JYB1, F1M049, P85108, A0A0H2UHI7, Q9WVE9, P04256, F1M8A4, B2GV35, P50398, M0R9Q1, D3Z981, Q3T1K5, A0A0G2K2P5, O35274, A0A0G2K677, Q63396, A0A0G2JVZ6, Q5RKI0, P50399, A0A0G2K6X6, Q9JHL4,…	1726	2799	20566	2.0604	1.07122e-57	9.73836e-59	8.41366e-59
GOTERM_BP_FAT	GO:0071705~nitrogen compound transport	327	18.2478	2.35345e-59	O70257, F1LPV2, D4AEL8, Q63615, G3V8J5, A0A0G2JT78, A0A0G2JTX9, Q9ES21, A0A0G2JYR1, A0A0G2K459, M0RCB1, Q9JJ19, P52555, B0BMW0, D3ZW15, Q58DZ9, F1M3J4, P61023, P61265, P37285, P63329, Q642G4, F1M953, Q63622, D4A8T3, P49134, F1M0U5, A0A0G2JVM2, A0A0G2KBB9, P69682, Q5U211, F7F3Z1, Q6Q0N0, Q3ZAV2, G3V6W2, Q9Z254, Q3S4A4, P82995, A0A0G2K2B3, A0A0G2JTH6, A0A0G2JUJ9, F1LRK0, Q9WVE9, P04256, P60517, P50…	1726	1551	20566	2.51215	1.95501e-55	1.62918e-56	1.40756e-56
GOTERM_BP_FAT	GO:0046907~intracellular transport	280	15.625	1.70592e-53	O70257, D4AEL8, Q63615, A0A0G2JT78, A0A0G2JTX9, A0A0G2JYR1, A0A0G2K459, M0RCB1, Q9JJ19, P52555, B0BMW0, D3ZW15, Q58DZ9, F1M5N7, P61023, P61265, A0A096MKE2, P37285, D4A2G9, P63329, Q642G4, F1M953, P07632, Q63622, D4A8T3, B0BNG3, P49134, A0A0G2JVM2, A0A0G2KBB9, Q5U211, F7F3Z1, Q5M7T6, G3V6W2, P82995, A0A0G2JTH6, A0A0G2JUJ9, Q9WVE9, P04256, F1M8A4, Q2PQA9, D4A8U7, P60192, F1M938, P58200, P62494, G3V…	1726	1282	20566	2.60243	1.41711e-49	1.09008e-50	9.41799e-51
GOTERM_BP_FAT	GO:0065008~regulation of biological quality	533	29.7433	5.30325e-51	P31977, F1LPV2, Q9ES21, A0A0G2K459, A0MZ67, Q9JJ19, P63322, Q9JL55, G3V7X5, P61265, P61023, P63329, P07632, D3ZJ86, Q99JD4, P49134, Q5BJZ3, A0A0U1RS25, B0LPN4, B0K014, Q3ZAV2, A0A0G2JSW0, Q5M7T6, A0A0G2JYB1, Q9Z254, A0A0H2UHI7, Q9WVE9, P04256, F1M8A4, P50398, M0R9Q1, D3Z981, Q3T1K5, A0A0G2K2P5, O35274, A0A0G2K4T7, A0A0G2K677, A0A0G2JVZ6, D3ZZZ9, Q5RKI0, A0A0G2K6X6, Q9JHL4, P19945, P60192, O35147,…	1726	3477	20566	1.82655	4.40541e-47	3.14672e-48	2.71867e-48
GOTERM_BP_FAT	GO:0060341~regulation of cellular localization	266	14.8438	9.92199e-51	O70257, P31977, D4AEL8, A0A0G2JTX9, P52555, P10111, F1M9V7, B0BMW0, D3ZW15, P61023, A0A096MKE2, A0A0G2JYA4, P63329, A0A0G2JY08, Q91V33, Q99JD4, B2GV24, P84817, Q62658, B4F7A9, P49134, P20171, A0A0G2KBB9, Q5U211, Q5U2R7, A0A1W2Q6Q2, Q91Y81, P82995, P55161, A0A0G2K2B5, F1LRK0, B2GV35, P60517, P50398, Q2PQA9, M0R9Q1, P04218, O35274, P50399, D4A8U7, Q5U302, O35147, P58200, P62494, Q642E3, Q68FQ0, Q9W…	1726	1217	20566	2.60435	8.24219e-47	5.4948e-48	4.74734e-48
GOTERM_BP_FAT	GO:0032880~regulation of protein localization	249	13.8951	2.13951e-50	O70257, P31977, D4AEL8, A0A0G2JTX9, P52555, P10111, F1M9V7, B0BMW0, P61023, A0A096MKE2, A0A0G2JYA4, P63329, A0A0G2JY08, Q99JD4, B2GV24, P84817, Q62658, B4F7A9, P49134, P20171, A0A0G2KBB9, Q5U211, Q5U2R7, A0A1W2Q6Q2, Q91Y81, P82995, P55161, A0A0G2K2B5, F1LRK0, B2GV35, P60517, P50398, Q2PQA9, P04218, O35274, P50399, D4A8U7, Q5U302, O35147, P58200, P62494, Q642E3, Q68FQ0, Q9WUD9, Q6PCU4, Q62636, P62…	1726	1098	20566	2.70213	1.77729e-46	1.11081e-47	9.59706e-48
GOTERM_BP_FAT	GO:0051049~regulation of transport	359	20.0335	2.7117e-50	P31977, D4AEL8, G3V7H6, Q62768, A0A0G2JTX9, Q6QBQ4, Q9JJ19, P52555, P10111, D3ZW15, P63322, D3ZUN5, P61023, P61265, A0A096MKE2, A0A0G2JYA4, P63329, A0A0G2QC21, A0A0G2JUI5, A0A0G2JY08, Q91V33, P07632, D3ZJ86, Q99JD4, P84817, Q62658, B0BNG3, P49134, Q8K3M6, A0A0G2KBB9, Q5U211, B0LPN4, Q8R490, F1LMA4, Q91Y81, F1M049, Q3S4A4, Q5M9H4, P82995, P49803, A0A0G2K2B5, A0A0H2UHI7, F1LRK0, Q9WVE9, B2GV35, F1M…	1726	1952	20566	2.19141	2.25261e-46	1.32507e-47	1.14482e-47
GOTERM_BP_FAT	GO:0061024~membrane organization	196	10.9375	1.64657e-48	O70257, A0A0G2K459, Q6QBQ4, Q9JJ19, B0BMW0, D3ZW15, D3ZRH1, P61023, P61265, A0A0G2JY08, P07632, B0BNG0, Q63622, P49134, A0A140TAC3, A0A0G2JVM2, Q5XIF5, A0A0G2KBB9, Q5U211, D4ABX9, G3V6W2, P82995, F1LRK0, Q09073, P97685, G3V9N7, A0A0G2K677, D3ZFB6, D4A8U7, Q2TA68, P60192, O35147, F1M938, P58200, M0RB22, A0A0G2K5E4, F1LXD6, Q6PCU4, F1M8B7, Q5EGY4, Q9Z269, P70550, Q75Q41, Q5U2P5, M0R4V3, Q9Z1E1, B5D…	1726	756	20566	3.08918	1.3678e-44	7.5989e-46	6.56523e-46
GOTERM_BP_FAT	GO:0099003~vesicle-mediated transport in synapse	97	5.41295	2.75598e-46	Q91Z79, O70257, P0DP31, P09527, F1LPZ8, Q62768, G3V7L8, Q9ES21, P18484, Q63372, A0A0G2JWR2, F1LMX1, A0A0G2JTT2, P08082, D4A5I9, P63045, Q58DZ9, P08081, G3V733, P61265, A0A0G2KAK7, O88778, G3V8A5, A0A0G2K4A0, F1LUT4, P51792, F1LR60, B0BNK1, Q5FVI6, Q8K3M6, P35565, B5DFK6, P69682, O08838, P32851, O08835, F1LPB9, Q6Q0N0, Q5M7T6, P39052, M0RC99, Q9WU70, D3ZJR1, P63018, Q9WVE9, B2GUV5, P21575, F1LRK0,…	1726	216	20566	5.3509	2.28939e-42	1.20494e-43	1.04104e-43
GOTERM_BP_FAT	GO:0006886~intracellular protein transport	165	9.20759	1.82343e-43	O70257, G3V9D3, Q5EB77, A0A0G2K2J9, P09527, D4AEL8, Q63615, A0A0G2JT78, A0A0G2JTX9, P18484, A0A0G2JYR1, A0A0G2K459, M0RCB1, O08700, P52555, G3V6N2, B0BMW0, D3ZW15, Q58DZ9, P61265, P61023, P37285, P63329, Q642G4, F1M953, G3V8A5, B2RYP4, P00388, Q63622, D4A8T3, P49134, Q63584, D3ZU64, Q6AY58, P17046, G3V6W2, P82995, D3ZF97, M0RC99, A0A0G2JUJ9, P56536, A0A0G2K1F3, Q2PQA9, A0A0G2K953, F1M4A4, G3V836,…	1726	608	20566	3.23362	1.51472e-39	7.5736e-41	6.54336e-41
GOTERM_BP_FAT	GO:0022607~cellular component assembly	414	23.1027	5.95712e-43	O70257, P31977, Q05175, A0MZ67, Q9JJ19, A0A0G2JUZ5, D3ZRH1, P61023, O35244, P63326, D4A0T0, Q99JD4, D3ZAG3, D3ZI68, P49134, D4ABX9, F1M168, G3V7Y3, G3V6W2, A0A0G2JYB1, Q91Y81, F1M049, M0R6K0, O70595, M0R9Q1, P97685, A0A0G2K2P5, O35274, A0A0G2K677, Q63396, B1WC61, D3ZZZ9, Q5RKI0, Q06486, Q5U302, Q9JHL4, P19945, A0JPM9, O35147, Q9JM53, P62494, F1LS98, D3ZG43, M0R7M8, Q5XIT1, Q9WUD9, Q5FVC4, F1M8B7,…	1726	2578	20566	1.91349	4.94858e-39	2.35647e-40	2.03592e-40
GOTERM_BP_FAT	GO:0044085~cellular component biogenesis	453	25.279	1.17948e-42	O70257, P31977, Q05175, A0MZ67, Q9JJ19, A0A0G2JUZ5, D3ZRH1, P61023, O35244, P63326, D4A0T0, Q99JD4, D3ZAG3, D3ZI68, P49134, D4ABX9, F1M168, G3V7Y3, G3V6W2, A0A0G2JYB1, Q91Y81, F1M049, M0R6K0, O70595, M0R9Q1, P97685, A0A0G2K2P5, O35274, A0A0G2K677, Q63396, B1WC61, D3ZZZ9, Q5RKI0, Q06486, Q5U302, Q9JHL4, P19945, A0JPM9, O35147, P62250, Q9JM53, P62494, F1LS98, D3ZG43, M0R7M8, Q5XIT1, Q9WUD9, Q5FVC4,…	1726	2940	20566	1.83595	9.79792e-39	4.4536e-40	3.84778e-40
GOTERM_BP_FAT	GO:0006091~generation of precursor metabolites and energy	133	7.42188	7.29625e-40	Q561S0, D3ZAF6, P04636, P16617, A0A0G2K459, G3V936, Q7TQ16, P42346, A0A0G2JSV3, D3ZRH1, F1LPV8, P00388, Q8VHF5, P07872, P04762, D3ZFQ8, P04642, P27881, P10888, Q5BJZ3, G3V826, Q5XIF3, P97519, Q0VGK0, Q06647, F1M609, G3V784, G3V7Y3, P05065, P29419, Q68FT1, G3V8D5, P47860, Q68FY0, E9PTN6, P05708, P31399, Q5RK08, G3V6P2, G3V796, A0A0G2KAM3, M0RAQ6, D3ZG43, Q6P6R2, P62138, Q920L2, P62898, Q6PCU0, A9U…	1726	445	20566	3.56124	6.061e-36	2.59849e-37	2.24502e-37
GOTERM_BP_FAT	GO:0060627~regulation of vesicle-mediated transport	169	9.4308	7.50737e-40	P31977, P09527, P62083, F1LMX1, Q6QBQ4, P63045, P63322, P61265, A0A096MKE2, P63329, Q6AYE2, D3ZDU5, A0A0G2JUI5, A0A0G2JY08, Q99JD4, P07632, B0BNG3, P49134, P60905, Q8K3M6, A0A0G2KBB9, F1M9N9, Q5U211, Q99P75, O08838, O08835, P62762, Q8R490, F1LS42, Q91Y81, F1M049, P39052, Q3S4A4, M0RC99, A0A0H2UHI7, G3V9D5, Q9WVE9, F1LRK0, F1M8A4, O70511, Q2PQA9, G3V9N7, D4A3K5, A0A0G2JVZ6, G3V6P7, D3ZFB6, G3V836,…	1726	672	20566	2.99658	6.23638e-36	2.59849e-37	2.24502e-37
GOTERM_BP_FAT	GO:0099504~synaptic vesicle cycle	84	4.6875	1.14285e-39	Q91Z79, O70257, P09527, F1LPZ8, Q62768, G3V7L8, P18484, Q63372, A0A0G2JWR2, F1LMX1, A0A0G2JTT2, P08082, P63045, Q58DZ9, P08081, G3V733, P61265, A0A0G2KAK7, O88778, F1LUT4, P51792, F1LR60, B0BNK1, Q5FVI6, Q8K3M6, P35565, B5DFK6, O08838, P32851, O08835, F1LPB9, Q5M7T6, P39052, M0RC99, Q9WU70, D3ZJR1, P63018, P21575, F1LRK0, Q9WVE9, B2GUV5, A0A0G2K9J2, P62815, A0A0G2JYT1, A0A096MIT7, Q02563, P84092,…	1726	189	20566	5.29574	9.49362e-36	3.79745e-37	3.28088e-37
GOTERM_BP_FAT	GO:0050808~synapse organization	130	7.25446	2.8943e-38	P31977, Q08163, Q62768, A0A0G2JZT5, G3V8J5, Q498C8, D3ZQ57, F1LN92, G3V7X5, P0CC10, A0A0G2QC21, D3ZDU5, O35889, D3ZJ86, Q99JD4, F1MAN8, Q63622, D4A6P1, P49134, Q8K3M6, A0A0H2UI35, A0A0G2KBB9, F1M9N9, D4A6H8, F1LYQ8, G3V9D5, F1M8A4, O70511, M0R6K0, P97685, F1LUE2, A0A0G2K677, D4A208, D4A8U7, Q9JHL4, D3ZA84, P60192, A0A0G2K151, P25304, M0RB22, Q5EB62, A0A0G2K5E4, A0A0G2JSM8, A0A0G2K3K2, Q62636, P35…	1726	441	20566	3.51248	2.4043e-34	9.2473e-36	7.98939e-36
GOTERM_BP_FAT	GO:0007399~nervous system development	377	21.0379	2.58128e-37	F1LPV0, F1LPV2, Q62768, A0A0G2JZT5, G3V8J5, D3ZQ57, Q05175, Q6QBQ4, Q9JJ19, A0MZ67, P10111, D3ZW15, A0A0G2JSV3, P63322, F1M5N7, Q3KRE8, M0RDU8, P63329, A0A0G2QC21, P83732, D3ZWB2, P07632, D3ZJ86, Q63622, D4A6P1, B4F7A9, P49134, P20171, Q5XIF5, Q8K3M6, A0A0G2KBB9, G3V9M3, P21818, P31044, O08678, Q5XIF3, F7F707, A0A1W2Q6Q2, O35353, F1LMA4, Q91Y81, F1M049, Q5M9H4, P82995, P55161, P85108, F1LRK0, G3V…	1726	2380	20566	1.88744	2.14427e-33	7.94175e-35	6.86144e-35
GOTERM_BP_FAT	GO:0051130~positive regulation of cellular component organization	257	14.3415	2.69718e-37	F1LPV2, A0A0G2JZT5, D3ZQ57, A0MZ67, Q58DZ9, P63322, Q3KRE8, A0A0G2JYA4, D4A2G9, P63329, A0A0G2QC21, A0A0G2JUI5, A0A0G2JY08, Q0ZHH6, D3ZWB2, P07632, Q99JD4, B2GV24, P84817, B0BNG3, P49134, A0A140TAC3, P20171, P21818, Q5U211, P31044, Q6Q0N0, P36860, G3V6W6, Q5M9H4, P82995, P55161, P85108, A0A0H2UHI7, F1LRK0, Q9WVE9, P04256, P50398, Q2PQA9, Q09073, D3Z981, D4A3K5, G3V9N1, D4A8U7, Q5RKI0, A0A0G2K6X6,…	1726	1358	20566	2.25498	2.24055e-33	8.00196e-35	6.91346e-35
GOTERM_BP_FAT	GO:0044087~regulation of cellular component biogenesis	233	13.0022	1.58261e-36	P31977, F1LPV2, Q62768, A0A0G2JZT5, G3V8J5, Q58DZ9, P63322, P61265, A0A0G2JYA4, A0A0G2QC21, A0A0G2JUI5, Q99JD4, A0A140TAC3, P20171, D3ZNQ6, P21818, O08678, Q6Q0N0, P36860, A0A1W2Q6Q2, G3V6W6, G3V6W2, A0A0G2JYB1, P82995, P55161, F1LRK0, B2GV35, M0R9Q1, Q3T1K5, A0A0G2K2P5, O35274, A0A0G2K677, D3ZFB6, P70566, P50399, D4A8U7, Q6Q7Y5, Q9JHL4, P62494, F1LS98, M0RB22, P06761, B1H2A6, Q5XIT1, Q9WUD9, F1M…	1726	1182	20566	2.34881	1.31467e-32	4.53335e-34	3.91668e-34
GOTERM_BP_FAT	GO:0044248~cellular catabolic process	181	10.1004	1.31676e-35	A0A0G2K5P9, B2GV15, Q64428, P09527, G3V7H6, Q63615, F1LU71, A0A0H2UI21, M0RCB1, P18886, P42346, F1M9V7, A0A0G2JUZ5, P15650, A0A0G2K330, A0A0G2K8E7, B0BMW2, O35244, P00787, D3ZEW7, Q6AYE2, A2RUW1, P00388, P07872, B2GUY8, P04762, B2GV24, Q99MZ4, P04642, P84817, Q64559, A0A0G2JVM0, F7EV94, P14604, P51635, G3V7I0, G3V9M3, Q62651, M0RDK9, G3V945, Q05683, O08835, P97519, Q0VGK0, A1A5L1, G3V9U2, P17046,…	1726	807	20566	2.67248	1.09383e-31	3.64612e-33	3.15014e-33
GOTERM_BP_FAT	GO:0051668~localization within membrane	156	8.70536	2.19712e-35	P31977, D3ZSA9, P09527, Q498C8, Q9ES21, A0A0G2JT78, A0A0G2JYR1, A0A0G2K459, G3V9T7, Q9JJ19, P63045, B0BMW0, P63322, D3ZRH1, P61265, A0A096MKE2, Q6AYE2, G3V8A5, O35889, Q99JD4, F1MAN8, B0BNG0, Q63622, G3V7I3, A0A0G2KBB9, D3ZU64, F8WG91, F1M9N9, Q5U211, Q6Q0N0, F1LPG3, Q8R490, A0A0G2JSW0, D4ABX9, P39052, P82995, Q7TMZ5, A0A0G2JTH6, A0A0H2UHI7, A0A0G2JUJ9, O70511, P97685, B2RYI2, A0A0G2K677, Q6DGG9,…	1726	636	20566	2.92265	1.82515e-31	5.88758e-33	5.08669e-33
GOTERM_BP_FAT	GO:0045333~cellular respiration	84	4.6875	5.85615e-34	Q561S0, D3ZAF6, A0A0G2K5L2, P04636, Q4FZT0, Q5XII9, F1LWG4, B2RYC9, A0A0G2K459, Q6S3A0, G3V936, Q7TQ16, F1LXA0, A0A0G2JW90, D3ZRH1, Q5XIJ3, F1LNF7, F1LPV8, Q8VHF5, P04762, D3ZFQ8, P10888, P14408, Q68FX0, Q641Z9, Q9ER34, Q5XIF3, P12075, P41562, Q06647, G3V6S2, G3V7Y3, P29419, Q4KLP0, Q68FT1, G3V6D3, Q68FY0, P56574, P13803, Q66HF1, P19234, P31399, Q5RK08, P19511, Q505J6, Q66HF3, G3V6P2, P00406, P08…	1726	219	20566	4.57029	4.8647e-30	1.52022e-31	1.31342e-31
GOTERM_BP_FAT	GO:0015980~energy derivation by oxidation of organic compounds	100	5.58036	1.06601e-33	Q561S0, D3ZAF6, A0A0G2K5L2, P04636, Q4FZT0, Q4V8I9, Q5XII9, F1LWG4, B2RYC9, P63095, A0A0G2K459, G3V936, Q6S3A0, Q7TQ16, F1LXA0, A0A0G2JW90, P42346, Q5XIJ3, D3ZRH1, P63088, F1LNF7, F1LPV8, Q8VHF5, P04762, D3ZFQ8, P04642, P10888, P14408, Q68FX0, Q641Z9, Q9ER34, Q5XIF3, Q0VGK0, P12075, P41562, Q06647, G3V6S2, G3V7Y3, P29419, Q4KLP0, Q68FT1, A0A0G2JSH4, G3V6D3, P56574, Q68FY0, P13803, A0A0G2KBC7, Q66…	1726	305	20566	3.90669	8.85537e-30	2.68345e-31	2.31842e-31
GOTERM_BP_FAT	GO:1903829~positive regulation of protein localization	147	8.20312	1.27682e-33	P31977, D4AEL8, Q498C8, Q8CGU4, Q3MHS9, Q5XIM9, P10111, P63045, F1M9V7, A0A0G2K6A9, P61023, Q6AYE2, G3V8A5, A0A0G2JY08, A0A0G2JXG3, Q99JD4, A0A0G2K8G0, P84817, B4F7A9, P49134, D3ZM69, P20171, A0A0G2KBB9, Q63584, F1M9N9, Q5U2R7, O08835, Q6AY58, P62762, F1LYQ8, F1LS42, P82995, G3V9D5, A0A0G2K2B5, B2GV35, Q6DGG0, O70511, Q2PQA9, F1LMV9, O35274, D4ACB8, P50554, G3V6P7, D4A8U7, E9PT65, O35547, D4AE68,…	1726	596	20566	2.93887	1.06066e-29	3.11958e-31	2.69522e-31
GOTERM_BP_FAT	GO:0050803~regulation of synapse structure or activity	119	6.64062	1.90733e-33	F1LPV2, G3V8J5, P16975, G3V8R2, Q58DZ9, G3V7X5, P61265, P0CC10, G3V8A5, O35889, P49134, A0A0H2UI35, D3ZNQ6, F1LSD5, O08678, Q6Q0N0, D4A6H8, A0A1W2Q6Q2, F1LYQ8, Q9WVE9, F1LRK0, F1M8A4, O70511, Q2PQA9, F1LUE2, O35274, Q9Z0J8, F1M4A4, D4A208, D4A8U7, A0A0G2K6X6, Q6Q7Y5, Q9JHL4, Q2TA68, O35303, D4ADU2, P20417, A0A0G2K151, Q5D059, F1LS98, P25304, F1LQN3, M0RB22, F1M6V8, A0A0G2JSM8, F1M8B7, A0A0G2K847,…	1726	418	20566	3.39219	1.58442e-29	4.52692e-31	3.91113e-31
GOTERM_BP_FAT	GO:0050807~regulation of synapse organization	116	6.47321	2.45365e-32	F1LPV2, G3V8J5, P16975, G3V8R2, Q58DZ9, G3V7X5, P0CC10, G3V8A5, O35889, P49134, A0A0H2UI35, D3ZNQ6, F1LSD5, O08678, Q6Q0N0, D4A6H8, A0A1W2Q6Q2, F1LYQ8, Q9WVE9, F1LRK0, F1M8A4, O70511, Q2PQA9, F1LUE2, O35274, Q9Z0J8, F1M4A4, D4A208, D4A8U7, A0A0G2K6X6, Q6Q7Y5, Q9JHL4, Q2TA68, O35303, D4ADU2, P20417, A0A0G2K151, Q5D059, F1LS98, P25304, F1LQN3, M0RB22, F1M6V8, A0A0G2JSM8, F1M8B7, A0A0G2K847, F1LMW7,…	1726	410	20566	3.37119	2.03825e-28	5.6618e-30	4.89162e-30
GOTERM_BP_FAT	GO:0034330~cell junction organization	155	8.64955	2.74809e-32	P31977, Q08163, Q62768, A0A0G2JZT5, G3V8J5, Q498C8, D3ZQ57, F1LN92, B2RYP0, G3V7X5, P0CC10, A0A0G2QC21, D3ZDU5, O35889, D3ZJ86, Q99JD4, F1MAN8, Q63622, D4A6P1, P49134, Q8K3M6, A0A0H2UI35, A0A0G2KBB9, F1LSD5, F1M9N9, D4A6H8, Q8R490, F1LYQ8, B2GUZ5, G3V9D5, F1M8A4, O70511, M0R6K0, P97685, F1LMV9, A0A0G2K2P5, F1LUE2, A0A0G2K677, D3ZZZ9, D4A208, D4A8U7, Q5RKI0, Q5U302, Q9JHL4, D3ZA84, P60192, A0A0G2K…	1726	667	20566	2.76895	2.28284e-28	6.16984e-30	5.33056e-30
GOTERM_BP_FAT	GO:0033043~regulation of organelle organization	235	13.1138	3.17896e-32	P31977, A0A0G2JZT5, A0A0G2K459, Q6QBQ4, P63322, A0A0G2QC21, A0A0G2JUI5, Q0ZHH6, Q99JD4, D3ZAG3, B2GV24, P84817, B4F7A9, P20171, A0A0U1RS25, Q8K3M6, G3V9M3, P21818, P31044, P36860, G3V6W2, A0A0G2JYB1, P55161, A0A0G2JTH6, P04256, B2GV35, Q2PQA9, Q09073, M0R9Q1, Q3T1K5, A0A0G2K2P5, A0A0G2K677, Q8VH49, Q63396, G3V9N1, D3ZFB6, P70566, P50399, D4A8U7, Q5RKI0, A0A0G2K6X6, Q9JHL4, Q2TA68, O35147, P62494,…	1726	1274	20566	2.1979	2.64076e-28	6.94937e-30	6.00405e-30
GOTERM_BP_FAT	GO:0009060~aerobic respiration	74	4.12946	4.41983e-32	Q561S0, D3ZAF6, P04636, Q4FZT0, Q5XII9, F1LWG4, A0A0G2K459, G3V936, Q7TQ16, F1LXA0, A0A0G2JW90, D3ZRH1, Q5XIJ3, F1LNF7, F1LPV8, Q8VHF5, P04762, D3ZFQ8, P10888, P14408, Q68FX0, Q641Z9, Q9ER34, P12075, P41562, Q06647, G3V6S2, G3V7Y3, P29419, Q4KLP0, Q68FT1, G3V6D3, Q68FY0, P56574, Q66HF1, P19234, P31399, Q5RK08, P19511, G3V6P2, P00406, P08461, D3ZQD3, A0A0G2KAM3, D3ZG43, Q5XI78, Q5M9I5, P10818, A0A…	1726	181	20566	4.87149	3.67155e-28	9.41424e-30	8.13362e-30
GOTERM_BP_FAT	GO:0070201~regulation of establishment of protein localization	156	8.70536	1.61366e-31	D4AEL8, Q3MHS9, A0A0G2JTX9, Q5XIM9, P52555, P10111, P41499, P63045, F1M9V7, A0A0G2K6A9, P61023, A0A096MKE2, A0A0G2JYA4, D3ZEW7, P63329, Q6AYE2, G3V8A5, A0A0G2JY08, A0A0G2JXG3, P84817, B4F7A9, P20171, A0A0G2KBB9, Q63584, F1M9N9, Q5U211, Q6AY58, P62762, F1LS42, P82995, D3ZF97, A0A0G2K2B5, F1LRK0, B2GV35, Q6DGG0, O70511, P50398, F1M0Z6, Q2PQA9, P04218, F1LMV9, P97603, D4ACB8, P50554, G3V6P7, D4A8U7,…	1726	684	20566	2.71755	1.34047e-27	3.35118e-29	2.89532e-29
GOTERM_BP_FAT	GO:0006163~purine nucleotide metabolic process	126	7.03125	1.97464e-31	P51583, D3ZAF6, P04636, P16617, G3V936, Q6AY55, P39069, A0A0G2JSV3, A0A0G2K0V3, F1LPV8, Q8VHF5, P04642, P27881, P56522, Q64559, Q9WUS0, Q5BJZ3, P36972, G3V826, P12785, P97519, G3V9U2, Q5XIG0, Q06647, E9PTV0, G3V784, Q8CHN6, G3V7Y3, P05065, P29419, G3V8D5, P62815, P47860, E9PTN6, P05708, P31399, Q2TA68, G3V6P2, O35547, A0A096MKG5, O35147, Q5XIT9, A0A0G2KAM3, M0RAQ6, Q6P6R2, Q920L2, Q6PCU0, P62828,…	1726	482	20566	3.11482	1.64033e-27	4.00081e-29	3.45658e-29
GOTERM_BP_FAT	GO:0072657~protein localization to membrane	133	7.42188	5.07064e-30	P31977, D3ZSA9, P09527, Q498C8, Q9ES21, A0A0G2JT78, A0A0G2K459, G3V9T7, Q9JJ19, P63045, D3ZRH1, P61265, Q6AYE2, G3V8A5, O35889, Q99JD4, F1MAN8, B0BNG0, Q63622, G3V7I3, A0A0G2KBB9, D3ZU64, F8WG91, F1M9N9, Q6Q0N0, F1LPG3, A0A0G2JSW0, D4ABX9, P82995, Q7TMZ5, A0A0G2JTH6, A0A0H2UHI7, A0A0G2JUJ9, O70511, P97685, B2RYI2, A0A0G2K677, Q6DGG9, F1M6E5, E9PT65, Q5U2X6, A0A0G2K151, P62494, P25304, P06761, A0A…	1726	544	20566	2.91314	4.21218e-26	1.0029e-27	8.66476e-28
GOTERM_BP_FAT	GO:0019752~carboxylic acid metabolic process	184	10.2679	9.37673e-30	A0A0G2K5P9, B2GV15, Q64428, P81795, G3V7H6, P04636, F1LU71, P16617, A0A0G2K459, A0A0H2UI21, G3V936, Q6MG60, P18886, D4ADS4, A0A0G2JUZ5, P15650, A0A0G2K330, M0RDU8, B0BMW2, D3ZEW7, F1LPV8, Q9Z122, P00388, Q8VHF5, P07872, B2GUY8, P04642, P27881, Q64559, A0A0G2JVM0, F7EV94, A0A0G2K502, Q5XIF5, P14604, P51635, Q62651, M0RDK9, G3V945, Q05683, P12785, P97519, A1A5L1, G3V9U2, A0A0G2K2S1, F1M609, B2GUZ3,…	1726	916	20566	2.39349	7.78925e-26	1.81145e-27	1.56504e-27
GOTERM_BP_FAT	GO:0009117~nucleotide metabolic process	132	7.36607	1.27409e-29	P51583, D3ZAF6, P04636, P16617, G3V936, Q6AY55, P39069, A0A0G2JSV3, A0A0G2K0V3, F1LPV8, Q8VHF5, P04642, P27881, P56522, Q64559, Q9WUS0, Q5BJZ3, P36972, G3V826, P13233, P12785, P97519, G3V9U2, Q5XIG0, Q06647, E9PTV0, G3V784, Q8CHN6, G3V7Y3, P05065, P29419, G3V8D5, P62815, P47860, E9PTN6, P05708, P31399, Q2TA68, G3V6P2, O35547, A0A096MKG5, O35147, Q5XIT9, A0A0G2KAM3, M0RAQ6, Q5I0G4, Q6P6R2, Q920L2,…	1726	542	20566	2.90191	1.05839e-25	2.40543e-27	2.07822e-27
GOTERM_BP_FAT	GO:0006753~nucleoside phosphate metabolic process	133	7.42188	1.33265e-29	P51583, D3ZAF6, P04636, P16617, G3V936, Q6AY55, P39069, A0A0G2JSV3, A0A0G2K0V3, F1LPV8, Q8VHF5, P04642, P27881, P56522, Q64559, Q9WUS0, Q5BJZ3, P36972, G3V826, P13233, P12785, P97519, G3V9U2, Q5XIG0, Q06647, E9PTV0, G3V784, Q8CHN6, G3V7Y3, P05065, P29419, G3V8D5, P62815, P47860, E9PTN6, P05708, P31399, Q2TA68, G3V6P2, O35547, A0A096MKG5, O35147, Q5XIT9, A0A0G2KAM3, M0RAQ6, Q5I0G4, Q6P6R2, Q920L2,…	1726	549	20566	2.88661	1.10704e-25	2.46008e-27	2.12543e-27
GOTERM_BP_FAT	GO:0043436~oxoacid metabolic process	186	10.3795	1.56724e-29	A0A0G2K5P9, B2GV15, Q64428, P81795, G3V7H6, P04636, F1LU71, P16617, A0A0G2K459, A0A0H2UI21, G3V936, Q6MG60, P18886, D4ADS4, A0A0G2JUZ5, P15650, A0A0G2K330, A0A0G2K0V3, M0RDU8, B0BMW2, D3ZEW7, F1LPV8, Q9Z122, P00388, Q8VHF5, P07872, B2GUY8, P04642, P27881, Q64559, A0A0G2JVM0, F7EV94, A0A0G2K502, Q5XIF5, P14604, P51635, Q62651, M0RDK9, G3V945, Q05683, P12785, P97519, A1A5L1, G3V9U2, A0A0G2K2S1, F1M…	1726	935	20566	2.37034	1.30191e-25	2.83023e-27	2.44523e-27
GOTERM_BP_FAT	GO:0016050~vesicle organization	98	5.46875	3.48364e-29	O70257, P09527, Q62768, P63045, B0BMW0, D3ZW15, D3ZZP2, P61265, P61023, D4A7I6, A0A0G2K051, A0A0G2JY08, Q3MID3, A0A0G2JVM2, Q63584, Q5U211, O08835, Q5M7T6, G3V6W2, P39052, M0RC99, F1LRK0, P62815, O70595, D3ZFB6, P60192, F1M938, Q9JI56, A0A0G2K151, P58200, P62494, Q9JI51, P25286, F1M8B7, Q9Z269, P70550, P63081, D3ZN27, Q9QYW3, M0R4V3, B5DEG8, A0A0G2JVB6, P60881, B5DFJ4, Q4KM74, Q6P503, Q9Z270, Q5X…	1726	330	20566	3.53852	2.89386e-25	6.15714e-27	5.31959e-27
GOTERM_BP_FAT	GO:0031344~regulation of cell projection organization	174	9.70982	4.49677e-29	P31977, F1LPV2, A0A0G2JZT5, D3ZQ57, A0MZ67, P42346, A0A0G2K6A9, P63322, P62630, P61265, Q5RJR2, Q3KRE8, D4A2G9, P63329, Q6AYE2, A0A0G2QC21, D3ZDU5, P02688, G3V8A5, P62632, A0A0G2JXG3, O35889, D3ZWB2, G3V8C3, A0A0G2K8G0, O08719, A0A0G2JY22, P49134, P20171, A0A0H2UI35, P11730, P21818, Q5U211, O08678, D4A6H8, G3V940, A0A0G2JYB1, P39052, P82995, M0RC99, Q5M9H4, P55161, B2GUZ5, F1LNK0, P85108, G3V9D5,…	1726	851	20566	2.43629	3.73546e-25	7.78222e-27	6.7236e-27
GOTERM_BP_FAT	GO:0051640~organelle localization	137	7.64509	5.51753e-29	O70257, P31977, P09527, Q63615, Q62768, A0A0G2JYR1, F1LMX1, Q9JJ19, P42346, P63045, Q58DZ9, P61265, P61023, Q642G4, A0A0G2JUI5, Q99JD4, Q3MID3, P49134, Q63584, P0C5W1, O08678, O08835, G3V6W2, P39052, F1LRK0, B2GV35, F1M8A4, A0A0G2K1F3, Q2PQA9, A0A096MIT7, F1M4A4, G3V6P7, D4A8U7, Q2TA68, P60192, O35303, Q9JI56, P62494, G3V792, D3ZZB2, A0A0G2JSM8, Q5EGY4, F1M8B7, Q91ZQ0, M0R9X8, Q9Z269, P62828, P70…	1726	584	20566	2.79522	4.58341e-25	9.3539e-27	8.08149e-27
GOTERM_BP_FAT	GO:1901566~organonitrogen compound biosynthetic process	276	15.4018	6.94901e-29	F1LPV0, P51583, P62919, P62914, D3ZAF6, P81795, G3V7H6, D3ZLL8, B0BN81, A0A0G2JSV3, D3ZUN5, Q6AYM8, P40329, P83732, Q6P3V8, Q99MZ4, B2GV24, D4A833, A0A140TAC5, Q9WUS0, Q5XIF5, P36972, Q5U211, D3ZFA8, D3ZPE6, P68101, F1M168, Q8CHN6, G3V7Y3, P29419, D4ACJ1, Q1JU68, B2GV35, D3ZQX3, O70595, M0R9Q1, A0A140TAF7, D3ZZ95, Q5RKI1, Q6PDV7, P31399, Q6PDV8, P19945, A0JPM9, G3V796, A0A096MKG5, Q5XI37, P62250,…	1726	1689	20566	1.9471	5.77254e-25	1.15451e-26	9.97461e-27
GOTERM_BP_FAT	GO:0120035~regulation of plasma membrane bounded cell projection organization	171	9.54241	1.17951e-28	P31977, F1LPV2, A0A0G2JZT5, D3ZQ57, A0MZ67, P42346, A0A0G2K6A9, P63322, P62630, P61265, Q5RJR2, Q3KRE8, D4A2G9, P63329, Q6AYE2, A0A0G2QC21, D3ZDU5, P02688, G3V8A5, P62632, A0A0G2JXG3, O35889, D3ZWB2, G3V8C3, A0A0G2K8G0, O08719, A0A0G2JY22, P49134, P20171, A0A0H2UI35, P11730, P21818, Q5U211, O08678, D4A6H8, G3V940, A0A0G2JYB1, P39052, P82995, M0RC99, Q5M9H4, P55161, F1LNK0, P85108, G3V9D5, F1LRK0,…	1726	835	20566	2.44016	9.79823e-25	1.92122e-26	1.65988e-26
GOTERM_BP_FAT	GO:0009056~catabolic process	328	18.3036	1.49602e-28	B2GV15, G3V7H6, Q63615, A0A0G2JTX9, M0RCB1, P18886, F1M9V7, A0A0G2JUZ5, D3ZRH1, A0A0G2K330, B0BMW2, O35244, P00787, A2RUW1, P07872, Q99MZ4, B2GV24, P84817, A0A0G2JVM0, F1M0U5, A0A0U1RS25, P14604, G3V7I0, G3V9M3, Q62651, Q5XIG0, F7F707, A0A0G2K2S1, F1M609, G3V6W6, P68101, D4ABX9, G3V784, Q8CHN6, P82995, A0A0G2K2B3, P60517, Q4KMA8, Q5XIC6, P47860, F1LP30, Q62625, E9PTN6, Q5U300, Q66X93, Q6PCT9, A0A…	1726	2161	20566	1.80854	1.24274e-24	2.38989e-26	2.0648e-26
GOTERM_BP_FAT	GO:0031175~neuron projection development	173	9.65402	1.78467e-28	F1LPV2, A0A0G2JZT5, G3V8J5, D3ZQ57, A0MZ67, Q9JJ19, F1LN92, P41499, D3ZW15, P63329, P83732, A2VD09, O35889, D3ZWB2, D3ZJ86, P07632, F1MAN8, G3V8C3, A0A0G2K8G0, O08719, P49134, A0A0G2KBB9, F1LSD5, G3V9M3, P21818, F1M9N9, P0C5W1, P13596, P13233, D4A6H8, A0A1W2Q6Q2, F1LYQ8, Q91Y81, F1M049, P39052, P55161, F1LNK0, G3V9D5, F1LRK0, P56536, O70511, F1M0Z6, M0R6K0, Q2PQA9, P97685, D3Z981, O35274, Q9Z0J8,…	1726	853	20566	2.41661	1.48252e-24	2.79721e-26	2.41671e-26
GOTERM_BP_FAT	GO:0072521~purine-containing compound metabolic process	126	7.03125	3.75933e-28	P51583, D3ZAF6, P04636, P16617, G3V936, Q6AY55, P39069, A0A0G2JSV3, A0A0G2K0V3, F1LPV8, Q8VHF5, P04642, P27881, P56522, Q64559, Q9WUS0, Q5BJZ3, P36972, G3V826, P12785, P97519, G3V9U2, Q5XIG0, Q06647, E9PTV0, G3V784, Q8CHN6, G3V7Y3, P05065, P29419, G3V8D5, P62815, P47860, E9PTN6, P05708, P31399, Q2TA68, G3V6P2, O35547, A0A096MKG5, O35147, Q5XIT9, A0A0G2KAM3, M0RAQ6, Q6P6R2, Q920L2, Q6PCU0, P62828,…	1726	519	20566	2.89276	3.12288e-24	5.7831e-26	4.99643e-26
GOTERM_BP_FAT	GO:0006082~organic acid metabolic process	186	10.3795	4.04944e-28	A0A0G2K5P9, B2GV15, Q64428, P81795, G3V7H6, P04636, F1LU71, P16617, A0A0G2K459, A0A0H2UI21, G3V936, Q6MG60, P18886, D4ADS4, A0A0G2JUZ5, P15650, A0A0G2K330, A0A0G2K0V3, M0RDU8, B0BMW2, D3ZEW7, F1LPV8, Q9Z122, P00388, Q8VHF5, P07872, B2GUY8, P04642, P27881, Q64559, A0A0G2JVM0, F7EV94, A0A0G2K502, Q5XIF5, P14604, P51635, Q62651, M0RDK9, G3V945, Q05683, P12785, P97519, A1A5L1, G3V9U2, A0A0G2K2S1, F1M…	1726	959	20566	2.31102	3.36387e-24	6.11613e-26	5.28415e-26
GOTERM_BP_FAT	GO:0010256~endomembrane system organization	128	7.14286	4.91979e-28	O70257, Q5EB77, D3ZSA9, Q64548, A0A0G2JT78, F1LMX1, G3V9T7, A0MZ67, G3V6N2, Q6QBQ4, Q9JJ19, P61265, D4A7I6, A0A0G2QC21, A0A0G2JUI5, A0A0G2JY08, Q0ZHH6, Q99JD4, P07632, B0BNG0, A0A0G2JVM2, Q5XIF5, A0A0G2KBB9, Q63584, F1M9N9, Q5U211, O08835, F1LQ09, D4ABX9, M0RC99, Q7TMZ5, O70511, Q9R1T1, G3V9N7, Q6DGG9, G3V6P7, D3ZFB6, Q06486, D4A8U7, G3V836, P60192, Q5U2X6, F1M938, Q9JI56, P58200, P62494, P25304,…	1726	534	20566	2.85613	4.08687e-24	7.29798e-26	6.30523e-26
GOTERM_BP_FAT	GO:0051050~positive regulation of transport	198	11.0491	7.04694e-28	P31977, D4AEL8, Q62768, Q9JJ19, P10111, P61023, P61265, P63329, A0A0G2QC21, A0A0G2JUI5, A0A0G2JY08, Q91V33, P07632, Q99JD4, B0BNG3, P49134, A0A0G2KBB9, F1LMA4, Q5M9H4, P82995, P49803, A0A0G2K2B5, A0A0H2UHI7, F1LRK0, Q9WVE9, B2GV35, Q2PQA9, Q62625, D4A3K5, D4A8U7, O35147, F1LS98, Q9WUD9, Q6PCU4, Q62636, P62828, P70550, Q5U2P5, Q9Z1E1, P62260, P60881, A0A0H2UHK2, F1M949, A1L1M0, P62944, A0A0G2JXN8,…	1726	1058	20566	2.22992	5.85389e-24	1.027e-25	8.87296e-26
GOTERM_BP_FAT	GO:0048193~Golgi vesicle transport	90	5.02232	5.7826e-27	P51146, Q05096, A0A0G2K2J9, Q66H80, Q498C8, A0A0G2JT78, A0A0G2JYR1, G3V6N2, A0A0G2JWA8, P63045, B0BMW0, D3ZW15, Q6NYB7, A0A096MKE2, G3V6Z7, A0A0G2JXC1, Q5I0E7, B2RYP4, Q68FW4, M0R6E0, A0A0G2JY08, O54924, D4A8T3, P51156, B0BNG3, Q3MID3, F1M0U5, P46462, Q66HA6, A0A0G2JVM2, F1LMD9, O35165, A0A0H2UHV9, B5DFK6, F8WG91, A0A0G2KBB9, Q63584, F1M9N9, Q5U211, F7F3Z1, B5DFC3, Q6AY58, F1LU48, G3V6W2, P39052,…	1726	302	20566	3.55095	4.80361e-23	8.28208e-25	7.15547e-25
GOTERM_BP_FAT	GO:0043254~regulation of protein-containing complex assembly	118	6.58482	1.465e-26	Q62768, F1LMX1, P41499, P42346, B2RYP0, P61265, Q5RJR2, A0A0G2JYA4, Q6AYE2, A0A0G2QC21, D3ZDU5, P62994, G3V8A5, Q99JD4, A0A0G2K8G0, O08719, A0A140TAC3, P21818, P13596, O08835, P17046, A0A0G2K1Y8, P36860, G3V6W6, D4A5F4, G3V6W2, A0A0G2JYB1, P82995, P55161, B2GUZ5, F1LNK0, Q7TSE9, B2GUZ9, F1LRK0, A0A0G2K719, Q3T1K5, A0A0G2K677, D3ZFB6, P70566, D4A8U7, G3V836, E9PT65, Q9JHL4, A0A0G2K151, P06761, F1L…	1726	484	20566	2.905	1.21698e-22	2.06267e-24	1.78209e-24
GOTERM_BP_FAT	GO:0099177~regulation of trans-synaptic signaling	155	8.64955	2.035e-26	Q62768, G3V8R2, P42346, P62198, P63045, P61265, Q3KRE8, D3ZEW7, P63329, D3ZDU5, G3V8A5, O35889, P49134, P20171, Q8K3M6, A0A0H2UI35, P11730, P13596, Q6Q0N0, F1LMA4, F1LS42, Q9Z254, M0RC99, P85108, A0A0H2UHI7, F1M8A4, F1M0Z6, Q2PQA9, F1LUE2, P97603, F1M0Z1, D3ZFB6, A0A0G2JVR0, P60192, O35303, D4ADU2, D3ZE85, P68511, Q9JI56, A0A0G2K151, Q5D059, P62494, F1LS98, P55053, P25304, F1LQN3, M0RB22, B1H2A6,…	1726	750	20566	2.46252	1.69048e-22	2.81746e-24	2.4342e-24
GOTERM_BP_FAT	GO:0055086~nucleobase-containing small molecule metabolic process	137	7.64509	2.37085e-26	P51583, D3ZAF6, P04636, P16617, G3V936, Q6AY55, P39069, P42346, A0A0G2JSV3, A0A0G2K0V3, F1LPV8, Q8VHF5, P04642, P27881, P56522, Q64559, Q9WUS0, Q5BJZ3, P36972, G3V826, P13233, P12785, P97519, G3V9U2, Q5XIG0, Q06647, E9PTV0, G3V784, Q8CHN6, G3V7Y3, P05065, P29419, G3V8D5, P62815, P47860, E9PTN6, P05708, P31399, G3V7J0, Q2TA68, G3V6P2, O35547, A0A096MKG5, O35147, Q5XIT9, A0A0G2KAM3, M0RAQ6, Q5I0G4,…	1726	619	20566	2.63718	1.96947e-22	3.22863e-24	2.78944e-24
GOTERM_BP_FAT	GO:0065003~protein-containing complex assembly	225	12.5558	3.27787e-26	P62914, P81795, Q62768, Q05175, B0BN81, A0A0G2JUZ5, D3ZRH1, P61023, B0BMW2, Q6AYM8, Q642G4, P83732, P43278, A0A0G2JUI5, Q0ZHH6, P63326, Q99JD4, D4A0T0, D3ZI68, P62804, A0A0H2UHZ2, A0A140TAC3, Q8K3M6, Q5XIF3, F1LPG5, P47863, F1M168, G3V7Y3, G3V6W2, P82995, P25977, A0A0G2JTH6, F1LRK0, Q1JU68, G3V6H9, G3V6H2, D4A3K5, A0A0G2K677, Q8VH49, Q63396, Q02563, B1WC61, Q6PDV7, Q06486, Q9JHL4, Q2TA68, P19945,…	1726	1313	20566	2.04186	2.72293e-22	4.39182e-24	3.7944e-24
GOTERM_BP_FAT	GO:0006412~translation	160	8.92857	3.78303e-26	F1LPV0, P62919, P62914, P81795, D3ZIN7, A0A0G2JU15, P62083, D3ZLL8, B0BN81, Q66H47, P13471, P62630, P09895, P40329, D4A7Z2, P83732, Q6P3V8, P62632, P62755, B2GV24, D4A833, A0A140TAC5, A0A0G2K743, Q9QYU2, D4A4D5, D3ZFA8, P41123, D3ZPE6, P63174, P68101, F1LYQ7, Q7M0E7, P61314, F1M168, D4ACJ1, F1LTW8, P21531, Q1JU68, A0A0G2K719, D3ZQX3, M0R9Q1, A0A0H2UHS7, D3ZZ95, A0A0G2K9V6, D3ZPN7, Q6PDV7, Q5RKI1,…	1726	792	20566	2.40715	3.14257e-22	4.9882e-24	4.30966e-24
GOTERM_BP_FAT	GO:0048858~cell projection morphogenesis	132	7.36607	5.1794e-26	F1LPV2, A0A0G2JZT5, D3ZQ57, A0MZ67, F1LN92, P41499, P63329, P83732, A2VD09, B2RYP4, O35889, D3ZWB2, D3ZJ86, F1MAN8, A0A0G2K8G0, O08719, P49134, A0A0G2KBB9, F1LSD5, G3V9M3, F1M9N9, P0C5W1, P13596, P13233, D4A6H8, A0A1W2Q6Q2, F1LYQ8, F1M049, P39052, P55161, F1LNK0, G3V9D5, F1LRK0, P56536, O70511, F1M0Z6, M0R6K0, Q2PQA9, P97685, D3Z981, F1LUE2, Q9Z0J8, A0A0G2K677, P97603, F1M0Z1, D4A208, G3V836, Q9J…	1726	588	20566	2.67489	4.30253e-22	6.7227e-24	5.80821e-24
GOTERM_BP_FAT	GO:0050804~modulation of chemical synaptic transmission	154	8.59375	5.26757e-26	Q62768, G3V8R2, P42346, P62198, P63045, P61265, Q3KRE8, D3ZEW7, P63329, D3ZDU5, G3V8A5, O35889, P49134, P20171, Q8K3M6, A0A0H2UI35, P11730, P13596, Q6Q0N0, F1LMA4, F1LS42, Q9Z254, M0RC99, P85108, A0A0H2UHI7, F1M8A4, F1M0Z6, Q2PQA9, F1LUE2, P97603, F1M0Z1, D3ZFB6, A0A0G2JVR0, P60192, O35303, D4ADU2, D3ZE85, P68511, Q9JI56, A0A0G2K151, Q5D059, P62494, F1LS98, P25304, F1LQN3, M0RB22, B1H2A6, F1LUV9,…	1726	749	20566	2.4499	4.37577e-22	6.73195e-24	5.8162e-24
GOTERM_BP_FAT	GO:0010243~response to organonitrogen compound	234	13.058	8.07208e-26	P31977, F1LPV2, G3V7H6, A0A0G2JTX9, Q9JJ19, F1M3J4, A0A0G2JYA4, P00787, P63329, F1M953, P07632, Q99JD4, D3ZFQ8, B2GV24, Q62658, P49134, P20171, A0A0G2JVM2, P36972, P31044, Q5XIF3, B0LPN4, Q8R490, G3V6W6, P68101, F1LMA4, P82995, P49803, A0A0G2K2B5, P29995, G3V6H9, O35274, A0A0G2K437, Q5U302, Q2TA68, P19945, Q9JM53, F1LS98, M0RAQ6, B5DEY8, P06761, Q9WUD9, Q5FVC4, Q5RKJ9, Q62636, A0A0G2JWM2, Q04970,…	1726	1398	20566	1.99443	6.70548e-22	1.01598e-23	8.77777e-24
GOTERM_BP_FAT	GO:0048666~neuron development	191	10.6585	1.19089e-25	F1LPV2, A0A0G2JZT5, G3V8J5, D3ZQ57, A0MZ67, Q7TQ16, Q9JJ19, F1LN92, P41499, D3ZW15, P63329, P83732, A2VD09, O35889, D3ZWB2, D3ZJ86, P07632, F1MAN8, G3V8C3, Q63622, A0A0G2K8G0, O08719, P49134, A0A0G2KBB9, F8WG91, F1LSD5, G3V9M3, P21818, F1M9N9, P0C5W1, P13596, Q5XIF3, P13233, D4A6H8, A0A1W2Q6Q2, F1LYQ8, Q91Y81, F1M049, P39052, P55161, F1LNK0, G3V9D5, F1LRK0, P56536, O70511, F1M0Z6, M0R6K0, Q2PQA9,…	1726	1044	20566	2.17993	9.89271e-22	1.47652e-23	1.27567e-23
GOTERM_BP_FAT	GO:1901698~response to nitrogen compound	247	13.7835	2.37587e-25	P31977, F1LPV2, G3V7H6, A0A0G2JTX9, Q9JJ19, F1M3J4, A0A0G2JYA4, P00787, P63329, F1M953, P07632, Q99JD4, D3ZFQ8, B2GV24, Q62658, P49134, P20171, A0A0G2JVM2, P36972, P31044, Q5XIF3, B0LPN4, Q8R490, P36860, G3V6W6, P68101, F1LMA4, P82995, P49803, A0A0G2K2B5, P29995, G3V6H9, O35274, A0A0G2K437, A0A0G2JVZ6, Q5U302, Q2TA68, P19945, Q9JM53, F1LS98, M0RAQ6, B5DEY8, P06761, Q9WUD9, Q5FVC4, Q5RKJ9, Q6PCU0,…	1726	1521	20566	1.93498	1.97364e-21	2.9024e-23	2.50759e-23
GOTERM_BP_FAT	GO:0022008~neurogenesis	258	14.3973	3.07997e-25	F1LPV2, A0A0G2JZT5, G3V8J5, D3ZQ57, Q6QBQ4, Q9JJ19, A0MZ67, P10111, D3ZW15, Q3KRE8, P63329, A0A0G2QC21, P83732, D3ZWB2, P07632, D3ZJ86, Q63622, P49134, P20171, A0A0G2KBB9, G3V9M3, P21818, O08678, Q5XIF3, A0A1W2Q6Q2, F1LMA4, Q91Y81, F1M049, P82995, P55161, P85108, F1LRK0, G3V6H9, M0R6K0, Q2PQA9, P97685, D3Z981, O35274, A0A0G2K677, Q06486, Q5U302, A0A0G2K6X6, Q9JHL4, P60192, Q9JM53, P62494, F1LS98,…	1726	1620	20566	1.89764	2.55853e-21	3.70802e-23	3.20362e-23
GOTERM_BP_FAT	GO:1905475~regulation of protein localization to membrane	78	4.35268	4.36174e-25	O70257, B1WBS4, P31977, Q62844, D4ADF5, Q498C8, Q63372, A0A0G2JTT2, O08623, D4A507, P19139, Q9QYP1, P63245, A0A0G2K490, P61023, P46101, Q99JD4, Q32PX6, P84817, P49134, P20171, P11730, G3V6K6, A0A0G2K1M2, A0A0G2KBB9, F1M9N9, Q10739, Q5U2R7, Q07266, F1LYQ8, Q63151, P35053, P63259, G3V9D5, O70511, P60517, P50398, A0A0G2JSH4, Q62824, Q2PQA9, F1LUE2, O35274, A0A096MJ99, P84092, D3ZRN3, Q64566, A0A0G2K…	1726	248	20566	3.74759	3.6233e-21	5.17614e-23	4.47203e-23
GOTERM_BP_FAT	GO:0120039~plasma membrane bounded cell projection morphogenesis	129	7.19866	5.71922e-25	F1LPV2, A0A0G2JZT5, D3ZQ57, A0MZ67, F1LN92, P41499, P63329, P83732, A2VD09, B2RYP4, O35889, D3ZWB2, D3ZJ86, F1MAN8, A0A0G2K8G0, O08719, P49134, A0A0G2KBB9, F1LSD5, G3V9M3, F1M9N9, P0C5W1, P13596, P13233, D4A6H8, A0A1W2Q6Q2, F1LYQ8, F1M049, P39052, P55161, F1LNK0, G3V9D5, F1LRK0, P56536, O70511, F1M0Z6, M0R6K0, Q2PQA9, P97685, D3Z981, Q9Z0J8, A0A0G2K677, P97603, F1M0Z1, D4A208, G3V836, Q9JHL4, F1L…	1726	581	20566	2.64559	4.75095e-21	6.69149e-23	5.78124e-23
GOTERM_BP_FAT	GO:0048812~neuron projection morphogenesis	128	7.14286	5.85434e-25	F1LPV2, A0A0G2JZT5, D3ZQ57, A0MZ67, F1LN92, P41499, P63329, P83732, A2VD09, O35889, D3ZWB2, D3ZJ86, F1MAN8, A0A0G2K8G0, O08719, P49134, A0A0G2KBB9, F1LSD5, G3V9M3, F1M9N9, P0C5W1, P13596, P13233, D4A6H8, A0A1W2Q6Q2, F1LYQ8, F1M049, P39052, P55161, F1LNK0, G3V9D5, F1LRK0, P56536, O70511, F1M0Z6, M0R6K0, Q2PQA9, P97685, D3Z981, Q9Z0J8, A0A0G2K677, P97603, F1M0Z1, D4A208, G3V836, Q9JHL4, F1LS98, F1L…	1726	574	20566	2.6571	4.8632e-21	6.75444e-23	5.83564e-23
GOTERM_BP_FAT	GO:0006796~phosphate-containing compound metabolic process	266	14.8438	8.46443e-25	P51583, D3ZAF6, Q9ES21, Q6QBQ4, A0A0G2JSV3, Q9JL55, O35244, Q6AYM8, F1LPV8, P63329, A2RUW1, Q8VHF5, D3ZWB2, F1LNS0, B4F7A9, Q9WUS0, Q5BJZ3, P36972, O08678, P12785, Q5XIG0, A0A1W2Q6Q2, F1LMA4, G3V784, Q8CHN6, G3V7Y3, P29419, P62815, P47860, G3V9N7, E9PTN6, A0A0G2K2P5, P31399, G3V9N1, Q06486, A0A0G2K6X6, Q2TA68, A0A096MKG5, O35147, Q5XIT9, F1LS98, A0A0G2KAM3, M0RAQ6, P55053, Q5XI34, P06762, M0RB22,…	1726	1702	20566	1.86222	7.0314e-21	9.63205e-23	8.32181e-23
GOTERM_BP_FAT	GO:0019637~organophosphate metabolic process	178	9.93304	9.68938e-25	P51583, G3V9D1, Q64428, D3ZAF6, P04636, Q8CGU4, P16617, Q9ES21, G3V936, Q6AY55, Q6QBQ4, Q3MHT2, P39069, A0A0G2JSV3, Q9JL55, A0A0G2K8E7, A0A0G2K0V3, O35244, Q6AYM8, F1LPV8, Q6AYE2, Q8VHF5, P04642, P27881, P56522, M0R715, Q64559, Q9WUS0, Q5BJZ3, P51635, P36972, G3V826, P13233, P12785, P97519, G3V9U2, Q5XIG0, D4AD37, Q06647, E9PTV0, G3V784, Q8CHN6, G3V7Y3, P05065, P29419, G3V8D5, D4A5W8, P62815, P47…	1726	957	20566	2.21624	8.04897e-21	1.0877e-22	9.39739e-23
GOTERM_BP_FAT	GO:0007010~cytoskeleton organization	233	13.0022	2.46784e-24	P31977, D4AEL8, A0A0G2JZT5, Q6QBQ4, Q9JJ19, A0MZ67, Q63610, F1M5N7, P61023, P09495, P61265, Q3KRE8, D4A2G9, Q642G4, A0A0G2QC21, A0A0G2JUI5, A0A0G2JY08, P07632, Q99JD4, D3ZAG3, A0A0G2K9Q9, P49134, Q5XIF6, A0A0G2KBB9, G3V9M3, P21818, O08678, A0A1W2Q6Q2, A0A0G2JYB1, P55161, P85108, B2GV35, P60517, M0R9Q1, G3V9N7, Q3T1K5, A0A0G2K2P5, O35274, A0A0G2K677, P70566, Q06486, D4A8U7, Q5RKI0, A0A0G2K6X6, Q9J…	1726	1424	20566	1.94964	2.05004e-20	2.73338e-22	2.36156e-22
GOTERM_BP_FAT	GO:0006793~phosphorus metabolic process	267	14.8996	5.32937e-24	P51583, D3ZAF6, Q9ES21, Q6QBQ4, A0A0G2JSV3, Q9JL55, O35244, Q6AYM8, F1LPV8, P63329, A2RUW1, Q8VHF5, D3ZWB2, F1LNS0, B4F7A9, Q9WUS0, Q5BJZ3, P36972, O08678, P12785, Q5XIG0, A0A1W2Q6Q2, F1LMA4, G3V784, Q8CHN6, G3V7Y3, P29419, P62815, P47860, G3V9N7, E9PTN6, A0A0G2K2P5, P31399, G3V9N1, Q06486, A0A0G2K6X6, Q2TA68, A0A096MKG5, O35147, Q5XIT9, F1LS98, A0A0G2KAM3, M0RAQ6, P55053, Q5XI34, P06762, M0RB22,…	1726	1732	20566	1.83684	4.42711e-20	5.82514e-22	5.03275e-22
GOTERM_BP_FAT	GO:0099173~postsynapse organization	60	3.34821	5.79894e-24	P31977, F1LPZ8, A0A0G2JZT5, Q498C8, G3V8J5, Q63372, Q07310, Q9QYP1, P19527, A0A0G2QC21, O35889, F1LML7, F1MAN8, Q63622, P49134, F1M7W0, A0A0G2K1M2, A0A0H2UI35, A0A0G2K5U9, Q07266, F1LPB9, F1LYQ8, G3V9Y1, Q6T487, P63259, P63018, F1M8A4, F1LYA6, F1LUE2, D3ZAD6, D3ZRN3, P16884, Q9JHL4, A0A0G2K151, P25304, A0A0G2K5E4, P23565, A0A0G2JSM8, A0A0G2K1C0, Q63768, A0A0G2K3K2, C0HL12, M0R5T4, Q9QXY2, F1MA36,…	1726	159	20566	4.49638	4.81718e-20	6.25608e-22	5.40507e-22
GOTERM_BP_FAT	GO:1904951~positive regulation of establishment of protein localization	102	5.69196	6.43493e-24	D4AEL8, Q3MHS9, Q5XIM9, P10111, P63045, F1M9V7, A0A0G2K6A9, P61023, Q6AYE2, G3V8A5, A0A0G2JY08, A0A0G2JXG3, P84817, B4F7A9, P20171, A0A0G2KBB9, Q63584, F1M9N9, Q6AY58, P62762, F1LS42, P82995, A0A0G2K2B5, B2GV35, Q6DGG0, O70511, Q2PQA9, F1LMV9, D4ACB8, P50554, G3V6P7, D4A8U7, O35547, D4AE68, O35303, O35147, D4AC23, P20651, Q68FQ0, Q9WUD9, A0A0G2JSM8, Q6PCU4, P62828, Q04970, P35465, Q5U2P5, P10860,…	1726	408	20566	2.97885	5.34549e-20	6.8532e-22	5.92096e-22
GOTERM_BP_FAT	GO:0009150~purine ribonucleotide metabolic process	101	5.63616	8.90999e-24	P51583, D3ZAF6, P16617, G3V936, Q6AY55, P39069, A0A0G2JSV3, A0A0G2K0V3, F1LPV8, Q8VHF5, P27881, Q64559, Q9WUS0, P36972, P12785, P97519, G3V9U2, Q5XIG0, Q06647, E9PTV0, G3V784, Q8CHN6, G3V7Y3, P05065, P29419, P62815, P47860, E9PTN6, P05708, P31399, Q2TA68, G3V6P2, O35547, O35147, Q5XIT9, A0A0G2KAM3, M0RAQ6, Q6P6R2, Q920L2, Q6PCU0, P62828, P15999, Q5U2X8, P21913, P07340, Q6IN39, P62959, Q5XIA5, Q4F…	1726	403	20566	2.98624	7.40153e-20	9.36902e-22	8.09456e-22
GOTERM_BP_FAT	GO:0010975~regulation of neuron projection development	131	7.31027	1.28625e-23	F1LPV2, D3ZQ57, A0MZ67, P42346, A0A0G2K6A9, P62630, P61265, Q5RJR2, Q3KRE8, D4A2G9, P63329, Q6AYE2, P02688, P62632, A0A0G2JXG3, O35889, D3ZWB2, G3V8C3, A0A0G2JY22, P49134, P11730, P21818, Q5U211, O08678, D4A6H8, Q5M9H4, F1LNK0, P85108, G3V9D5, F1LRK0, Q9JHU0, F1M8A4, P50398, F1M0Z6, P50430, D3Z981, F1LUE2, Q9Z0J8, P97603, F1M4A4, A0A0G2K6X6, Q9JHL4, Q2TA68, G3V9V3, P60192, O35303, P68511, P20417,…	1726	615	20566	2.53808	1.06849e-19	1.33561e-21	1.15393e-21
GOTERM_BP_FAT	GO:0140352~export from cell	119	6.64062	1.66583e-23	O70257, G3V9D3, A0A0G2K2J9, Q62768, Q9ES21, A0A0G2JYR1, P52555, P63045, P63322, F1M3J4, P61265, A0A0G2K9Q6, A0A0G2JVM2, Q8K3M6, Q63584, O08835, G3V8S4, G3V6W2, Q9Z254, Q5M9H4, Q9WVE9, F1LRK0, A0A0G2K1F3, F1M0Z6, Q2PQA9, M0R9Q1, A0A0H2UHB7, A0A096MIT7, Q02563, P97603, G3V6P7, D3ZFB6, P97849, P60192, O35303, Q9JI56, P62494, P20651, Q5EGY4, Q5RKJ9, Q62636, P70550, P35465, F1MA36, M0R4V3, P54921, P15…	1726	530	20566	2.67535	1.3838e-19	1.7084e-21	1.476e-21
GOTERM_BP_FAT	GO:0046395~carboxylic acid catabolic process	75	4.18527	1.80256e-23	A0A0G2K5P9, B2GV15, Q64428, Q6IN39, G3V7H6, F1LU71, D4A5Q9, P70584, D3ZTP0, A0A0H2UI21, P18886, G3V734, A0A0G2JUZ5, P15650, P00507, A0A0G2K330, B0BMW2, D3ZEW7, P07872, B2GUY8, P04642, Q64559, A0A0G2JVM0, F7EV94, P50503, P14604, P51635, Q62651, A0A0G2JV84, M0RDK9, G3V945, Q05683, P97519, P17764, A1A5L1, G3V9U2, A0A0G2K2S1, F1M609, P07483, A0A0G2JUB4, D3ZT90, P50430, F1LP30, P13803, D3ZUX7, B1WC61,…	1726	244	20566	3.66252	1.49739e-19	1.80408e-21	1.55867e-21
GOTERM_BP_FAT	GO:0016054~organic acid catabolic process	75	4.18527	1.80256e-23	A0A0G2K5P9, B2GV15, Q64428, Q6IN39, G3V7H6, F1LU71, D4A5Q9, P70584, D3ZTP0, A0A0H2UI21, P18886, G3V734, A0A0G2JUZ5, P15650, P00507, A0A0G2K330, B0BMW2, D3ZEW7, P07872, B2GUY8, P04642, Q64559, A0A0G2JVM0, F7EV94, P50503, P14604, P51635, Q62651, A0A0G2JV84, M0RDK9, G3V945, Q05683, P97519, P17764, A1A5L1, G3V9U2, A0A0G2K2S1, F1M609, P07483, A0A0G2JUB4, D3ZT90, P50430, F1LP30, P13803, D3ZUX7, B1WC61,…	1726	244	20566	3.66252	1.49739e-19	1.80408e-21	1.55867e-21
GOTERM_BP_FAT	GO:0019725~cellular homeostasis	157	8.76116	3.70214e-23	G3V9D1, P09527, Q63615, Q9JJ19, F1LN92, Q5XIN6, P38652, D3ZZP2, Q9JL55, P61023, A0A0G2JYA4, O35244, P63329, P62997, D3ZJ86, P07632, A0A0G2K9Q6, A0A0G2K8G0, P27881, P84817, Q5BJZ3, Q8K3M6, G3V7I3, A0A0G2KBB9, G3V7I0, F1M9N9, B0LPN4, Q6AY58, E9PT53, G3V8S4, P17046, F1LMA4, Q5M7T6, P47863, F1LS42, P05065, Q5M9H4, A0A0G2JXH2, A0A0G2K2B5, O70511, F1M0Z6, P62815, O70595, M0R9Q1, A0A0H2UHB7, A0A0G2K2P5,…	1726	820	20566	2.28137	3.07537e-19	3.66115e-21	3.16313e-21
GOTERM_BP_FAT	GO:0033365~protein localization to organelle	164	9.15179	4.08093e-23	D3ZSA9, A0A0G2K2J9, P09527, P62914, D4AEL8, Q498C8, A0A0G2JT78, D3ZV75, A0A0G2K459, G3V9T7, M0RCB1, P63322, D3ZRH1, P63329, Q642G4, Q6AYE2, G3V8A5, A2RUW1, A0A0G2JXG3, D4AD29, B0BNG0, Q63622, P27881, P84817, A0A0G2JVM2, A0A0G2KBB9, Q63584, D3ZU64, F8WG91, F1M9N9, B0LPN4, Q6AY58, F1LPG3, P17046, Q3ZAV2, A0A1W2Q6Q2, F1LMA4, D4ABX9, P82995, A0A0G2JUJ9, A0A0G2K719, O70511, B2RYI2, O35274, Q6DGG9, P05…	1726	876	20566	2.23074	3.39003e-19	3.98827e-21	3.44574e-21
GOTERM_BP_FAT	GO:0019693~ribose phosphate metabolic process	104	5.80357	5.00711e-23	P51583, D3ZAF6, P16617, G3V936, Q6AY55, P39069, A0A0G2JSV3, A0A0G2K0V3, F1LPV8, Q8VHF5, P27881, Q64559, Q9WUS0, P36972, P12785, P97519, G3V9U2, Q5XIG0, Q06647, E9PTV0, G3V784, Q8CHN6, G3V7Y3, P05065, P29419, P62815, P47860, E9PTN6, P05708, P31399, Q2TA68, G3V6P2, O35547, O35147, Q5XIT9, A0A0G2KAM3, M0RAQ6, Q6P6R2, Q920L2, Q6PCU0, P62828, P15999, O08618, Q5U2X8, P21913, P07340, Q6IN39, P62959, Q5X…	1726	432	20566	2.86852	4.15941e-19	4.83652e-21	4.17861e-21
GOTERM_BP_FAT	GO:0043933~protein-containing complex organization	306	17.0759	5.9439e-23	P62914, P81795, Q63615, Q62768, Q05175, M0RCB1, B0BN81, A0A0G2JUZ5, D3ZRH1, P61023, P37285, B0BMW2, Q6AYM8, Q642G4, P83732, P43278, A0A0G2JUI5, Q0ZHH6, P63326, Q99JD4, D4A0T0, D3ZI68, P62804, A0A0H2UHZ2, A0A140TAC3, Q8K3M6, P21818, Q5XIF3, F1LPG5, P47863, F1M168, G3V7Y3, G3V6W2, P82995, P25977, A0A0G2JTH6, F1LRK0, Q1JU68, P60517, G3V6H9, Q2PQA9, Q62625, M0R9Q1, O35274, G3V6H2, D4A3K5, A0A0G2K677,…	1726	2119	20566	1.72068	4.9376e-19	5.6754e-21	4.90338e-21
GOTERM_BP_FAT	GO:0099175~regulation of postsynapse organization	67	3.73884	6.26621e-23	D3ZE17, Q62844, F1LPZ8, G3V8J5, Q63372, P15205, Q9QYP1, G3V8R2, Q58DZ9, P61980, P0CC10, G3V8A5, O35889, Q32PX6, A0A0G2K3Q5, A0A0H2UI35, F1LSD5, D3ZNQ6, Q07266, O08678, G3V864, A0A1W2Q6Q2, Q920Q0, F1LN69, P63018, P47942, Q9WVE9, F1M8A4, A0A0G2K2L8, Q63633, F1LYA6, Q64605, Q5M7U6, F1LUE2, O35274, D3ZAD6, F1M4A4, A0A0G2K6X6, Q6Q7Y5, Q9JHL4, Q2TA68, G3V997, O35303, A0A0G2K151, P20417, Q5D059, A0A0G2K…	1726	203	20566	3.93267	5.20534e-19	5.91516e-21	5.11052e-21
GOTERM_BP_FAT	GO:0019538~protein metabolic process	486	27.1205	7.64605e-23	F1LPV0, A0A0G2JTX9, M0RCB1, P52555, F7F2F3, D3ZRH1, D3ZUN5, B0K020, Q68FS4, P63329, P40329, B0BNG0, B2GV24, B4F7A9, D3ZVQ0, Q5U211, Q5U2R7, D3ZPE6, G3V6W6, D4ABX9, F1M168, P04256, B2GV35, Q4KMA8, M0R9Q1, Q5U300, D3ZZ95, A0A0G2K437, Q5RKI1, Q06486, A0A0G2K6X6, B5DEI0, P19945, P60192, A0JPM9, O35147, P62250, Q5XI37, G3V6X7, F1LS98, Q5XI34, P06761, Q68FQ0, Q5XI31, Q9WUD9, Q5FVC4, F1M8B7, B4F7C9, Q07…	1726	3893	20566	1.48751	6.35158e-19	7.1366e-21	6.16581e-21
GOTERM_BP_FAT	GO:0051493~regulation of cytoskeleton organization	124	6.91964	1.15982e-22	F1LMX1, P42346, B2RYP0, P63322, Q5RJR2, F1LR10, A0A0G2QC21, D3ZDU5, P62994, A0A0G2JUI5, P00388, Q99JD4, D3ZAG3, A0A0G2K8G0, Q63228, O08719, P20171, G3V949, F1LSD5, G3V9M3, P21818, P0C5W1, D4A6H8, A0A0G2K1Y8, Q7M0E3, G3V940, D4A5F4, A0A0G2JYB1, P55161, B2GUZ5, F1LNK0, G3V9D5, Q7TSE9, B2GUZ9, B2GV35, M0R9Q1, F1LMV9, Q3T1K5, A0A0G2K2P5, A0A0G2K677, G3V6P7, P70566, D4A8U7, Q5RKI0, A0A0G2K6X6, E9PT65,…	1726	578	20566	2.55625	9.63465e-19	1.07052e-20	9.24895e-21
GOTERM_BP_FAT	GO:0044282~small molecule catabolic process	94	5.24554	1.27539e-22	A0A0G2K5P9, B2GV15, Q64428, Q6IN39, G3V7H6, F1LU71, P16617, D4A5Q9, P70584, D3ZTP0, A0A0H2UI21, P18886, G3V734, A0A0G2JUZ5, P38652, P15650, P00507, A0A0G2K330, B0BMW2, D3ZEW7, A0A0G2JVG3, P07872, B2GUY8, P04642, P27881, Q64559, P30835, A0A0G2JVM0, F7EV94, P50503, P14604, P51635, Q62651, A0A0G2JV84, M0RDK9, G3V945, Q05683, P97519, P17764, A1A5L1, G3V9U2, A0A0G2K2S1, F1M609, P35571, O88767, P07483,…	1726	370	20566	3.02716	1.05947e-18	1.16425e-20	1.00588e-20
GOTERM_BP_FAT	GO:0030182~neuron differentiation	215	11.9978	1.77464e-22	F1LPV2, A0A0G2JZT5, G3V8J5, D3ZQ57, Q6QBQ4, Q9JJ19, A0MZ67, P10111, D3ZW15, P63329, P83732, D3ZWB2, P07632, D3ZJ86, Q63622, P49134, A0A0G2KBB9, G3V9M3, P21818, Q5XIF3, A0A1W2Q6Q2, Q91Y81, F1M049, P55161, F1LRK0, M0R6K0, Q2PQA9, P97685, D3Z981, O35274, A0A0G2K677, Q06486, Q5U302, A0A0G2K6X6, Q9JHL4, P60192, Q9JM53, P62494, F1LS98, M0RB22, P06761, Q568Z6, Q5RKJ9, P68370, Q5U316, A0A0G2JT63, Q9Z1E1,…	1726	1313	20566	1.95111	1.4742e-18	1.59803e-20	1.38065e-20
GOTERM_BP_FAT	GO:0032787~monocarboxylic acid metabolic process	132	7.36607	1.78905e-22	A0A0G2K5P9, Q64428, F1LU71, P16617, A0A0G2K459, A0A0H2UI21, P18886, D4ADS4, P15650, A0A0G2K330, M0RDU8, B0BMW2, Q9Z122, P00388, P07872, B2GUY8, P04642, P27881, Q64559, A0A0G2K502, Q5XIF5, P14604, P51635, Q62651, G3V945, Q05683, P12785, G3V9U2, F1M609, B2GUZ3, D3ZJA9, G3V784, P07483, Q8CHN6, P05065, A0A0G2JUB4, P50430, P47860, A0A0G2K7J0, E9PTN6, D3ZUX7, P05708, B1WC61, P50554, Q5XIC0, A0A0G2K8T0,…	1726	640	20566	2.45755	1.48617e-18	1.59803e-20	1.38065e-20
GOTERM_BP_FAT	GO:0009259~ribonucleotide metabolic process	102	5.69196	2.07578e-22	P51583, D3ZAF6, P16617, G3V936, Q6AY55, P39069, A0A0G2JSV3, A0A0G2K0V3, F1LPV8, Q8VHF5, P27881, Q64559, Q9WUS0, P36972, P12785, P97519, G3V9U2, Q5XIG0, Q06647, E9PTV0, G3V784, Q8CHN6, G3V7Y3, P05065, P29419, P62815, P47860, E9PTN6, P05708, P31399, Q2TA68, G3V6P2, O35547, O35147, Q5XIT9, A0A0G2KAM3, M0RAQ6, Q6P6R2, Q920L2, Q6PCU0, P62828, P15999, Q5U2X8, P21913, P07340, Q6IN39, P62959, Q5XIA5, Q4F…	1726	426	20566	2.85299	1.72435e-18	1.83442e-20	1.58488e-20
GOTERM_BP_FAT	GO:0006887~exocytosis	75	4.18527	4.3595e-22	Q91Z79, O70257, Q62768, Q9ES21, Q63372, A0A0G2JYR1, Q99M64, P63045, P63322, G3V733, D4ABK1, P61265, A0A0G2KAK7, O54922, A0A0G2K4A0, O54924, Q63941, F1LR60, P51156, Q66HA6, A0A0G2JVM2, Q8K3M6, Q63584, P32851, O08835, F1LPB9, P56603, G3V9Y1, Q9WU70, Q792I0, Q9WVE9, Q62824, Q91ZN1, Q62825, A0A0G2JYT1, A0A0G2JTR4, Q02563, G3V6P7, D3ZFB6, P63025, P60192, P35280, P21707, Q9JI56, P62494, Q9JIR4, P61765,…	1726	256	20566	3.49084	3.62144e-18	3.77906e-20	3.265e-20
GOTERM_BP_FAT	GO:0048699~generation of neurons	223	12.4442	4.36728e-22	F1LPV2, A0A0G2JZT5, G3V8J5, D3ZQ57, Q6QBQ4, Q9JJ19, A0MZ67, P10111, D3ZW15, Q3KRE8, P63329, P83732, D3ZWB2, P07632, D3ZJ86, Q63622, P49134, A0A0G2KBB9, G3V9M3, P21818, O08678, Q5XIF3, A0A1W2Q6Q2, Q91Y81, F1M049, P82995, P55161, P85108, F1LRK0, M0R6K0, Q2PQA9, P97685, D3Z981, O35274, A0A0G2K677, Q06486, Q5U302, A0A0G2K6X6, Q9JHL4, P60192, Q9JM53, P62494, F1LS98, M0RB22, P06761, Q568Z6, Q5RKJ9, P68…	1726	1392	20566	1.90886	3.6279e-18	3.77906e-20	3.265e-20
GOTERM_BP_FAT	GO:0006457~protein folding	69	3.85045	7.96078e-22	Q9R0T3, F1LRV4, Q63692, Q3MHS9, P28480, Q1RP74, M0RCB1, Q5XIM9, P52555, P10111, A0A0G2JSZ5, F7F2F3, Q6AYE2, F1M953, B2GUY8, B0BNG0, Q9JLA3, Q66HA8, D4A994, P60905, A0A0A0MY09, P50503, P35565, O35162, Q5U2R7, Q498R3, A0A0H2UHM5, D4A4H5, D4ABX9, Q9Z0V5, P82995, A0A0G2K2B3, P63018, P24368, Q6DGG0, B0BN18, Q5XHZ0, P14659, D4ACB8, G3V836, G3V6T7, G3V7V5, D3ZZR9, P18418, Q5U2X6, Q6TUG0, D4AC23, Q7TPB1,…	1726	223	20566	3.68683	6.61302e-18	6.81755e-20	5.89016e-20
GOTERM_BP_FAT	GO:0030036~actin cytoskeleton organization	125	6.97545	1.23541e-21	P31977, Q08163, Q8CGU4, A0MZ67, Q63610, Q6QBQ4, Q9JJ19, B2RYP0, A0A0G2K6A9, P09495, P61265, Q5RJR2, F1LR10, A0A0G2QC21, D3ZDU5, P62994, A0A0G2JY08, P00388, O08719, P49134, D3ZM69, F1LSD5, A0A0G2K1Y8, Q7M0E3, G3V940, F1LYQ8, A0A0G2JYB1, P39052, P55161, B2GUZ5, Q3T1K5, A0A0G2K2P5, F1LUE2, O35274, A0A0G2K677, G3V6P7, P70566, Q5RKI0, Q9JHL4, D3ZA84, P20417, P48303, O35828, Q9WUD9, A0A0G2JSM8, A0A0G2J…	1726	601	20566	2.47825	1.02625e-17	1.0472e-19	9.04747e-20
GOTERM_BP_FAT	GO:0051223~regulation of protein transport	120	6.69643	1.42329e-21	D4AEL8, A0A0G2JTX9, P52555, P10111, P41499, P63045, A0A0G2K6A9, P61023, A0A096MKE2, A0A0G2JYA4, D3ZEW7, P63329, G3V8A5, A0A0G2JY08, A0A0G2JXG3, Q63584, Q5U211, Q6AY58, P62762, F1LS42, P82995, D3ZF97, A0A0G2K2B5, F1LRK0, B2GV35, Q6DGG0, F1M0Z6, Q2PQA9, P04218, P97603, P50554, G3V6P7, D4A8U7, O35547, D4AE68, O35303, D4ADU2, O35147, P20417, A0A0G2K151, P62494, P20651, Q9WUD9, A0A0G2JSM8, Q6PCU4, P62…	1726	565	20566	2.53071	1.18232e-17	1.19427e-19	1.03181e-19
GOTERM_BP_FAT	GO:0030100~regulation of endocytosis	93	5.18973	3.46876e-21	P51146, P0DP31, A0A0H2UHM0, A0A0G2JWR2, P62083, F1LMX1, A0A0G2JTT2, D4A507, P63322, P63245, P61980, A0A096MKE2, P61265, P63329, A0A0G2JY08, F1LML7, P07632, A1L1J8, B0BNK1, B0BNG3, P49134, P97710, F1LMD9, A0A0G2KBB9, A0A0G2K5U9, F1M9N9, Q5U211, O08838, O08835, Q8R490, O88767, B2GV73, F1M049, P39052, Q3S4A4, M0RC99, P63259, P63018, A0A0H2UHI7, G3V9D5, P21575, F1LRK0, Q9WVE9, O70511, G3V9J7, A0A0G2K…	1726	380	20566	2.91614	2.8815e-17	2.8815e-19	2.48953e-19
GOTERM_BP_FAT	GO:0098657~import into cell	138	7.70089	3.92949e-21	P31977, F1LPV2, Q08163, P09527, D3ZWZ9, P18484, F1LMX1, A0A0H2UHQ0, Q9JJ19, P11167, P63045, B0BMW0, P63322, D3ZZP2, A0A0G2K051, P62994, D3ZJ86, P49134, A0A140TAC3, P20171, P69682, O08838, Q5U2R7, G3V8S4, P36860, F1LMA4, P39052, M0RC99, Q5M9H4, D3ZJR1, A0A0G2JTH6, Q9WVE9, F1LRK0, A0A0G2JVZ6, G3V6P7, Q06486, P97849, Q9JHL4, O35303, D4ADU2, A0A0G2K151, F1M779, A0A0G2JSM8, Q04970, D3ZN27, D3ZUY8, G3V…	1726	708	20566	2.3225	3.26423e-17	3.23191e-19	2.79227e-19
GOTERM_BP_FAT	GO:0120036~plasma membrane bounded cell projection organization	213	11.8862	6.42623e-21	P31977, F1LPV2, D4AEL8, A0A0G2JZT5, G3V8J5, D3ZQ57, Q9JJ19, A0MZ67, D3ZW15, F1M3J4, O35244, P63329, A0A0G2QC21, P83732, D3ZWB2, P07632, D3ZJ86, P49134, A0A0G2KBB9, G3V9M3, P21818, Q8R490, A0A1W2Q6Q2, A0A0G2JYB1, Q91Y81, F1M049, Q5M9H4, P55161, A0A0G2JTH6, F1LRK0, M0R6K0, Q2PQA9, P97685, D3Z981, O35274, A0A0G2K677, Q06486, D4A8U7, Q5U302, A0A0G2K6X6, Q9JHL4, P60192, P62494, F1LS98, Q568Z6, Q5RKJ9,…	1726	1334	20566	1.90254	5.33827e-17	5.23359e-19	4.52167e-19
GOTERM_BP_FAT	GO:0032940~secretion by cell	104	5.80357	8.73449e-21	O70257, G3V9D3, A0A0G2K2J9, Q62768, Q9ES21, A0A0G2JYR1, P52555, P63045, P63322, F1M3J4, P61265, A0A0G2JVM2, Q8K3M6, Q63584, O08835, G3V6W2, Q9Z254, Q9WVE9, F1LRK0, A0A0G2K1F3, F1M0Z6, M0R9Q1, A0A096MIT7, Q02563, P97603, G3V6P7, D3ZFB6, P60192, Q9JI56, P62494, P20651, Q5EGY4, Q5RKJ9, Q62636, P70550, P35465, F1MA36, M0R4V3, P54921, P15087, Q03114, A0A0G2K1W1, P60881, B5DFJ4, Q68G39, B2DD29, A1L1M0,…	1726	461	20566	2.68808	7.25574e-17	7.04441e-19	6.08616e-19
GOTERM_BP_FAT	GO:0031346~positive regulation of cell projection organization	108	6.02679	1.1188e-20	F1LPV2, A0A0G2JZT5, D3ZQ57, A0MZ67, P42346, A0A0G2K6A9, P63322, P62630, Q5RJR2, Q3KRE8, D4A2G9, Q6AYE2, A0A0G2QC21, P62632, A0A0G2JXG3, O35889, D3ZWB2, A0A0G2K8G0, P49134, P20171, P21818, Q5U211, G3V940, P39052, P82995, Q5M9H4, P55161, P85108, G3V9D5, F1LRK0, P50398, P50430, D3Z981, F1LUE2, Q9Z0J8, A0A0G2K6X6, Q9JHL4, Q2TA68, O35303, A0A0G2K151, Q5D059, P25304, M0RB22, P06761, Q568Z6, Q9WUD9, A0A…	1726	491	20566	2.62091	9.2939e-17	8.93644e-19	7.72082e-19
GOTERM_BP_FAT	GO:0030029~actin filament-based process	130	7.25446	1.84719e-20	P31977, Q08163, Q8CGU4, A0MZ67, Q63610, Q6QBQ4, Q9JJ19, B2RYP0, A0A0G2K6A9, P09495, P61265, Q5RJR2, F1LR10, A0A0G2QC21, D3ZDU5, P62994, A0A0G2JY08, P00388, Q63228, O08719, P49134, D3ZM69, A0A0G2KBB9, F1LSD5, F1M9N9, B0LPN4, A0A0G2K1Y8, Q7M0E3, G3V940, F1LYQ8, A0A0G2JYB1, P39052, P55161, B2GUZ5, O70511, Q3T1K5, A0A0G2K2P5, F1LUE2, O35274, A0A0G2K677, D4A208, G3V6P7, P70566, Q5RKI0, Q9JHL4, D3ZA84,…	1726	658	20566	2.35411	1.53446e-16	1.45245e-18	1.25487e-18
GOTERM_BP_FAT	GO:0000902~cell morphogenesis	152	8.48214	1.85337e-20	F1LPV2, Q08163, Q63615, A0A0G2JZT5, D3ZQ57, A0MZ67, Q9JJ19, F1LN92, P41499, D3ZW15, P09495, P63329, P83732, A2VD09, B2RYP4, O35889, D3ZWB2, D3ZJ86, P07632, F1MAN8, A0A0G2K8G0, O08719, P49134, A0A0G2KBB9, F1LSD5, G3V9M3, F1M9N9, P0C5W1, P13596, P13233, D4A6H8, Q8R490, A0A1W2Q6Q2, F1LYQ8, A0A0G2JYB1, F1M049, P39052, P55161, F1LNK0, G3V9D5, F1LRK0, P56536, O70511, F1M0Z6, M0R6K0, Q2PQA9, P97685, D3Z…	1726	831	20566	2.17947	1.53959e-16	1.45245e-18	1.25487e-18
GOTERM_BP_FAT	GO:0006635~fatty acid beta-oxidation	35	1.95312	2.30341e-20	D3ZT90, Q64428, Q6IN39, P13803, F1LU71, P70584, D3ZTP0, A0A0H2UI21, Q5XIC0, P18886, Q66HF3, G3V734, P15650, A0A0G2K330, G3V796, Q6IMX3, B0BMW2, P23965, Q68FU3, P07872, P45953, B2GUY8, F1LN88, F1LN46, P50503, P32198, F1LPD6, P14604, P12007, Q62651, P17764, G3V9U2, P16970, F1M609, P07483, A0A0G2JUB4	1726	64	20566	6.51624	1.91344e-16	1.78826e-18	1.54501e-18
GOTERM_BP_FAT	GO:0007417~central nervous system development	195	10.8817	2.39449e-20	F1LPV0, F1LPV2, D3ZQ57, Q05175, D3ZW15, F1M5N7, Q3KRE8, D4A6P1, B4F7A9, P49134, G3V9M3, P31044, Q5XIF3, A0A1W2Q6Q2, O35353, F1LMA4, F1M049, Q5M9H4, P85108, M0R6K0, Q2PQA9, O70595, P97685, D3Z981, O35274, A0A0G2K677, Q06486, D4A8U7, O35147, F1LS98, D3ZG43, P55051, P06761, Q642E6, B1H2A6, Q9WUD9, P62828, A0A0G2JWM2, Q04970, F1MA36, P68370, A0A0G2JZB8, P62260, D3ZZK3, F1M949, P43245, Q9Z272, P0DP31,…	1726	1192	20566	1.94925	1.98911e-16	1.84176e-18	1.59123e-18
GOTERM_BP_FAT	GO:0051246~regulation of protein metabolic process	305	17.0201	2.75458e-20	P31977, P62914, P81795, Q62768, D3ZQ57, Q9JJ19, P52555, P10111, Q9JL55, P61023, A0A096MKE2, A0A0G2JYA4, A2RUW1, Q91V33, P07632, B2GV24, A0A0G2K9Q9, Q62658, A0A140TAC5, A0A0G2JY22, B4F7A9, P49134, Q5BJZ3, P20171, A0A0U1RS25, D3ZVQ0, Q5U211, P31044, P14841, Q5XIF3, Q3ZAV2, P36860, G3V6W6, P68101, F1LMA4, Q9Z254, P82995, A0A0G2K2B5, P60517, M0R9Q1, G3V9N7, E9PTN6, O35274, A0A0G2K677, A0A0G2JVZ6, Q6P…	1726	2195	20566	1.65567	2.28823e-16	2.0993e-18	1.81373e-18
GOTERM_BP_FAT	GO:0030030~cell projection organization	215	11.9978	4.74083e-20	P31977, F1LPV2, D4AEL8, A0A0G2JZT5, G3V8J5, D3ZQ57, Q9JJ19, A0MZ67, D3ZW15, F1M3J4, O35244, P63329, A0A0G2QC21, P83732, D3ZWB2, P07632, D3ZJ86, P49134, A0A0G2KBB9, G3V9M3, P21818, Q8R490, A0A1W2Q6Q2, A0A0G2JYB1, Q91Y81, F1M049, Q5M9H4, P55161, A0A0G2JTH6, F1LRK0, M0R6K0, Q2PQA9, P97685, D3Z981, O35274, A0A0G2K677, Q06486, D4A8U7, Q5U302, A0A0G2K6X6, Q9JHL4, P60192, P62494, F1LS98, Q568Z6, Q5RKJ9,…	1726	1374	20566	1.86449	3.93821e-16	3.58019e-18	3.09318e-18
GOTERM_BP_FAT	GO:0006897~endocytosis	110	6.13839	6.78963e-20	P31977, F1LPV2, Q08163, P09527, D3ZWZ9, P18484, F1LMX1, P63045, B0BMW0, P63322, D3ZZP2, A0A0G2K051, P62994, P49134, A0A140TAC3, P20171, P69682, O08838, Q5U2R7, P36860, F1LMA4, P39052, M0RC99, D3ZJR1, A0A0G2JTH6, Q9WVE9, F1LRK0, A0A0G2JVZ6, G3V6P7, Q06486, Q9JHL4, O35303, A0A0G2K151, F1M779, A0A0G2JSM8, Q04970, D3ZN27, D3ZUY8, D3ZGE6, Q03114, A0A0G2K1W1, P60881, P62944, Q5PPJ9, P27615, Q05096, P0D…	1726	517	20566	2.53519	5.64014e-16	5.08121e-18	4.39001e-18
GOTERM_BP_FAT	GO:1901700~response to oxygen-containing compound	321	17.9129	7.36252e-20	P31977, F1LPV2, G3V7H6, Q6QBQ4, Q9JJ19, P18886, A0A0G2K330, Q9JL55, A0A0G2JYA4, D4A2G9, M0RDU8, O35244, P00787, P63329, Q642G4, F1M953, P07632, Q99JD4, D3ZFQ8, B2GV24, P84817, P49134, P20171, P36972, G3V7I0, P31044, P14841, Q5XIF3, P68101, F1LMA4, P47863, G3V7Y3, P82995, P49803, A0A0G2K2B5, P29995, G3V6H9, M0R9Q1, A0A0G2K2P5, O35274, G3V6H2, A0A0G2JVZ6, Q5U302, Q2TA68, P19945, O35147, Q9JM53, F1L…	1726	2363	20566	1.61864	6.11605e-16	5.46076e-18	4.71793e-18
GOTERM_BP_FAT	GO:0032535~regulation of cellular component size	100	5.58036	9.59713e-20	P31977, F1LMX1, A0MZ67, Q9JJ19, P42346, A0A0G2K6A9, Q5RJR2, F1LR10, D3ZDU5, P62994, D4AD29, Q99JD4, O08719, A0A0G2JY22, A0A0G2K1Y8, Q7M0E3, D4A5F4, P47863, A0A0G2JYB1, P39052, P82995, M0RC99, P55161, B2GUZ5, F1LNK0, A0A0G2JXH2, Q7TSE9, B2GUZ9, P50398, Q3T1K5, A0A0G2K677, P70566, Q5RKI0, E9PT65, Q9JHL4, A0A0G2K151, P62494, F1LQN3, Q568Z6, A0A0G2JSM7, P35465, F1MA36, A0A0G2JT63, D3ZGE6, Q03114, Q5P…	1726	447	20566	2.66564	7.97234e-16	7.05517e-18	6.09545e-18
GOTERM_BP_FAT	GO:0022406~membrane docking	40	2.23214	1.57818e-19	Q91Z79, O70257, P11507, P31977, P0DP31, P09527, Q63635, Q62824, A0A096MK30, Q62768, Q63372, P63045, P35280, P21707, P61023, P61265, Q9JI56, A0A0G2KAK7, Q9JIR4, P61765, D3ZTB4, Q63941, Q5EGY4, Q91ZQ0, A0A0G2K528, D4A376, P70550, Q9Z269, F1LMB9, Q5U211, F1MA36, P59215, P32851, Q08850, P41542, B5DFN2, A0A0G2JVB6, B5DFJ4, D3ZJ32, Q9Z270	1726	88	20566	5.4161	1.31099e-15	1.14999e-17	9.93559e-18
GOTERM_BP_FAT	GO:0032271~regulation of protein polymerization	67	3.73884	1.89471e-19	P13668, P15205, F1LMX1, D4A507, P42346, Q5RJR2, P61589, A0A0G2K9C0, A0A0G2QC21, D3ZDU5, P09216, P62994, F1LML7, Q99JD4, B1WC33, A0A0G2K8G0, A0JN25, O08719, A0A0G2K1M2, P21818, D3ZXQ2, Q07266, A0A0G2K1Y8, D4A8H8, D4A5F4, F8WFS9, B2GV73, P62329, A0A0G2JYB1, P82995, P55161, B2GUZ5, F1LNK0, Q66HR2, Q7TSE9, B2GUZ9, Q91ZN1, Q3T1K5, F1LPG9, A0A0G2K677, P70566, D4A8U7, E9PT65, Q9JHL4, B0BMY7, A0A0G2K9A2,…	1726	232	20566	3.44109	1.57394e-15	1.36864e-17	1.18247e-17
GOTERM_BP_FAT	GO:0006119~oxidative phosphorylation	50	2.79018	2.33274e-19	Q561S0, D3ZAF6, Q4FZT0, G3V6D3, Q68FY0, Q66HF1, F1LWG4, P19234, A0A0G2K459, P31399, Q5RK08, P19511, Q7TQ16, F1LXA0, P00406, D3ZG43, Q5M9I5, P10818, A0A0G2JSG6, Q6P6R2, Q920L2, P62898, D3ZFQ8, P10888, Q6PCU0, A9UMV9, B0BNE6, P11951, Q641Z9, P15999, D3ZZ21, Q5XIH3, P12075, B2RYS2, G3V644, Q641Y2, P11240, P20788, B2RYW3, Q06647, D3ZCZ9, P21913, G3V7Y3, P29419, B2RYS8, Q68FT1	1726	137	20566	4.34869	1.93781e-15	1.67052e-17	1.44328e-17
GOTERM_BP_FAT	GO:0048667~cell morphogenesis involved in neuron differentiation	110	6.13839	4.72071e-19	F1LPV2, A0A0G2JZT5, D3ZQ57, A0MZ67, Q9JJ19, F1LN92, P41499, D3ZW15, P63329, P83732, A2VD09, O35889, D3ZWB2, D3ZJ86, P07632, F1MAN8, A0A0G2K8G0, O08719, P49134, A0A0G2KBB9, F1LSD5, G3V9M3, F1M9N9, P0C5W1, P13596, P13233, D4A6H8, A0A1W2Q6Q2, F1LYQ8, F1LNK0, G3V9D5, F1LRK0, P56536, O70511, F1M0Z6, M0R6K0, Q2PQA9, P97685, D3Z981, A0A0G2K677, P97603, F1M0Z1, F1LS98, F1LUV9, Q5EB62, Q568Z6, A0A0G2JSM8,…	1726	530	20566	2.47301	3.9215e-15	3.35171e-17	2.89577e-17
GOTERM_BP_FAT	GO:0007005~mitochondrion organization	109	6.08259	5.0266e-19	Q561S0, P0DN35, P28042, A0A0G2K459, F1LN92, Q5XIN6, D3ZRH1, B0BMW2, Q6AYE2, G3V8A5, P00388, Q3KRE0, D4A0T0, P27881, P84817, G3V7I0, Q5XIF3, P13233, P97519, Q0VGK0, G3V9U2, F1LPG5, P68101, G3V7Y3, P82995, P67779, P60517, Q2PQA9, D3ZUX5, Q09073, Q62625, D4A565, Q8VH49, B1WC61, Q5RK08, Q2TA68, O35303, D3Z9I1, O35147, Q9JM53, D3ZG43, Q5EB62, A0A0G2K5E4, F1LN88, F1LMW7, Q75Q41, B0BNE6, Q5U2X7, D3ZQ02,…	1726	523	20566	2.48333	4.17559e-15	3.53864e-17	3.05728e-17
GOTERM_BP_FAT	GO:0099072~regulation of postsynaptic membrane neurotransmitter receptor levels	46	2.56696	5.39525e-19	Q63633, Q9ES21, A0A096MJ99, P84092, Q07310, D3ZZZ9, D4A5I9, P63045, P35280, P61265, D3ZE85, F1M5N7, P62494, B5DEY8, G3V8A5, A0A0G2K4A0, D3ZJ86, M0R5P8, Q63622, B0BNK1, Q9Z2S9, F1LN46, P10824, P11730, A0A0G2K1M2, Q08850, M0R4V3, P11275, Q3KR51, A0A0G2JTW1, Q6Q0N0, A0A0G2K0Y9, A0A0G2JVB6, A0A0G2K1W1, P60881, P62260, Q03555, Q99376, P62944, P82995, M0RC99, Q5PPJ9, F1M787, A0A0G2K2D4, Q9Z272, P62744	1726	119	20566	4.60596	4.48184e-15	3.76625e-17	3.25393e-17
GOTERM_BP_FAT	GO:0007420~brain development	158	8.81696	8.92365e-19	F1LPV0, Q5EB77, F1LPV2, Q64548, D3ZQ57, Q05175, Q7TQ16, P11167, P41499, P39069, D3ZW15, F1M5N7, Q3KRE8, P02688, O35889, P62997, P04642, D4A6P1, B4F7A9, P49134, G3V9M3, P0C5W1, P31044, P13596, Q5XIF3, P13233, D4A6H8, A0A1W2Q6Q2, O35353, F1M049, Q5M9H4, P85108, F1M0Z6, Q2PQA9, O70595, P97685, D3Z981, O35274, Q9Z0J8, P97603, F1M4A4, P50554, D4A208, Q06486, D4AE68, D4ADU2, O35147, P68511, Q5D059, P48…	1726	915	20566	2.05752	7.41287e-15	6.1774e-17	5.33708e-17
GOTERM_BP_FAT	GO:0090150~establishment of protein localization to membrane	69	3.85045	1.18942e-18	P0DP31, D3ZSA9, P09527, G3V8F5, F1LRV4, Q9ES21, Q5XIA1, A0A0G2K459, G3V9T7, A0A0G2JWA8, P63045, D3ZRH1, P61265, P61621, G3V8A5, D4A193, O35889, B0BNG0, Q6TXH8, P51156, D4A994, G3V7I3, D3ZU64, A0A0G2KBB9, F1M9N9, Q6Q0N0, D4ABX9, P82995, Q7TMZ5, Q9JKW1, A0A0H2UHI7, A0A0G2JUJ9, O70511, F1LZC5, Q62824, B2RYI2, D3ZQL1, Q6AXV4, A0A096MJ99, Q6DGG9, F1M6E5, E9PT65, P63025, P35280, Q5U2X6, P62494, O35509,…	1726	252	20566	3.26255	9.88048e-15	8.16569e-17	7.05491e-17
GOTERM_BP_FAT	GO:1902903~regulation of supramolecular fiber organization	96	5.35714	1.2219e-18	P13668, P15205, F1LMX1, Q5BJU7, D4A507, P42346, B2RYP0, Q5RJR2, P61589, A0A0G2K9C0, F1LR10, A0A0G2QC21, A0A0G2K5C6, D3ZDU5, P09216, P62994, A0A0G2JUI5, P00388, F1LML7, Q99JD4, B1WC33, A0A0G2K8G0, Q63228, A0JN25, O08719, A0A0G2K1M2, G3V949, G3V9M3, P21818, P0C5W1, D3ZXQ2, Q07266, D4A6H8, A0A0G2K1Y8, D4A8H8, Q7M0E3, G3V940, D4A5F4, F8WFS9, B2GV73, P62329, M0R7F3, A0A0G2JYB1, P55161, B2GUZ5, F1LNK0,…	1726	434	20566	2.63567	1.01503e-14	8.31995e-17	7.18819e-17
GOTERM_BP_FAT	GO:0060322~head development	164	9.15179	1.61462e-18	F1LPV0, Q5EB77, F1LPV2, Q64548, D3ZQ57, Q05175, Q7TQ16, P11167, P41499, P39069, D3ZW15, F1M5N7, Q3KRE8, P02688, O35889, P62997, P04642, D4A6P1, B4F7A9, P49134, G3V9M3, P0C5W1, P31044, P13596, Q5XIF3, P13233, D4A6H8, A0A1W2Q6Q2, O35353, Q8CHN6, F1M049, Q5M9H4, P85108, A0A0G2K2B5, F1M0Z6, P50430, Q2PQA9, O70595, P97685, D3Z981, O35274, Q9Z0J8, P97603, F1M4A4, P50554, D4A208, Q06486, D4AE68, D4ADU2,…	1726	971	20566	2.01249	1.34127e-14	1.09046e-16	9.42125e-17
GOTERM_BP_FAT	GO:0009062~fatty acid catabolic process	41	2.28795	1.97222e-18	A0A0G2K5P9, D3ZT90, Q64428, Q6IN39, P13803, F1LU71, P70584, D3ZTP0, A0A0H2UI21, Q5XIC0, P18886, Q66HF3, G3V734, P15650, A0A0G2K330, F1LQJ7, G3V7V3, G3V796, Q6IMX3, B0BMW2, Q8CHM7, P23965, Q68FU3, P07872, P45953, B2GUY8, Q64559, F1LN88, F1LN46, P50503, P32198, F1LPD6, P14604, P12007, Q62651, P17764, G3V9U2, P16970, F1M609, D4A3D4, P07483, A0A0G2JUB4	1726	98	20566	4.98502	1.63832e-14	1.32123e-16	1.1415e-16
GOTERM_BP_FAT	GO:0009719~response to endogenous stimulus	275	15.346	2.007e-18	P62919, P31977, F1LPV2, G3V7H6, Q9JJ19, B0BMW0, A0A0G2JYA4, P00787, F1M953, D3ZWB2, P07632, Q99JD4, D3ZFQ8, P49134, P20171, A0A0G2JVM2, P36972, P21818, P31044, B0LPN4, Q8R490, F1LMA4, P47863, P82995, P04256, P29995, G3V6H9, A0A0G2K7J0, O35274, Q5XIC2, Q06486, Q5U302, Q2TA68, P19945, G3V796, O35147, Q9JM53, F1LS98, M0RAQ6, B5DEY8, P06762, M0RB22, P06761, Q9WUD9, Q6PCU4, Q5RKJ9, Q62636, P62828, F1L…	1726	1973	20566	1.66079	1.66722e-14	1.33377e-16	1.15234e-16
GOTERM_BP_FAT	GO:1903530~regulation of secretion by cell	137	7.64509	2.38145e-18	G3V9D1, P09527, Q62768, P52555, P10111, P41499, P63045, P63322, G3V8R1, P61265, D3ZEW7, P63329, A0A0G2QC21, D3ZDU5, G3V8A5, A0A0G2JUI5, A0A0G2JY08, Q99JD4, Q63584, Q99P75, O08835, P62762, F1LMA4, F1LS42, Q91Y81, M0RC99, Q9WVE9, F1M8A4, Q6DGG0, F1M0Z6, Q2PQA9, P04218, P97603, P50554, G3V6P7, O35547, D4AE68, P60192, O35303, O35147, Q9JI56, A0A0G2K151, F1LS98, F1LQN3, P06762, P20651, F1M4R7, A0A0G2J…	1726	752	20566	2.17076	1.97827e-14	1.57006e-16	1.35648e-16
GOTERM_BP_FAT	GO:0097435~supramolecular fiber organization	124	6.91964	2.76191e-18	P31977, Q08163, Q05175, A0MZ67, Q63610, Q6QBQ4, B2RYP0, A0A0G2K6A9, P09495, P61265, Q5RJR2, P61023, F1LR10, A0A0G2JUI5, Q99JD4, G3V8C3, A0A0G2K509, A0A0G2K8G0, A0A0G2K9Q9, O08719, Q62658, P49134, A0A0G2JVM2, G3V949, P21818, P14841, Q6IFZ5, Q7M0E3, G3V940, A0A0G2JYB1, P39052, P04256, O35274, G3V6P7, P70566, Q06486, D4A8U7, Q5RKI0, P62494, O35828, Q9WUD9, A0A0G2JSM8, A0A0G2JSM7, P54001, F1LMW7, A0A…	1726	650	20566	2.27309	2.29432e-14	1.80655e-16	1.56081e-16
GOTERM_BP_FAT	GO:0022904~respiratory electron transport chain	48	2.67857	3.10201e-18	Q561S0, A0A0G2K5L2, Q68FY0, P13803, Q66HF1, F1LWG4, B2RYC9, P19234, A0A0G2K459, Q6S3A0, Q7TQ16, F1LXA0, Q505J6, Q66HF3, P00406, D3ZG43, Q5M9I5, P10818, Q68FU3, Q6P6R2, Q920L2, P62898, D3ZFQ8, P10888, A9UMV9, Q641Z9, B0BNE6, P11951, D3ZZ21, Q5XIH3, Q5XIF3, G3V846, P12075, B2RYS2, Q641Y2, G3V644, P11240, P20788, B2RYW3, D3ZCZ9, P21913, F1LX07, B2RYS8, Q68FT1	1726	134	20566	4.26821	2.57684e-14	2.01315e-16	1.7393e-16
GOTERM_BP_FAT	GO:0046903~secretion	120	6.69643	5.35654e-18	O70257, G3V9D3, A0A0G2K2J9, Q62768, Q9ES21, A0A0G2JYR1, P52555, Q9JJ19, P63045, B0BMW0, P63322, F1M3J4, P61265, P27881, A0A0G2JVM2, Q8K3M6, Q63584, P36972, O08835, P47863, G3V6W2, Q9Z254, Q9WVE9, F1LRK0, A0A0G2K1F3, F1M0Z6, Q62625, M0R9Q1, A0A096MIT7, Q02563, P97603, G3V6P7, D3ZFB6, P19945, P60192, Q9JI56, P62494, P20651, Q5EGY4, Q5RKJ9, Q62636, P70550, P35465, F1MA36, M0R4V3, P54921, P15087, Q03…	1726	624	20566	2.29143	4.44968e-14	3.44936e-16	2.98015e-16
GOTERM_BP_FAT	GO:0051046~regulation of secretion	146	8.14732	6.26372e-18	G3V9D1, P09527, Q62768, P52555, P10111, Q9JJ19, P41499, P63045, P63322, G3V8R1, D3ZUN5, P61265, D3ZEW7, P63329, A0A0G2QC21, D3ZDU5, G3V8A5, A0A0G2JUI5, A0A0G2JY08, Q99JD4, Q63584, Q99P75, O08835, P62762, F1LMA4, F1LS42, Q91Y81, M0RC99, Q9WVE9, F1M8A4, Q6DGG0, F1M0Z6, Q2PQA9, Q62625, P04218, Q9Z0J8, Q02563, P97603, P50554, G3V6P7, O35547, D4AE68, P60192, O35303, O35147, Q9JI56, A0A0G2K151, F1LS98,…	1726	834	20566	2.08591	5.20327e-14	4.00252e-16	3.45805e-16
GOTERM_BP_FAT	GO:0022900~electron transport chain	50	2.79018	6.71766e-18	Q561S0, A0A0G2K5L2, Q68FY0, P13803, Q66HF1, F1LWG4, B2RYC9, P19234, A0A0G2K459, Q6S3A0, Q7TQ16, Q505J6, F1LXA0, Q66HF3, P00406, D3ZG43, Q5M9I5, P10818, P00388, Q6P6R2, Q68FU3, Q920L2, P62898, D3ZFQ8, P10888, A9UMV9, B0BNE6, P11951, Q641Z9, D3ZZ21, Q5XIH3, G3V846, Q5XIF3, P12075, B2RYS2, G3V644, Q641Y2, P11240, P20788, B2RYW3, D3ZCZ9, F1LX07, P21913, B2RYS8, Q68FT1	1726	147	20566	4.05286	5.58036e-14	4.25981e-16	3.68035e-16
GOTERM_BP_FAT	GO:0010638~positive regulation of organelle organization	113	6.3058	1.5549e-17	Q9Z2L0, P28042, A0A0G2JZT5, Q3MHS9, F1LMX1, Q5XIM9, P42346, B2RYP0, P63322, Q6AYE2, D3ZDU5, P62994, G3V8A5, Q0ZHH6, B2GV24, A0A0G2K8G0, P84817, O08719, P21818, P31044, P36860, Q7M0E3, D4A5F4, P55161, P04256, Q2PQA9, Q09073, F1LUE2, D4ACB8, G3V9N1, D4A8U7, Q5RKI0, Q2TA68, G3V8T5, A0A0G2K0T5, O35303, O35147, D4AC23, Q642E3, P20651, Q68FQ0, Q9WUD9, A0A0G2JSM8, M0R9X8, A0A0G2JWM2, P35465, D3ZGE6, A0A…	1726	578	20566	2.32948	1.29166e-13	9.78527e-16	8.45418e-16
GOTERM_BP_FAT	GO:0010646~regulation of cell communication	463	25.8371	1.76154e-17	P31977, A0A0G2K459, P52555, Q9JJ19, P63322, Q9JL55, P61265, P61023, Q3KRE8, A0A0G2JYA4, P63329, Q91V33, P07632, D3ZJ86, B2GV24, P49134, Q5U211, B0LPN4, A0A0G2K2S1, Q3ZAV2, Q9Z254, P85108, A0A0H2UHI7, Q9WVE9, F1M8A4, P50398, M0R9Q1, O35274, A0A0G2K437, A0A0G2JVZ6, D3ZZZ9, Q06486, Q5U302, P60192, O35147, Q68FQ9, P62494, F1LS98, D3ZG43, Q5XI34, M0R7M8, P06762, P06761, B1H2A6, P62138, Q9WUD9, F1M8B7,…	1726	3894	20566	1.41675	1.46331e-13	1.10023e-15	9.50569e-16
GOTERM_BP_FAT	GO:0023051~regulation of signaling	463	25.8371	1.93694e-17	P31977, A0A0G2K459, P52555, Q9JJ19, P63322, Q9JL55, P61265, P61023, Q3KRE8, A0A0G2JYA4, P63329, Q91V33, P07632, D3ZJ86, B2GV24, P49134, Q5U211, A0A0G2K2S1, Q3ZAV2, Q9Z254, P85108, A0A0H2UHI7, Q9WVE9, F1M8A4, P50398, M0R9Q1, O35274, A0A0G2K437, A0A0G2JVZ6, D3ZZZ9, Q06486, Q5U302, P60192, O35147, Q68FQ9, P62494, F1LS98, D3ZG43, Q5XI34, M0R7M8, P06762, P06761, B1H2A6, P62138, Q9WUD9, F1M8B7, Q5U318,…	1726	3896	20566	1.41603	1.60902e-13	1.20076e-15	1.03742e-15
GOTERM_BP_FAT	GO:0051648~vesicle localization	55	3.0692	2.11198e-17	Q05096, P09527, Q63615, Q62768, F1LUC0, Q63372, A0A0G2JYR1, A0A0G2JTT2, D4A5I9, P08082, Q58DZ9, Q6NYB7, G3V733, P61023, A0A0G2KAK7, O88778, Q5I0E7, A0A0G2JUI5, Q99JD4, Q3MID3, B5DFK6, A0A0G2K5U9, Q63584, O08835, G3V6W2, P39052, P47942, P21575, F1LRK0, F1M8A4, Q62824, Q2PQA9, A0A096MIT7, F1M4A4, G3V6P7, D4A8U7, A0A0G2JT93, P60192, A0A0G2JUC7, P62494, Q9JIR4, P61765, G3V792, O35509, P09951, Q5EGY4,…	1726	179	20566	3.66116	1.75442e-13	1.29957e-15	1.12279e-15
GOTERM_BP_FAT	GO:0140056~organelle localization by membrane tethering	35	1.95312	2.29945e-17	Q91Z79, O70257, P11507, P0DP31, Q63635, Q62824, Q62768, Q63372, P63045, P35280, P21707, P61265, Q9JI56, A0A0G2KAK7, Q9JIR4, P61765, D3ZTB4, Q63941, Q5EGY4, Q91ZQ0, A0A0G2K528, D4A376, P70550, Q9Z269, F1LMB9, F1MA36, P59215, P32851, Q08850, P41542, B5DFN2, A0A0G2JVB6, B5DFJ4, D3ZJ32, Q9Z270	1726	76	20566	5.48736	1.91015e-13	1.40452e-15	1.21347e-15
GOTERM_BP_FAT	GO:0051129~negative regulation of cellular component organization	143	7.97991	2.44554e-17	Q3MIE4, P42346, A0A0G2K6A9, P61265, Q5RJR2, P63329, F1LR10, A0A0G2QC21, D3ZDU5, P02688, G3V8A5, A0A0G2JUI5, Q99JD4, P62755, G3V8C3, A0A0G2K8G0, Q63228, O08719, A0A0G2JY22, P49134, A0A0G2KBB9, G3V949, G3V9M3, P21818, F1M9N9, Q5U211, P14841, O08835, D4A6H8, G3V9U2, P17046, A0A0G2K1Y8, G3V940, D4A5F4, A0A0G2JYB1, F1M049, P39052, B2GUZ5, F1LNK0, G3V9D5, B2GUZ9, P04256, Q9JHU0, A0A0G2K719, O70511, P50…	1726	822	20566	2.07288	2.03151e-13	1.48285e-15	1.28114e-15
GOTERM_BP_FAT	GO:0016197~endosomal transport	71	3.96205	3.09913e-17	O70257, B1WBS4, P51146, P09527, Q8CGU4, A0A0H2UHM0, A0A0G2JT78, A0A0G2JTT2, A0A140TAH1, B0BMW0, Q6P791, Q6NYB7, A0A096MKE2, D3ZZ38, Q641Z6, D4A7I6, G3V8A5, B2RYP4, B0BNK1, P46462, Q66HA6, B5DFK6, Q5U211, A0A0G2JT47, Q99P75, G3V624, Q5XI21, M0RC99, D3ZJR1, F1M403, A0A0G2JTH6, Q9WVE9, D3ZH14, Q63635, P10536, Q91ZN1, A0A0G2JYT1, F1LPG9, A0A096MJ99, D4A8U7, Q9WVB1, P63025, O35303, P35280, F1M938, P58…	1726	280	20566	3.02141	2.57445e-13	1.86554e-15	1.61177e-15
GOTERM_BP_FAT	GO:0072329~monocarboxylic acid catabolic process	45	2.51116	4.40214e-17	A0A0G2K5P9, D3ZT90, Q64428, P50430, Q6IN39, P13803, F1LU71, P70584, D3ZTP0, A0A0H2UI21, Q5XIC0, P18886, Q66HF3, G3V734, P15650, A0A0G2K330, F1LQJ7, G3V7V3, G3V796, Q6IMX3, B0BMW2, Q8CHM7, P23965, Q68FU3, P07872, P45953, B2GUY8, P04642, Q64559, F1LN88, F1LN46, P50503, P32198, F1LPD6, P14604, P51635, P12007, Q62651, P17764, G3V9U2, P16970, F1M609, D4A3D4, P07483, A0A0G2JUB4	1726	126	20566	4.2555	3.65686e-13	2.63083e-15	2.27296e-15
GOTERM_BP_FAT	GO:1904375~regulation of protein localization to cell periphery	54	3.01339	4.53549e-17	O70257, B1WBS4, P31977, Q498C8, Q63372, A0A0G2JTT2, O08623, D3ZU13, D4A507, P19139, P63245, A0A0G2K490, P46101, G3V8A5, Q32PX6, P49134, D3ZM69, P20171, P11730, G3V6K6, A0A0G2K1M2, Q10739, Q63151, P63259, G3V9D5, P60517, A0A0G2JSH4, Q62824, Q2PQA9, F1LUE2, O35274, A0A096MJ99, P84092, D3ZRN3, Q64566, A0A0G2K3V4, P15791, P58200, P62494, F1M779, A0A0G2K1C0, A0A0G2K3K2, Q62636, P10824, Q04970, G3V928,…	1726	176	20566	3.65586	3.76763e-13	2.69117e-15	2.32509e-15
GOTERM_BP_FAT	GO:0061564~axon development	101	5.63616	5.56887e-17	A0A0G2JZT5, D3ZQ57, A0MZ67, F1LN92, P41499, P83732, D3ZJ86, F1MAN8, A0A0G2K8G0, O08719, P49134, A0A0G2KBB9, F1LSD5, G3V9M3, F1M9N9, P0C5W1, P13596, P13233, D4A6H8, A0A1W2Q6Q2, F1LNK0, G3V9D5, F1LRK0, P56536, O70511, F1M0Z6, M0R6K0, Q2PQA9, P97685, D3Z981, A0A0G2K677, P97603, F1M0Z1, Q5U302, A0A0G2K6X6, A0A0G2K151, F1LS98, F1LQN3, F1LUV9, Q5EB62, Q568Z6, F1M4R7, A0A0G2K3K2, Q5RKJ9, A0A0G2JT63, Q9Z…	1726	496	20566	2.42632	9.22262e-13	3.28089e-15	2.83459e-15
GOTERM_BP_FAT	GO:0019395~fatty acid oxidation	38	2.12054	1.00646e-16	D3ZT90, Q64428, Q6IN39, P13803, F1LU71, P70584, D3ZTP0, A0A0H2UI21, Q5XIC0, P18886, Q66HF3, G3V734, P15650, A0A0G2K330, G3V796, Q6IMX3, B0BMW2, Q8CHM7, P23965, P00388, Q68FU3, P07872, P45953, B2GUY8, F1LN88, F1LN46, P50503, P32198, F1LPD6, P14604, P12007, Q62651, P17764, G3V9U2, P16970, F1M609, P07483, A0A0G2JUB4	1726	93	20566	4.86866	9.22262e-13	5.8878e-15	5.08688e-15
GOTERM_BP_FAT	GO:0036465~synaptic vesicle recycling	36	2.00893	1.20489e-16	P09527, F1LPZ8, P18484, A0A0G2JWR2, P84092, A0A0G2JTT2, F1LMX1, P08082, P63045, O35303, P08081, P21707, Q07009, F1LUT4, F1M779, B0BNK1, P35565, B5DFK6, D3ZUY8, O08838, P32851, O35179, Q03114, P62944, P39052, M0RC99, A0A0G2K5B0, D3ZJR1, P63018, Q9Z272, P21575, P62744, F1LRK0, Q9WVE9	1726	84	20566	5.1066	9.22262e-13	6.99931e-15	6.0472e-15
GOTERM_BP_FAT	GO:1901888~regulation of cell junction assembly	76	4.24107	1.27776e-16	D3ZE17, F1LPV2, F1LPZ8, G3V8J5, Q63372, P15205, D3ZU13, Q9QYP1, P41499, A0A0G2JWA8, Q58DZ9, Q03348, P61589, P0CC10, O54922, G3V8A5, A0A0G2JUI5, O35889, Q99JD4, P62755, Q32PX6, D3ZNQ6, Q10739, D3ZXQ2, O08678, G3V624, Q6Q0N0, Q7M767, A0A1W2Q6Q2, F1LYQ8, Q920Q0, P63259, G3V9D5, P47942, Q63633, A0A0G2JSH4, Q64605, A0A0G2KA95, A0A0G2K2P5, O35274, Q9Z0J8, D3ZAD6, D4A208, G3V6P7, A0A0G2JVR0, A0A0G2JT93,…	1726	321	20566	2.82109	9.22262e-13	7.37111e-15	6.36841e-15
GOTERM_BP_FAT	GO:0017157~regulation of exocytosis	65	3.62723	1.32632e-16	P0DP31, P09527, Q9QZA2, A0A140TAH1, P63045, O35049, P63322, P61265, P63329, D3ZDU5, M0R6E0, A0A0G2JUI5, Q99JD4, Q63941, B0BNK1, P51156, Q99P75, P32851, O08835, F1LPB9, D3ZT07, P62168, P62762, F1LS42, Q91Y81, M0RC99, Q9WU70, F1M8A4, A0A0G2K2L8, P11507, P04897, A0A0G2JZV8, A0A0G2JTR4, P60192, O35303, P35280, P21707, Q9JI56, Q9JIR4, P61765, F1LS98, O35509, P06762, Q9JI92, F1M4R7, P09951, A0A0G2JSM8,…	1726	248	20566	3.12299	9.22262e-13	7.59844e-15	6.56483e-15
GOTERM_BP_FAT	GO:0098876~vesicle-mediated transport to the plasma membrane	50	2.79018	1.3784e-16	P09527, Q9ES21, A0A0G2JYR1, A0A140TAH1, A0A0G2JWA8, P63045, B0BMW0, Q6NYB7, A0A096MKE2, P61265, Q641Z6, G3V8A5, O54924, P51156, F8WG91, A0A0G2KBB9, F1M9N9, Q5U211, Q6Q0N0, P39052, Q9WU70, A0A0G2JTH6, O70511, G3V9J7, Q63635, Q62824, P10536, F1LPG9, A0A096MJ99, P63025, P35280, F1M938, P62494, O35509, Q9JI51, A0A0G2K528, Q5RKJ9, D4A376, P70550, F1LMB9, Q08850, P11275, Q5U316, A0A0G2K6U1, M0R4V3, P86…	1726	157	20566	3.79472	9.22262e-13	7.84274e-15	6.77589e-15
GOTERM_BP_FAT	GO:0140238~presynaptic endocytosis	35	1.95312	2.4967e-16	P0DP31, F1LPZ8, P18484, A0A0G2JWR2, P84092, A0A0G2JTT2, F1LMX1, P08082, P63045, O35303, P08081, P21707, Q07009, F1LUT4, F1M779, B0BNK1, P35565, P69682, D3ZUY8, O08838, P32851, O35179, Q03114, P62944, P39052, M0RC99, A0A0G2K5B0, D3ZJR1, P63018, P21575, P62744, F1LRK0, Q9WVE9	1726	81	20566	5.14863	1.84452e-12	1.41089e-14	1.21897e-14
GOTERM_BP_FAT	GO:0055082~intracellular chemical homeostasis	126	7.03125	3.60245e-16	G3V9D1, P09527, Q63615, Q9JJ19, F1LN92, Q5XIN6, P38652, D3ZZP2, Q9JL55, P61023, A0A0G2JYA4, P63329, P62997, D3ZJ86, P07632, A0A0G2K9Q6, P27881, P84817, Q5BJZ3, Q8K3M6, G3V7I3, A0A0G2KBB9, F1M9N9, B0LPN4, Q6AY58, E9PT53, G3V8S4, P17046, F1LMA4, Q5M7T6, P47863, F1LS42, Q5M9H4, A0A0G2K2B5, O70511, F1M0Z6, P62815, O70595, M0R9Q1, A0A0H2UHB7, A0A0G2K2P5, Q02563, P97603, P05708, Q2TA68, A0A0G2K0T5, P60…	1726	704	20566	2.13259	2.76679e-12	2.022e-14	1.74695e-14
GOTERM_BP_FAT	GO:0009205~purine ribonucleoside triphosphate metabolic process	57	3.1808	5.56897e-16	D3ZAF6, Q4FZT0, P16617, P39069, P19804, P61589, A0A0G2JVG3, P27881, P30835, P46462, Q9WUS0, Q641Z9, A0A0G2K3Q6, Q6P2A5, Q06647, G3V784, G3V7Y3, P05065, P29419, P07323, Q4KLP0, P63018, M0R5J4, P62815, P47860, G3V6D3, E9PTN6, P15429, A0A0G2KBC7, Q66HF1, P05708, P11980, P31399, P19511, Q2TA68, Q6P6V0, Q02356, D3ZGY4, O35147, D3ZQD3, M0RAQ6, Q5XI78, A0A0G2JSG6, Q920L2, P06686, D4A133, Q6PCU0, P62828,…	1726	203	20566	3.34571	4.61131e-12	3.10479e-14	2.68245e-14
GOTERM_BP_FAT	GO:0007409~axonogenesis	90	5.02232	5.80299e-16	D3ZPX4, F1LPZ8, A0A0G2JZT5, P13668, A0A0G2K777, P97546, D3ZQ57, P15205, A0A0G2JTT2, A0MZ67, F1LN92, P41499, P19527, A0A0G2K9C0, P83732, A0A0G2K5C6, D3ZES7, F1MAA7, D3ZJ86, F1MAN8, Q32PX6, A0A0G2K8G0, A0JN25, O08719, P49134, F1M7W0, A0A0G2K3Q5, F1LSD5, A0A0G2KBB9, G3V9M3, F1M9N9, P0C5W1, Q4QRB4, P13596, P13233, D4A6H8, Q00981, G3V864, D4A8H8, A0A1W2Q6Q2, G3V9Y1, F1LNK0, P63259, G3V9D5, F1LRK0, P56…	1726	427	20566	2.51145	4.61131e-12	3.21369e-14	2.77654e-14
GOTERM_BP_FAT	GO:1905477~positive regulation of protein localization to membrane	44	2.45536	7.97996e-16	O70511, P31977, Q62844, Q2PQA9, D4ADF5, Q498C8, O35274, Q63372, O08623, D4A507, Q64566, Q9QYP1, P63245, A0A0G2K9A2, P61023, P62494, P46101, P25304, Q99JD4, A0A0G2K1C0, Q32PX6, Q63768, P84817, P54287, P49134, P20171, Q04970, A0A0G2K2M2, G3V6K6, A0A0G2K1M2, M0R5T4, A0A0G2KBB9, P35465, G3V928, F1M9N9, Q5U2R7, Q08850, A0A0G2K4Y7, P84076, Q03114, Q5XI04, A0A0H2UHK2, F1LYQ8, Q63151, P62944, G3V9D5	1726	129	20566	4.06417	6.45584e-12	4.39004e-14	3.79286e-14
GOTERM_BP_FAT	GO:0009144~purine nucleoside triphosphate metabolic process	58	3.23661	8.98823e-16	D3ZAF6, Q4FZT0, P16617, P39069, P19804, P61589, A0A0G2JVG3, P27881, P30835, P46462, Q9WUS0, Q641Z9, A0A0G2K3Q6, Q6P2A5, Q06647, E9PTV0, G3V784, G3V7Y3, P05065, P29419, P07323, Q4KLP0, P63018, M0R5J4, P62815, P47860, G3V6D3, E9PTN6, P15429, A0A0G2KBC7, Q66HF1, P05708, P11980, P31399, P19511, Q2TA68, Q6P6V0, Q02356, D3ZGY4, O35147, D3ZQD3, M0RAQ6, Q5XI78, A0A0G2JSG6, Q920L2, P06686, D4A133, Q6PCU0,…	1726	211	20566	3.27533	7.3781e-12	4.91218e-14	4.24398e-14
GOTERM_BP_FAT	GO:0006631~fatty acid metabolic process	84	4.6875	9.72291e-16	P07943, A0A0G2K5P9, Q64428, Q6IN39, Q6P7R8, F1LU71, P70584, D3ZTP0, A0A0H2UI21, G3V6R7, P18886, D4ADS4, G3V734, P15650, A0A0G2K330, Q920R3, M0RDU8, B0BMW2, Q9Z122, P00388, P07872, B2GUY8, Q64559, P50503, D3ZKG1, Q5XIF5, P14604, Q64232, Q62651, P12785, P17764, G3V9U2, F1M609, D3ZJA9, Q63151, P07483, Q8CHN6, A0A0G2JUB4, D3ZT90, A0A0G2K7J0, P13803, A0A0A6YYM0, D3ZUX7, B1WC61, Q5XIC0, A0A0G2K8T0, P97…	1726	387	20566	2.58629	8.30036e-12	5.27897e-14	4.56087e-14
GOTERM_BP_FAT	GO:0061919~process utilizing autophagic mechanism	74	4.12946	1.06393e-15	P0DP31, P09527, Q9QZA2, F1LM33, Q63615, B2RYC9, M0RCB1, O08623, P42346, Q6NYB7, P00787, O88377, A2RUW1, P00388, D3ZAS9, B2GV24, P84817, P46462, Q66HA6, G3V9M3, O08835, Q0VGK0, P17046, P68101, D4ABX9, O88767, Q5XI21, P39052, P82995, P63018, P11507, P60517, P50430, F1LYA6, P10536, Q62625, M0R544, F1LSE5, Q5RK08, G3V836, O35987, A0A0G2K3V4, P60192, P35280, F1M938, Q9JI56, A1L134, P58200, D3ZTB4, P06…	1726	317	20566	2.78152	9.22262e-12	5.702e-14	4.92636e-14
GOTERM_BP_FAT	GO:0006914~autophagy	74	4.12946	1.06393e-15	P0DP31, P09527, Q9QZA2, F1LM33, Q63615, B2RYC9, M0RCB1, O08623, P42346, Q6NYB7, P00787, O88377, A2RUW1, P00388, D3ZAS9, B2GV24, P84817, P46462, Q66HA6, G3V9M3, O08835, Q0VGK0, P17046, P68101, D4ABX9, O88767, Q5XI21, P39052, P82995, P63018, P11507, P60517, P50430, F1LYA6, P10536, Q62625, M0R544, F1LSE5, Q5RK08, G3V836, O35987, A0A0G2K3V4, P60192, P35280, F1M938, Q9JI56, A1L134, P58200, D3ZTB4, P06…	1726	317	20566	2.78152	9.22262e-12	5.702e-14	4.92636e-14
GOTERM_BP_FAT	GO:0048488~synaptic vesicle endocytosis	33	1.84152	1.17266e-15	F1LPZ8, P18484, A0A0G2JWR2, P84092, A0A0G2JTT2, F1LMX1, P08082, P63045, O35303, P08081, P21707, Q07009, F1LUT4, F1M779, B0BNK1, P35565, D3ZUY8, O08838, P32851, O35179, Q03114, P62944, P39052, M0RC99, A0A0G2K5B0, D3ZJR1, P63018, P21575, P62744, F1LRK0, Q9WVE9	1726	75	20566	5.24278	1.01449e-11	6.19364e-14	5.35112e-14
GOTERM_BP_FAT	GO:0099643~signal release from synapse	41	2.28795	1.17804e-15	Q91Z79, O70257, Q62768, A0A0G2JYT1, A0A096MIT7, Q63372, D3ZAD6, Q02563, Q07310, D3ZFB6, P08082, P63045, P60192, G3V733, P21707, P61265, Q9JI56, A0A0G2KAK7, Q9JIR4, P61765, P45479, P09951, F1LR60, Q62636, Q8K3M6, P35465, F1MA36, P32851, Q08850, M0R4V3, P54921, O08835, F1LPB9, P60881, B2DD29, A1L1M0, Q62717, P62944, Q9JHW5, Q792I0, F1LRK0	1726	114	20566	4.28537	1.01449e-11	6.19364e-14	5.35112e-14
GOTERM_BP_FAT	GO:0007269~neurotransmitter secretion	41	2.28795	1.17804e-15	Q91Z79, O70257, Q62768, A0A0G2JYT1, A0A096MIT7, Q63372, D3ZAD6, Q02563, Q07310, D3ZFB6, P08082, P63045, P60192, G3V733, P21707, P61265, Q9JI56, A0A0G2KAK7, Q9JIR4, P61765, P45479, P09951, F1LR60, Q62636, Q8K3M6, P35465, F1MA36, P32851, Q08850, M0R4V3, P54921, O08835, F1LPB9, P60881, B2DD29, A1L1M0, Q62717, P62944, Q9JHW5, Q792I0, F1LRK0	1726	114	20566	4.28537	1.01449e-11	6.19364e-14	5.35112e-14
GOTERM_BP_FAT	GO:0046496~nicotinamide nucleotide metabolic process	51	2.84598	1.21429e-15	A0A0G2JTL5, P04636, P16617, D3ZTP0, Q9EQS0, A0A0G2JSV3, Q5XIJ3, P09330, F1LNF7, P05370, A0A0G2JVG3, P04642, P27881, P56522, P30835, P46462, Q68FX0, Q5BJZ3, A0A0G2JSS8, A0A0G2K3Q6, G3V826, P41562, P35571, G3V784, P05065, P07323, Q4KLP0, M0R5J4, G3V8D5, P47860, P56574, E9PTN6, P15429, A0A0G2KBC7, P05708, P11980, G3V6P2, Q6P6V0, P42123, A0A096MKG5, F1LQJ7, D3ZGY4, D3ZQD3, M0RAQ6, Q5XI78, P13697, D3Z…	1726	170	20566	3.57462	1.01449e-11	6.30446e-14	5.44686e-14
GOTERM_BP_FAT	GO:0019362~pyridine nucleotide metabolic process	51	2.84598	1.21429e-15	A0A0G2JTL5, P04636, P16617, D3ZTP0, Q9EQS0, A0A0G2JSV3, Q5XIJ3, P09330, F1LNF7, P05370, A0A0G2JVG3, P04642, P27881, P56522, P30835, P46462, Q68FX0, Q5BJZ3, A0A0G2JSS8, A0A0G2K3Q6, G3V826, P41562, P35571, G3V784, P05065, P07323, Q4KLP0, M0R5J4, G3V8D5, P47860, P56574, E9PTN6, P15429, A0A0G2KBC7, P05708, P11980, G3V6P2, Q6P6V0, P42123, A0A096MKG5, F1LQJ7, D3ZGY4, D3ZQD3, M0RAQ6, Q5XI78, P13697, D3Z…	1726	170	20566	3.57462	1.01449e-11	6.30446e-14	5.44686e-14
GOTERM_BP_FAT	GO:0043648~dicarboxylic acid metabolic process	39	2.17634	1.29646e-15	A0A0G2JTL5, P09606, P04636, P56574, D3ZUX7, D3ZTP0, G3V936, G3V6P2, Q5XIJ3, P00507, O35567, F1LQJ7, Q5U3Z7, D3ZQD3, F1LNF7, P04182, F1LPV8, Q5XI78, Q8CHM7, Q8VHF5, Q6P6R2, Q920L2, A0A0G2JVM0, Q68FX0, P14408, A0A0G2K502, P13697, A0A0G2JV84, G3V945, Q05683, P10860, P13264, G3V888, P13221, A0A0G2K2S1, P41562, B2GUZ3, O88989, P21913, F1LX07	1726	104	20566	4.46828	1.10671e-11	6.68923e-14	5.77929e-14
GOTERM_BP_FAT	GO:0140029~exocytic process	34	1.89732	1.49092e-15	Q91Z79, Q62824, Q62768, A0A0G2JYT1, Q63372, A0A0G2JYR1, Q02563, D3ZFB6, P63045, P35280, P60192, P61265, Q9JI56, A0A0G2KAK7, Q9JIR4, P61765, D3ZTB4, Q63941, Q5EGY4, D4A376, P70550, Q8K3M6, A0A0G2JV65, F1LMB9, F1MA36, P59215, P32851, Q08850, M0R4V3, P54921, F1LPB9, P60881, B5DFJ4, Q62717	1726	80	20566	5.06405	1.19894e-11	7.59818e-14	6.5646e-14
GOTERM_BP_FAT	GO:0061077~chaperone-mediated protein folding	34	1.89732	1.49092e-15	Q6DGG0, Q3MHS9, P28480, P14659, M0RCB1, D4ACB8, Q5XIM9, G3V836, G3V6T7, G3V7V5, D3ZZR9, D4AC23, Q7TPB1, F1M953, P06761, Q68FQ0, B2GUY8, Q5FVC4, P26772, Q66HA8, P60905, P34058, P50503, O35162, D4A4H5, B0K030, Q6P502, D4A9Y0, P63039, P63018, P24368, P83868	1726	80	20566	5.06405	1.19894e-11	7.59818e-14	6.5646e-14
GOTERM_BP_FAT	GO:1901565~organonitrogen compound catabolic process	193	10.7701	1.79754e-15	G3V9D3, B2GV15, P09527, G3V7H6, F1LU71, P16617, Q63570, A0A0G2JTX9, M0RCB1, A0A0G2JV31, F1LN92, P62198, A0A0G2JUZ5, P15650, D3ZRH1, B0BMW2, P00787, D3ZEW7, A2RUW1, D3ZM62, F1LMH0, Q99MZ4, A0A0G2K8G0, P27881, Q64559, A0A0G2JVM0, F7EV94, D3ZU64, G3V945, Q05683, P97519, E9PT53, A1A5L1, Q5XIG0, Q498R3, P17046, A0A0G2K2S1, G3V6W6, G3V784, Q8CHN6, P05065, P23711, D3ZF97, P82995, P50430, Q4KMA8, Q5XIC6,…	1726	1297	20566	1.77307	1.47562e-11	9.10499e-14	7.86644e-14
GOTERM_BP_FAT	GO:0034440~lipid oxidation	38	2.12054	1.81628e-15	D3ZT90, Q64428, Q6IN39, P13803, F1LU71, P70584, D3ZTP0, A0A0H2UI21, Q5XIC0, P18886, Q66HF3, G3V734, P15650, A0A0G2K330, G3V796, Q6IMX3, B0BMW2, Q8CHM7, P23965, P00388, Q68FU3, P07872, P45953, B2GUY8, F1LN88, F1LN46, P50503, P32198, F1LPD6, P14604, P12007, Q62651, P17764, G3V9U2, P16970, F1M609, P07483, A0A0G2JUB4	1726	100	20566	4.52786	1.47562e-11	9.14415e-14	7.90027e-14
GOTERM_BP_FAT	GO:0006099~tricarboxylic acid cycle	23	1.28348	2.19837e-15	P04636, P56574, P14408, Q68FX0, Q641Z9, Q9ER34, G3V936, G3V6P2, A0A0G2JW90, G3V888, Q5XIJ3, P41562, O88989, P08461, G3V6S2, P21913, D3ZQD3, F1LNF7, F1LPV8, A0A0G2KAM3, Q5XI78, Q4KLP0, Q8VHF5, Q920L2	1726	36	20566	7.61262	1.84452e-11	1.10011e-13	9.50463e-14
GOTERM_BP_FAT	GO:0007029~endoplasmic reticulum organization	38	2.12054	2.75249e-15	D3ZH14, Q5EB77, D3ZSA9, Q64548, Q5XIA1, D3ZQL1, Q6DGG9, G3V9T7, A0MZ67, Q5U2X6, A0A0G2JXC1, P61621, B2RZ37, F1LQN3, Q68FW4, Q0ZHH6, D4A193, B0BNG0, Q5RKJ9, Q9Z269, D4A994, A0A0G2JVM2, A0JN29, F1LMD9, A0A0G2K4Y7, F1LQ09, Q5I0H4, Q6RJR6, D4ABX9, F1LQ22, B5DF51, D3ZJ32, Q9Z270, Q7TMZ5, D4A0W1, Q5FVL2, Q6PST4	1726	101	20566	4.48303	2.30566e-11	1.36916e-13	1.18291e-13
GOTERM_BP_FAT	GO:0006520~amino acid metabolic process	71	3.96205	3.39938e-15	F1LPV0, A0A0G2K5P9, P09606, B2GV15, P81795, G3V7H6, F1LU71, A0A0G2K931, D4A5Q9, P70584, Q6P7B0, Q6MG60, P15178, A0A0G2JUZ5, P15650, P00507, A0A0G2JZG7, Q5XI17, B0BMW2, D3ZEW7, P40329, A0A0G2JVM0, F7EV94, D3ZKG1, A0A0G2JV84, Q6AY23, G3V945, Q05683, P97519, P17764, A1A5L1, A0A0G2K2S1, A0A0G2K261, F1LS86, P49088, P50475, F1LP30, P13803, A0A0G2K9V6, D3Z941, B1WC61, P50554, Q505J8, G3V7J0, Q04462, Q00…	1726	303	20566	2.79206	2.85901e-11	1.68087e-13	1.45222e-13
GOTERM_BP_FAT	GO:0009199~ribonucleoside triphosphate metabolic process	57	3.1808	3.67477e-15	D3ZAF6, Q4FZT0, P16617, P39069, P19804, P61589, A0A0G2JVG3, P27881, P30835, P46462, Q9WUS0, Q641Z9, A0A0G2K3Q6, Q6P2A5, Q06647, G3V784, G3V7Y3, P05065, P29419, P07323, Q4KLP0, P63018, M0R5J4, P62815, P47860, G3V6D3, E9PTN6, P15429, A0A0G2KBC7, Q66HF1, P05708, P11980, P31399, P19511, Q2TA68, Q6P6V0, Q02356, D3ZGY4, O35147, D3ZQD3, M0RAQ6, Q5XI78, A0A0G2JSG6, Q920L2, P06686, D4A133, Q6PCU0, P62828,…	1726	211	20566	3.21886	3.04347e-11	1.80629e-13	1.56058e-13
GOTERM_BP_FAT	GO:0090066~regulation of anatomical structure size	116	6.47321	3.90574e-15	P31977, F1LMX1, A0MZ67, Q9JJ19, P42346, A0A0G2K6A9, Q5RJR2, D3ZEW7, F1LR10, D3ZDU5, P62994, D4AD29, Q99JD4, P07632, O08719, A0A0G2JY22, P49134, A0A0G2K1Y8, Q7M0E3, D4A5F4, F1LMA4, P47863, A0A0G2JYB1, P39052, P82995, M0RC99, P55161, B2GUZ5, F1LNK0, A0A0G2JXH2, Q7TSE9, B2GUZ9, P50398, Q3T1K5, A0A0G2K677, P70566, Q5RKI0, E9PT65, Q9JHL4, A0A0G2K151, P62494, F1LQN3, Q568Z6, A0A0G2JSM7, P35465, F1MA36,…	1726	643	20566	2.14959	3.22792e-11	1.90853e-13	1.64891e-13
GOTERM_BP_FAT	GO:1990778~protein localization to cell periphery	71	3.96205	4.08474e-15	P31977, P09527, Q9ES21, A0A0G2JWR2, Q07310, Q9JJ19, A0A0G2JWA8, P63045, A0A0G2K490, P61265, Q641Z6, P46101, G3V8A5, O35889, Q99JD4, F1MAN8, Q63622, Q63941, P51156, F1LMD9, A0A0G2K1M2, F8WG91, A0A0G2KBB9, F1M9N9, B5DFC3, Q6Q0N0, F1LPG3, Q920Q0, A0A0G2JSW0, Q792I0, A0A0G2JTH6, O70511, A0A0G2K2L8, G3V9J7, P97685, A0A0G2KA95, O35274, A0A0G2K677, A0A096MJ99, E9PT65, P63025, P35280, P62494, P61765, A0A…	1726	304	20566	2.78288	3.41237e-11	1.98433e-13	1.7144e-13
GOTERM_BP_FAT	GO:0048284~organelle fusion	45	2.51116	4.48827e-15	O70257, P51146, P09527, Q63635, D3ZUX5, Q4FZT0, Q91ZN1, A0A096MJ99, D3ZFB6, F1LN92, P63045, Q2TA68, B0BMW0, P63025, D3ZZP2, P35280, P60192, P61023, P61265, F1M938, Q9JI56, A0A0G2K051, P58200, P61765, D3ZTB4, O88377, Q9JI51, P84817, A0A0G2K528, D4A376, P70550, Q66HA6, A0A0G2K2M2, O35165, P32851, Q08850, M0R4V3, O08835, P41542, A0A0G2JVB6, P60881, B5DFJ4, Q5XI21, Q4KM74, Q9JHW5, P08753	1726	140	20566	3.82995	3.68905e-11	2.16768e-13	1.87281e-13
GOTERM_BP_FAT	GO:0051222~positive regulation of protein transport	73	4.07366	4.89299e-15	P09606, D4AEL8, D4ADF5, F1LUC0, A0A0H2UHM0, P63095, O08629, P10111, P63045, A0A0G2K6A9, P63245, P61023, P63086, G3V8A5, P09216, A0A0G2JY08, A0A0G2JXG3, P09456, P38718, G3V6K6, P10687, Q63584, Q6AY58, P62762, Q63151, F1LS42, G3V9Y1, P82995, A0A0G2K2B5, Q6DGG0, B2GV35, A0A0G2K2L8, A0A0G2JSH4, Q2PQA9, A0A0G2KBC7, P50554, G3V6P7, D4A8U7, Q64566, O35547, D4AE68, O35303, F1LQJ7, O35147, A0A0G2K0X1, P20…	1726	319	20566	2.72672	4.05795e-11	2.34948e-13	2.02988e-13
GOTERM_BP_FAT	GO:0032984~protein-containing complex disassembly	48	2.67857	5.51511e-15	P11507, P60517, P0DP31, A0A0G2JSH4, Q2PQA9, Q62625, Q63615, A0A0G2K8P5, O35274, P13668, M0RCB1, Q5RKI0, P60192, B0BMY7, Q5RJR2, Q9JI56, P37285, P61589, D3ZD23, Q642G4, F1M779, Q99JD4, P62832, A0A0G2JTA0, F1M8B7, A0A0G2K8G0, Q91ZQ0, P46462, F1LMD9, P21818, Q64598, A0A0G2K6U1, P54921, Q0VGK0, D4AE79, P17046, O35179, Q7M0E3, F8WFM2, Q6XVN8, P60522, D3ZDP2, P63018, Q6AYD5	1726	158	20566	3.61987	4.61131e-11	2.63299e-13	2.27482e-13
GOTERM_BP_FAT	GO:0051656~establishment of organelle localization	89	4.96652	5.84876e-15	P31977, Q05096, P09527, Q62768, F1LUC0, A0A0G2K777, A0A0G2JYR1, Q1RP74, P15205, Q5BJU7, A0A0G2JTT2, Q9JJ19, D4A5I9, P08082, P19527, Q6NYB7, Q8VIL3, P61023, A0A0G2KAK7, G3V9X2, Q5I0E7, Q642G4, A0A0G2JUI5, Q99JD4, A0JN25, Q3MID3, P49134, A0A0G2K1M2, A0A0H2UHV9, B5DFK6, A0A0G2K5U9, Q63584, P0C5W1, O08678, O08835, G3V7U4, Q00981, G3V9Y1, G3V6W2, P62845, P39052, Q66HR2, P47942, P21575, F1LRK0, B2GV35,…	1726	436	20566	2.43227	4.88799e-11	2.77632e-13	2.39866e-13
GOTERM_BP_FAT	GO:0099536~synaptic signaling	95	5.30134	7.34478e-15	Q91Z79, O70257, Q9Z2L0, F1LPZ8, Q62768, P97546, Q63372, Q07310, A0A0G2JSR0, D4A5I9, P08082, P63045, G3V733, P61265, A0A0G2KAK7, A0A0G2K051, D3ZEW7, P63329, A2VD09, P09216, P51792, Q63622, F1LR60, F1M3W5, P60905, Q8K3M6, A0A0G2K1M2, P10687, P32851, O08835, G3V945, Q05683, F1LPB9, Q5U2N2, F1LYQ8, O88767, F1LN69, F1LS42, Q9Z254, Q792I0, F1LRK0, Q63633, P04897, F1M0Z6, Q62824, Q64605, A0A0G2JZV8, F1L…	1726	483	20566	2.34361	6.08693e-11	3.46665e-13	2.99508e-13
GOTERM_BP_FAT	GO:0006906~vesicle fusion	38	2.12054	7.99901e-15	O70257, P51146, P09527, Q63635, Q91ZN1, A0A096MJ99, D3ZFB6, P63045, B0BMW0, P63025, D3ZZP2, P35280, P60192, P61023, P61265, F1M938, Q9JI56, A0A0G2K051, P58200, P61765, D3ZTB4, O88377, Q9JI51, A0A0G2K528, D4A376, P70550, Q66HA6, O35165, P32851, Q08850, M0R4V3, O08835, P41542, A0A0G2JVB6, P60881, Q5XI21, Q4KM74, Q9JHW5, P08753	1726	104	20566	4.35371	6.64029e-11	3.75411e-13	3.24344e-13
GOTERM_BP_FAT	GO:0099537~trans-synaptic signaling	88	4.91071	8.36071e-15	Q91Z79, O70257, Q9Z2L0, F1LPZ8, Q62768, P97546, Q63372, Q07310, A0A0G2JSR0, D4A5I9, P08082, P63045, G3V733, P61265, A0A0G2KAK7, A0A0G2K051, D3ZEW7, P63329, P09216, P51792, Q63622, F1LR60, F1M3W5, P60905, Q8K3M6, A0A0G2K1M2, P32851, O08835, G3V945, Q05683, F1LPB9, Q5U2N2, F1LYQ8, O88767, F1LN69, Q9Z254, Q792I0, F1LRK0, Q63633, F1M0Z6, Q62824, Q64605, A0A0G2JZV8, F1LNC7, A0A0G2JYT1, A0A096MIT7, D3Z…	1726	431	20566	2.43285	6.91697e-11	3.90182e-13	3.37106e-13
GOTERM_BP_FAT	GO:0009152~purine ribonucleotide biosynthetic process	47	2.62277	9.1113e-15	P51583, D3ZT90, D3ZAF6, Q5XIA5, Q4FZT0, G3V6D3, A0A0A6YYM0, P31399, P19511, Q6AY55, A0A0G2JW90, P39069, O35547, A0A0G2JSV3, O35567, P19804, Q02356, P09330, P08461, D3ZZN3, A0A0G2KAM3, A0A0G2JSG6, Q6P6R2, Q920L2, Q64559, D4A133, Q6PCU0, P38718, Q9WUS0, Q641Z9, D3ZKG1, Q05982, P36972, P15999, Q6P2A5, P17764, G3V888, A0A0G2JZH8, Q06647, E9PTV0, D3ZW08, P21913, G3V7Y3, Q8CHN6, P05065, P29419	1726	154	20566	3.63652	7.56255e-11	4.22835e-13	3.65317e-13
GOTERM_BP_FAT	GO:0046034~ATP metabolic process	51	2.84598	9.55909e-15	D3ZAF6, Q4FZT0, P16617, P39069, A0A0G2JVG3, P27881, P30835, P46462, Q9WUS0, Q641Z9, A0A0G2K3Q6, Q6P2A5, Q06647, G3V784, G3V7Y3, P05065, P29419, P07323, Q4KLP0, P63018, M0R5J4, P62815, P47860, G3V6D3, E9PTN6, P15429, A0A0G2KBC7, Q66HF1, P05708, P11980, P31399, P19511, Q6P6V0, Q02356, D3ZGY4, O35147, D3ZQD3, M0RAQ6, Q5XI78, A0A0G2JSG6, Q920L2, P06686, D4A133, Q6PCU0, P15999, Q5U2U0, P21913, P07340,…	1726	178	20566	3.41397	7.93146e-11	4.38715e-13	3.79036e-13
GOTERM_BP_FAT	GO:0072524~pyridine-containing compound metabolic process	51	2.84598	9.55909e-15	A0A0G2JTL5, P04636, P16617, D3ZTP0, Q9EQS0, A0A0G2JSV3, Q5XIJ3, P09330, F1LNF7, P05370, A0A0G2JVG3, P04642, P27881, P56522, P30835, P46462, Q68FX0, Q5BJZ3, A0A0G2JSS8, A0A0G2K3Q6, G3V826, P41562, P35571, G3V784, P05065, P07323, Q4KLP0, M0R5J4, G3V8D5, P47860, P56574, E9PTN6, P15429, A0A0G2KBC7, P05708, P11980, G3V6P2, Q6P6V0, P42123, A0A096MKG5, F1LQJ7, D3ZGY4, D3ZQD3, M0RAQ6, Q5XI78, P13697, D3Z…	1726	178	20566	3.41397	7.93146e-11	4.38715e-13	3.79036e-13
GOTERM_BP_FAT	GO:0032970~regulation of actin filament-based process	90	5.02232	1.09066e-14	P13668, A0A0G2K777, F1LMX1, Q5BJU7, P42346, B2RYP0, P63322, Q5RJR2, D3ZEW7, P61589, A0A0G2K9C0, F1LR10, D3ZDU5, P09216, P62994, A0A0G2JUI5, P00388, F1LML7, Q99JD4, Q32PX6, B1WC33, Q63228, O08719, F1M7W0, P20171, A0A0G2K1M2, F1LSD5, A0A0G2KBB9, F1M9N9, Q07266, B0LPN4, D4A6H8, A0A0G2K1Y8, D4A8H8, Q7M0E3, G3V940, D4A5F4, F8WFS9, B2GV73, P62329, M0R7F3, A0A0G2JYB1, P55161, B2GUZ5, P63259, Q7TSE9, G3V…	1726	448	20566	2.39372	9.03817e-11	4.97052e-13	4.29438e-13
GOTERM_BP_FAT	GO:0099188~postsynaptic cytoskeleton organization	23	1.28348	1.09499e-14	A0A0G2K1C0, P31977, F1LYA6, A0A0G2K3K2, F1LUE2, C0HL12, M0R5T4, Q9QXY2, A0A0G2K5U9, Q07266, D3ZRN3, P84082, Q9JHL4, P16884, G3V8Q2, P19527, O35179, F1LYQ8, G3V9Y1, A0A0G2QC21, P63259, P23565	1726	38	20566	7.21196	9.1304e-11	4.97052e-13	4.29438e-13
GOTERM_BP_FAT	GO:0070887~cellular response to chemical stimulus	320	17.8571	1.33689e-14	P31977, F1LPV2, G3V7H6, Q6QBQ4, Q9JJ19, P10111, F1M9V7, A0A0G2K330, Q9JL55, A0A0G2JYA4, D4A2G9, O35244, P00787, P63329, Q642G4, A0A0G2JTG7, P07632, Q99JD4, Q63622, P84817, P49134, Q9WUS0, Q5BJZ3, P20171, A0A0G2KBB9, P36972, G3V7I0, P14841, Q5XIF3, B0LPN4, P36860, P68101, F1LMA4, Q5M7T6, P47863, A0A0G2K2B5, P04256, P29995, G3V6H9, O70595, M0R9Q1, A0A0G2K2P5, O35274, G3V6H2, Q8VH49, P31399, Q5U302,…	1726	2544	20566	1.49879	1.10671e-10	6.03562e-13	5.2146e-13
GOTERM_BP_FAT	GO:0016358~dendrite development	46	2.56696	1.48306e-14	Q63633, F1LPV2, Q62844, F1LYA6, F1LQZ9, G3V6L8, A0A0G2JZV8, A0A0G2JZT5, O35274, P15205, A0A0G2JTT2, D4A208, D4A5I9, Q9QYP1, O35547, G3V997, P63329, A0A0G2K5C6, A2VD09, Q6GMN2, O35889, Q5EB62, D3ZWB2, D3ZJ86, A0A0G2JSM8, Q63768, P49134, F1M7W0, M0R5T4, F1LSD5, P35465, P0C5W1, P11275, D4A6H8, P08592, Q03114, A0A1W2Q6Q2, F1LYQ8, A1A5R1, F1LQW8, F1LN69, O09032, F1LNK0, A0A0G2K5B0, F1M787, Q9Z272	1726	150	20566	3.65406	1.23583e-10	6.65935e-13	5.75348e-13
GOTERM_BP_FAT	GO:0045727~positive regulation of translation	50	2.79018	1.5924e-14	A0A0G2K719, Q63413, Q9R0T3, M0R9Q1, A0A0G2JZV8, D3ZQ57, A0A0G2JZ52, P11980, D3ZU13, P42346, D4A3E8, A0A0G2K3V4, Q9JL55, D3Z9I1, P63086, P62890, P61589, Q9JJ54, P09895, Q6AYK8, P05197, A0A0G2JVG3, B1H2A6, Q91V33, Q3B8Q2, Q9EPH8, B5DFC8, M0R6L4, A0A0H2UHX3, Q5XI81, A0A0G2K9Q9, Q9ESN0, A0A140TAC5, M0R735, B5DF91, P18395, Q641X8, Q3ZAV2, O35796, F1LQ48, E9PU34, D4A9D6	1726	174	20566	3.42397	1.31884e-10	7.11187e-13	6.14444e-13
GOTERM_BP_FAT	GO:0090174~organelle membrane fusion	38	2.12054	1.61989e-14	O70257, P51146, P09527, Q63635, Q91ZN1, A0A096MJ99, D3ZFB6, P63045, B0BMW0, P63025, D3ZZP2, P35280, P60192, P61023, P61265, F1M938, Q9JI56, A0A0G2K051, P58200, P61765, D3ZTB4, O88377, Q9JI51, A0A0G2K528, D4A376, P70550, Q66HA6, O35165, P32851, Q08850, M0R4V3, O08835, P41542, A0A0G2JVB6, P60881, Q5XI21, Q4KM74, Q9JHW5, P08753	1726	106	20566	4.27156	1.3465e-10	7.19597e-13	6.2171e-13
GOTERM_BP_FAT	GO:0006164~purine nucleotide biosynthetic process	51	2.84598	1.9843e-14	P51583, D3ZAF6, Q5XIA5, Q4FZT0, Q6AY55, A0A0G2JW90, P39069, A0A0G2JSV3, O35567, P19804, P09330, P05370, Q64559, P38718, Q9WUS0, D3ZKG1, Q641Z9, P36972, Q6P2A5, P17764, A0A0G2JZH8, Q06647, E9PTV0, Q8CHN6, G3V7Y3, P05065, P29419, D3ZT90, G3V6D3, P56574, A0A0A6YYM0, P31399, P19511, O35547, A0A096MKG5, Q02356, P08461, D3ZZN3, A0A0G2KAM3, A0A0G2JSG6, Q6P6R2, Q920L2, D4A133, Q6PCU0, Q05982, P15999, O08…	1726	181	20566	3.35738	1.65085e-10	8.76784e-13	7.57516e-13
GOTERM_BP_FAT	GO:0042773~ATP synthesis coupled electron transport	38	2.12054	2.27562e-14	Q561S0, Q68FY0, Q66HF1, F1LWG4, P19234, A0A0G2K459, Q7TQ16, F1LXA0, P00406, D3ZG43, Q5M9I5, P10818, Q6P6R2, Q920L2, P62898, D3ZFQ8, P10888, A9UMV9, Q641Z9, B0BNE6, P11951, D3ZZ21, Q5XIH3, P12075, B2RYS2, Q641Y2, G3V644, P11240, P20788, B2RYW3, D3ZCZ9, P21913, B2RYS8, Q68FT1	1726	107	20566	4.23164	1.89064e-10	1.00019e-12	8.64135e-13
GOTERM_BP_FAT	GO:0051247~positive regulation of protein metabolic process	180	10.0446	2.45573e-14	P31977, P09527, Q63570, D3ZQ57, P52555, P10111, P41499, P42346, P62198, Q9JL55, P61023, A0A0G2JYA4, D3ZEW7, D3ZFY8, P09895, D3ZDU5, G3V8A5, A2RUW1, Q91V33, A0A0G2K8G0, A0A0G2K9Q9, A0A140TAC5, A0A0G2JY22, P49134, P20171, D3ZVQ0, Q6AY58, E9PT53, Q3ZAV2, P36860, G3V6W6, P82995, P67779, Q7TSE9, A0A0G2K2B5, A0A0G2K719, P60517, M0R9Q1, G3V9N7, P14659, D3ZZZ9, G3V6P7, Q06486, G3V836, E9PT65, G3V8T4, G3V…	1726	1213	20566	1.76816	2.0382e-10	1.07367e-12	9.27618e-13
GOTERM_BP_FAT	GO:0042592~homeostatic process	232	12.9464	2.46876e-14	Q63615, A0A0G2K459, Q6QBQ4, Q9JJ19, Q9JL55, P61023, A0A0G2JYA4, O35244, P63329, F1M953, P07872, P07632, D3ZJ86, B2GV24, A0A0G2K9Q6, F1LQ83, P84817, P49134, Q5BJZ3, Q8K3M6, G3V7I3, A0A0G2KBB9, G3V7I0, D3ZFA8, B0LPN4, F1LPG3, F1M609, F1LMA4, Q5M7T6, P47863, F1M049, Q5M9H4, D4ACJ1, A0A0G2K2B5, P62815, Q09073, O70595, M0R9Q1, A0A0G2K2P5, Q02563, D4A8U7, Q2TA68, P60192, G3V6X7, O35147, F1LS98, Q642E3,…	1726	1696	20566	1.62994	2.04742e-10	1.07372e-12	9.2766e-13
GOTERM_BP_FAT	GO:0046390~ribose phosphate biosynthetic process	50	2.79018	2.59426e-14	P51583, D3ZAF6, Q5XIA5, Q4FZT0, Q6AY55, A0A0G2JW90, P39069, A0A0G2JSV3, O35567, P19804, P09330, P05370, Q64559, P38718, Q9WUS0, D3ZKG1, Q641Z9, P36972, Q6P2A5, P17764, A0A0G2JZH8, Q06647, E9PTV0, Q63707, Q8CHN6, G3V7Y3, P05065, P29419, D3ZT90, G3V6D3, A0A0A6YYM0, P31399, P19511, O35547, Q02356, P08461, D3ZZN3, A0A0G2KAM3, A0A0G2JSG6, Q6P6R2, Q920L2, D4A133, Q6PCU0, Q05982, P15999, O08618, G3V888,…	1726	176	20566	3.38506	2.15809e-10	1.12242e-12	9.69739e-13
GOTERM_BP_FAT	GO:0022411~cellular component disassembly	77	4.29688	2.73376e-14	P0DP31, Q63615, A0A0G2JZT5, P13668, B2RYC9, M0RCB1, O08623, P63245, Q5RJR2, P37285, P61589, Q642G4, F1MAA7, P00388, D3ZAS9, P62832, O54924, Q99JD4, B2GV24, A0A0G2K8G0, P84817, P46462, F1LMD9, P21818, Q64598, Q0VGK0, P17046, A2VD12, Q7M0E3, P68101, P63018, P11507, P60517, A0A0G2JSH4, Q2PQA9, F1LYA6, Q62625, A0A0G2K8P5, O35274, P14659, Q5RK08, D4A8U7, Q5RKI0, A0A0G2K3V4, P60192, B0BMY7, Q9JI56, Q64…	1726	358	20566	2.56281	2.26877e-10	1.17665e-12	1.01659e-12
GOTERM_BP_FAT	GO:0006734~NADH metabolic process	24	1.33929	2.81733e-14	A0A0G2JTL5, P30835, P47860, P04636, P46462, Q68FX0, P16617, P15429, A0A0G2KBC7, P05708, P13697, P11980, G3V6P2, Q5XIJ3, F1LQJ7, O88989, P35571, F1LNF7, M0RAQ6, Q5XI78, A0A0G2JVG3, P07323, P25113, M0R5J4	1726	43	20566	6.65046	2.34255e-10	1.20637e-12	1.04227e-12
GOTERM_BP_FAT	GO:0009628~response to abiotic stimulus	222	12.3884	3.35072e-14	F1LPV2, G3V7H6, A0A0G2K459, P10111, F1M9V7, Q9JL55, P61023, P00787, P07632, P84817, P49134, Q9WUS0, P20171, G3V9M3, P31044, P14841, Q5XIF3, B0LPN4, P68101, Q5M7T6, P82995, P29995, M0R9Q1, A0A0G2K2P5, Q8VH49, Q2TA68, G3V796, G3V6X7, O35147, Q9JM53, F1LS98, M0RAQ6, A0A0G2JVI5, P06762, M0RB22, P06761, P62138, A0A0G2K5E4, Q9WUD9, A0A0G2JWM2, Q04970, P68370, Q62991, P62260, F1M949, Q68FR9, P62142, A1L…	1726	1606	20566	1.64709	2.78523e-10	1.42741e-12	1.23324e-12
GOTERM_BP_FAT	GO:0006417~regulation of translation	98	5.46875	3.75373e-14	B2GV58, Q63413, Q9R0T3, F1LM33, P81795, Q4KLZ3, A0A0G2JU15, D3ZQ57, Q9WTT7, D3ZU13, P19139, P42346, A0A1W2Q6L2, D4A3E8, P13471, P63245, Q9JL55, A0A0G2JZG7, P63086, P61589, P09895, Q9JJ54, A0A0G2JVG3, D3ZM62, Q91V33, Q9EPH8, Q3B8Q2, B5DFC8, M0R6L4, A0A0G2K9Q9, Q9ESN0, A0A140TAC5, A0A0U1RS25, Q9QYU2, E9PT53, D4A8H8, Q3ZAV2, P63174, G3V6S2, O35796, P68101, F1LQ48, E9PU34, A0A0G2K719, P29314, P50475,…	1726	519	20566	2.24992	3.11725e-10	1.59093e-12	1.37452e-12
GOTERM_BP_FAT	GO:0051604~protein maturation	99	5.52455	3.82207e-14	A0A0G2K1D2, P29457, Q9R0T3, Q4FZT0, F1LRV4, P16617, Q3MHS9, Q63692, P28480, Q1RP74, M0RCB1, Q5XIM9, P52555, P10111, F1LN92, F7F2F3, A0A0G2JSZ5, P42667, Q03346, B0K020, Q6AYE2, F1M953, B2GUY8, Q9JLZ1, B0BNG0, G3V8G5, Q9JLA3, A1L1J9, Q66HA8, P60905, A0A0A0MY09, D4A994, P50503, P35565, O35162, A0A0G2JU25, Q10739, Q5U2R7, Q498R3, A0A0H2UHM5, D4A4H5, D4ABX9, Q9Z0V5, D3ZD11, P82995, A0A0G2K2B3, P63018,…	1726	527	20566	2.23838	3.17258e-10	1.61167e-12	1.39244e-12
GOTERM_BP_FAT	GO:0034976~response to endoplasmic reticulum stress	61	3.40402	4.40866e-14	G3V9D3, Q9R0T3, A0A0G2JTX9, P52555, D3ZU13, A0A0G2JSZ5, D3ZAS9, B2GV24, Q5RKH6, Q9JLA3, P84817, Q9ESN0, P46462, A0A0A0MY09, Q9ES53, P35565, A0A0G2JU66, P59798, B2RYD7, Q6AY58, E9PT53, Q498R3, A0A0H2UHM5, G3V6W6, P68101, D3ZF97, P04256, A0A0G2K719, P11507, B1WBY7, A0A0G2JSH4, A0A0G2K953, Q5HZY0, A0A0G2K437, G3V6T7, O35303, P18418, Q5U2X6, A1L134, P20417, Q9JM53, Q642E3, P05197, P06761, A0A0G2JTA0,…	1726	249	20566	2.91904	3.66138e-10	1.84963e-12	1.59803e-12
GOTERM_BP_FAT	GO:0051588~regulation of neurotransmitter transport	44	2.45536	5.20489e-14	F1M8A4, A0A0G2K2L8, P11507, P0DP31, A0A0G2K8P3, Q62768, A0A0G2JZV8, A0A0G2K777, O35303, P60192, G3V733, D4ABK1, P21707, P61265, Q9JI56, A0A0G2KAK7, P47819, Q9JIR4, D3ZEW7, P61765, F1LS98, O35509, D3ZDU5, A0A0H2UHF6, F1M4R7, P09951, Q63941, B0BNK1, Q62636, P49134, P32851, P11275, Q9Z1E1, A0A0G2JZB8, P62168, P08592, B5DFJ4, F1LS42, P63319, M0RC99, Q9WU70, Q9Z272	1726	143	20566	3.66628	4.32541e-10	2.17272e-12	1.87716e-12
GOTERM_BP_FAT	GO:0019674~NAD metabolic process	29	1.6183	5.41448e-14	A0A0G2JTL5, P47860, P04636, P16617, P15429, A0A0G2KBC7, P05708, P11980, G3V6P2, Q5XIJ3, P42123, A0A096MKG5, F1LQJ7, F1LNF7, M0RAQ6, Q5XI78, A0A0G2JVG3, P04642, P30835, Q68FX0, P46462, P13697, D3ZUM2, O88989, P35571, P07323, P25113, M0R5J4	1726	65	20566	5.31611	4.50064e-10	2.24891e-12	1.94299e-12
GOTERM_BP_FAT	GO:0032956~regulation of actin cytoskeleton organization	81	4.52009	5.49649e-14	P13668, A0A0G2K777, F1LMX1, Q5BJU7, P42346, B2RYP0, P63322, Q5RJR2, P61589, A0A0G2K9C0, F1LR10, D3ZDU5, P09216, P62994, A0A0G2JUI5, P00388, F1LML7, Q99JD4, Q32PX6, B1WC33, Q63228, O08719, F1M7W0, P20171, A0A0G2K1M2, F1LSD5, Q07266, D4A6H8, A0A0G2K1Y8, D4A8H8, Q7M0E3, G3V940, D4A5F4, F8WFS9, B2GV73, P62329, M0R7F3, A0A0G2JYB1, P55161, B2GUZ5, P63259, Q7TSE9, G3V9D5, B2GUZ9, F1LYA6, F1LMV9, Q91ZN1,…	1726	392	20566	2.46211	4.5652e-10	2.27161e-12	1.9626e-12
GOTERM_BP_FAT	GO:1902600~proton transmembrane transport	44	2.45536	6.82865e-14	A0A0G2K9J2, D3ZAF6, P62815, A0A0G2K5L2, Q09073, G3V6D3, G3V7L8, P31399, P19511, Q505J6, Q5XIN6, P00406, Q5M9I5, P06685, P04166, P06687, D3ZJ86, P06686, P25286, P51792, D3ZCI2, D4A133, Q5FVI6, Q6PCU0, Q5BJZ3, P63081, P11951, P15999, P12075, P16036, G3V8S4, P11240, P20788, Q06647, P50408, Q5M7T6, F1LX07, G3V7Y3, P29419, Q6P503, Q7TP91, Q8R2H0, Q6P9Y4, B2GUV5	1726	144	20566	3.64082	5.67191e-10	2.8082e-12	2.4262e-12
GOTERM_BP_FAT	GO:0042775~mitochondrial ATP synthesis coupled electron transport	37	2.06473	6.86665e-14	Q561S0, Q68FY0, Q66HF1, F1LWG4, P19234, A0A0G2K459, Q7TQ16, F1LXA0, D3ZG43, Q5M9I5, P10818, Q6P6R2, Q920L2, P62898, D3ZFQ8, P10888, A9UMV9, Q641Z9, B0BNE6, P11951, D3ZZ21, Q5XIH3, P12075, B2RYS2, Q641Y2, G3V644, P11240, P20788, B2RYW3, D3ZCZ9, P21913, B2RYS8, Q68FT1	1726	105	20566	4.19876	5.69958e-10	2.80991e-12	2.42768e-12
GOTERM_BP_FAT	GO:0009141~nucleoside triphosphate metabolic process	58	3.23661	7.84329e-14	D3ZAF6, Q4FZT0, P16617, P39069, P19804, P61589, A0A0G2JVG3, P27881, P30835, P46462, Q9WUS0, Q641Z9, A0A0G2K3Q6, Q6P2A5, Q06647, E9PTV0, G3V784, G3V7Y3, P05065, P29419, P07323, Q4KLP0, P63018, M0R5J4, P62815, P47860, G3V6D3, E9PTN6, P15429, A0A0G2KBC7, Q66HF1, P05708, P11980, P31399, P19511, Q2TA68, Q6P6V0, Q02356, D3ZGY4, O35147, D3ZQD3, M0RAQ6, Q5XI78, A0A0G2JSG6, Q920L2, P06686, D4A133, Q6PCU0,…	1726	232	20566	2.97885	6.51117e-10	3.19383e-12	2.75938e-12
GOTERM_BP_FAT	GO:0048278~vesicle docking	27	1.5067	8.12861e-14	Q91Z79, O70257, Q63635, Q62824, Q62768, Q63372, P63045, P35280, P21707, P61265, A0A0G2KAK7, Q9JIR4, P61765, D3ZTB4, Q63941, Q5EGY4, A0A0G2K528, D4A376, P70550, F1LMB9, F1MA36, P59215, P32851, Q08850, P41542, A0A0G2JVB6, B5DFJ4	1726	57	20566	5.64414	6.75096e-10	3.29387e-12	2.84581e-12
GOTERM_BP_FAT	GO:0022603~regulation of anatomical structure morphogenesis	158	8.81696	9.41342e-14	P31977, Q62768, Q3MIE4, A0A0G2JZT5, P16617, D3ZQ57, A0A0G2K459, P16975, A0MZ67, Q9JJ19, A0A0G2K6A9, D3ZW15, P63322, Q9JL55, P63329, Q6AYE2, A0A0G2QC21, P02688, G3V8A5, A0A0G2JUI5, O35889, Q99JD4, G3V8C3, A0A0G2K8G0, P27881, P84817, A0A0G2JY22, P49134, A0A140TAC3, P20171, F1LSD5, P14841, G3V940, A0A0G2JSW0, F1LS42, P05065, A0A0G2JYB1, B2GUZ5, F1LNK0, B2GUZ9, F1LRK0, Q9JHU0, F1M8A4, P50398, Q4KMA8,…	1726	1033	20566	1.82249	7.82078e-10	3.79599e-12	3.27962e-12
GOTERM_BP_FAT	GO:0021762~substantia nigra development	24	1.33929	1.02381e-13	P0DP31, P15429, Q05175, P19511, D4ABK1, P68511, P68255, P05370, P61589, D3ZG43, P02688, P06761, P07335, P23565, A0A0G2JSM8, P04642, A0A0G2K3K2, A0A0G2JWM2, P19643, P13233, P10860, G3V8Q2, Q00981, P62260, O35353	1726	45	20566	6.35489	8.50326e-10	4.10858e-12	3.54969e-12
GOTERM_BP_FAT	GO:0032386~regulation of intracellular transport	70	3.90625	1.20269e-13	P31977, D4AEL8, D4ADF5, A0A0G2K777, A0A0G2JTX9, O08629, P15205, P41499, P63045, A0A0G2K6A9, D3ZW15, P61023, A0A096MKE2, P63086, A0A0G2JYA4, Q641Z6, P63088, A0A0G2K7G7, Q6AYE2, G3V8A5, Q68FW4, M0R6E0, D4A193, Q91V33, A0A0G2JXG3, Q5RKH6, A0JN25, Q5U211, Q07266, Q6AY58, O88767, P82995, D3ZF97, F1LNK0, A0A0G2K2B5, B2GV35, A0A0G2JSH4, A0A0G2K8P3, Q2PQA9, M0R9Q1, A0A096MK30, D4A8U7, E9PT65, P16884, P20…	1726	317	20566	2.63116	9.9881e-10	4.80323e-12	4.14985e-12
GOTERM_BP_FAT	GO:0072522~purine-containing compound biosynthetic process	51	2.84598	1.2536e-13	P51583, D3ZAF6, Q5XIA5, Q4FZT0, Q6AY55, A0A0G2JW90, P39069, A0A0G2JSV3, O35567, P19804, P09330, P05370, Q64559, P38718, Q9WUS0, D3ZKG1, Q641Z9, P36972, Q6P2A5, P17764, A0A0G2JZH8, Q06647, E9PTV0, Q8CHN6, G3V7Y3, P05065, P29419, D3ZT90, G3V6D3, P56574, A0A0A6YYM0, P31399, P19511, O35547, A0A096MKG5, Q02356, P08461, D3ZZN3, A0A0G2KAM3, A0A0G2JSG6, Q6P6R2, Q920L2, D4A133, Q6PCU0, Q05982, P15999, O08…	1726	189	20566	3.21527	1.04123e-09	4.98262e-12	4.30483e-12
GOTERM_BP_FAT	GO:0006888~endoplasmic reticulum to Golgi vesicle-mediated transport	41	2.28795	1.27869e-13	A0A0G2K1F3, A0A0G2K2J9, Q66H80, P10536, Q6QI88, G3V6N2, D3ZW15, Q6NYB7, F1M938, G3V6T1, Q5I0E7, A0A0G2JXC1, Q9JI51, Q6P136, P04785, Q5EGY4, B0BNG3, Q9Z269, P46462, A0A0G2JVM2, O35142, O35165, A0A0H2UHV9, Q63584, Q62991, B5DFC3, B5DEG8, F7F3Z1, Q6AY58, G3V8Q1, F1LU48, P41542, Q5XIU4, G3V7W1, G3V6W2, Q4KM74, Q9JHW5, P23514, Q7TP91, Q9Z270, Q5XFW8	1726	129	20566	3.78707	1.06245e-09	5.05814e-12	4.37008e-12
GOTERM_BP_FAT	GO:0010970~transport along microtubule	50	2.79018	1.33536e-13	D4AEL8, D3ZPP2, F1LUC0, A0A0G2K777, P15205, Q5BJU7, M0RCB1, D4A507, P19527, Q6NYB7, Q9QZR6, F1M5N7, P37285, O88778, Q642G4, A0A0G2K5C6, P07632, Q63622, A0JN25, Q66HA6, A0A0H2UHV9, B5DFK6, F8WG91, A0A0G2KBB9, F1M9N9, D3ZXQ2, Q00981, P63018, P12839, P56536, O70511, A0A0G2K1F3, Q2PQA9, F1LQZ9, A0A0G2JZV8, A0A0G2JZ52, F1M4A4, G3V9V3, P60192, G3V792, A0A0G2K0X1, Q9WV63, A0A0G2JSM8, Q9Z2S9, M0R9X8, P68…	1726	183	20566	3.25558	1.10948e-09	5.25726e-12	4.54211e-12
GOTERM_BP_FAT	GO:0006950~response to stress	438	24.442	1.35128e-13	F1LPV2, A0A0G2JTX9, P52555, F7F2F3, Q9JL55, O35244, P63329, Q9Z122, Q3KRE0, P07632, D3ZJ86, B2GV24, B4F7A9, P49134, A0A0U1RS25, B0LPN4, G3V6W6, A0A0G2JSW0, P04256, P29995, M0R6K0, O70595, M0R9Q1, Q5U300, O35274, A0A0G2K437, Q5U302, G3V796, O35147, G3V6X7, Q9JM53, F1LS98, P06762, P06761, P62138, Q9WUD9, Q5FVC4, F1M8B7, Q9Z269, B0BNE6, A0A0G2K4U6, A0A0G2JT62, B5DEH2, P62260, Q68FR9, A1L1M0, Q7TP51,…	1726	3809	20566	1.37016	1.12239e-09	5.29486e-12	4.5746e-12
GOTERM_BP_FAT	GO:0110053~regulation of actin filament organization	69	3.85045	1.44012e-13	P13668, F1LMX1, Q5BJU7, P42346, B2RYP0, Q5RJR2, P61589, A0A0G2K9C0, F1LR10, D3ZDU5, P09216, P62994, A0A0G2JUI5, P00388, F1LML7, Q99JD4, B1WC33, Q63228, O08719, A0A0G2K1M2, Q07266, D4A6H8, A0A0G2K1Y8, D4A8H8, Q7M0E3, G3V940, D4A5F4, F8WFS9, B2GV73, P62329, M0R7F3, A0A0G2JYB1, P55161, B2GUZ5, P63259, Q7TSE9, B2GUZ9, F1LYA6, F1LMV9, Q91ZN1, Q3T1K5, A0A0G2K2P5, F1LPG9, A0A0G2K677, G3V6P7, P70566, Q5R…	1726	311	20566	2.64361	1.19617e-09	5.61648e-12	4.85247e-12
GOTERM_BP_FAT	GO:0009260~ribonucleotide biosynthetic process	48	2.67857	1.46883e-13	P51583, D3ZT90, D3ZAF6, Q5XIA5, Q4FZT0, G3V6D3, A0A0A6YYM0, P31399, P19511, Q6AY55, A0A0G2JW90, P39069, O35547, A0A0G2JSV3, O35567, P19804, Q02356, P09330, P08461, D3ZZN3, A0A0G2KAM3, A0A0G2JSG6, Q6P6R2, Q920L2, Q64559, D4A133, Q6PCU0, P38718, Q9WUS0, Q641Z9, D3ZKG1, Q05982, P36972, P15999, Q6P2A5, P17764, G3V888, A0A0G2JZH8, Q06647, E9PTV0, D3ZW08, P21913, Q63707, G3V7Y3, Q8CHN6, P05065, P29419	1726	171	20566	3.34468	1.22015e-09	5.70165e-12	4.92606e-12
GOTERM_BP_FAT	GO:0044242~cellular lipid catabolic process	54	3.01339	1.49574e-13	A0A0G2K5P9, Q64428, Q6IN39, F1LU71, P70584, B2RYC9, D3ZTP0, A0A0H2UI21, P18886, G3V734, O35049, P15650, A0A0G2K330, P62278, A0A0G2K8E7, O35244, B0BMW2, P07872, B2GUY8, Q64559, P50503, P14604, P10687, Q62651, P17764, G3V745, G3V9U2, Q66H12, F1M609, P07483, Q8CHN6, A0A0G2JUB4, D3ZT90, P13803, Q5XIC0, A0A0G2K8T0, Q66HF3, G3V7V3, F1LQJ7, G3V796, Q6IMX3, Q8CHM7, P23965, Q68FU3, P45953, F1LN88, A0A0G2J…	1726	209	20566	3.07862	1.24229e-09	5.77913e-12	4.993e-12
GOTERM_BP_FAT	GO:0061025~membrane fusion	46	2.56696	1.96668e-13	O70257, P51146, P09527, Q63635, Q91ZN1, A0A096MJ99, D3ZFB6, P63045, Q2TA68, O35987, B0BMW0, P63025, O35303, D3ZZP2, P35280, P60192, P61023, P61265, F1M938, Q9JI56, A0A0G2K051, P58200, P61765, D3ZTB4, O88377, Q68FW4, Q9JI51, Q5EGY4, A0A0G2JSM4, A0A0G2K528, D4A376, P70550, Q66HA6, O35165, P32851, Q08850, M0R4V3, P54921, O08835, P41542, A0A0G2JVB6, P60881, Q5XI21, F1LQ22, Q4KM74, Q9JHW5, P08753	1726	160	20566	3.42568	1.63333e-09	7.56354e-12	6.53467e-12
GOTERM_BP_FAT	GO:0051963~regulation of synapse assembly	54	3.01339	2.77425e-13	D3ZE17, F1LPV2, F1LPZ8, G3V8J5, Q63372, P15205, D3ZU13, Q9QYP1, Q58DZ9, P61589, P0CC10, O54922, G3V8A5, O35889, Q32PX6, D3ZNQ6, O08678, Q6Q0N0, Q7M767, A0A1W2Q6Q2, F1LYQ8, Q920Q0, P47942, Q63633, A0A0G2JSH4, Q64605, A0A0G2KA95, O35274, Q9Z0J8, D3ZAD6, D4A208, A0A0G2JT93, Q6Q7Y5, A0A0G2K3V4, G3V997, P20417, F1LS98, A0A0G2K2C7, P25304, F1LQN3, M0RB22, A0A0G2K1C0, C0HL12, M0R5T4, Q9QXY2, A0A0G2JT63,…	1726	212	20566	3.03506	2.30473e-09	1.06201e-11	9.17548e-12
GOTERM_BP_FAT	GO:0006605~protein targeting	64	3.57143	2.92881e-13	P09527, G3V8F5, P62914, F1LRV4, P35213, A0A0G2K459, G3V9T7, M0RCB1, O08623, A0A140TAH1, D4A5I9, A0A0G2JWA8, Q03346, P68255, P61621, P61983, Q6TXH8, Q5RKH6, P84817, B5DFK6, D3ZU64, A0A0G2JT47, Q6AY20, Q6AY58, Q9WVA1, P17046, Q9Z254, D3ZD11, P82995, Q7TMZ5, Q9JKW1, P63018, A0A0G2JUJ9, F1LZC5, A0A0G2K8P3, Q62824, B2RYI2, Q6AXV4, F1M6E5, G3V836, Q9JM53, Q8CHM7, P06761, D3ZZB2, M0R9L0, B2RZD1, Q7TP42,…	1726	280	20566	2.72352	2.43293e-09	1.11604e-11	9.64222e-12
GOTERM_BP_FAT	GO:0006836~neurotransmitter transport	46	2.56696	3.19872e-13	Q91Z79, O70257, Q62768, A0A0G2JYT1, A0A096MIT7, Q63372, D3ZAD6, Q02563, Q07310, P31596, D3ZFB6, P08082, P63045, P60192, G3V733, P21707, P61265, Q9JI56, A0A0G2KAK7, Q9JIR4, P61765, P45479, P09951, P06686, F1LR60, P31647, Q62636, Q8K3M6, P35465, F1MA36, P32851, Q08850, M0R4V3, P54921, O08835, G3V846, F1LPB9, P60881, B2DD29, O88767, A1L1M0, Q62717, P62944, Q9JHW5, Q792I0, F1LRK0	1726	162	20566	3.38339	2.65704e-09	1.21332e-11	1.04827e-11
GOTERM_BP_FAT	GO:0044089~positive regulation of cellular component biogenesis	105	5.85938	3.40874e-13	P09527, A0A0G2JZT5, F1LMX1, P41499, P42346, P62198, B2RYP0, P63322, Q58DZ9, A0A0G2JYA4, P0CC10, Q6AYE2, D3ZDU5, P62994, A0A0G2JUI5, Q99JD4, A0A0G2K8G0, O08719, A0A140TAC3, P20171, Q6Q0N0, P36860, G3V6W6, D4A5F4, P39052, P82995, P55161, F1LRK0, A0A0G2K719, G3V6P7, D4A8U7, G3V836, A0A0G2K151, F1LS98, P25304, M0RB22, Q9WUD9, A0A0G2JSM8, M0R9X8, Q62636, Q04970, P35465, A0A5H1ZRV3, Q9Z1E1, D3ZGE6, A0A…	1726	594	20566	2.10626	2.83135e-09	1.28711e-11	1.11202e-11
GOTERM_BP_FAT	GO:0098974~postsynaptic actin cytoskeleton organization	20	1.11607	3.86303e-13	A0A0G2K1C0, P31977, F1LYA6, A0A0G2K3K2, F1LUE2, C0HL12, M0R5T4, Q9QXY2, A0A0G2K5U9, Q07266, D3ZRN3, P84082, Q9JHL4, O35179, F1LYQ8, G3V9Y1, A0A0G2QC21, P63259	1726	32	20566	7.44713	3.20947e-09	1.45204e-11	1.25452e-11
GOTERM_BP_FAT	GO:1903076~regulation of protein localization to plasma membrane	40	2.23214	4.83388e-13	O70257, P31977, Q2PQA9, Q498C8, O35274, F1LUE2, Q63372, A0A096MJ99, P84092, A0A0G2JTT2, O08623, D3ZRN3, P19139, D4A507, Q64566, P63245, P15791, P58200, P62494, P46101, F1M779, A0A0G2K1C0, Q32PX6, A0A0G2K3K2, P49134, P11730, G3V6K6, A0A0G2K1M2, G3V928, Q10739, Q08850, P11275, A0A0G2K4Y7, Q03114, A0A0H2UHK2, Q63151, P63259, G3V9D5	1726	128	20566	3.72357	4.01553e-09	1.80879e-11	1.56274e-11
GOTERM_BP_FAT	GO:0030003~intracellular monoatomic cation homeostasis	91	5.07812	4.88678e-13	A0A0G2K1D2, G3V9D1, P09527, Q63615, Q4FZT0, P19132, P97546, A0A0G2JTT2, F1LN92, Q6IMZ3, Q5XIN6, P38652, D3ZZP2, P61023, P63086, P09216, D3ZJ86, Q01728, P48768, Q9JLZ1, P07632, A0A0G2K9Q6, P84817, F1M3W5, D3ZWW5, Q8K3M6, G3V7I3, A0A0G2KBB9, F1M9N9, P59798, B0LPN4, Q6AY58, E9PT53, G3V8S4, P62168, P17046, G3V6S2, Q5M7T6, F1LS42, Q5M9H4, A0A0G2JVH4, A0A0G2K2B5, B2GUV5, P02793, O70511, Q63633, P11507,…	1726	485	20566	2.23568	4.0598e-09	1.82038e-11	1.57275e-11
GOTERM_BP_FAT	GO:1990090~cellular response to nerve growth factor stimulus	34	1.89732	4.93228e-13	P62919, A0A0G2K8P5, A0A0G2KA95, Q91ZN1, Q99PS2, Q5BJU7, Q06486, G3V9V3, P62630, A0A0G2K9A2, P17077, P20417, Q641Z6, P05197, P06761, P62632, D3ZWB2, Q3B8Q2, A0A0G2K8G0, P62909, Q63768, M0R9X8, Q62636, G3V7G0, A0A0G2K1M2, P21818, Q5U316, Q05683, Q5D023, O35179, P08592, F1LNE4, B2GV73, O09032	1726	95	20566	4.26446	4.09761e-09	1.82913e-11	1.58031e-11
GOTERM_BP_FAT	GO:0051650~establishment of vesicle localization	46	2.56696	5.15322e-13	F1M8A4, Q05096, P09527, Q62824, Q2PQA9, Q62768, F1LUC0, A0A0G2JYR1, A0A0G2JTT2, F1M4A4, G3V6P7, D4A8U7, A0A0G2JT93, D4A5I9, P08082, Q6NYB7, P60192, A0A0G2JUC7, P61023, A0A0G2KAK7, Q9JIR4, P62494, P61765, Q5I0E7, G3V792, O35509, A0A0G2JUI5, Q99JD4, Q5EGY4, Q3MID3, B5DFK6, A0A0G2K5U9, Q63584, A0A0G2K4Y7, O08835, P84082, Q03114, P60881, G3V7W1, G3V6W2, Q62717, P39052, Q9JHW5, P47942, P21575, F1LRK0	1726	164	20566	3.34213	4.28114e-09	1.90257e-11	1.64376e-11
GOTERM_BP_FAT	GO:0030705~cytoskeleton-dependent intracellular transport	54	3.01339	6.1814e-13	Q05096, D4AEL8, D3ZPP2, F1LUC0, A0A0G2K777, P15205, Q5BJU7, M0RCB1, D4A507, D4A5I9, P19527, Q6NYB7, Q9QZR6, F1M5N7, P37285, O88778, Q642G4, A0A0G2K5C6, P07632, Q63622, A0JN25, Q66HA6, A0A0H2UHV9, B5DFK6, F8WG91, A0A0G2KBB9, A0A0G2K5U9, F1M9N9, D3ZXQ2, Q00981, P63018, P12839, P56536, F1M8A4, O70511, A0A0G2K1F3, Q2PQA9, F1LQZ9, A0A0G2JZV8, A0A0G2JZ52, F1M4A4, G3V9V3, P60192, G3V792, A0A0G2K0X1, Q9W…	1726	216	20566	2.97885	5.13516e-09	2.27208e-11	1.96301e-11
GOTERM_BP_FAT	GO:0014070~response to organic cyclic compound	207	11.5513	6.70775e-13	P31977, G3V7H6, Q9JJ19, F1M3J4, A0A0G2JYA4, D4A2G9, P00787, F1M953, P07632, Q62658, P49134, P31044, P14841, Q5XIF3, B0LPN4, P36860, P68101, F1LMA4, P47863, G3V7Y3, P82995, A0A0G2K2B5, P29995, A0A0G2K7J0, O35274, Q5U302, Q2TA68, P19945, G3V796, O35147, Q9JM53, F1LS98, M0RAQ6, P06762, P06761, Q9WUD9, Q62636, P62828, A0A0G2JWM2, F1LPD6, Q04970, Q9Z1E1, Q3KR51, Q75Q39, P0C0S7, P43245, P83868, P29457,…	1726	1510	20566	1.63344	5.57231e-09	2.45468e-11	2.12077e-11
GOTERM_BP_FAT	GO:0006873~intracellular monoatomic ion homeostasis	92	5.13393	7.1091e-13	A0A0G2K1D2, G3V9D1, P09527, Q63615, Q4FZT0, P19132, P97546, A0A0G2JTT2, F1LN92, Q6IMZ3, Q5XIN6, P38652, D3ZZP2, P61023, P63086, P09216, D3ZJ86, Q01728, P48768, Q9JLZ1, P07632, A0A0G2K9Q6, P84817, F1M3W5, D3ZWW5, Q8K3M6, G3V7I3, A0A0G2KBB9, F1M9N9, P59798, B0LPN4, Q6AY58, E9PT53, G3V8S4, P62168, P17046, G3V6S2, Q5M7T6, F1LS42, Q5M9H4, A0A0G2JVH4, A0A0G2K2B5, B2GUV5, P02793, O70511, Q63633, P11507,…	1726	496	20566	2.21012	5.90525e-09	2.59014e-11	2.23781e-11
GOTERM_BP_FAT	GO:1901701~cellular response to oxygen-containing compound	209	11.6629	7.20734e-13	P31977, F1LPV2, G3V7H6, Q6QBQ4, Q9JJ19, A0A0G2K330, Q9JL55, A0A0G2JYA4, D4A2G9, P63329, Q642G4, P07632, Q99JD4, P84817, P49134, P20171, P36972, G3V7I0, P14841, F1LMA4, P47863, P29995, G3V6H9, M0R9Q1, A0A0G2K2P5, O35274, G3V6H2, Q5U302, Q2TA68, P19945, O35147, Q9JM53, F1LS98, B5DEY8, P06761, Q9WUD9, Q5RKJ9, Q6PCU0, Q62636, Q04970, F1MA36, D3ZHG3, A0A0G2K4U4, Q3KR51, D3ZZK3, P0C0S7, A1L1M0, Q5PPJ6,…	1726	1530	20566	1.62766	5.98733e-09	2.61447e-11	2.25883e-11
GOTERM_BP_FAT	GO:0007268~chemical synaptic transmission	80	4.46429	8.27695e-13	Q91Z79, O70257, Q9Z2L0, F1LPZ8, Q62768, Q63372, Q07310, A0A0G2JSR0, D4A5I9, P08082, P63045, G3V733, P61265, A0A0G2KAK7, A0A0G2K051, P63329, P09216, P51792, Q63622, F1LR60, F1M3W5, P60905, Q8K3M6, A0A0G2K1M2, P32851, O08835, G3V945, Q05683, F1LPB9, Q5U2N2, O88767, F1LN69, Q9Z254, Q792I0, F1LRK0, Q63633, Q62824, A0A0G2JZV8, F1LNC7, A0A0G2JYT1, A0A096MIT7, D3ZAD6, Q02563, D3ZFB6, P70566, Q63632, A0A…	1726	404	20566	2.35949	6.87547e-09	2.97648e-11	2.57159e-11
GOTERM_BP_FAT	GO:0098916~anterograde trans-synaptic signaling	80	4.46429	8.27695e-13	Q91Z79, O70257, Q9Z2L0, F1LPZ8, Q62768, Q63372, Q07310, A0A0G2JSR0, D4A5I9, P08082, P63045, G3V733, P61265, A0A0G2KAK7, A0A0G2K051, P63329, P09216, P51792, Q63622, F1LR60, F1M3W5, P60905, Q8K3M6, A0A0G2K1M2, P32851, O08835, G3V945, Q05683, F1LPB9, Q5U2N2, O88767, F1LN69, Q9Z254, Q792I0, F1LRK0, Q63633, Q62824, A0A0G2JZV8, F1LNC7, A0A0G2JYT1, A0A096MIT7, D3ZAD6, Q02563, D3ZFB6, P70566, Q63632, A0A…	1726	404	20566	2.35949	6.87547e-09	2.97648e-11	2.57159e-11
GOTERM_BP_FAT	GO:0007163~establishment or maintenance of cell polarity	56	3.125	8.47863e-13	P31977, Q9QZA2, A0A0G2K777, Q1RP74, P15205, Q9JJ19, A0A0G2JWA8, G3V9X2, P61589, A0A0G2JUI5, A0A0G2JY08, D3ZJ86, Q99JD4, Q32PX6, Q63622, A0A0G2K8G0, P49134, A0A0G2K1M2, A0A0G2KBB9, F1M9N9, D3ZXQ2, P55161, F1LNK0, Q792I0, Q66HR2, P63259, F1LRK0, O70511, A0A0G2JSH4, Q62824, A0A096MK30, Q5M7U6, G3V6P7, D4A8U7, Q5RKI0, Q5U302, D3ZRN3, A0A0G2K6X6, O35987, Q566R4, O35828, A0A0G2JSM8, A0A0G2K1C0, Q63768,…	1726	231	20566	2.88858	7.04332e-09	3.03586e-11	2.62289e-11
GOTERM_BP_FAT	GO:0019646~aerobic electron transport chain	34	1.89732	9.64579e-13	Q561S0, Q68FY0, Q66HF1, F1LWG4, P19234, Q7TQ16, D3ZG43, Q5M9I5, P10818, Q6P6R2, Q920L2, P62898, D3ZFQ8, P10888, A9UMV9, Q641Z9, B0BNE6, P11951, D3ZZ21, Q5XIH3, P12075, B2RYS2, Q641Y2, P11240, P20788, B2RYW3, D3ZCZ9, P21913, B2RYS8, Q68FT1	1726	97	20566	4.17654	8.01261e-09	3.43895e-11	2.97115e-11
GOTERM_BP_FAT	GO:0009165~nucleotide biosynthetic process	55	3.0692	9.72347e-13	P51583, D3ZAF6, Q5XIA5, Q4FZT0, Q6AY55, A0A0G2JW90, P39069, A0A0G2JSV3, O35567, P19804, P63086, P09330, P05370, Q64559, P38718, Q9WUS0, D3ZKG1, Q641Z9, P36972, Q6P2A5, P17764, A0A0G2JZH8, Q06647, E9PTV0, Q63707, Q8CHN6, G3V7Y3, P05065, P29419, D3ZT90, G3V6D3, P56574, A0A0A6YYM0, P31399, P19511, O35547, A0A096MKG5, Q02356, P08461, D3ZZN3, A0A0G2KAM3, A0A0G2JSG6, Q5I0G4, Q6P6R2, Q920L2, D4A133, Q6P…	1726	225	20566	2.91266	8.07717e-09	3.45183e-11	2.98228e-11
GOTERM_BP_FAT	GO:0045055~regulated exocytosis	45	2.51116	1.08561e-12	Q91Z79, O70257, Q62768, Q91ZN1, A0A0G2JYT1, A0A0G2JTR4, Q02563, Q99M64, G3V6P7, D3ZFB6, P63045, P63025, P60192, G3V733, D4ABK1, P21707, P61265, Q9JI56, A0A0G2KAK7, Q9JIR4, P61765, O35509, A0A0G2K4A0, P20651, F1LR60, P51156, Q62636, Q5RKJ9, Q66HA6, Q8K3M6, A0A0G2JV65, Q63584, F1MA36, P32851, Q08850, M0R4V3, P54921, O08835, F1LPB9, Q03114, A0A0G2K1W1, P60881, A1L1M0, Q62717, Q9JHW5	1726	161	20566	3.33039	9.01788e-09	3.83753e-11	3.31551e-11
GOTERM_BP_FAT	GO:0071417~cellular response to organonitrogen compound	121	6.75223	1.10079e-12	P31977, F1LPV2, Q8CGU4, Q9JJ19, F1LN92, P41499, P42346, P63045, A0A0G2JYA4, P62994, P00388, Q5FVM4, Q99JD4, P07632, G3V8C3, A0A0G2K8G0, P20171, P36972, B0LPN4, P62882, Q06647, F1LMA4, P39052, P29995, G3V6H9, F1LUE2, O35274, Q5U302, A0A0G2JVR0, P97849, Q2TA68, D4AE68, P19945, P20417, Q5D059, B5DEY8, P06761, A0A0G2JZI2, Q9WUD9, A0A0G2K3K2, M0R9X8, Q5RKJ9, Q62636, Q04970, P35465, A0A0G2K4U4, P11275,…	1726	739	20566	1.95097	9.14423e-09	3.8747e-11	3.34762e-11
GOTERM_BP_FAT	GO:0070507~regulation of microtubule cytoskeleton organization	46	2.56696	1.30175e-12	B2GV35, A0A0G2JSH4, F1LQZ9, A0A0G2K8P5, P13668, P18265, A0A0G2JZ52, P15205, D4A8U7, D4A507, F1M9G6, A0A0G2K6X6, P61589, P25304, A0A0G2QC21, A0A0G2K5C6, M0R7M8, A0A0G2JUI5, F1M779, Q5XIT1, Q99JD4, D3ZAG3, F1M8B7, A0A0G2K8G0, P62909, A0JN25, M0R9X8, P10824, M0R5T4, G3V949, P35465, Q6MG11, G3V9M3, P0C5W1, P21818, A0A5H1ZRV3, D3ZXQ2, A0A0G2K681, D4AE79, F1M949, F1LNK0, Q66HR2, G3V9D5, Q9Z272	1726	168	20566	3.26255	1.08135e-08	4.56273e-11	3.94206e-11
GOTERM_BP_FAT	GO:0008088~axo-dendritic transport	34	1.89732	1.33822e-12	P12839, P56536, O70511, Q2PQA9, D3ZPP2, F1LQZ9, A0A0G2JZV8, F1LUC0, A0A0G2JZ52, M0RCB1, F1M4A4, Q5BJU7, P19527, P60192, Q9QZR6, F1M5N7, O88778, P37285, A0A0G2K5C6, P07632, Q9WV63, Q63622, Q9Z2S9, A0JN25, M0R9X8, Q66HA6, B5DFK6, A0A0G2KBB9, F1M9N9, A0A0G2K4Y7, Q00981, P08592, D3ZC56, P63018	1726	98	20566	4.13392	1.11169e-08	4.67084e-11	4.03547e-11
GOTERM_BP_FAT	GO:0034329~cell junction assembly	68	3.79464	1.35043e-12	Q9QZA2, F1LPZ8, P97546, Q63372, D3ZQ57, P15205, Q07310, Q6S3A0, Q9QYP1, B2RYP0, D4A5I9, O88778, Q812E9, P61589, Q9Z1W6, F1MAA7, O35889, A0JN25, P49134, Q8K3M6, A0A0G2K1M2, F1LSD5, A0A0G2KBB9, A0A0G2K5U9, F1M9N9, Q8R490, F1LYQ8, F8WFS9, B2GUZ5, Q6T487, P63259, O70511, F1LYA6, Q64605, P97685, F1LMV9, A0A0G2K2P5, D3ZAD6, D3ZZZ9, D4A208, Q5RKI0, Q5U302, D3ZRN3, A0A0G2JT93, Q9JHL4, F1LS98, P25304, M0R…	1726	318	20566	2.54795	1.12184e-08	4.69375e-11	4.05526e-11
GOTERM_BP_FAT	GO:1901293~nucleoside phosphate biosynthetic process	55	3.0692	1.41865e-12	P51583, D3ZAF6, Q5XIA5, Q4FZT0, Q6AY55, A0A0G2JW90, P39069, A0A0G2JSV3, O35567, P19804, P63086, P09330, P05370, Q64559, P38718, Q9WUS0, D3ZKG1, Q641Z9, P36972, Q6P2A5, P17764, A0A0G2JZH8, Q06647, E9PTV0, Q63707, Q8CHN6, G3V7Y3, P05065, P29419, D3ZT90, G3V6D3, P56574, A0A0A6YYM0, P31399, P19511, O35547, A0A096MKG5, Q02356, P08461, D3ZZN3, A0A0G2KAM3, A0A0G2JSG6, Q5I0G4, Q6P6R2, Q920L2, D4A133, Q6P…	1726	227	20566	2.88699	1.17847e-08	4.91031e-11	4.24236e-11
GOTERM_BP_FAT	GO:0048878~chemical homeostasis	157	8.76116	1.6084e-12	G3V9D1, A0A0G2K2J9, P09527, Q63615, A0A0G2K459, Q6QBQ4, Q9JJ19, F1LN92, P41499, Q5XIN6, P38652, D3ZZP2, Q9JL55, P61023, A0A0G2JYA4, P63329, F1LR10, P07872, P62997, D3ZJ86, P62755, P07632, A0A0G2K9Q6, P27881, P84817, Q5BJZ3, Q8K3M6, G3V7I3, A0A0G2KBB9, F1M9N9, B0LPN4, Q6AY58, E9PT53, G3V8S4, P17046, F1M609, F1LMA4, Q5M7T6, P47863, P07483, F1LS42, Q5M9H4, A0A0G2K2B5, A0A0G2K719, O70511, F1M0Z6, P62…	1726	1060	20566	1.76483	1.33608e-08	5.54398e-11	4.78984e-11
GOTERM_BP_FAT	GO:0031334~positive regulation of protein-containing complex assembly	55	3.0692	1.71002e-12	P15205, F1LMX1, Q6P7B0, D3ZU13, P42346, B2RYP0, P63245, A0A0G2JYA4, P61589, A0A0G2K9C0, Q6AYE2, D3ZDU5, P09216, P62994, F1LML7, B1WC33, A0A0G2K8G0, A0JN25, O08719, A0A140TAC3, P46462, A0A0G2K1M2, G3V6W6, D4A5F4, O88767, P82995, P55161, Q66HR2, F1LRK0, A0A0G2K719, A0A0G2JSH4, A0A096MK30, F1LPG9, D4A8U7, G3V836, A0A0G2K9A2, Q9JIR4, Q6GMN2, Q9WUD9, A0A0G2K1C0, P62909, Q62636, M0R5T4, P97536, Q6MG11,…	1726	228	20566	2.87433	1.42047e-08	5.86989e-11	5.07141e-11
GOTERM_BP_FAT	GO:1990089~response to nerve growth factor	34	1.89732	1.84719e-12	P62919, A0A0G2K8P5, A0A0G2KA95, Q91ZN1, Q99PS2, Q5BJU7, Q06486, G3V9V3, P62630, A0A0G2K9A2, P17077, P20417, Q641Z6, P05197, P06761, P62632, D3ZWB2, Q3B8Q2, A0A0G2K8G0, P62909, Q63768, M0R9X8, Q62636, G3V7G0, A0A0G2K1M2, P21818, Q5U316, Q05683, Q5D023, O35179, P08592, F1LNE4, B2GV73, O09032	1726	99	20566	4.09216	1.53446e-08	6.31465e-11	5.45567e-11
GOTERM_BP_FAT	GO:1902414~protein localization to cell junction	38	2.12054	2.22977e-12	P56536, Q2PQA9, A0A0G2K2P5, Q9ES21, Q63372, D3ZAD6, A0A096MJ99, Q07310, D3ZRN3, P63045, P35280, P61265, O88778, P37285, P62494, A0A0G2K5C6, G3V8A5, Q6GMN2, O35889, M0R5P8, Q63622, P05714, A0A0G2K3K2, P10824, A0A0G2K1M2, A0A0H2UI35, A0A0G2K5U9, Q08850, M0R4V3, Q6Q0N0, Q03114, P60881, Q03555, Q3ZB99, P63259, Q9Z272	1726	122	20566	3.71136	1.85227e-08	7.59126e-11	6.55862e-11
GOTERM_BP_FAT	GO:0071495~cellular response to endogenous stimulus	204	11.3839	2.31152e-12	P62919, P31977, F1LPV2, G3V7H6, Q9JJ19, B0BMW0, A0A0G2JYA4, P00787, D3ZWB2, P07632, Q99JD4, P20171, P36972, P21818, B0LPN4, F1LMA4, P04256, P29995, G3V6H9, O35274, Q5XIC2, Q06486, Q5U302, Q2TA68, P19945, Q9JM53, B5DEY8, M0RB22, P06761, Q9WUD9, Q6PCU4, Q5RKJ9, Q62636, P62828, Q04970, A0A0G2K4U4, Q5U316, Q3KR51, D3ZZK3, P0C0S7, A1L1M0, Q5PPJ6, Q9Z272, P83868, P63095, P63086, Q641Z6, P61589, Q9JJ54,…	1726	1501	20566	1.61942	1.92015e-08	7.83745e-11	6.77132e-11
GOTERM_BP_FAT	GO:0007015~actin filament organization	67	3.73884	2.57999e-12	P31977, Q08163, Q05096, A0A0G2K777, A0A0G2JWR2, Q6S3A0, A0MZ67, Q63610, Q6QBQ4, B2RYP0, D4A5I9, A0A0G2K6A9, Q5RJR2, P09495, P61265, P61589, Q99PD4, A0A0G2K9C0, F1LR10, F1LML7, Q32PX6, O08719, A0A0A0MY09, P97710, A0A0G2K1M2, A0A0G2K5U9, Q07266, G3V624, Q7M0E3, G3V940, G3V982, F8WFS9, B2GV73, G3V9Y1, P39052, P62329, A0A0G2JYB1, Q6T487, Q91ZN1, Q5M7U6, O35274, G3V6P7, P70566, Q5RKI0, B0BMY7, A0A0G2K…	1726	315	20566	2.53439	2.14315e-08	8.71218e-11	7.52706e-11
GOTERM_BP_FAT	GO:0009063~amino acid catabolic process	37	2.06473	2.73999e-12	A0A0G2K5P9, B2GV15, G3V7H6, F1LP30, P13803, F1LU71, D4A5Q9, P70584, P50554, B1WC61, G3V7J0, G3V6P2, Q00972, A0A0G2JUZ5, P15650, P00507, Q5U3Z7, Q5XIT9, B0BMW2, P04182, D3ZEW7, Q68FU3, Q6P6R2, F1LRY5, A0A0G2JVM0, F7EV94, P12007, A0A0G2K2Q2, A0A0G2JV84, G3V945, Q05683, P97519, P10860, P17764, P13264, P13221, A1A5L1, A0A0G2K2S1	1726	117	20566	3.76812	2.27614e-08	9.21502e-11	7.9615e-11
GOTERM_BP_FAT	GO:0022604~regulation of cell morphogenesis	63	3.51562	2.99e-12	P31977, Q62844, D3ZPX4, Q62768, A0A0G2JZT5, A0A0G2K777, D3ZQ57, A0A0G2JTT2, P16975, Q9JJ19, A0A0G2JWA8, A0A0G2K490, P61980, Q6AYE2, A0A0G2QC21, D3ZES7, O35889, Q32PX6, B1WC33, A0A0G2K1M2, F1LSD5, Q07266, G3V624, G3V940, Q920Q0, A0A0G2JSW0, G3V9Y1, P05065, M0R7F3, A0A0G2JYB1, B2GUZ5, A0A0G2K2L8, A0A096MK30, D3Z981, Q91ZN1, Q5M7U6, F1LUE2, G3V6P7, Q5RKI0, A0A0G2K6X6, E9PT65, Q6Q7Y5, Q9JHL4, Q2TA68,…	1726	287	20566	2.61558	2.48374e-08	1.00153e-10	8.6529e-11
GOTERM_BP_FAT	GO:0006904~vesicle docking involved in exocytosis	21	1.17188	3.87963e-12	Q91Z79, Q63941, Q5EGY4, Q62824, D4A376, Q62768, P70550, Q63372, F1LMB9, P59215, F1MA36, P32851, Q08850, P63045, P35280, B5DFJ4, P61265, A0A0G2KAK7, Q9JIR4, P61765, D3ZTB4	1726	39	20566	6.41599	3.22285e-08	1.2943e-10	1.11824e-10
GOTERM_BP_FAT	GO:0006898~receptor-mediated endocytosis	48	2.67857	4.06509e-12	F1LPV2, Q08163, P31977, A0A0G2K8P3, F1LPZ8, G3V6D3, P18484, D3ZWZ9, P84092, A0A0G2JTT2, Q5BJU7, A0A140TAH1, D4A5I9, Q9QYP1, P08082, P63322, P08081, A0A0G2K151, P62994, P45479, A0A0G2K4A0, F1M779, F1LML7, B0BNK1, P49134, F1LMD9, G3V6K6, P35565, D3ZN27, G3V928, D3ZUY8, D3ZGE6, P36860, A0A0G2K1W1, P60881, F1LNE4, F1LMA4, Q99376, P62944, P39052, M0RC99, Q5PPJ9, P27615, P21575, P62744, F1LRK0, Q9WVE9	1726	186	20566	3.07494	3.37686e-08	1.35075e-10	1.16701e-10
GOTERM_BP_FAT	GO:0030833~regulation of actin filament polymerization	45	2.51116	4.26124e-12	Q91ZN1, Q3T1K5, F1LPG9, A0A0G2K677, F1LMX1, P70566, E9PT65, Q9JHL4, P42346, B0BMY7, A0A0G2K9A2, Q5RJR2, P61589, A0A0G2K9C0, D3ZDU5, P09216, P62994, Q6GMN2, F1LML7, A0A0G2K1C0, B1WC33, A0A0G2JSM7, O08719, A0A0G2K1M2, M0R5T4, F1MA36, Q07266, B0BNA5, A0A0G2JT63, B2RYF7, D3ZGE6, A0A0G2K1Y8, D4A8H8, D4A5F4, F8WFS9, B2GV73, P62329, A0A0G2JYB1, P55161, B2GUZ5, A1L108, Q7TSE9, B2GUZ9	1726	167	20566	3.21074	3.53983e-08	1.41028e-10	1.21844e-10
GOTERM_BP_FAT	GO:0008064~regulation of actin polymerization or depolymerization	48	2.67857	4.99504e-12	Q91ZN1, Q3T1K5, F1LPG9, A0A0G2K677, F1LMX1, Q5RKI0, P70566, E9PT65, Q9JHL4, P42346, B0BMY7, A0A0G2K9A2, Q5RJR2, P61589, F1LR10, A0A0G2K9C0, D3ZDU5, P09216, P62994, Q6GMN2, F1LML7, A0A0G2K1C0, B1WC33, A0A0G2JSM7, O08719, A0A0G2K1M2, M0R5T4, F1MA36, Q07266, B0BNA5, A0A0G2JT63, B2RYF7, D3ZGE6, A0A0G2K1Y8, D4A8H8, Q7M0E3, D4A5F4, F8WFS9, B2GV73, P62329, A0A0G2JYB1, P55161, B2GUZ5, A1L108, Q7TSE9, B2G…	1726	187	20566	3.0585	4.14935e-08	1.64658e-10	1.4226e-10
GOTERM_BP_FAT	GO:1901699~cellular response to nitrogen compound	130	7.25446	5.12021e-12	P31977, F1LPV2, Q8CGU4, Q9JJ19, F1LN92, P41499, P42346, P63045, A0A0G2JYA4, P62994, P00388, Q5FVM4, Q99JD4, P07632, G3V8C3, A0A0G2K8G0, P20171, P36972, B0LPN4, P62882, P36860, Q06647, F1LMA4, F1LS42, P39052, P29995, G3V6H9, F1LUE2, O35274, Q5U302, A0A0G2JVR0, P97849, Q2TA68, D4AE68, P19945, P20417, Q5D059, Q9JM53, B5DEY8, P25304, P06761, A0A0G2JZI2, Q9WUD9, A0A0G2K3K2, M0R9X8, Q5RKJ9, Q6PCU0, Q62…	1726	834	20566	1.85732	4.25338e-08	1.68117e-10	1.45248e-10
GOTERM_BP_FAT	GO:0009894~regulation of catabolic process	163	9.09598	5.82139e-12	Q9Z2L0, P31977, P09527, P62914, Q8CGU4, Q63570, P62083, A0A0G2K459, P42346, P62198, Q9JL55, A0A096MKE2, A0A0G2JYA4, B0K020, D3ZFY8, P09895, Q6AYE2, G3V8A5, B2GV24, G3V8C3, A0A0G2K8G0, B4F7A9, P49134, Q5BJZ3, F1M0U5, A0A0U1RS25, D3ZVQ0, Q5U211, P14841, Q6AY58, E9PT53, F1LRK4, Q3ZAV2, P36860, G3V6W6, Q9Z254, P82995, B2GUZ5, A0A0G2K2B3, P67779, P60517, Q09073, G3V9N7, A0A0H2UHB7, Q6DGG9, Q06486, G3V…	1726	1132	20566	1.71574	4.83579e-08	1.90387e-10	1.64489e-10
GOTERM_BP_FAT	GO:0010976~positive regulation of neuron projection development	57	3.1808	6.22426e-12	Q62844, F1LPV2, P97546, Q63372, D3ZQ57, A0A0G2JWR2, P42346, P62630, P19804, Q5RJR2, P61980, Q3KRE8, D4A2G9, Q641Z6, F1MAA3, P62632, A0A0G2JXG3, O35889, D3ZWB2, A0JN25, P49134, P21818, Q5U211, Q07266, Q7M767, D4A8H8, Q5M9H4, P85108, G3V9D5, A0A0G2K2L8, P50430, Q5M7U6, F1LUE2, Q9Z0J8, A0A0A6YYM0, Q63198, A0A0G2K6X6, Q9JHL4, Q2TA68, O35303, B0BMY7, A0A0G2K151, Q5D059, P06761, Q6GMN2, Q62952, A0A0G2K…	1726	249	20566	2.72762	5.17048e-08	2.02764e-10	1.75182e-10
GOTERM_BP_FAT	GO:0030832~regulation of actin filament length	48	2.67857	7.50219e-12	Q91ZN1, Q3T1K5, F1LPG9, A0A0G2K677, F1LMX1, Q5RKI0, P70566, E9PT65, Q9JHL4, P42346, B0BMY7, A0A0G2K9A2, Q5RJR2, P61589, F1LR10, A0A0G2K9C0, D3ZDU5, P09216, P62994, Q6GMN2, F1LML7, A0A0G2K1C0, B1WC33, A0A0G2JSM7, O08719, A0A0G2K1M2, M0R5T4, F1MA36, Q07266, B0BNA5, A0A0G2JT63, B2RYF7, D3ZGE6, A0A0G2K1Y8, D4A8H8, Q7M0E3, D4A5F4, F8WFS9, B2GV73, P62329, A0A0G2JYB1, P55161, B2GUZ5, A1L108, Q7TSE9, B2G…	1726	189	20566	3.02614	6.23209e-08	2.4344e-10	2.10325e-10
GOTERM_BP_FAT	GO:0042176~regulation of protein catabolic process	76	4.24107	8.43215e-12	P31977, Q62844, P09527, B0BNL2, P62914, Q8CGU4, Q63570, A0A0H2UHM0, G3V7L6, B2RYC9, Q4FZT9, P19139, P62198, P63245, A0A096MKE2, A0A0G2JYA4, A0A0G2K5C6, G3V8A5, D3ZAS9, B2GV24, A0A0G2K8G0, B4F7A9, P46462, D3ZVQ0, G3V6K6, Q5U211, P14841, Q5U2N2, Q6AY58, E9PT53, Q7M767, Q1HAQ0, G3V6W6, O88767, Q9Z254, P82995, P67779, P60517, F1LZC5, A0A0G2JSH4, A0A0G2K8P3, A0A096MK30, G3V9N7, A0A0G2JZV8, Q99PS2, P18…	1726	391	20566	2.31604	7.00458e-08	2.72552e-10	2.35477e-10
GOTERM_BP_FAT	GO:0070828~heterochromatin organization	23	1.28348	9.90519e-12	D3ZVK7, Q02874, P0C0S7, Q6P747, Q6I8Q6, Q64598, P0CC09	1726	49	20566	5.59295	8.22824e-08	3.18924e-10	2.75541e-10
GOTERM_BP_FAT	GO:0016042~lipid catabolic process	65	3.62723	1.26822e-11	A0A0G2K5P9, Q64428, G3V9D1, P09527, Q6IN39, F1LU71, P70584, B2RYC9, D3ZTP0, A0A0H2UI21, P18886, G3V734, O35049, P15650, A0A0G2K330, P62278, A0A0G2K8E7, O35244, B0BMW2, P07872, B2GUY8, Q64559, M0R715, P50503, P14604, P10687, Q62651, P17764, G3V745, G3V9U2, Q66H12, F1M609, P07483, Q8CHN6, A0A0G2JUB4, D3ZT90, P13803, Q5XIC0, A0A0G2K8T0, Q66HF3, G3V7V3, F1LQJ7, G3V796, P68511, A0A0G2K151, D4AB01, Q6I…	1726	311	20566	2.49036	1.05352e-07	4.06762e-10	3.51431e-10
GOTERM_BP_FAT	GO:0070050~neuron cellular homeostasis	30	1.67411	2.10293e-11	P11507, A0A0G2K9J2, P62815, P11506, G3V7L8, A0A0G2JYT1, D4A8U7, F1M9G6, P60192, A0A0G2K5C6, P48768, P25286, P51792, A0A0G2K9Q6, F1M8B7, D4A133, Q5FVI6, Q8K3M6, P63081, P47728, P62168, P08592, Q03114, P50408, Q5M7T6, F1LN69, Q6P503, Q8R2H0, A0A0G2JVH4, B2GUV5	1726	85	20566	4.20544	1.7469e-07	6.71886e-10	5.80489e-10
GOTERM_BP_FAT	GO:0010257~NADH dehydrogenase complex assembly	28	1.5625	2.46551e-11	Q561S0, F1LZC5, P0DN35, D4A565, Q5BK63, D3ZS58, Q66HF1, F1LWG4, B1WC61, F1LXA0, O08776, D3ZRH1, Q9JM53, D3ZG43, D4A3V2, D4A0T0, B0BNE6, Q5U2X7, D3ZZ21, Q5XIF3, Q9NQR8, Q641Y2, F1LPG5, B2RYW3, D3ZCZ9, B2RYS8, D3ZE15	1726	75	20566	4.44842	2.0481e-07	7.81716e-10	6.75379e-10
GOTERM_BP_FAT	GO:0032981~mitochondrial respiratory chain complex I assembly	28	1.5625	2.46551e-11	Q561S0, F1LZC5, P0DN35, D4A565, Q5BK63, D3ZS58, Q66HF1, F1LWG4, B1WC61, F1LXA0, O08776, D3ZRH1, Q9JM53, D3ZG43, D4A3V2, D4A0T0, B0BNE6, Q5U2X7, D3ZZ21, Q5XIF3, Q9NQR8, Q641Y2, F1LPG5, B2RYW3, D3ZCZ9, B2RYS8, D3ZE15	1726	75	20566	4.44842	2.0481e-07	7.81716e-10	6.75379e-10
GOTERM_BP_FAT	GO:0007032~endosome organization	25	1.39509	3.53988e-11	O70257, D3ZH14, F1M8B7, A1L1J8, Q63635, B0BNK1, D3ZN27, A0A096MJ99, Q5U211, Q99M64, O08623, B2RYF7, G3V624, Q6P791, A0A0G2JVB6, B5DFJ4, F1M938, D4A7I6, P62494, D3ZTB4, M0RC99, Q9JI51, O54924, P21575	1726	61	20566	4.88337	2.94058e-07	1.11809e-09	9.65996e-10
GOTERM_BP_FAT	GO:0006839~mitochondrial transport	50	2.79018	3.85736e-11	Q9Z2L0, G3V8F5, A0A0G2K5L2, F1LRV4, A0A0G2K777, A0A0G2K459, F1LN92, Q5XIN6, G3V8A5, F1M953, F1LML7, P27881, P38718, Q03344, Q9QYU4, P13233, P16036, G3V9U2, P24329, P82995, A0A0G2JXH2, Q9JKW1, Q9JHY2, F1LZC5, A0A0G2JSH4, Q09073, P97521, Q6AXV4, P18265, P32089, Q505J6, Q2TA68, A0A0G2K0T5, Q5U1Z9, O35147, Q9JM53, Q5EB62, Q63965, Q75Q41, Q5U2X7, P11275, M0RDI5, G3V846, Q75Q39, G3V640, F1LX07, Q8CFD0,…	1726	211	20566	2.82356	3.20431e-07	1.21375e-09	1.04865e-09
GOTERM_BP_FAT	GO:0016188~synaptic vesicle maturation	18	1.00446	3.9594e-11	P25286, P51792, A0A0G2K9J2, D4A133, P62815, Q5FVI6, Q62768, G3V7L8, P63081, A0A0G2JTT2, P60192, P50408, A0A0G2KAK7, Q5M7T6, P61765, Q6P503, Q8R2H0, B2GUV5	1726	31	20566	6.91863	3.28907e-07	1.24116e-09	1.07233e-09
GOTERM_BP_FAT	GO:0016236~macroautophagy	50	2.79018	4.61532e-11	P0DP31, P09527, Q9QZA2, Q63615, B2RYC9, O08623, P42346, Q6NYB7, O88377, P00388, D3ZAS9, B2GV24, P46462, Q66HA6, Q0VGK0, P17046, P68101, D4ABX9, Q5XI21, P11507, P60517, F1LYA6, P10536, Q62625, M0R544, F1LSE5, Q5RK08, O35987, A0A0G2K3V4, P60192, F1M938, Q9JI56, A1L134, P58200, P06762, Q9JI51, P05712, F1M8B7, Q91ZQ0, Q5M7A4, Q5XIH7, G3V728, A0A0G2K4Y7, Q66H79, D4AE79, A0A0G2JVB6, Q6XVN8, P60522, P24…	1726	212	20566	2.81024	3.83394e-07	1.44133e-09	1.24527e-09
GOTERM_BP_FAT	GO:1902904~negative regulation of supramolecular fiber organization	47	2.62277	4.93757e-11	B0BN18, F1LMV9, Q91ZN1, Q3T1K5, A0A0G2K2P5, P13668, A0A0G2K677, P15205, P70566, D4A507, F1M9G6, G3V836, E9PT65, B0BMY7, Q5RJR2, A0A0G2K151, P48303, F1LR10, A0A0G2QC21, A0A0G2K5C6, D3ZDU5, A0A0G2JUI5, F1LML7, Q99JD4, A0A0G2JSM7, A0A0G2K8G0, Q63228, G3V949, G3V9M3, F1MA36, P21818, Q07266, D3ZXQ2, D4A6H8, A0A0G2K1Y8, G3V940, F8WFS9, P62329, A0A0G2JYB1, B2GUZ5, F1LNK0, Q66HR2, P63018, B2GUZ9	1726	192	20566	2.91679	4.10164e-07	1.5362e-09	1.32723e-09
GOTERM_BP_FAT	GO:0150052~regulation of postsynapse assembly	25	1.39509	5.31833e-11	Q63633, G3V8J5, O35274, D3ZAD6, P15205, Q9QYP1, Q6Q7Y5, Q58DZ9, G3V997, P20417, A0A0G2K2C7, G3V8A5, F1LQN3, O35889, Q32PX6, M0R5T4, D3ZNQ6, O08678, A0A0G2JT63, Q62950, A0A1W2Q6Q2, Q920Q0, F1M5M9, Q9R0C9, P47942	1726	62	20566	4.8046	4.41794e-07	1.64848e-09	1.42424e-09
GOTERM_BP_FAT	GO:0023061~signal release	54	3.01339	5.57828e-11	Q91Z79, O70257, Q62768, Q63372, Q07310, P08082, P63045, O35049, F1M3J4, Q6NYB7, G3V733, P61265, A0A0G2KAK7, P09216, A0A0G2K4A0, F1LR60, P56720, Q8K3M6, P32851, O08835, F1LPB9, O88767, Q792I0, F1LRK0, M0R9Q1, A0A0G2JYT1, A0A096MIT7, D3ZAD6, Q02563, D3ZFB6, P60192, P21707, Q9JI56, Q9JIR4, P61765, O35509, P45479, P09951, Q62636, A0A0G2JV65, P35465, F1MA36, Q08850, A0A0G2K4Y7, M0R4V3, P54921, A0A0G2K…	1726	241	20566	2.66984	4.63388e-07	1.72263e-09	1.4883e-09
GOTERM_BP_FAT	GO:1901879~regulation of protein depolymerization	33	1.84152	5.85242e-11	Q3T1K5, F1LPG9, A0A0G2K677, P15205, Q5RKI0, P70566, F1M9G6, E9PT65, B0BMY7, A0A0G2K9A2, Q5RJR2, F1LR10, A0A0G2K5C6, A0A0G2JUI5, Q99JD4, A0A0G2JSM7, A0A0G2K8G0, G3V949, G3V9M3, P0C5W1, F1MA36, P21818, D3ZXQ2, A0A0G2K1Y8, Q7M0E3, D4A5F4, F8WFS9, A0A0G2JYB1, B2GUZ5, F1LNK0, A0A0G2K2B5, G3V8F8	1726	105	20566	3.74484	4.8616e-07	1.80059e-09	1.55566e-09
GOTERM_BP_FAT	GO:0009725~response to hormone	173	9.65402	6.39501e-11	G3V9D1, F1LPV2, Q08163, Q64428, G3V7H6, P16975, P11167, P41499, P42346, P63045, G3V8R1, A0A0G2JYA4, P63164, P00787, D3ZEW7, P02688, F1M953, P62994, P00388, Q5FVM4, Q99JD4, P62755, P04762, D3ZFQ8, P04642, A0A0G2K8G0, P56522, P49134, F7EV94, P20171, P36972, P31044, Q9QYU4, Q05683, F1LMA4, P47863, P07483, P05065, P82995, F1LNK0, P67779, G3V9D5, P49088, P50430, G3V6H9, A0A0G2K7J0, O35274, P05708, Q5U…	1726	1260	20566	1.636	5.31233e-07	1.96027e-09	1.69362e-09
GOTERM_BP_FAT	GO:0099111~microtubule-based transport	52	2.90179	6.68298e-11	D4AEL8, D3ZPP2, F1LUC0, A0A0G2K777, P15205, Q5BJU7, M0RCB1, Q9JJ19, D4A507, P19527, Q6NYB7, Q9QZR6, F1M5N7, P37285, O88778, Q642G4, A0A0G2K5C6, P07632, Q63622, A0JN25, Q66HA6, A0A0H2UHV9, B5DFK6, F8WG91, A0A0G2KBB9, F1M9N9, D3ZXQ2, Q00981, P47863, P63018, P12839, P56536, O70511, A0A0G2K1F3, Q2PQA9, F1LQZ9, A0A0G2JZV8, A0A0G2JZ52, F1M4A4, G3V9V3, P60192, G3V792, A0A0G2K0X1, Q9WV63, A0A0G2JSM8, Q9Z…	1726	228	20566	2.71755	5.55156e-07	2.04101e-09	1.76337e-09
GOTERM_BP_FAT	GO:0031647~regulation of protein stability	68	3.79464	7.1306e-11	B0BNL2, P62914, Q63692, Q3MHS9, P28480, Q5XIA1, P62083, D3ZV75, Q5XIM9, P19139, P42346, P61023, P63086, M0RAK2, A0A0G2JVC8, A0A0G2K7G7, P09895, Q6AYE2, D3ZDU5, G3V8A5, D3ZAS9, F1LML7, P62832, P56720, A0A0G2KBB9, F1M9N9, E9PT53, P17046, O88767, Q9Z254, Q5M9H4, P82995, P55161, P67779, A0A0G2K2B5, P63018, P24368, O70511, Q6DGG9, D4ACB8, D3ZZZ9, G3V836, D4AE68, P18418, D4AC23, Q7TPB1, P61765, A0A0G2K…	1726	346	20566	2.34176	5.92339e-07	2.16974e-09	1.87459e-09
GOTERM_BP_FAT	GO:0051962~positive regulation of nervous system development	75	4.18527	8.74396e-11	D3ZPX4, F1LPZ8, P97546, Q63372, D3ZQ57, P15205, F1LMX1, A0A0G2JTT2, Q63016, A0MZ67, P42346, A0A0G2JWA8, G3V8R2, A0A0G2K6A9, P19527, Q58DZ9, A0A0G2K490, Q03348, P63088, P0CC10, Q6AYE2, D3ZES7, P08644, O35889, G3V8C3, B2GV24, A0JN25, P49134, G3V6K6, Q07266, Q6Q0N0, Q7M767, D4A8H8, F1LRK0, A0A0G2K2L8, P50398, A0A0G2JSH4, G3V6H9, F1LQZ9, D3Z981, A0A0G2JZV8, A0A0G2KA95, Q5M7U6, F1LUE2, P50878, A0A0G2J…	1726	402	20566	2.22302	7.26361e-07	2.65095e-09	2.29034e-09
GOTERM_BP_FAT	GO:0016079~synaptic vesicle exocytosis	28	1.5625	9.82834e-11	Q91Z79, O70257, Q62768, A0A0G2JYT1, Q02563, D3ZFB6, P63045, P60192, P21707, P61265, Q9JI56, A0A0G2KAK7, Q9JIR4, P61765, F1LR60, Q62636, Q8K3M6, F1MA36, P32851, Q08850, M0R4V3, P54921, O08835, F1LPB9, P60881, A1L1M0, Q62717, Q9JHW5	1726	79	20566	4.22318	8.1644e-07	2.96887e-09	2.56502e-09
GOTERM_BP_FAT	GO:0007264~small GTPase-mediated signal transduction	56	3.125	1.00417e-10	P51146, D3ZK56, Q5BJU0, A0A0G2K777, Q5BJU7, A0MZ67, B2RYP0, P63322, D3ZZP2, G3V8R1, Q6NYB7, P68255, P61589, A0A0G2QC21, P08644, P62994, Q32PX6, B1WC33, P20171, F8WG91, Q99P75, D4A8H8, Q8R490, P36860, P0C643, F1LYQ8, P55161, Q9WVE9, P50398, F1LYA6, P50399, Q6Q7Y5, Q9JHL4, Q9WVB1, Q63083, D4ABI7, P06762, Q5XI73, Q9JI92, A0A0G2K5E4, A0A0G2JSM8, P05712, P05714, Q62636, D4A376, Q04970, M0R5T4, P35465,…	1726	259	20566	2.57631	8.34167e-07	3.02235e-09	2.61122e-09
GOTERM_BP_FAT	GO:2000300~regulation of synaptic vesicle exocytosis	26	1.45089	1.14349e-10	F1M8A4, A0A0G2K2L8, P11507, P0DP31, B0BNK1, Q62636, A0A0G2JZV8, P62168, O35303, P60192, P21707, B5DFJ4, Q9JI56, Q9JIR4, F1LS98, F1LS42, P63319, O35509, M0RC99, D3ZDU5, Q9WU70, F1M4R7, P09951, Q9Z272	1726	69	20566	4.48987	9.49901e-07	3.42925e-09	2.96277e-09
GOTERM_BP_FAT	GO:0050801~monoatomic ion homeostasis	96	5.35714	1.25086e-10	A0A0G2K1D2, G3V9D1, P09527, Q63615, Q4FZT0, P19132, P97546, A0A0G2JTT2, D3ZMJ7, F1LN92, Q6IMZ3, Q5XIN6, P38652, D3ZZP2, P61023, P63086, P09216, D3ZJ86, Q01728, P48768, Q9JLZ1, P07632, A0A0G2K9Q6, P84817, F1M3W5, D3ZWW5, Q8K3M6, G3V7I3, A0A0G2KBB9, F1M9N9, P59798, B0LPN4, Q6AY58, E9PT53, G3V8S4, P62168, P17046, G3V6S2, Q5M7T6, F1LS42, Q5M9H4, A0A0G2JVH4, A0A0G2K2B5, Q66HR0, B2GUV5, P02793, O70511,…	1726	577	20566	1.98246	1.03909e-06	3.73773e-09	3.22928e-09
GOTERM_BP_FAT	GO:0006090~pyruvate metabolic process	37	2.06473	1.29544e-10	A0A0G2JTL5, P47860, E9PTN6, P16617, P15429, A0A0G2KBC7, P05708, P11980, A0A0G2JW90, Q6P6V0, P42123, Q6AYQ8, F1LQJ7, D3ZGY4, P08461, D3ZQD3, A0A0G2KAM3, M0RAQ6, Q5XI78, A0A0G2JVG3, Q6P6R2, P04642, P27881, P30835, P38718, A0A0G2K502, A0A0G2K3Q6, P13697, A0A0G2JZH8, G3V784, P05065, P07323, Q4KLP0, P25113, M0R5J4	1726	132	20566	3.33993	1.07612e-06	3.85707e-09	3.3324e-09
GOTERM_BP_FAT	GO:0051960~regulation of nervous system development	100	5.58036	1.52563e-10	D3ZQ57, F1LMX1, A0MZ67, G3V8R2, P42346, A0A0G2K6A9, Q58DZ9, D3ZEW7, P0CC10, P63329, Q6AYE2, P02688, O35889, B2GV24, G3V8C3, A0A0G2JY22, P49134, Q6Q0N0, F1LNK0, F1LRK0, Q9JHU0, P50398, G3V6H9, D3Z981, F1LUE2, Q5U302, A0A0G2JVR0, Q9JHL4, Q2TA68, O35303, P68511, A0A0G2K151, Q5D059, F1LS98, P25304, F1LQN3, M0RB22, B1H2A6, Q568Z6, F1LMW7, A0A0G2JWM2, Q04970, P35465, A0A5H1ZRV3, F1M8K0, A0A0G2JT62, D3Z…	1726	613	20566	1.94379	1.26734e-06	4.5262e-09	3.91051e-09
GOTERM_BP_FAT	GO:1903532~positive regulation of secretion by cell	75	4.18527	1.57795e-10	P09606, G3V9D1, P09527, Q9QZA2, Q62768, F1LUC0, P63095, A0A140TAH1, P10111, P41499, O35049, G3V8R1, P61265, A0A0G2QC21, G3V8A5, P09216, A0A0G2JUI5, A0A0G2JY08, P09456, Q99JD4, B0BNK1, P38718, G3V6K6, P10687, Q63584, Q99P75, P32851, D3ZT07, P62168, P62762, F1LMA4, F1LS42, G3V9Y1, M0RC99, Q9WU70, P47942, Q9WVE9, Q6DGG0, A0A0G2K2L8, Q2PQA9, A0A0G2KBC7, P50554, G3V6P7, O35547, D4AE68, O35303, F1LQJ7,…	1726	407	20566	2.19571	1.31081e-06	4.66479e-09	4.03024e-09
GOTERM_BP_FAT	GO:0006418~tRNA aminoacylation for protein translation	21	1.17188	1.77788e-10	F1LPV0, P50475, G3V9K0, D3Z941, A0A0G2K9V6, Q6P7B0, Q505J8, Q04462, P15178, F1LT49, A0A0H2UHG0, Q5XIM7, A0A0G2JZG7, A0A0G2K261, Q5XI17, Q5PPJ6, Q66H61, F1LS86, P40329, Q5I0G4, A0A0G2JZI2	1726	46	20566	5.43964	1.47689e-06	5.2372e-09	4.52478e-09
GOTERM_BP_FAT	GO:0006979~response to oxidative stress	88	4.91071	1.80651e-10	P07943, Q62844, P53042, P10111, F1LXA0, P41499, O35049, P19804, P63086, P05370, O35244, Q642G4, D4A3V2, P62997, Q01728, P04762, P07632, P04642, P97710, P11730, G3V6K6, A0A0G2JSS8, G3V7I0, P31044, P59798, Q10739, P14841, P13596, Q6AY23, P41562, F1LPG5, F1LMA4, P68101, O88767, Q9Z0V5, F1SW39, P23711, P63018, P12839, Q6DGG0, P11507, A0A0G2JSH4, Q9R1T1, A0A0G2K953, Q9Z0J5, Q66HF3, P16884, B0BNB9, P00…	1726	514	20566	2.03999	1.50067e-06	5.30272e-09	4.58139e-09
GOTERM_BP_FAT	GO:0055080~monoatomic cation homeostasis	94	5.24554	1.99959e-10	A0A0G2K1D2, G3V9D1, P09527, Q63615, Q4FZT0, P19132, P97546, A0A0G2JTT2, F1LN92, Q6IMZ3, Q5XIN6, P38652, D3ZZP2, P61023, P63086, P09216, D3ZJ86, Q01728, P48768, Q9JLZ1, P07632, A0A0G2K9Q6, P84817, F1M3W5, D3ZWW5, Q8K3M6, G3V7I3, A0A0G2KBB9, F1M9N9, P59798, B0LPN4, Q6AY58, E9PT53, G3V8S4, P62168, P17046, G3V6S2, Q5M7T6, F1LS42, Q5M9H4, A0A0G2JVH4, A0A0G2K2B5, Q66HR0, B2GUV5, P02793, O70511, Q63633,…	1726	565	20566	1.98239	1.66106e-06	5.8488e-09	5.05319e-09
GOTERM_BP_FAT	GO:0032273~positive regulation of protein polymerization	31	1.72991	2.04548e-10	F1LPG9, P15205, F1LMX1, D4A8U7, P42346, A0A0G2K9A2, P61589, A0A0G2K9C0, D3ZDU5, P09216, P62994, Q6GMN2, A0A0G2K1C0, B1WC33, A0A0G2K8G0, P62909, A0JN25, O08719, A0A0G2K1M2, M0R5T4, P35465, A0A5H1ZRV3, D3ZGE6, A0A0G2K681, F1M949, D4A5F4, P82995, P55161, Q66HR2, Q9Z272	1726	98	20566	3.76916	1.69918e-06	5.96204e-09	5.15103e-09
GOTERM_BP_FAT	GO:0044283~small molecule biosynthetic process	87	4.85491	2.32121e-10	P07943, A0A0G2JTL5, P09606, Q6P7R8, P04636, A0A0G2K931, P16617, Q5BK63, B2RYC9, G3V6R7, D4ADS4, P39069, A0A0G2JSV3, P00507, Q920R3, P09330, A0A0G2JVC8, P05370, M0RDU8, B0BMW2, Q9Z122, A0A0G2JVG3, Q7TPK0, Q64559, Q5PPL3, P56522, P56720, A0A0H2UHN2, Q5XIF5, P51635, P36972, Q64232, A0A0G2K3Q6, A0A0G2JV84, Q6AY23, Q05683, P12785, P97519, B2GUZ3, P35571, Q63151, O88767, P05065, A0A0G2JUB4, Q9Z2Z8, P07…	1726	508	20566	2.04063	1.92823e-06	6.74207e-09	5.82494e-09
GOTERM_BP_FAT	GO:0031503~protein-containing complex localization	50	2.79018	2.57466e-10	P31977, P09527, D4AEL8, Q9ES21, Q63372, Q07310, D4A5I9, P63045, Q9QZR6, P61265, G3V8A5, A0A0G2K4A0, Q63622, B0BNK1, A0A0G2K1M2, B5DFK6, F8WG91, Q6Q0N0, G3V7U4, P62845, M0RC99, P56536, Q63633, Q2PQA9, Q62825, A0A096MJ99, A0A0G2JZ52, P84092, P60192, P35280, P62494, D3ZD23, A0A0G2K0X1, M0R5P8, Q5XI81, P05714, P62828, P10824, Q80U96, Q08850, P11275, M0R4V3, A0A0G2K0Y9, A0A0G2K1W1, P60881, Q03555, P62…	1726	222	20566	2.68365	2.13876e-06	7.45215e-09	6.43843e-09
GOTERM_BP_FAT	GO:0046928~regulation of neurotransmitter secretion	35	1.95312	2.83199e-10	F1M8A4, A0A0G2K2L8, P11507, P0DP31, A0A0G2K8P3, Q62768, A0A0G2JZV8, A0A0G2K777, O35303, P60192, G3V733, P21707, P61265, Q9JI56, A0A0G2KAK7, Q9JIR4, P61765, F1LS98, O35509, D3ZDU5, F1M4R7, P09951, B0BNK1, Q62636, P32851, P11275, P62168, B5DFJ4, F1LS42, P63319, M0RC99, Q9WU70, Q9Z272	1726	123	20566	3.39056	2.35253e-06	8.16851e-09	7.05735e-09
GOTERM_BP_FAT	GO:0072659~protein localization to plasma membrane	52	2.90179	2.91418e-10	P31977, P09527, A0A0G2JWR2, Q9JJ19, A0A0G2JWA8, P63045, A0A0G2K490, Q641Z6, P46101, G3V8A5, O35889, Q99JD4, F1MAN8, Q63941, P51156, F1LMD9, A0A0G2K1M2, A0A0G2KBB9, F1M9N9, B5DFC3, F1LPG3, Q920Q0, A0A0G2JSW0, A0A0G2JTH6, O70511, A0A0G2K2L8, P97685, A0A0G2K677, A0A096MJ99, E9PT65, P63025, P35280, P62494, P61765, A0A0H2UHF6, P26453, Q9Z2S9, P54287, Q5RKJ9, Q62636, D4A376, P70550, M0R5T4, A0A0G2K4Y7,…	1726	237	20566	2.61435	2.4208e-06	8.37649e-09	7.23704e-09
GOTERM_BP_FAT	GO:0035418~protein localization to synapse	29	1.6183	2.9946e-10	P56536, Q2PQA9, Q9ES21, Q63372, D3ZAD6, A0A096MJ99, Q07310, P63045, P35280, P61265, O88778, P37285, P62494, A0A0G2K5C6, G3V8A5, Q6GMN2, M0R5P8, Q63622, P05714, P10824, A0A0G2K1M2, A0A0H2UI35, Q08850, M0R4V3, Q6Q0N0, Q03114, P60881, Q03555, Q9Z272	1726	88	20566	3.92667	2.48761e-06	8.57798e-09	7.41112e-09
GOTERM_BP_FAT	GO:0009083~branched-chain amino acid catabolic process	15	0.837054	3.21005e-10	B2GV15, F1LP30, F1LU71, F7EV94, P70584, P12007, B1WC61, G3V7J0, P97519, P17764, Q00972, P15650, Q5XIT9, B0BMW2, Q6P6R2	1726	23	20566	7.77092	2.66659e-06	9.16354e-09	7.91703e-09
GOTERM_BP_FAT	GO:0007030~Golgi organization	36	2.00893	3.43056e-10	P10536, A0A0G2JT78, Q6QI88, A0A096MJ99, Q99M64, Q06486, G3V6N2, O35987, Q6NYB7, P35280, F1M938, P58200, G3V6Z7, Q5I0E7, A0A0G2JXC1, A0A0G2QC21, O35828, Q0ZHH6, A0A0G2JUI5, Q9JI51, A0A0G2JY08, F1M779, Q99JD4, A0A0G2JSM8, P05712, Q91ZQ0, F1LMD9, A0A0G2JU66, A0A0G2JV65, Q63584, F1LQ09, P41542, Q4KM74, Q9JHW5, Q7TP91	1726	130	20566	3.29965	2.84977e-06	9.75949e-09	8.43191e-09
GOTERM_BP_FAT	GO:0006900~vesicle budding from membrane	25	1.39509	3.5332e-10	P84092, A0A0G2JTT2, P08082, D3ZW15, Q6NYB7, Q5I0E7, A0A0G2JY08, Q9Z269, Q3MID3, A0A0G2JVM2, B5DFK6, Q63584, Q5U211, Q9QYW3, B5DFC3, B5DEG8, P84082, G3V7W1, G3V6W2, P39052, Q7TP91, Q9Z270, P21575, F1LRK0, Q5XFW8	1726	67	20566	4.44605	2.93502e-06	1.00172e-08	8.65452e-09
GOTERM_BP_FAT	GO:0050821~protein stabilization	50	2.79018	3.57461e-10	B0BNL2, P62914, Q63692, Q3MHS9, P28480, Q5XIA1, P62083, D3ZV75, Q5XIM9, P19139, P61023, P09895, D3ZDU5, F1LML7, P62832, A0A0G2KBB9, F1M9N9, E9PT53, P17046, O88767, Q5M9H4, P82995, P55161, P67779, P24368, O70511, Q6DGG9, D4ACB8, D3ZZZ9, G3V836, D4AE68, P18418, D4AC23, Q7TPB1, P61765, A0A0G2K2C7, F1LQN3, Q68FQ0, A0A0G2K5E4, Q9Z2S9, P34058, Q5XIH7, Q9Z1E1, G3V8Y8, A0A0G2JVB6, D3ZZK3, P07340, Q6P502,…	1726	224	20566	2.65969	2.96942e-06	1.01001e-08	8.72617e-09
GOTERM_BP_FAT	GO:0036503~ERAD pathway	30	1.67411	4.39891e-10	G3V9D3, B1WBY7, A0A0G2K953, Q5HZY0, A0A0G2JTX9, A0A0G2K437, P18418, Q5U2X6, A1L134, P06761, A0A0G2JTA0, Q5FVC4, Q5RKH6, B2RZD1, Q9JLA3, P46462, A0A0A0MY09, Q9ES53, P35565, A0A0G2JU66, B2RYD7, E9PT53, Q498R3, B5DEH2, B2RYW3, G3V6W6, Q7TP51, D3ZF97, D4A9Y0, Q568Y3	1726	95	20566	3.76276	3.65417e-06	1.2387e-08	1.0702e-08
GOTERM_BP_FAT	GO:1903421~regulation of synaptic vesicle recycling	21	1.17188	4.50342e-10	P0DP31, A0A0G2K3K2, Q9R066, A0A0G2K2M2, A0A096MJ99, P84092, A0A0G2JTT2, D3ZRN3, O08835, P63045, O35303, D4A8H8, P61265, O88767, B2GV73, P63259, P20651, P21575, F1LRK0	1726	48	20566	5.21299	3.74098e-06	1.26385e-08	1.09193e-08
GOTERM_BP_FAT	GO:0090407~organophosphate biosynthetic process	84	4.6875	4.67502e-10	P51583, D3ZAF6, Q5XIA5, Q4FZT0, Q99M64, P70500, Q6AY55, Q6QBQ4, A0A0G2JW90, Q3MHT2, P39069, A0A0G2JSV3, O35567, P19804, P63086, P09330, A0A0G2K0V3, P05370, Q6AYM8, D3ZQB6, Q6AYE2, O88377, Q7TPK0, Q64559, P38718, Q9WUS0, D3ZKG1, A0A0H2UHN2, Q641Z9, P51635, P36972, G3V826, Q6P2A5, P17764, D4AD37, A0A0G2JZH8, Q06647, Q1HAQ0, E9PTV0, G3V8W2, Q63707, Q8CHN6, G3V7Y3, P05065, P29419, D4A5W8, D3ZT90, G3V…	1726	490	20566	2.04264	3.88353e-06	1.30759e-08	1.12972e-08
GOTERM_BP_FAT	GO:0010467~gene expression	342	19.0848	4.89301e-10	F1LPV0, P62919, P62914, P81795, M0RCB1, P52555, P10111, D3ZLL8, F7F2F3, B0BN81, A0A0G2K330, B0K020, B0BMW2, P40329, P83732, Q6P3V8, F1M953, Q91V33, A0A0G2JTG7, P07632, B2GV24, B0BNG0, D3ZI68, D4A833, A0A140TAC5, Q5U2R7, D3ZFA8, D3ZPE6, Q3ZAV2, P68101, D4ABX9, F1M168, P82995, P25977, A0A0G2K2B3, D4ACJ1, P04256, Q1JU68, D3ZQX3, M0R9Q1, G3V6H2, A0A0G2K4T7, D3ZZ95, F1LPC6, Q63396, A0A0G2JVZ6, Q5RKI1,…	1726	2996	20566	1.36017	4.06461e-06	1.36397e-08	1.17843e-08
GOTERM_BP_FAT	GO:0050769~positive regulation of neurogenesis	65	3.62723	4.98075e-10	D3ZPX4, P97546, D3ZQ57, P15205, F1LMX1, A0A0G2JTT2, Q63016, A0MZ67, P42346, A0A0G2JWA8, G3V8R2, A0A0G2K6A9, P19527, A0A0G2K490, Q03348, P63088, Q6AYE2, D3ZES7, P08644, O35889, G3V8C3, B2GV24, A0JN25, P49134, G3V6K6, Q07266, D4A8H8, F1LRK0, A0A0G2K2L8, P50398, A0A0G2JSH4, G3V6H9, F1LQZ9, D3Z981, A0A0G2JZV8, A0A0G2KA95, Q5M7U6, F1LUE2, P50878, A0A0G2JVR0, A0A0G2JT93, Q9JHL4, Q2TA68, D3ZWP6, G3V997,…	1726	338	20566	2.29143	4.1375e-06	1.38378e-08	1.19555e-08
GOTERM_BP_FAT	GO:0007267~cell-cell signaling	112	6.25	5.02402e-10	O70257, Q9Z2L0, Q62768, P63045, F1M3J4, P61265, A0A0G2K051, D3ZEW7, P63329, A2VD09, Q63622, P60905, Q8K3M6, A0A0G2KBB9, F1M9N9, G3V945, Q05683, O08835, B0LPN4, F1LYQ8, F1LS42, Q9Z254, F1LRK0, O70511, F1M0Z6, M0R9Q1, A0A096MIT7, Q02563, P97603, D3ZFB6, P70566, D4AE68, P60192, Q9JI56, Q6P7C7, P55053, P25304, M0RB22, Q62636, P35465, F1MA36, A0A0G2K4U4, D3ZAA9, M0R4V3, P54921, G3V6Q6, F1M8K0, P15087,…	1726	731	20566	1.82562	4.17345e-06	1.39115e-08	1.20191e-08
GOTERM_BP_FAT	GO:0010038~response to metal ion	92	5.13393	5.12562e-10	P0DP31, G3V9D1, G3V7H6, P53042, Q63372, A0A0G2K2V6, P16975, O35049, P61980, P63086, A0A0G2JYA4, D4A2G9, P05370, D3ZEW7, Q9JJ54, P63329, P02688, P04762, P07632, G3V8C3, Q63622, A0JN25, Q62658, A0A0A0MY09, G3V6K6, A0A0H2UI35, A0A0G2KBB9, F1M9N9, P31044, P13596, O08835, B0LPN4, G3V8S4, G3V6S2, P0C643, P68101, O88767, P63259, A0A0G2K2B5, P63018, P04256, P02793, O70511, A0A0G2JSH2, P50398, P00173, A0A…	1726	558	20566	1.96455	4.25785e-06	1.40989e-08	1.2181e-08
GOTERM_BP_FAT	GO:0030900~forebrain development	92	5.13393	5.12562e-10	F1LPV0, Q62844, F1LPV2, D3ZPX4, Q7TQ16, P19139, P11167, P39069, P19527, O35567, P61980, F1M5N7, Q3KRE8, P61589, D3ZES7, P08644, O35889, P62997, Q01728, P48768, F1M3W5, B4F7A9, F1M7W0, F1LMD9, G3V6K6, A0A0G2K1M2, P10687, G3V9M3, P31044, Q6P2A5, P13596, P13233, G3V624, A0A1W2Q6Q2, Q5MPA9, G3V9Y1, Q5M9H4, P85108, P63018, P47942, P12839, P04775, A0A0G2K2L8, A0A0G2JSH4, Q2PQA9, Q64605, D3Z981, O35274,…	1726	558	20566	1.96455	4.25785e-06	1.40989e-08	1.2181e-08
GOTERM_BP_FAT	GO:0044255~cellular lipid metabolic process	142	7.92411	5.66043e-10	G3V9D3, A0A0G2K5P9, G3V9D1, Q64428, Q8CGU4, F1LU71, Q9ES21, A0A0H2UI21, Q6QBQ4, P18886, P41499, D4ADS4, P15650, A0A0G2K330, Q9JL55, A0A0G2K8E7, A0A0G2K0V3, A0A0G2JVC8, M0RDU8, B0BMW2, O35244, Q6AYM8, Q6AYE2, Q9Z122, P00388, P07872, B2GUY8, P04762, M0R715, Q64559, Q5XIF5, P14604, Q62651, P12785, G3V9U2, D4AD37, F1M609, D3ZJA9, P07483, Q8CHN6, A0A0G2JUB4, D4A5W8, A0A0G2K7J0, Q6AY30, D3ZUX7, B1WC61,…	1726	1004	20566	1.68525	4.70211e-06	1.55185e-08	1.34076e-08
GOTERM_BP_FAT	GO:0006812~monoatomic cation transport	124	6.91964	5.88275e-10	Q9Z2L0, G3V9D1, D3ZAF6, Q9JJ19, F1LN92, Q5XIN6, P61023, D3ZEW7, P63329, F1M953, P62632, D3ZJ86, A0A0G2K1I7, A0A0G2K9Q6, Q62658, Q5BJZ3, G3V7I3, P11730, Q5U211, B0LPN4, G3V8S4, Q06647, Q5M7T6, F1LS42, G3V7Y3, P39052, P29419, Q5M9H4, A0A0G2JXH2, A0A0G2K2B5, P29995, P62815, Q09073, O70595, A0A0H2UHB7, F1LUE2, A0A0G2JVZ6, P31399, Q2TA68, A0A0G2K0T5, O35303, Q91XV6, F1M779, P25286, Q63965, Q6PCU0, P11…	1726	840	20566	1.75894	4.88679e-06	1.6075e-08	1.38883e-08
GOTERM_BP_FAT	GO:0043039~tRNA aminoacylation	21	1.17188	7.0107e-10	F1LPV0, P50475, G3V9K0, D3Z941, A0A0G2K9V6, Q6P7B0, Q505J8, Q04462, P15178, F1LT49, A0A0H2UHG0, Q5XIM7, A0A0G2JZG7, A0A0G2K261, Q5XI17, Q5PPJ6, Q66H61, F1LS86, P40329, Q5I0G4, A0A0G2JZI2	1726	49	20566	5.1066	5.82377e-06	1.90944e-08	1.6497e-08
GOTERM_BP_FAT	GO:0033108~mitochondrial respiratory chain complex assembly	34	1.89732	7.56238e-10	Q561S0, F1LZC5, P0DN35, D4A565, Q5BK63, D3ZS58, Q66HF1, Q6AXV4, F1LWG4, B1WC61, F1LXA0, O08776, D3ZRH1, D3Z9I1, Q9JM53, D3ZG43, D4A3V2, D4A0T0, B0BNE6, Q5U2X7, D3ZZ21, Q5XIF3, Q9NQR8, Q641Y2, P20788, F1LPG5, B2RYW3, D3ZCZ9, Q91ZW1, B2RYS8, Q7TP91, D3ZE15	1726	121	20566	3.34813	6.28205e-06	2.05296e-08	1.7737e-08
GOTERM_BP_FAT	GO:0140694~non-membrane-bounded organelle assembly	71	3.96205	7.83919e-10	B2GV58, P31977, P62914, B3DMA1, Q6S3A0, O08623, B0BN81, P13471, P61589, P09895, P83732, A0A0G2JUI5, P63326, P09456, Q99JD4, P62755, D3ZAG3, P49134, Q4KLH4, Q6AY21, D3ZYS7, P63174, O35796, P68101, G3V8W2, Q5BJN7, F1M168, G3V9Y1, P62845, F1M049, Q66HR2, Q6T487, P63259, E9PTR4, A0A0G2K719, M0R9Q1, B5DF60, A0A0G2JZV8, Q9Z0J8, Q6PDV7, P70566, Q06486, Q5RKI0, Q9JHL4, G3V8T4, F2Z3Q8, P19945, P68035, A1L…	1726	389	20566	2.17479	6.51199e-06	2.12118e-08	1.83263e-08
GOTERM_BP_FAT	GO:0072594~establishment of protein localization to organelle	74	4.12946	8.68859e-10	P0DP31, P09527, G3V8F5, F1LRV4, A0A0H2UHM0, A0A0G2K459, G3V9T7, M0RCB1, O08623, A0A140TAH1, A0A0G2JWA8, D3ZRH1, P63322, Q6AYI1, Q03346, P61621, Q642G4, P63329, Q6TXH8, P27881, P84817, B5DFK6, D3ZU64, A0A0G2JT47, Q6AY20, B0LPN4, Q6AY58, Q9WVA1, P17046, D3ZD11, P82995, Q9JKW1, P63018, A0A0G2JUJ9, F1LZC5, A0A0G2K8P3, B2RYI2, Q6AXV4, P05708, G3V836, G3V8T5, F2Z3Q8, Q02874, P62494, Q9JM53, M0RAQ6, A0A…	1726	414	20566	2.12981	7.21758e-06	2.34338e-08	2.02461e-08
GOTERM_BP_FAT	GO:0006120~mitochondrial electron transport, NADH to ubiquinone	17	0.948661	9.20876e-10	Q561S0, A9UMV9, B0BNE6, Q66HF1, F1LWG4, P19234, D3ZZ21, Q5XIH3, Q641Y2, B2RYW3, D3ZCZ9, D3ZG43, B2RYS8, Q68FT1, Q6P6R2	1726	32	20566	6.33006	7.64968e-06	2.47564e-08	2.13888e-08
GOTERM_BP_FAT	GO:0031345~negative regulation of cell projection organization	51	2.84598	1.04311e-09	Q62844, D3ZPX4, F1LPZ8, Q63372, Q9QYP1, A0A0G2K6A9, P61265, P61589, P63329, P02688, D3ZDU5, G3V8C3, O08719, A0A0G2JY22, B1WC34, P49134, F1LMD9, P21818, G3V940, P39052, A0A0G2JYB1, F1LNK0, G3V9D5, Q9JHU0, P50398, A0A0G2JSH4, F1M0Z6, Q64605, P18265, P97603, P50399, G3V9V3, P60192, P68511, A0A0G2K151, P20417, P47819, F1LQN3, Q62952, A0A0G2K1C0, A0A0G2JW88, G3V928, Q62950, A0A0G2K7W4, P63035, Q66H79,…	1726	238	20566	2.5533	8.66511e-06	2.79521e-08	2.41498e-08
GOTERM_BP_FAT	GO:0043038~amino acid activation	21	1.17188	1.07656e-09	F1LPV0, P50475, G3V9K0, D3Z941, A0A0G2K9V6, Q6P7B0, Q505J8, Q04462, P15178, F1LT49, A0A0H2UHG0, Q5XIM7, A0A0G2JZG7, A0A0G2K261, Q5XI17, Q5PPJ6, Q66H61, F1LS86, P40329, Q5I0G4, A0A0G2JZI2	1726	50	20566	5.00447	8.94295e-06	2.87556e-08	2.4844e-08
GOTERM_BP_FAT	GO:0055085~transmembrane transport	175	9.76562	1.16754e-09	Q561S0, Q9Z2L0, G3V9D1, D3ZAF6, A0A0G2JZT5, G3V8J5, Q56A19, D3ZV75, A0A0H2UHQ0, Q9JJ19, F1LN92, P11167, Q5XIN6, F1M3J4, P61023, Q642G4, F1M953, P62632, A0A0G2JXG3, D3ZJ86, B2GUY8, A0A0G2K1I7, A0A0G2K9Q6, Q62658, Q5BJZ3, G3V7I3, Q63584, Q63344, Q99MZ8, Q5XIF3, B0LPN4, G3V8S4, Q06647, Q5M7T6, P47863, G3V7Y3, P29419, Q5M9H4, A0A0G2JXH2, A0A0G2JUJ9, A0A0G2K2B5, P29995, P62815, Q09073, O70595, A0A0H2U…	1726	1327	20566	1.57136	9.69874e-06	3.10859e-08	2.68573e-08
GOTERM_BP_FAT	GO:0051047~positive regulation of secretion	79	4.40848	1.21264e-09	P09606, G3V9D1, P09527, Q9QZA2, Q62768, F1LUC0, P63095, A0A140TAH1, P10111, P41499, O35049, G3V8R1, P61265, P63329, A0A0G2QC21, G3V8A5, P09216, A0A0G2JUI5, A0A0G2JY08, P09456, Q99JD4, B0BNK1, P38718, G3V6K6, P10687, Q63584, Q99P75, P32851, D3ZT07, P62168, P62762, F1LMA4, Q63151, F1LS42, G3V9Y1, M0RC99, Q9WU70, P47942, Q9WVE9, Q6DGG0, A0A0G2K2L8, Q2PQA9, Q62625, A0A0G2KBC7, Q9Z0J8, P50554, G3V6P7,…	1726	458	20566	2.05528	1.00734e-05	3.21835e-08	2.78055e-08
GOTERM_BP_FAT	GO:0016482~cytosolic transport	35	1.95312	1.40347e-09	F1M8A4, B1WBS4, P51146, P09527, Q63635, Q2PQA9, F1LUC0, Q5M7U6, A0A0G2JYT1, F1LPG9, A0A0G2JT78, F1M4A4, D4A8U7, B0BMW0, P63025, Q9WVB1, A0A096MKE2, F1M938, P58200, B5DEY8, O35828, G3V8A5, B2RYP4, Q9JI51, F1M779, Q5EGY4, A0A0G2JSM4, A0A0G2K528, D3ZSY8, Q66HA6, F1LMD9, Q5U211, Q99P75, B2RYF7, F1M403, A0A0G2JTH6	1726	130	20566	3.208	1.16586e-05	3.71295e-08	3.20787e-08
GOTERM_BP_FAT	GO:0006890~retrograde vesicle-mediated transport, Golgi to endoplasmic reticulum	20	1.11607	1.46892e-09	D4A8T3, Q66H80, B0BNG3, F1M0U5, Q498C8, O35142, A0A0G2JT78, Q63584, Q62991, P84083, P84082, G3V8Q1, F1LU48, Q9WVB1, G3V6T1, F1LQ22, Q4KM74, P23514, Q68FW4, M0R6E0	1726	46	20566	5.18061	1.22023e-05	3.87375e-08	3.34681e-08
GOTERM_BP_FAT	GO:0045807~positive regulation of endocytosis	46	2.56696	1.65034e-09	A0A0G2JZV8, D4A3K5, A0A0G2JTR4, A0A0H2UHM0, P62083, P84092, A0A0G2JTT2, F1LMX1, G3V6P7, D4A507, G3V836, O35303, G3V997, P18418, P61980, A0A0G2K151, Q5D059, P63329, P45479, A0A0G2JY08, P07632, A0A0G2JSM8, A0A0G2JSM7, B0BNG3, Q62636, P49134, P97710, A0A0G2K2M2, A0A0G2K5U9, G3V928, D3ZUY8, O08838, A0A0G2K6U1, Q9Z1E1, P84082, G3V8Y8, P08592, F1M949, P62944, P39052, P63018, A0A0H2UHI7, P21575, F1LRK0,…	1726	205	20566	2.6737	1.37093e-05	4.3384e-08	3.74825e-08
GOTERM_BP_FAT	GO:0033554~cellular response to stress	228	12.7232	1.78117e-09	B2RYG6, F1LPV2, A0A0G2JTX9, P52555, P10111, F1M9V7, O35244, Q642G4, Q3KRE0, P07632, B2GV24, P84817, B4F7A9, Q9WUS0, P20171, A0A0U1RS25, G3V7I0, P14841, P36860, G3V6W6, P68101, P82995, P04256, P29995, P60517, M0R6K0, Q62625, M0R9Q1, Q5U300, Q8VH49, A0A0G2K437, Q5U302, Q2TA68, O35147, Q9JM53, Q642E3, P06762, M0RB22, P06761, P62138, A0A0G2K5E4, Q9WUD9, Q5FVC4, Q9Z269, A0A0G2JWM2, Q5M7A4, Q04970, P04…	1726	1856	20566	1.46375	1.4796e-05	4.65984e-08	4.02597e-08
GOTERM_BP_FAT	GO:0048468~cell development	305	17.0201	1.78383e-09	P31977, F1LPV2, D4AEL8, Q63615, A0A0G2JZT5, G3V8J5, D3ZQ57, Q9JJ19, A0MZ67, D3ZW15, P09495, P63329, A0A0G2QC21, P83732, Q4QQU9, F1M953, D3ZWB2, P07632, D3ZJ86, B2GV24, Q63622, P49134, P20171, A0A0G2JVM2, A0A0G2KBB9, G3V7I0, G3V9M3, P21818, P31044, P14841, Q5XIF3, P12785, A0A1W2Q6Q2, Q8CHN6, A0A0G2JYB1, Q91Y81, F1M049, P55161, F1LRK0, M0R6K0, Q2PQA9, Q09073, P97685, D3Z981, A0A0G2K2P5, O35274, A0A…	1726	2643	20566	1.37503	1.48182e-05	4.65984e-08	4.02597e-08
GOTERM_BP_FAT	GO:0048857~neural nucleus development	25	1.39509	1.91226e-09	P0DP31, P15429, Q05175, P19511, D3ZW15, D4ABK1, P68511, P68255, P05370, P61589, D3ZG43, P02688, P06761, P07335, P23565, A0A0G2JSM8, P04642, A0A0G2K3K2, A0A0G2JWM2, P19643, P13233, P10860, G3V8Q2, Q00981, P62260, O35353	1726	72	20566	4.1373	1.5885e-05	4.97966e-08	4.30228e-08
GOTERM_BP_FAT	GO:0021987~cerebral cortex development	42	2.34375	1.93337e-09	P12839, F1LPV0, A0A0G2K2L8, P04775, F1LPV2, A0A0G2JSH4, Q64605, O35274, G3V7N6, D4A208, P19139, P11167, A0A0G2K598, A0A0G2JT93, P16884, P19527, O35567, G3V997, P61980, O35147, Q3KRE8, Q5D059, P61589, F1LQN3, O35889, P06687, P62997, Q63768, A0A0G2K9K2, B4F7A9, G3V6K6, A0A0G2K1M2, M0R5T4, P10687, G3V9M3, G3V928, P68370, G3V803, Q03114, P62260, F1LNE4, P85108	1726	178	20566	2.8115	1.60604e-05	5.01891e-08	4.33619e-08
GOTERM_BP_FAT	GO:0021537~telencephalon development	70	3.90625	1.94056e-09	F1LPV0, F1LPV2, D3ZPX4, Q7TQ16, P19139, P11167, P39069, P19527, O35567, P61980, F1M5N7, Q3KRE8, P61589, D3ZES7, O35889, P62997, Q01728, P48768, F1M3W5, B4F7A9, F1M7W0, G3V6K6, A0A0G2K1M2, P10687, G3V9M3, P31044, Q6P2A5, G3V624, Q5MPA9, G3V9Y1, Q5M9H4, P85108, P47942, P12839, P04775, A0A0G2K2L8, A0A0G2JSH4, Q2PQA9, Q64605, O35274, G3V7N6, D4A208, P31596, A0A0G2K598, A0A0G2JT93, P16884, G3V997, D4A…	1726	389	20566	2.14416	1.61201e-05	5.02187e-08	4.33875e-08
GOTERM_BP_FAT	GO:0030258~lipid modification	43	2.39955	1.96504e-09	D3ZT90, Q64428, Q6IN39, P13803, F1LU71, Q9ES21, P70584, B2RYC9, G3V7N6, D3ZTP0, A0A0H2UI21, Q5XIC0, P18886, Q66HF3, G3V734, P15650, A0A0G2K330, G3V796, Q6IMX3, B0BMW2, Q8CHM7, P23965, P00388, Q68FU3, B3DM92, P07872, P45953, B2GUY8, F1LN88, F1LN46, P50503, P32198, F1LPD6, P14604, P12007, Q62651, P17764, G3V9U2, G3V864, P16970, F1M609, P07483, A0A0G2JUB4	1726	185	20566	2.76953	1.63234e-05	5.06943e-08	4.37984e-08
GOTERM_BP_FAT	GO:1903050~regulation of proteolysis involved in protein catabolic process	52	2.90179	2.07827e-09	P62914, Q63570, G3V7L6, B2RYC9, P62083, P19139, P62198, P63245, P09895, A0A0G2K5C6, D3ZAS9, P62832, B2GV24, B4F7A9, P46462, D3ZVQ0, Q03344, Q5U2N2, Q6AY58, E9PT53, Q7M767, G3V6W6, O88767, Q9Z254, P60517, A0A0G2JSH4, A0A0G2JZV8, Q99PS2, P18265, Q6DGG9, Q06486, G3V836, A0A0G2K3V4, A0A0G2K151, A0A0G2K2C7, Q498D8, A0A0G2JWM2, P34058, P62193, Q80U96, P86182, P67874, B2RYW3, D3ZZK3, P60522, A1L1M0, P63…	1726	250	20566	2.47841	1.7264e-05	5.34495e-08	4.61787e-08
GOTERM_BP_FAT	GO:0043244~regulation of protein-containing complex disassembly	37	2.06473	2.17325e-09	Q3T1K5, F1LPG9, A0A0G2K677, B2RYC9, P15205, Q5RKI0, P70566, F1M9G6, E9PT65, B0BMY7, A0A0G2K9A2, Q5RJR2, F1LR10, A0A0G2K5C6, A0A0G2JUI5, Q99JD4, A0A0G2JSM7, A0A0G2K8G0, A0A0U1RS25, G3V949, G3V9M3, P0C5W1, F1MA36, P21818, D3ZXQ2, A0A0G2K1Y8, Q7M0E3, D4A5F4, F8WFS9, Q5XI21, A0A0G2JYB1, B2GUZ5, F1LNK0, A0A0G2K2B5, G3V8F8, Q6AYD5	1726	145	20566	3.04048	1.8053e-05	5.57196e-08	4.81401e-08
GOTERM_BP_FAT	GO:0006629~lipid metabolic process	171	9.54241	2.48734e-09	G3V9D3, A0A0G2K5P9, G3V9D1, F1LPV2, Q64428, P09527, Q8CGU4, F1LU71, Q9ES21, A0A0H2UI21, Q6QBQ4, P18886, P41499, D4ADS4, P15650, A0A0G2K330, Q9JL55, A0A0G2K8E7, A0A0G2K0V3, A0A0G2JVC8, M0RDU8, B0BMW2, O35244, Q6AYM8, F1LR10, Q6AYE2, Q9Z122, P00388, P07872, B2GUY8, P04762, Q5PPL3, P56522, M0R715, Q64559, Q5XIF5, P14604, P51635, Q62651, M0RDK9, P12785, P97519, G3V9U2, D4AD37, F1M609, D3ZJA9, P07483,…	1726	1302	20566	1.56493	2.06622e-05	6.35765e-08	5.49282e-08
GOTERM_BP_FAT	GO:0008361~regulation of cell size	51	2.84598	2.54398e-09	D3ZPX4, P15205, A0MZ67, Q9JJ19, P42346, A0A0G2JWA8, A0A0G2K6A9, P61589, D3ZES7, D4AD29, Q99JD4, P51792, A0JN25, A0A0G2JY22, Q07266, D4A8H8, P47863, P39052, P82995, F1LNK0, A0A0G2JXH2, Q66HR0, P47942, Q63633, P50398, A0A0G2JSH4, Q64605, A0A096MK30, P11506, A0A0G2KA95, F1LNC7, P50878, Q63632, E9PT65, Q9JHL4, A0A0G2K3V4, G3V997, B0BMY7, A0A0G2K151, F1LQN3, Q568Z6, A0A0G2K1C0, A0A0G2JSM7, P34058, M0R…	1726	244	20566	2.49052	2.11326e-05	6.48246e-08	5.60066e-08
GOTERM_BP_FAT	GO:0034032~purine nucleoside bisphosphate metabolic process	32	1.78571	2.65167e-09	D3ZT90, Q6IN39, Q5XIA5, P70584, A0A0A6YYM0, G3V936, Q6AY55, G3V6R7, G3V6P2, A0A0G2JW90, O35547, P08461, D3ZZN3, Q5XIT9, A0A0G2K0V3, A0A0G2KAM3, F1LPV8, Q5XI78, Q8VHF5, Q6P6R2, Q64559, P38718, D3ZKG1, Q5U2X8, O55171, P12785, P97519, P17764, G3V888, G3V9U2, A0A0G2JZH8, Q63151, Q8CHN6	1726	114	20566	3.34468	2.20272e-05	6.69528e-08	5.78452e-08
GOTERM_BP_FAT	GO:0033875~ribonucleoside bisphosphate metabolic process	32	1.78571	2.65167e-09	D3ZT90, Q6IN39, Q5XIA5, P70584, A0A0A6YYM0, G3V936, Q6AY55, G3V6R7, G3V6P2, A0A0G2JW90, O35547, P08461, D3ZZN3, Q5XIT9, A0A0G2K0V3, A0A0G2KAM3, F1LPV8, Q5XI78, Q8VHF5, Q6P6R2, Q64559, P38718, D3ZKG1, Q5U2X8, O55171, P12785, P97519, P17764, G3V888, G3V9U2, A0A0G2JZH8, Q63151, Q8CHN6	1726	114	20566	3.34468	2.20272e-05	6.69528e-08	5.78452e-08
GOTERM_BP_FAT	GO:0033865~nucleoside bisphosphate metabolic process	32	1.78571	2.65167e-09	D3ZT90, Q6IN39, Q5XIA5, P70584, A0A0A6YYM0, G3V936, Q6AY55, G3V6R7, G3V6P2, A0A0G2JW90, O35547, P08461, D3ZZN3, Q5XIT9, A0A0G2K0V3, A0A0G2KAM3, F1LPV8, Q5XI78, Q8VHF5, Q6P6R2, Q64559, P38718, D3ZKG1, Q5U2X8, O55171, P12785, P97519, P17764, G3V888, G3V9U2, A0A0G2JZH8, Q63151, Q8CHN6	1726	114	20566	3.34468	2.20272e-05	6.69528e-08	5.78452e-08
GOTERM_BP_FAT	GO:0030901~midbrain development	29	1.6183	2.77173e-09	P0DP31, P15429, P15943, Q05175, Q06486, P19511, Q7TQ16, A0A0G2JT93, D4ABK1, P68511, P68255, P05370, P61589, D3ZG43, P02688, P06761, P07335, P23565, A0A0G2JSM8, P04642, A0A0G2K3K2, A0A0G2JWM2, M0R5T4, P19643, P13233, P10860, G3V8Q2, Q00981, P62260, O35353	1726	96	20566	3.59945	2.30245e-05	6.9772e-08	6.0281e-08
GOTERM_BP_FAT	GO:1904377~positive regulation of protein localization to cell periphery	26	1.45089	3.0171e-09	P31977, Q2PQA9, Q498C8, O35274, Q63372, O08623, D3ZU13, D4A507, Q64566, P63245, P62494, P46101, G3V8A5, A0A0G2K1C0, Q32PX6, P49134, P10824, D3ZM69, G3V6K6, A0A0G2K1M2, G3V928, Q08850, A0A0G2K4Y7, A0A0H2UHK2, Q63151, G3V9D5	1726	79	20566	3.92153	2.50627e-05	7.57191e-08	6.54191e-08
GOTERM_BP_FAT	GO:0000910~cytokinesis	33	1.84152	3.14541e-09	O70511, Q9QZA2, A0A0G2JZT5, P13668, Q5M7U6, A0A0G2K777, Q6S3A0, G3V6P7, B2RYP0, Q9QZR6, D3ZZ38, P61589, A0A0G2K7G7, F1LMH0, Q568Z6, D3ZAG3, A0A0G2K1C0, F1M8B7, A0A0G2K8G0, B3GNI6, F8WG91, A0A0G2KBB9, F1M9N9, Q5U316, B2RYF7, P84082, D4A1B8, D4AE79, D3ZT07, G3V9Y1, Q91Y81, P62747	1726	121	20566	3.24966	2.61286e-05	7.87016e-08	6.79958e-08
GOTERM_BP_FAT	GO:0051084~'de novo' post-translational protein folding	20	1.11607	3.46584e-09	Q5FVC4, Q9JLA3, P26772, Q66HA8, P50503, P14659, O35162, M0RCB1, Q5XIM9, D4A4H5, B0K030, Q6AYE2, D4A9Y0, F1M953, P06761, P63039, P63018, B2GUY8, P83868	1726	48	20566	4.96475	2.87903e-05	8.64587e-08	7.46978e-08
GOTERM_BP_FAT	GO:0021543~pallium development	55	3.0692	3.85844e-09	F1LPV0, F1LPV2, D3ZPX4, Q7TQ16, P19139, P11167, P19527, O35567, P61980, Q3KRE8, P61589, O35889, P62997, B4F7A9, F1M7W0, G3V6K6, A0A0G2K1M2, P10687, G3V9M3, P31044, Q5MPA9, P85108, P12839, P04775, A0A0G2K2L8, A0A0G2JSH4, Q2PQA9, Q64605, O35274, G3V7N6, D4A208, A0A0G2K598, A0A0G2JT93, P16884, G3V997, O35147, Q5D059, A0A0G2K2C7, Q5XI78, F1LQN3, B1H2A6, P06687, Q5XI81, Q63768, A0A0G2K9K2, P62828, Q05…	1726	277	20566	2.36588	3.20515e-05	9.59642e-08	8.29102e-08
GOTERM_BP_FAT	GO:0051494~negative regulation of cytoskeleton organization	43	2.39955	3.88424e-09	M0R9Q1, F1LMV9, Q91ZN1, Q3T1K5, A0A0G2K2P5, P13668, A0A0G2K677, P15205, P70566, D4A507, F1M9G6, E9PT65, B0BMY7, Q5RJR2, P48303, F1LR10, A0A0G2QC21, A0A0G2K5C6, D3ZDU5, A0A0G2JUI5, F1LML7, Q99JD4, A0A0G2JSM7, A0A0G2K8G0, Q63228, G3V949, G3V9M3, F1MA36, P21818, Q07266, D3ZXQ2, D4A6H8, A0A0G2K1Y8, G3V940, F8WFS9, P62329, A0A0G2JYB1, B2GUZ5, F1LNK0, Q66HR2, B2GUZ9	1726	189	20566	2.71091	3.22659e-05	9.61646e-08	8.30834e-08
GOTERM_BP_FAT	GO:0006811~monoatomic ion transport	141	7.8683	3.88965e-09	Q9Z2L0, G3V9D1, D3ZAF6, Q56A19, Q9JJ19, F1LN92, Q5XIN6, F1M3J4, P61023, D3ZEW7, P63329, Q4QQU9, F1M953, P62632, D3ZJ86, A0A0G2K1I7, A0A0G2K9Q6, Q62658, Q5BJZ3, G3V7I3, P11730, Q5U211, Q99MZ8, B0LPN4, G3V8S4, Q06647, Q5M7T6, F1LS42, G3V7Y3, P39052, P29419, Q5M9H4, A0A0G2JXH2, A0A0G2K2B5, P29995, P62815, Q09073, O70595, A0A0H2UHB7, A0A140TAF5, F1LUE2, A0A0G2JVZ6, P31399, G3V6P7, Q2TA68, A0A0G2K0T5,…	1726	1024	20566	1.6407	3.23108e-05	9.61646e-08	8.30834e-08
GOTERM_BP_FAT	GO:0007017~microtubule-based process	138	7.70089	4.26113e-09	P31977, D4AEL8, M0RCB1, Q9JJ19, F1M5N7, P61023, Q3KRE8, P37285, D4A2G9, Q642G4, A0A0G2JUI5, Q99JD4, P07632, D3ZAG3, Q63622, A0A0G2K8G0, P49134, Q5XIF6, A0A0G2KBB9, G3V949, F8WG91, G3V9M3, P21818, F1M9N9, P0C5W1, O08678, A0A1W2Q6Q2, P47863, P39052, F1LNK0, P85108, B2GV35, P56536, O70511, A0A0G2K1F3, P60517, Q2PQA9, M0R9Q1, F1M4A4, D4A208, G3V6P7, Q06486, D4A8U7, A0A0G2K6X6, G3V8T4, G3V9V3, P60192,…	1726	997	20566	1.64927	3.53966e-05	1.05036e-07	9.07482e-08
GOTERM_BP_FAT	GO:0050708~regulation of protein secretion	64	3.57143	4.87958e-09	A0A0G2K1D2, P09606, A0A0G2K5L2, F1LUC0, P63095, P52555, P10111, P41499, D3ZEW7, P63329, G3V8A5, P09216, A0A0G2K4A0, A0A0G2JY08, P09456, P56720, P30835, P38718, F1M7W0, G3V6K6, P10687, Q63584, P62762, F1LS42, G3V9Y1, Q9WU70, Q6DGG0, A0A0G2K2L8, F1M0Z6, Q2PQA9, P04218, P56574, A0A0G2KBC7, P97603, P50554, G3V6P7, O35547, D4AE68, P19627, O35303, F1LQJ7, O35147, A0A0G2K151, P20651, P26453, B2GV06, P32…	1726	349	20566	2.18506	4.05339e-05	1.19925e-07	1.03612e-07
GOTERM_BP_FAT	GO:0009179~purine ribonucleoside diphosphate metabolic process	31	1.72991	5.57523e-09	P47860, E9PTN6, P16617, P15429, A0A0G2KBC7, P05708, P11980, F1M7N2, P39069, Q6P6V0, D3ZGY4, O35147, D3ZQD3, M0RAQ6, Q5XI78, A0A0G2JVG3, A0A0G2JSG6, P27881, P30835, Q9WUS0, A0A0G2K3Q6, Q6P2A5, Q5XIG0, E9PTV0, G3V784, P05065, P07323, Q4KLP0, P25113, M0R5J4	1726	111	20566	3.32773	4.63124e-05	1.36216e-07	1.17687e-07
GOTERM_BP_FAT	GO:0009135~purine nucleoside diphosphate metabolic process	31	1.72991	5.57523e-09	P47860, E9PTN6, P16617, P15429, A0A0G2KBC7, P05708, P11980, F1M7N2, P39069, Q6P6V0, D3ZGY4, O35147, D3ZQD3, M0RAQ6, Q5XI78, A0A0G2JVG3, A0A0G2JSG6, P27881, P30835, Q9WUS0, A0A0G2K3Q6, Q6P2A5, Q5XIG0, E9PTV0, G3V784, P05065, P07323, Q4KLP0, P25113, M0R5J4	1726	111	20566	3.32773	4.63124e-05	1.36216e-07	1.17687e-07
GOTERM_BP_FAT	GO:0009081~branched-chain amino acid metabolic process	15	0.837054	5.70825e-09	B2GV15, F1LP30, F1LU71, F7EV94, P70584, P12007, B1WC61, G3V7J0, P97519, P17764, Q00972, P15650, Q5XIT9, B0BMW2, Q6P6R2	1726	27	20566	6.61967	4.74173e-05	1.39057e-07	1.20141e-07
GOTERM_BP_FAT	GO:1900242~regulation of synaptic vesicle endocytosis	18	1.00446	6.36864e-09	P0DP31, A0A0G2K3K2, Q9R066, A0A0G2K2M2, A0A096MJ99, P84092, A0A0G2JTT2, D3ZRN3, O08835, O35303, O88767, B2GV73, P63259, P20651, P21575, F1LRK0	1726	40	20566	5.36194	5.29029e-05	1.5424e-07	1.33259e-07
GOTERM_BP_FAT	GO:1905244~regulation of modification of synaptic structure	18	1.00446	6.36864e-09	A0A0G2JSM8, O70511, F1M8B7, A0A0G2JSH4, A0A0G2K847, Q2PQA9, F1LMW7, A0A0G2JZV8, G3V6L8, A0A0G2K1R5, D4A8H8, D3ZZK3, P61589, G3V9Y1, P62747, Q6GMN2, F1M6V8, Q9WVE9	1726	40	20566	5.36194	5.29029e-05	1.5424e-07	1.33259e-07
GOTERM_BP_FAT	GO:0097120~receptor localization to synapse	25	1.39509	6.5194e-09	Q63633, Q2PQA9, Q9ES21, Q63372, A0A096MJ99, Q07310, P63045, P35280, Q9QZR6, P61265, P62494, G3V8A5, M0R5P8, Q63622, P05714, P10824, A0A0G2K1M2, Q08850, M0R4V3, P11275, Q6Q0N0, A0A0G2K0Y9, P60881, Q03555, Q9Z272	1726	76	20566	3.91954	5.41552e-05	1.57432e-07	1.36017e-07
GOTERM_BP_FAT	GO:0061640~cytoskeleton-dependent cytokinesis	32	1.78571	6.56312e-09	O70511, Q9QZA2, A0A0G2JZT5, P13668, Q5M7U6, A0A0G2K777, Q6S3A0, B2RYP0, Q9QZR6, D3ZZ38, P61589, A0A0G2K7G7, F1LMH0, Q568Z6, D3ZAG3, A0A0G2K1C0, F1M8B7, A0A0G2K8G0, B3GNI6, F8WG91, A0A0G2KBB9, F1M9N9, Q5U316, B2RYF7, P84082, D4A1B8, D4AE79, D3ZT07, G3V9Y1, Q91Y81, P62747	1726	118	20566	3.2313	5.45183e-05	1.58028e-07	1.36532e-07
GOTERM_BP_FAT	GO:0032886~regulation of microtubule-based process	56	3.125	6.77641e-09	Q9QZA2, D4AEL8, P13668, A0A0G2K777, P15205, D4A507, A0A0G2JWA8, P61589, A0A0G2QC21, A0A0G2K5C6, A0A0G2JUI5, Q99JD4, D3ZAG3, A0A0G2K8G0, A0JN25, G3V949, G3V9M3, P21818, P0C5W1, D3ZXQ2, F1LNK0, Q66HR2, G3V9D5, B2GV35, A0A0G2JSH4, M0R9Q1, F1LQZ9, A0A0G2K8P5, P18265, A0A0G2JZ52, D4A8U7, F1M9G6, A0A0G2K598, A0A0G2K6X6, P16884, P25304, M0R7M8, F1M779, Q5XIT1, F1M8B7, P62909, A0A0G2K9K2, M0R9X8, P10824,…	1726	289	20566	2.30887	5.62901e-05	1.62693e-07	1.40562e-07
GOTERM_BP_FAT	GO:0001889~liver development	54	3.01339	7.10888e-09	Q63413, Q63016, P19139, P84100, P61980, Q9JJ54, A0A0G2JVG3, P08644, P04642, B1WC34, B4F7A9, Q9WUS0, P20171, F1LMD9, G3V6K6, Q9ER34, Q6P2A5, G3V824, P97519, P17764, Q09167, P41123, G3V6S2, P62845, D4ACJ1, A0A0G2JUJ9, P49088, A0A0G2JSH2, G3V6D3, A0A0H2UHS7, P11980, Q6PDV7, A0A0G2JT93, F1LQJ7, G3V796, P62250, P62890, Q5D059, Q642E3, P06762, A0A0G2JSG6, Q6T5E9, F1LN88, Q62636, P97532, A0A0G2JSI1, P32…	1726	274	20566	2.34829	5.90517e-05	1.70183e-07	1.47033e-07
GOTERM_BP_FAT	GO:0031333~negative regulation of protein-containing complex assembly	39	2.17634	7.50259e-09	A0A0G2K719, A0A0G2JSH4, Q3T1K5, P13668, A0A0G2K677, B2RYC9, D3ZFB6, P70566, D4A507, G3V836, E9PT65, B0BMY7, Q5RJR2, P61765, A0A0G2QC21, D3ZDU5, G3V8A5, P06761, F1LML7, Q9WUD9, A0A0G2JSM8, A0A0G2JSM7, A0A0G2JWM2, F1MA36, P21818, O08835, A0A0G2K1Y8, P17046, F8WFS9, P62329, A0A0G2JYB1, B2GUZ5, F1LNK0, Q66HR2, P63018, B2GUZ9	1726	165	20566	2.81637	6.23221e-05	1.79092e-07	1.5473e-07
GOTERM_BP_FAT	GO:1903533~regulation of protein targeting	29	1.6183	7.59025e-09	O70511, P50398, Q62844, D4ADF5, P18265, F1M9V7, B0BNB9, A0A0G2K3V4, Q63083, A0A0G2K9A2, P61023, A0A0G2JXC1, D3ZTB4, Q6AYE2, A0A0G2K1C0, P84817, P56720, P54287, B4F7A9, P20171, Q04970, A0A0G2K2M2, A0A0G2KBB9, P35465, Q03344, F1M9N9, Q75Q39, P84076, Q03114, Q5XI04, Q9JHW5	1726	100	20566	3.45547	6.30502e-05	1.80665e-07	1.56089e-07
GOTERM_BP_FAT	GO:0006458~'de novo' protein folding	20	1.11607	7.75447e-09	Q5FVC4, Q9JLA3, P26772, Q66HA8, P50503, P14659, O35162, M0RCB1, Q5XIM9, D4A4H5, B0K030, Q6AYE2, D4A9Y0, F1M953, P06761, P63039, P63018, B2GUY8, P83868	1726	50	20566	4.76616	6.44143e-05	1.84047e-07	1.59011e-07
GOTERM_BP_FAT	GO:0042776~proton motive force-driven mitochondrial ATP synthesis	13	0.725446	7.78075e-09	D3ZAF6, Q6PCU0, G3V6D3, Q4FZT0, Q641Z9, P15999, P31399, P19511, Q06647, P21913, G3V7Y3, P29419, Q920L2	1726	20	20566	7.74502	6.46326e-05	1.84144e-07	1.59095e-07
GOTERM_BP_FAT	GO:0048813~dendrite morphogenesis	26	1.45089	9.39806e-09	F1LPV2, Q62844, F1LQZ9, A0A0G2JZT5, A0A0G2JTT2, Q9QYP1, G3V997, P63329, A2VD09, O35889, D3ZWB2, A0A0G2JSM8, P49134, F1M7W0, M0R5T4, F1LSD5, P11275, D4A6H8, Q03114, A0A1W2Q6Q2, F1LYQ8, A1A5R1, F1LN69, O09032, F1LNK0, F1M787	1726	83	20566	3.73254	7.80666e-05	2.21789e-07	1.91619e-07
GOTERM_BP_FAT	GO:0042147~retrograde transport, endosome to Golgi	28	1.5625	9.83863e-09	B1WBS4, P51146, P09527, Q63635, A0A0G2JYT1, F1LPG9, A0A0G2JT78, D4A8U7, B0BMW0, P63025, Q9WVB1, A0A096MKE2, F1M938, P58200, B5DEY8, G3V8A5, B2RYP4, Q9JI51, F1M779, Q5EGY4, A0A0G2JSM4, A0A0G2K528, D3ZSY8, Q66HA6, Q5U211, Q99P75, B2RYF7, F1M403, A0A0G2JTH6	1726	95	20566	3.51191	8.17262e-05	2.31528e-07	2.00034e-07
GOTERM_BP_FAT	GO:0010639~negative regulation of organelle organization	68	3.79464	1.0081e-08	A0A0G2K9L2, Q3MIE4, P13668, P15205, D4A507, P42346, Q8VIL3, Q5RJR2, F1LR10, A0A0G2QC21, A0A0G2K5C6, D3ZDU5, A0A0G2JUI5, F1LML7, P09456, Q99JD4, A0A0G2K8G0, Q63228, A0JN25, G3V949, G3V9M3, P21818, D3ZXQ2, Q07266, D4A6H8, G3V9U2, A0A0G2K1Y8, G3V940, F8WFS9, P39052, P62329, A0A0G2JYB1, B2GUZ5, F1LNK0, Q66HR2, B2GUZ9, P04256, M0R9Q1, Q09073, F1LMV9, Q91ZN1, Q3T1K5, A0A0G2K2P5, A0A0G2K677, Q8VH49, Q63…	1726	388	20566	2.08827	8.3739e-05	2.36561e-07	2.04381e-07
GOTERM_BP_FAT	GO:0061008~hepaticobiliary system development	54	3.01339	1.04937e-08	Q63413, Q63016, P19139, P84100, P61980, Q9JJ54, A0A0G2JVG3, P08644, P04642, B1WC34, B4F7A9, Q9WUS0, P20171, F1LMD9, G3V6K6, Q9ER34, Q6P2A5, G3V824, P97519, P17764, Q09167, P41123, G3V6S2, P62845, D4ACJ1, A0A0G2JUJ9, P49088, A0A0G2JSH2, G3V6D3, A0A0H2UHS7, P11980, Q6PDV7, A0A0G2JT93, F1LQJ7, G3V796, P62250, P62890, Q5D059, Q642E3, P06762, A0A0G2JSG6, Q6T5E9, F1LN88, Q62636, P97532, A0A0G2JSI1, P32…	1726	277	20566	2.32286	8.71671e-05	2.45552e-07	2.12149e-07
GOTERM_BP_FAT	GO:0002181~cytoplasmic translation	46	2.56696	1.07288e-08	P05765, Q1JU68, P62919, P62914, M0R9Q1, P81795, P62718, A0A0H2UHS7, Q7TPJ7, M0R665, D3ZZ95, Q5RKI1, Q6PDV8, P19945, P13471, A0JPM9, A0A0G2JZG7, P84100, P17077, P62890, Q6AYK8, P83732, Q6P3V8, D4A1Z2, P62755, B5DFC8, D4A771, Q07205, Q641X8, D3ZX87, D4A4D5, Q4G061, Q498T4, M0RCH0, P38983, P63174, F1M949, F1LYQ7, P61314, F1M168	1726	217	20566	2.52585	8.91205e-05	2.5035e-07	2.16295e-07
GOTERM_BP_FAT	GO:0050767~regulation of neurogenesis	82	4.57589	1.20153e-08	D3ZPX4, P97546, D3ZQ57, P15205, F1LMX1, A0A0G2JTT2, Q63016, A0MZ67, Q9QYP1, P42346, A0A0G2JWA8, G3V8R2, A0A0G2K6A9, P19527, A0A0G2K490, Q03348, P63088, D3ZEW7, P63329, Q6AYE2, P02688, D3ZES7, P08644, O35889, G3V8C3, B2GV24, A0JN25, A0A0G2JY22, P49134, G3V6K6, Q07266, D4A8H8, F1LNK0, F1LRK0, Q9JHU0, A0A0G2K2L8, P50398, A0A0G2JSH4, G3V6H9, Q64605, F1LQZ9, D3Z981, A0A0G2JZV8, P56574, A0A0G2KA95, Q5M…	1726	507	20566	1.92715	9.9806e-05	2.79583e-07	2.41551e-07
GOTERM_BP_FAT	GO:1901135~carbohydrate derivative metabolic process	141	7.8683	1.20776e-08	P51583, D3ZAF6, P16617, G3V936, Q6AY55, P39069, A0A0G2JSV3, D3ZUN5, A0A0G2K0V3, Q6AYM8, F1LPV8, Q8VHF5, P07872, P27881, Q64559, Q9WUS0, P51635, P36972, A0A0G2JU25, G3V826, P12785, P97519, G3V9U2, Q5XIG0, D4AD37, Q06647, F1M609, E9PTV0, G3V784, Q8CHN6, G3V7Y3, P05065, P29419, B2GV35, G3V8D5, P50430, P62815, P47860, A0A140TAF7, E9PTN6, Q6AY30, P05708, P31399, Q2TA68, G3V6P2, O35547, O35147, Q5XIT9,…	1726	1042	20566	1.61235	0.000100323	2.79749e-07	2.41695e-07
GOTERM_BP_FAT	GO:0050770~regulation of axonogenesis	43	2.39955	1.20898e-08	P12839, P50398, D3ZPX4, A0A0G2JSH4, Q64605, F1LQZ9, D3Z981, A0A0G2KA95, D3ZQ57, P50878, P15205, A0A0G2JTT2, A0MZ67, A0A0G2K6X6, Q9JHL4, Q9QYP1, A0A0G2JWA8, D3ZWP6, A0A0G2K6A9, P19527, G3V997, B0BMY7, A0A0G2K151, P02688, D3ZES7, F1LQN3, Q568Z6, G3V8C3, A0A0G2K1C0, A0JN25, A0A0G2JY22, P35465, G3V928, Q07266, G3V803, D4A8H8, D3ZDX5, Q03114, D3ZZK3, B2DD29, F1LQW8, F1LNK0, F1LRK0	1726	196	20566	2.6141	0.000100425	2.79749e-07	2.41695e-07
GOTERM_BP_FAT	GO:0098771~inorganic ion homeostasis	80	4.46429	1.2129e-08	A0A0G2K1D2, G3V9D1, Q4FZT0, P19132, P97546, A0A0G2JTT2, Q9JJ19, F1LN92, Q6IMZ3, Q5XIN6, P38652, P09216, Q01728, P48768, Q9JLZ1, P07632, A0A0G2K9Q6, P84817, D3ZWW5, Q8K3M6, G3V7I3, A0A0G2KBB9, F1M9N9, P59798, B0LPN4, Q6AY58, E9PT53, G3V8S4, P62168, G3V6S2, Q5M7T6, F1LS42, Q5M9H4, A0A0G2JVH4, A0A0G2K2B5, Q66HR0, B2GUV5, P02793, O70511, Q63633, P11507, F1M0Z6, O70595, P11506, P11505, F1LNC7, A0A0G2J…	1726	490	20566	1.94537	0.000100751	2.79877e-07	2.41805e-07
GOTERM_BP_FAT	GO:1901606~alpha-amino acid catabolic process	29	1.6183	1.22702e-08	G3V7H6, F1LP30, F1LU71, D4A5Q9, P70584, B1WC61, G3V7J0, G3V6P2, Q00972, A0A0G2JUZ5, P15650, P00507, Q5U3Z7, Q5XIT9, B0BMW2, P04182, D3ZEW7, F1LRY5, A0A0G2JVM0, P12007, A0A0G2K2Q2, A0A0G2JV84, Q05683, P97519, P10860, P17764, P13264, P13221, A1A5L1, A0A0G2K2S1	1726	102	20566	3.38771	0.000101924	2.81571e-07	2.43269e-07
GOTERM_BP_FAT	GO:0031110~regulation of microtubule polymerization or depolymerization	29	1.6183	1.22702e-08	A0A0G2K8P5, P13668, P15205, D4A8U7, D4A507, F1M9G6, A0A0G2QC21, A0A0G2K5C6, M0R7M8, A0A0G2JUI5, Q5XIT1, Q99JD4, A0A0G2K8G0, P62909, A0JN25, M0R5T4, G3V949, P35465, G3V9M3, P0C5W1, P21818, D3ZXQ2, A0A0G2K681, F1M949, F1LNK0, Q66HR2, Q9Z272	1726	102	20566	3.38771	0.000101924	2.81571e-07	2.43269e-07
GOTERM_BP_FAT	GO:0009185~ribonucleoside diphosphate metabolic process	32	1.78571	1.54869e-08	P47860, E9PTN6, P16617, P15429, A0A0G2KBC7, P05708, P11980, F1M7N2, P39069, Q6P6V0, D3ZGY4, O35147, D3ZQD3, M0RAQ6, Q5XI78, A0A0G2JVG3, A0A0G2JSG6, P27881, P30835, Q9WUS0, A0A0G2K3Q6, Q6P2A5, Q5XIG0, E9PTV0, G3V784, Q63707, P05065, P07323, Q4KLP0, P25113, M0R5J4	1726	122	20566	3.12535	0.000128641	3.54073e-07	3.05909e-07
GOTERM_BP_FAT	GO:0070585~protein localization to mitochondrion	29	1.6183	1.55149e-08	P0DP31, F1LZC5, G3V8F5, F1LRV4, Q6AXV4, P05708, A0A0G2K459, D3ZRH1, P63322, O35303, Q03346, Q9JM53, M0RAQ6, Q3B7U9, P27881, P84817, Q75Q41, A0A0G2K2M2, A0A0G2JV65, Q5U2X7, D3ZUM2, Q75Q39, Q6AY58, P63036, Q9WVA1, G3V640, P82995, D3ZE15, Q9JKW1, P63039, D3ZJX5	1726	103	20566	3.35482	0.000128874	3.54073e-07	3.05909e-07
GOTERM_BP_FAT	GO:0035383~thioester metabolic process	27	1.5067	1.62968e-08	D3ZT90, Q6IN39, P70584, A0A0A6YYM0, G3V936, G3V6R7, G3V6P2, A0A0G2JW90, O35547, P08461, D3ZZN3, A0A0G2KAM3, F1LPV8, Q5XI78, Q8VHF5, Q6P6R2, Q64559, P38718, D3ZKG1, Q5U2X8, O55171, P12785, P97519, P17764, G3V888, G3V9U2, A0A0G2JZH8, Q63151	1726	91	20566	3.53534	0.000135369	3.69589e-07	3.19314e-07
GOTERM_BP_FAT	GO:0006637~acyl-CoA metabolic process	27	1.5067	1.62968e-08	D3ZT90, Q6IN39, P70584, A0A0A6YYM0, G3V936, G3V6R7, G3V6P2, A0A0G2JW90, O35547, P08461, D3ZZN3, A0A0G2KAM3, F1LPV8, Q5XI78, Q8VHF5, Q6P6R2, Q64559, P38718, D3ZKG1, Q5U2X8, O55171, P12785, P97519, P17764, G3V888, G3V9U2, A0A0G2JZH8, Q63151	1726	91	20566	3.53534	0.000135369	3.69589e-07	3.19314e-07
GOTERM_BP_FAT	GO:0006007~glucose catabolic process	16	0.892857	1.63283e-08	P04642, P27881, P30835, P47860, P16617, P15429, A0A0G2KBC7, P05708, P11980, O35147, M0RAQ6, A0A0G2JVG3, P07323, P25113, M0R5J4	1726	33	20566	5.77717	0.00013563	3.69589e-07	3.19314e-07
GOTERM_BP_FAT	GO:0051051~negative regulation of transport	86	4.79911	1.6412e-08	Q9Z2L0, P0DP31, P09527, A0A0G2JTX9, A0A0G2JWR2, P15205, F1LMX1, A0A0G2JTT2, D3ZMJ7, P52555, Q9JJ19, P42346, P41499, P63245, G3V8R1, P61023, A0A096MKE2, P61265, A0A0G2JYA4, P68255, D3ZEW7, P63329, G3V8A5, P09216, A0A0G2K4A0, M0R6E0, Q5RKH6, P84817, P56720, P30835, A0JN25, P97710, A0A0G2KBB9, F1M9N9, Q5U211, O08835, P62882, P62762, D4A8H8, F1LMA4, O88767, F1LS42, F1M049, D3ZF97, G3V9D5, O70511, P04…	1726	545	20566	1.88023	0.000136325	3.70473e-07	3.20078e-07
GOTERM_BP_FAT	GO:0097401~synaptic vesicle lumen acidification	13	0.725446	1.67637e-08	P25286, P51792, A0A0G2K9J2, D4A133, P62815, Q5FVI6, G3V7L8, P63081, P50408, Q5M7T6, Q6P503, Q8R2H0, B2GUV5	1726	21	20566	7.37621	0.000139246	3.77387e-07	3.26051e-07
GOTERM_BP_FAT	GO:0023056~positive regulation of signaling	250	13.9509	1.74545e-08	B2RYG6, P62914, Q62768, A0A0G2K459, Q9JJ19, P10111, P63322, Q9JL55, P61265, A0A0G2JYA4, A0A0G2QC21, P07632, P84817, Q62658, P49134, P20171, A0A0G2KBB9, P31044, Q6Q0N0, Q8R490, P36860, F1LMA4, Q9Z254, Q9WVE9, P50398, Q2PQA9, A0A140TAF7, A0A0G2JVZ6, D3ZFB6, P70566, Q06486, Q5U302, Q2TA68, O35147, Q68FQ9, F1LS98, Q642E3, P55053, Q5XI34, O35828, M0R7M8, P06762, P62138, Q9WUD9, Q5U318, Q62636, P70550,…	1726	2130	20566	1.39852	0.000144984	3.91878e-07	3.38571e-07
GOTERM_BP_FAT	GO:1903828~negative regulation of protein localization	53	2.95759	1.9145e-08	A0A0G2JU56, A0A0G2JTX9, A0A0G2JTT2, P52555, P42346, P41499, P61023, A0A096MKE2, A0A0G2JYA4, D3ZEW7, A0A0G2JXC1, P63329, A0A0G2K5C6, G3V8A5, B4F775, A0A0G2K4A0, Q5RKH6, P56720, P30835, A0JN25, Q66HA8, P46462, Q5U211, P62762, A0A1W2Q6Q2, O88767, Q5MPA9, D3ZF97, P50398, A0A0G2JSH4, F1M0Z6, P04218, F1LMV9, P56574, P97603, P84092, P50399, Q5U302, O35987, A0A0G2K3V4, P19627, A0A0G2K151, Q02874, F1M779,…	1726	274	20566	2.30481	0.000159025	4.28673e-07	3.70361e-07
GOTERM_BP_FAT	GO:0150093~amyloid-beta clearance by transcytosis	9	0.502232	2.01088e-08	B0BNK1, Q99068, P62494, G3V928, M0RC99, O35509, A0A0G2JTT2, F1M779	1726	9	20566	11.9154	0.00016703	4.49043e-07	3.8796e-07
GOTERM_BP_FAT	GO:0030307~positive regulation of cell growth	44	2.45536	2.14426e-08	A0A0G2K719, Q63413, P50398, B0BNL2, A0A0G2JSH4, Q62768, A0A0G2KA95, A0A0G2JTX9, P50878, P15205, A0A0G2JTT2, A0MZ67, D3ZU13, P19139, Q9JHL4, P42346, A0A0G2JWA8, A0A0G2K6A9, O35547, G3V997, B0BMY7, P21707, P61980, A0A0G2K151, Q9JIR4, Q5D059, P61589, Q6AYE2, Q9JI92, O35889, Q568Z6, A0A0G2JSM8, Q7TPK0, A0A0G2K9Q9, Q63768, A0JN25, G3V6K6, P35465, G3V928, Q10739, Q07266, Q66H79, D4A8H8, Q6P9Y4	1726	207	20566	2.53274	0.000178108	4.77544e-07	4.12584e-07
GOTERM_BP_FAT	GO:0006006~glucose metabolic process	35	1.95312	2.35373e-08	A0A0G2JTL5, P47860, P04636, G3V6H5, E9PTN6, P16617, P15429, A0A0G2KBC7, P05708, P11980, A0A0G2JW90, P38652, Q6P6V0, F1LQJ7, P08461, O35147, P05370, A0A0G2KAM3, M0RAQ6, P55053, A0A0G2JVG3, F1LZX5, P04642, P27881, P30835, P32198, A0A0G2K3Q6, A0A0G2JV84, P13221, P35571, G3V784, P07323, P25113, M0R5J4	1726	144	20566	2.89611	0.000195505	5.22793e-07	4.51677e-07
GOTERM_BP_FAT	GO:0046031~ADP metabolic process	29	1.6183	2.45428e-08	P47860, E9PTN6, P16617, P15429, A0A0G2KBC7, P05708, P11980, P39069, Q6P6V0, D3ZGY4, O35147, D3ZQD3, M0RAQ6, Q5XI78, A0A0G2JVG3, A0A0G2JSG6, P27881, P30835, Q9WUS0, A0A0G2K3Q6, Q6P2A5, Q5XIG0, G3V784, P05065, P07323, Q4KLP0, P25113, M0R5J4	1726	105	20566	3.29092	0.000203856	5.42103e-07	4.68361e-07
GOTERM_BP_FAT	GO:0019318~hexose metabolic process	40	2.23214	2.46025e-08	P07943, A0A0G2JTL5, P47860, P04636, G3V6H5, E9PTN6, P16617, P15429, A0A0G2KBC7, P05708, P11980, A0A0G2JW90, P38652, Q6P6V0, D3ZUN5, F1LQJ7, P08461, O35147, P05370, A0A0G2KAM3, M0RAQ6, P55053, A0A0G2JVG3, Q6EV70, F1LZX5, P04642, P27881, P30835, P32198, A0A0G2K3Q6, A0A0G2JV84, P13221, P35571, G3V784, P05065, P07323, P25113, M0R5J4	1726	179	20566	2.66266	0.000204352	5.42103e-07	4.68361e-07
GOTERM_BP_FAT	GO:1903305~regulation of regulated secretory pathway	40	2.23214	2.46025e-08	F1M8A4, A0A0G2K2L8, P11507, P04897, P0DP31, A0A0G2JZV8, A0A0G2JTR4, O35303, P60192, P21707, Q9JI56, Q9JIR4, P61765, F1LS98, P63329, O35509, D3ZDU5, P06762, F1M4R7, P09951, B0BNK1, Q62636, F1MA36, P32851, Q08850, O08835, F1LPB9, P84082, P62168, Q03114, B5DFJ4, Q62717, F1LS42, P63319, Q9JHW5, M0RC99, Q9WU70, Q9Z272	1726	179	20566	2.66266	0.000204352	5.42103e-07	4.68361e-07
GOTERM_BP_FAT	GO:0010647~positive regulation of cell communication	249	13.8951	2.51721e-08	B2RYG6, P62914, Q62768, A0A0G2K459, Q9JJ19, P10111, P63322, Q9JL55, P61265, A0A0G2JYA4, A0A0G2QC21, P07632, P84817, Q62658, P49134, P20171, A0A0G2KBB9, P31044, Q6Q0N0, Q8R490, P36860, F1LMA4, Q9Z254, Q9WVE9, P50398, Q2PQA9, A0A140TAF7, A0A0G2JVZ6, D3ZFB6, P70566, Q06486, Q5U302, Q2TA68, O35147, Q68FQ9, F1LS98, Q642E3, P55053, Q5XI34, O35828, M0R7M8, P06762, P62138, Q9WUD9, Q5U318, Q62636, P70550,…	1726	2129	20566	1.39358	0.000209083	5.53186e-07	4.77936e-07
GOTERM_BP_FAT	GO:0051248~negative regulation of protein metabolic process	119	6.64062	2.61372e-08	Q64548, P62914, Q8CGU4, P62083, F1LMX1, P10111, P42346, Q9JL55, P61023, A0A096MKE2, A0A0G2JYA4, P09895, G3V8A5, D3ZM62, B2GV24, A0A0G2K8G0, B4F7A9, Q5BJZ3, D3ZVQ0, Q5U211, P31044, P14841, E9PT53, Q498R3, Q3ZAV2, P68101, F1LMA4, Q9Z254, P67779, A0A0G2K719, M0R9Q1, Q6DGG9, A0A0G2JVZ6, G3V836, P20417, A0A0G2K151, D4AB01, F1LS98, Q642E3, F1LQN3, Q3B7U9, B1H2A6, A0A0G2JZI2, M0R735, A0A0G2JWM2, P12369,…	1726	848	20566	1.67209	0.000217098	5.7288e-07	4.94951e-07
GOTERM_BP_FAT	GO:1901880~negative regulation of protein depolymerization	25	1.39509	2.64386e-08	A0A0G2JSM7, A0A0G2K8G0, Q3T1K5, A0A0G2K677, G3V949, G3V9M3, F1MA36, P21818, P15205, D3ZXQ2, P70566, F1M9G6, E9PT65, A0A0G2K1Y8, B0BMY7, Q5RJR2, F8WFS9, F1LR10, A0A0G2JYB1, A0A0G2K5C6, B2GUZ5, F1LNK0, A0A0G2JUI5, Q99JD4	1726	81	20566	3.6776	0.000219602	5.77963e-07	4.99342e-07
GOTERM_BP_FAT	GO:0009966~regulation of signal transduction	362	20.2009	2.75585e-08	B2RYG6, P31977, P62914, Q62768, G3V8J5, A0A0G2K459, Q9JJ19, P52555, P10111, P63322, Q9JL55, P61023, P61265, A0A0G2JYA4, P63329, Q91V33, P07632, D3ZJ86, B2GV24, D4A6P1, P84817, Q62658, P49134, P20171, A0A0G2KBB9, Q5U211, P31044, Q8R490, A0A0G2K2S1, Q3ZAV2, P36860, F1LMA4, Q9Z254, Q3S4A4, P49803, Q9WVE9, Q1JU68, P60517, P50398, Q09073, M0R9Q1, A0A140TAF7, O35274, Q8VH49, A0A0G2K437, A0A0G2JVZ6, D3Z…	1726	3321	20566	1.29882	0.000228902	6.00862e-07	5.19127e-07
GOTERM_BP_FAT	GO:0032527~protein exit from endoplasmic reticulum	15	0.837054	3.25088e-08	G3V9D3, Q5RKH6, B2RZD1, A0A0G2K2J9, P46462, A0A0A0MY09, A0A0G2K953, Q9ES53, A0A0G2JTX9, A0A0G2JU66, A1L134, G3V6W2, D3ZF97, Q5XFW8, A0A0G2JTA0	1726	30	20566	5.95771	0.000270014	7.06938e-07	6.10773e-07
GOTERM_BP_FAT	GO:0099558~maintenance of synapse structure	20	1.11607	3.37914e-08	F1M8A4, Q63622, A0A0G2KA95, P49134, G3V8J5, Q8K3M6, A0A0G2JYT1, A0A0G2K1M2, Q63372, D3ZAA9, A0A0G2K0Y9, Q9JIR4, O88778, F1LQW8, D3ZES7, D4AAL4, F1M787, P63018, Q9Z272	1726	54	20566	4.41312	0.000280666	7.32912e-07	6.33214e-07
GOTERM_BP_FAT	GO:0033539~fatty acid beta-oxidation using acyl-CoA dehydrogenase	10	0.558036	3.50902e-08	P15650, D3ZT90, F1LN88, G3V796, Q6IMX3, P13803, P12007, Q68FU3, Q66HF3, P45953	1726	12	20566	9.92951	0.000291452	7.56852e-07	6.53897e-07
GOTERM_BP_FAT	GO:0010821~regulation of mitochondrion organization	37	2.06473	3.51186e-08	A0A0G2K1D2, Q9Z2L0, A0A0G2JSH4, Q09073, D4ADF5, P28042, Q3MIE4, A0A0G2K777, P18265, Q8VH49, A0A0G2K459, G3V9N1, Q6QBQ4, F8WFW5, Q2TA68, P63322, A0A0G2K0T5, O35303, O35147, G3V8A5, Q3B7U9, F1LML7, P84817, P56720, A0JN25, B4F7A9, D3ZWW5, A0A0G2K2M2, Q03344, M0RDI5, D3ZGE6, G3V9U2, Q99376, Q63707, Q4QQV3, B2GUZ9, Q6P9Y4	1726	160	20566	2.75544	0.000291688	7.56852e-07	6.53897e-07
GOTERM_BP_FAT	GO:0005996~monosaccharide metabolic process	43	2.39955	3.51685e-08	P07943, A0A0G2JTL5, P47860, P04636, G3V6H5, E9PTN6, P16617, P15429, A0A0G2KBC7, P05708, P11980, A0A0G2JW90, P38652, Q6P6V0, D3ZUN5, F1LQJ7, P08461, O35147, P05370, A0A0G2KAM3, M0RAQ6, P55053, A0A0G2JVG3, Q6EV70, P06687, P06686, F1LZX5, P04642, P27881, P30835, P32198, P51635, A0A0G2K3Q6, A0A0G2JV84, P13221, P35571, G3V784, P05065, P07323, P25113, M0R5J4	1726	203	20566	2.52395	0.000292102	7.56852e-07	6.53897e-07
GOTERM_BP_FAT	GO:0051205~protein insertion into membrane	19	1.06027	3.57172e-08	B0BNG0, D3ZSA9, G3V8F5, Q75Q41, D4A994, D3ZQL1, Q5XIA1, Q6DGG9, G3V9T7, Q5I0H4, D3ZRH1, Q5U2X6, D4ABX9, P61621, B5DF51, D4A0W1, Q5FVL2, D4A193	1726	49	20566	4.62026	0.000296659	7.66674e-07	6.62383e-07
GOTERM_BP_FAT	GO:0007006~mitochondrial membrane organization	32	1.78571	4.25826e-08	P0DP31, F1LZC5, G3V8F5, A0A0G2JSH4, D3ZUX5, Q09073, F1LRV4, A0A0G2K777, Q6AXV4, P18265, A0A0G2K459, F1LN92, Q2TA68, Q5XIN6, D3ZRH1, O35147, Q5EB62, F1LML7, P27881, Q75Q41, M0R7V3, Q03344, D4A7N1, P11275, P13233, Q75Q39, G3V9U2, P82995, A0A0G2JVH4, D3ZE15, Q9JKW1, D3ZJX5, Q6P9Y4	1726	127	20566	3.00231	0.000353671	9.11685e-07	7.87669e-07
GOTERM_BP_FAT	GO:0009895~negative regulation of catabolic process	65	3.62723	4.64692e-08	Q62844, B0BNL2, P62914, F1LM33, D4A4W6, Q8CGU4, P62083, A0A0G2K459, Q63016, D3ZU13, P19139, P42346, A0A096MKE2, A0A0G2JYA4, Q9JJ54, P09895, A0A0G2K5C6, G3V8A5, D3ZAS9, P62832, Q9EPH8, B4F7A9, F1M0U5, D3ZVQ0, G3V6K6, Q5U211, P14841, Q5U2N2, Q3ZAV2, O88767, Q9Z254, P67779, A0A0G2JZV8, A0A0G2JZ52, Q6DGG9, A0A0G2K3V4, Q642E3, A0A0G2K2C7, P06762, Q5XI81, M0R735, A0A0G2JWM2, B5DF91, C0HL12, P18395, P34…	1726	378	20566	2.04895	0.000385945	9.92339e-07	8.57351e-07
GOTERM_BP_FAT	GO:1903078~positive regulation of protein localization to plasma membrane	22	1.22768	4.91109e-08	A0A0G2K1C0, Q32PX6, P31977, Q2PQA9, P49134, Q498C8, O35274, A0A0G2K1M2, Q63372, G3V6K6, G3V928, O08623, Q08850, A0A0G2K4Y7, D4A507, Q64566, P63245, A0A0H2UHK2, Q63151, P62494, P46101, G3V9D5	1726	66	20566	3.9718	0.000407881	1.04606e-06	9.03766e-07
GOTERM_BP_FAT	GO:0009132~nucleoside diphosphate metabolic process	32	1.78571	5.17287e-08	P47860, E9PTN6, P16617, P15429, A0A0G2KBC7, P05708, P11980, F1M7N2, P39069, Q6P6V0, D3ZGY4, O35147, D3ZQD3, M0RAQ6, Q5XI78, A0A0G2JVG3, A0A0G2JSG6, P27881, P30835, Q9WUS0, A0A0G2K3Q6, Q6P2A5, Q5XIG0, E9PTV0, G3V784, Q63707, P05065, P07323, Q4KLP0, P25113, M0R5J4	1726	128	20566	2.97885	0.000429618	1.099e-06	9.49507e-07
GOTERM_BP_FAT	GO:0070925~organelle assembly	125	6.97545	5.35459e-08	O70257, P31977, P09527, P62914, D4AEL8, A0A0G2JZT5, Q56A19, B0BN81, B0BMW0, P13471, F1M3J4, D3ZZP2, P09895, P83732, A0A0G2JUI5, P00388, P63326, Q99JD4, P62755, D3ZAG3, F1MAN8, P49134, F8WG91, Q0VGK0, A0A1W2Q6Q2, P63174, P68101, D4ABX9, F1M168, Q91Y81, F1M049, A0A0G2JTH6, A0A0G2K719, P60517, Q62625, O70595, M0R9Q1, Q9Z0J8, Q6PDV7, P70566, Q06486, D4A8U7, Q5RKI0, Q9JHL4, G3V8T4, P19945, Q9JI56, A1L…	1726	915	20566	1.62779	0.000444707	1.13471e-06	9.80355e-07
GOTERM_BP_FAT	GO:0006891~intra-Golgi vesicle-mediated transport	15	0.837054	5.47009e-08	A0A0G2K1F3, D4A8T3, O35142, A0A0H2UHV9, A0A0G2JT78, O35165, A0A0G2K6U1, G3V8Q1, P41542, Q9WVB1, F1M938, P58200, G3V6T1, G3V6Z7, P23514, Q9JI51	1726	31	20566	5.76552	0.000454297	1.15623e-06	9.98952e-07
GOTERM_BP_FAT	GO:0048268~clathrin coat assembly	12	0.669643	5.62365e-08	G3V8Y8, P08081, Q6DGF2, A0A140TAC3, F1LMD9, P62944, A0A0G2JTT2, F1M779, F1LML7, Q3KR51, P21575, F1LRK0	1726	19	20566	7.52552	0.000467048	1.18568e-06	1.02439e-06
GOTERM_BP_FAT	GO:0070972~protein localization to endoplasmic reticulum	26	1.45089	5.6673e-08	O70511, A0A0G2K2J9, Q498C8, B2RYI2, G3V9T7, A0A0G2JWA8, P61621, P06761, D3ZAS9, Q6TXH8, Q5RKH6, B2RZD1, Q5RKJ9, Q7TP42, A0A0G2JVM2, D3ZFK5, A0A0G2KBB9, F1M9N9, B0LPN4, Q6AY58, P62260, P60522, Q5XIU4, D3ZD11, Q9Z270, A0A0G2JUJ9	1726	90	20566	3.44223	0.000470671	1.19185e-06	1.02973e-06
GOTERM_BP_FAT	GO:0050773~regulation of dendrite development	35	1.95312	5.79392e-08	A0A0G2K2L8, F1LPV2, A0A0G2JSH4, A0A0G2K8P3, Q5M7U6, F1LUE2, P18265, A0A0G2JWR2, Q9JHL4, Q2TA68, O35303, A0A0G2K490, P68511, P61589, P63329, Q6AYE2, M0RB22, Q6GMN2, O35889, A0A0G2K1C0, Q63768, F1LMW7, Q07266, O08678, D3ZUM2, A0A0G2JTW1, A0A0G2K681, P63035, A0A0G2JT62, D4A8H8, D3ZZK3, O09032, Q9JHW5, A0A0G2K5B0, Q9JHU0	1726	149	20566	2.79892	0.000481185	1.21541e-06	1.05007e-06
GOTERM_BP_FAT	GO:0032388~positive regulation of intracellular transport	37	2.06473	5.81904e-08	B2GV35, P31977, A0A0G2JSH4, A0A0G2K8P3, D4AEL8, Q2PQA9, A0A096MK30, D4ADF5, O08629, D4A8U7, E9PT65, P63045, A0A0G2K6A9, P63086, Q641Z6, D3ZTB4, A0A0G2K0X1, Q68FW4, Q91V33, A0A0G2JXG3, A0A0G2JSM8, Q6PCU4, M0R9X8, P62828, P34058, Q641X8, P84082, Q6AY58, P62260, A1L1M0, D4A781, P82995, F1LNK0, A0A0G2K2B5, D4A9D6	1726	163	20566	2.70473	0.000483271	1.2176e-06	1.05197e-06
GOTERM_BP_FAT	GO:0006892~post-Golgi vesicle-mediated transport	29	1.6183	5.89836e-08	O70511, Q05096, G3V9J7, Q62824, A0A0G2JYR1, A0A096MJ99, A0A0G2JWA8, P63045, B0BMW0, P63025, F1M938, P58200, O35828, Q9JI51, O54924, P51156, Q5RKJ9, F1LMD9, B5DFK6, F8WG91, A0A0G2KBB9, F1LMB9, F1M9N9, A0A0G2K6U1, Q62991, A0A0G2K4Y7, P86182, P39052, Q9JHW5, Q9WU70, A0A0G2JTH6	1726	109	20566	3.17016	0.000489857	1.2311e-06	1.06363e-06
GOTERM_BP_FAT	GO:0050714~positive regulation of protein secretion	41	2.28795	6.05704e-08	Q6DGG0, A0A0G2K2L8, P09606, Q2PQA9, F1LUC0, A0A0G2KBC7, P63095, P50554, G3V6P7, P10111, O35547, D4AE68, O35303, F1LQJ7, O35147, G3V8A5, P09216, A0A0G2JY08, P20651, P09456, P26453, B2GV06, P38718, G3V6K6, M0R5T4, P10687, Q63584, G3V928, Q5U2P5, Q08850, M0RDI5, P10860, P84082, G3V6Q6, G3V963, P62762, P60881, A1L1M0, G3V9Y1, F1LS42	1726	192	20566	2.54444	0.000503032	1.26105e-06	1.08951e-06
GOTERM_BP_FAT	GO:0060491~regulation of cell projection assembly	47	2.62277	6.19178e-08	A0A0G2JSH4, F1LYA6, A0A0G2JZV8, A0A0G2JZT5, Q5M7U6, Q63372, P50399, E9PT65, P42346, P63322, B0BMY7, Q9QZR6, A0A0G2K9A2, Q5RJR2, P62494, Q812E9, P25304, D3ZDU5, B1H2A6, Q9WUD9, Q62952, A0A0G2JSM8, A0A0G2K1C0, Q32PX6, B1WC33, Q5XI81, A0A0G2K8G0, B0BNK1, P07936, O08719, P20171, Q04970, M0R5T4, A0A0G2JW88, Q07266, B2RYF7, D3ZGE6, G3V624, Q66H79, D4A8H8, Q920Q0, P39052, A0A0G2JYB1, P82995, P55161, M0R…	1726	237	20566	2.36297	0.000514219	1.28588e-06	1.11096e-06
GOTERM_BP_FAT	GO:0016082~synaptic vesicle priming	13	0.725446	6.57538e-08	Q62768, Q8K3M6, A0A0G2JYT1, Q02563, M0R4V3, P54921, F1LPB9, P60881, Q9JI56, A0A0G2KAK7, Q9JIR4, P61765, Q62717	1726	23	20566	6.7348	0.000546068	1.36214e-06	1.17685e-06
GOTERM_BP_FAT	GO:0097479~synaptic vesicle localization	20	1.11607	6.63767e-08	Q2PQA9, Q63372, A0A096MIT7, B5DFK6, A0A0G2JTT2, F1M4A4, G3V803, P84082, A0A0G2JT93, P08082, Q58DZ9, P60192, G3V733, Q03114, O88778, P39052, P47942, P09951, P21575, F1LRK0	1726	56	20566	4.2555	0.000551239	1.37162e-06	1.18504e-06
GOTERM_BP_FAT	GO:0045732~positive regulation of protein catabolic process	44	2.45536	6.79122e-08	P60517, P31977, F1LZC5, P09527, A0A0G2JSH4, A0A0G2K8P3, A0A096MK30, G3V9N7, A0A0G2JZV8, Q99PS2, Q63570, A0A0H2UHM0, G3V7L6, B2RYC9, P18265, Q06486, P19139, G3V836, E9PT65, G3V8T4, P62198, P63245, A0A0G2K151, D3ZTB4, G3V8A5, D3ZAS9, A0A0G2K8G0, Q498D8, A0A0G2JWM2, P46462, D3ZVQ0, P62193, G3V928, A0A0G2K6U1, Q6AY58, E9PT53, Q7M767, Q66H79, P08592, Q1HAQ0, G3V6W6, Q4KM74, P82995, Q568Y3, D3ZE15	1726	215	20566	2.4385	0.000563988	1.39987e-06	1.20944e-06
GOTERM_BP_FAT	GO:0032456~endocytic recycling	26	1.45089	7.19669e-08	P09527, Q63635, P10536, F1LPG9, A0A096MJ99, A0A140TAH1, B0BMW0, Q6NYB7, P35280, A0A096MKE2, F1M938, P62494, Q641Z6, O35509, G3V8A5, Q9JI51, A0A0G2K528, D4A376, P70550, Q5U211, Q5U316, P86182, B2RYF7, A0A0G2JVB6, P27615, A0A0G2JTH6	1726	91	20566	3.4044	0.000597651	1.47978e-06	1.27848e-06
GOTERM_BP_FAT	GO:1902745~positive regulation of lamellipodium organization	17	0.948661	7.61533e-08	A0A0G2JSM8, A0A0G2K1C0, F1LYA6, Q5M7U6, M0R5T4, P42346, G3V624, D4A8H8, B0BMY7, G3V940, A0A0G2K9A2, P39052, A0A0G2QC21, P82995, P55161, P85845, Q9WUD9	1726	41	20566	4.94054	0.000632406	1.56199e-06	1.34951e-06
GOTERM_BP_FAT	GO:0031113~regulation of microtubule polymerization	21	1.17188	7.88089e-08	P62909, A0A0G2K8G0, A0JN25, P13668, M0R5T4, P35465, P21818, P15205, D3ZXQ2, D4A8U7, D4A507, A0A0G2K681, F1M949, A0A0G2QC21, F1LNK0, Q66HR2, Q5XIT1, Q9Z272, Q99JD4	1726	62	20566	4.03587	0.000654451	1.61248e-06	1.39313e-06
GOTERM_BP_FAT	GO:0050772~positive regulation of axonogenesis	28	1.5625	7.97419e-08	P50398, D3ZPX4, A0A0G2JSH4, F1LQZ9, D3Z981, A0A0G2KA95, D3ZQ57, P50878, P15205, A0A0G2JTT2, A0MZ67, Q9JHL4, A0A0G2JWA8, D3ZWP6, A0A0G2K6A9, P19527, G3V997, B0BMY7, A0A0G2K151, D3ZES7, Q568Z6, A0JN25, P35465, G3V928, Q07266, D4A8H8, D3ZDX5, F1LRK0	1726	104	20566	3.208	0.000662197	1.62756e-06	1.40616e-06
GOTERM_BP_FAT	GO:0006874~intracellular calcium ion homeostasis	47	2.62277	8.04646e-08	A0A0G2K1D2, O70511, P11507, G3V9D1, Q4FZT0, P11506, P11505, A0A0G2JYT1, P97546, Q02563, Q64566, F1LN92, Q6IMZ3, Q5XIN6, P38652, A0A0G2K0T5, P15791, Q5U2X6, A0A0G2K151, F1LS98, P09216, Q01728, P48768, A0A0G2K9Q6, P84817, Q9Z269, Q8K3M6, G3V7I3, A0A0G2KBB9, Q641X8, F1M9N9, P59798, A0A0G2K4Y7, M0RDI5, P47728, B0LPN4, Q6AY58, E9PT53, Q5I0H4, P62168, P08592, Q03114, P62260, P07340, F1LS42, A0A0G2JVH4,…	1726	239	20566	2.3432	0.000668196	1.63828e-06	1.41543e-06
GOTERM_BP_FAT	GO:0051301~cell division	70	3.90625	8.42485e-08	Q9QZA2, D3ZPP2, A0A0G2JZT5, Q63692, P13668, A0A0G2K777, Q6S3A0, B2RYP0, P63322, P08081, Q9QZR6, Q8VIL3, D3ZZ38, P63088, P61589, A0A0G2K7G7, P09216, F1LMH0, A0A0G2JUI5, Q99JD4, D3ZAG3, A0A0G2K8G0, Q66HA6, F8WG91, A0A0G2KBB9, F1M9N9, D4A1B8, D3ZT07, P36860, G3V9Y1, Q91Y81, Q66HR2, O70511, P04897, Q5M7U6, A0A0G2JZ52, G3V6P7, D4A8U7, Q5XIP1, M0R7M8, P62138, Q5XIT1, Q568Z6, Q9WV63, A0A0G2JSM8, A0A0G2K…	1726	426	20566	1.95793	0.000699607	1.71113e-06	1.47837e-06
GOTERM_BP_FAT	GO:0045048~protein insertion into ER membrane	15	0.837054	8.97361e-08	B0BNG0, D3ZSA9, D4A994, D3ZQL1, Q5XIA1, Q6DGG9, G3V9T7, Q5I0H4, Q5U2X6, D4ABX9, P61621, B5DF51, D4A0W1, Q5FVL2	1726	32	20566	5.58535	0.00074516	1.81814e-06	1.57082e-06
GOTERM_BP_FAT	GO:0071806~protein transmembrane transport	26	1.45089	9.10147e-08	Q6TXH8, B2RZD1, G3V8F5, Q62824, Q7TP42, Q75Q41, Q5U2X7, Q63584, Q75Q39, G3V640, Q9JM53, P62494, P61621, Q642G4, A0A0G2K2C7, O54922, Q3MIB4, P06761, D3ZZB2, Q9JKW1, P63039, P63018, A0A0G2JUJ9, D3ZJX5	1726	92	20566	3.3674	0.000755773	1.83956e-06	1.58932e-06
GOTERM_BP_FAT	GO:0061136~regulation of proteasomal protein catabolic process	43	2.39955	9.61096e-08	P60517, A0A0G2JSH4, P62914, A0A0G2JZV8, Q99PS2, Q63570, G3V7L6, B2RYC9, P18265, Q6DGG9, Q06486, P19139, G3V836, P62198, P63245, A0A0G2K3V4, A0A0G2K151, A0A0G2K2C7, A0A0G2K5C6, D3ZAS9, B2GV24, Q498D8, A0A0G2JWM2, B4F7A9, P46462, P34058, D3ZVQ0, P62193, Q80U96, Q5U2N2, Q6AY58, E9PT53, Q7M767, P67874, G3V6W6, O88767, P60522, A1L1M0, P63319, Q9Z254, Q499N6, Q568Y3	1726	210	20566	2.43982	0.000798064	1.93782e-06	1.67422e-06
GOTERM_BP_FAT	GO:0017156~calcium-ion regulated exocytosis	19	1.06027	1.03342e-07	Q62636, Q62768, Q66HA6, P32851, G3V6P7, O08835, P63045, P63025, G3V733, P60881, P21707, P61265, A0A0G2KAK7, Q9JIR4, P61765, Q62717, Q9JHW5, P20651	1726	52	20566	4.35371	0.000858091	2.07859e-06	1.79584e-06
GOTERM_BP_FAT	GO:1902531~regulation of intracellular signal transduction	247	13.7835	1.04889e-07	B2RYG6, P31977, P62914, G3V8J5, A0A0G2K459, Q9JJ19, P52555, P10111, Q9JL55, P61023, A0A0G2JYA4, P07632, B2GV24, D4A6P1, P84817, Q62658, P49134, P20171, A0A0G2KBB9, P31044, Q8R490, A0A0G2K2S1, Q3S4A4, Q9WVE9, Q1JU68, P60517, A0A0G2K437, A0A0G2JVZ6, D3ZFB6, Q2TA68, O35147, F1LS98, Q642E3, P55053, D3ZG43, Q5XI34, D4ABI7, O35828, M0R7M8, P06762, P06761, A0A0G2K5E4, Q9WUD9, Q62636, A0A0G2JWM2, Q5M7A4,…	1726	2143	20566	1.37336	0.00087093	2.10461e-06	1.81832e-06
GOTERM_BP_FAT	GO:0051085~chaperone cofactor-dependent protein refolding	17	0.948661	1.13456e-07	Q5FVC4, P26772, Q66HA8, P50503, P14659, O35162, M0RCB1, D4A4H5, B0K030, D4A9Y0, F1M953, P06761, P63039, P63018, B2GUY8, P83868	1726	42	20566	4.8229	0.000942037	2.27104e-06	1.96211e-06
GOTERM_BP_FAT	GO:0006103~2-oxoglutarate metabolic process	12	0.669643	1.1546e-07	G3V6P2, P13221, P00507, Q5XIJ3, P41562, P56574, F1LNF7, D3ZQD3, Q68FX0, Q5XI78, A0A0G2JV84, Q6P6R2	1726	20	20566	7.14925	0.000958669	2.3056e-06	1.99197e-06
GOTERM_BP_FAT	GO:0007416~synapse assembly	30	1.67411	1.19524e-07	F1LPZ8, Q64605, P97546, Q63372, D3ZQ57, D3ZAD6, P15205, Q07310, D4A208, D4A5I9, Q9JHL4, Q9QYP1, O88778, Q812E9, P25304, M0RB22, Q9JI92, Q5EB62, Q63768, A0JN25, Q8K3M6, F1MA36, G3V803, P08592, D3ZDX5, Q03114, Q03555, F1LYQ8, F8WFS9, D4AAL4	1726	119	20566	3.00389	0.000992393	2.38102e-06	2.05713e-06
GOTERM_BP_FAT	GO:0010608~post-transcriptional regulation of gene expression	110	6.13839	1.30305e-07	P81795, A0A0G2JU15, Q63692, D3ZQ57, P42346, P62870, P13471, Q9JL55, P09895, D3ZM62, Q91V33, G3V8C3, A0A0G2K9Q9, A0A140TAC5, A0A0U1RS25, Q9QYU2, E9PT53, Q3ZAV2, P63174, P68101, B2GUZ5, A0A0G2K2B3, A0A0G2K719, M0R9Q1, Q5XHZ0, E9PTN6, Z4YNP1, Q6PDV7, G3V9N0, D3Z9I1, Q5U3Z7, P62890, F1LS98, Q6AYK8, B1H2A6, A0A0G2JZI2, M0R735, B5DF91, F1M3H8, Q07205, Q6AXS5, A0A0G2K4U6, Q566E4, P63074, F1M949, D3ZD73,…	1726	789	20566	1.66121	0.00108186	2.58958e-06	2.23732e-06
GOTERM_BP_FAT	GO:0099159~regulation of modification of postsynaptic structure	15	0.837054	1.43826e-07	A0A0G2JSM8, O70511, F1M8B7, A0A0G2JSH4, A0A0G2K847, F1LMW7, G3V6L8, A0A0G2K1R5, D4A8H8, P61589, G3V9Y1, P62747, Q6GMN2, F1M6V8, Q9WVE9	1726	33	20566	5.4161	0.00119405	2.85146e-06	2.46358e-06
GOTERM_BP_FAT	GO:1903051~negative regulation of proteolysis involved in protein catabolic process	24	1.33929	1.56966e-07	P62914, B4F7A9, P34058, D3ZVQ0, P62083, Q6DGG9, P19139, Q5U2N2, P67874, A0A0G2K3V4, D3ZZK3, O88767, P60522, P09895, A0A0G2K2C7, P63319, Q9Z254, A0A0G2K5C6, Q499N6, D3ZAS9, P62832	1726	82	20566	3.48744	0.00130307	3.10457e-06	2.68225e-06
GOTERM_BP_FAT	GO:0034030~ribonucleoside bisphosphate biosynthetic process	17	0.948661	1.66651e-07	D3ZT90, Q64559, P38718, Q5XIA5, D3ZKG1, A0A0A6YYM0, Q6AY55, P17764, A0A0G2JW90, G3V888, O35547, A0A0G2JZH8, P08461, D3ZZN3, A0A0G2KAM3, Q8CHN6, Q6P6R2	1726	43	20566	4.71074	0.00138341	3.27274e-06	2.82755e-06
GOTERM_BP_FAT	GO:0034033~purine nucleoside bisphosphate biosynthetic process	17	0.948661	1.66651e-07	D3ZT90, Q64559, P38718, Q5XIA5, D3ZKG1, A0A0A6YYM0, Q6AY55, P17764, A0A0G2JW90, G3V888, O35547, A0A0G2JZH8, P08461, D3ZZN3, A0A0G2KAM3, Q8CHN6, Q6P6R2	1726	43	20566	4.71074	0.00138341	3.27274e-06	2.82755e-06
GOTERM_BP_FAT	GO:0033866~nucleoside bisphosphate biosynthetic process	17	0.948661	1.66651e-07	D3ZT90, Q64559, P38718, Q5XIA5, D3ZKG1, A0A0A6YYM0, Q6AY55, P17764, A0A0G2JW90, G3V888, O35547, A0A0G2JZH8, P08461, D3ZZN3, A0A0G2KAM3, Q8CHN6, Q6P6R2	1726	43	20566	4.71074	0.00138341	3.27274e-06	2.82755e-06
GOTERM_BP_FAT	GO:0051495~positive regulation of cytoskeleton organization	42	2.34375	1.79329e-07	B0BN18, D3ZPX4, F1LYA6, F1LPG9, P15205, F1LMX1, Q5BJU7, D4A8U7, Q5RKI0, P42346, B2RYP0, A0A0G2K9A2, P61589, A0A0G2K9C0, D3ZDU5, P09216, P62994, Q6GMN2, A0A0G2JSM8, A0A0G2K1C0, B1WC33, A0A0G2K8G0, P62909, A0JN25, O08719, M0R9X8, A0A0G2K1M2, M0R5T4, P35465, P21818, D3ZGE6, A0A0G2K681, D4A8H8, Q7M0E3, F1M949, D4A5F4, M0R7F3, P55161, Q66HR2, G3V8F8, Q9Z272	1726	207	20566	2.41762	0.00148858	3.51342e-06	3.03549e-06
GOTERM_BP_FAT	GO:0031667~response to nutrient levels	115	6.41741	1.82444e-07	F1LPV2, G3V7H6, A0A0H2UHQ0, P16975, P11167, P42346, G3V8R1, D3ZEW7, Q6AYE2, F1M953, P00388, P04762, P07632, G3V8C3, P04642, P84817, P10888, P49134, Q5BJZ3, F7EV94, P14841, Q9QYU4, Q05683, P12785, P97519, Q0VGK0, B0LPN4, P17046, P36860, P68101, F1LMA4, F1LS42, P04256, P49088, P60517, P50430, Q62625, Q8VH49, Q2TA68, O35547, G3V796, G3V6X7, P20417, A0A0G2K151, P06762, P06761, Q9WUD9, A0A0G2JWM2, F1L…	1726	841	20566	1.62934	0.00151442	3.56603e-06	3.08095e-06
GOTERM_BP_FAT	GO:0021549~cerebellum development	36	2.00893	1.84098e-07	P50475, Q66H80, Q64605, P11506, A0A0G2KA95, Q63372, B2RYC9, Q63198, P50554, Q7TQ16, P41499, P39069, O35567, P61980, Q5D059, Q9JJ54, A0A0G2K2C7, Q5XI78, P06761, Q66H20, Q5EB62, P07335, Q63768, D4A6P1, P35465, F1MA36, P68370, Q6P2A5, P10860, Q5BJT9, Q03114, Q62718, G3V9Y1, F1M049, P63018	1726	163	20566	2.63162	0.00152813	3.58991e-06	3.10158e-06
GOTERM_BP_FAT	GO:0007033~vacuole organization	41	2.28795	1.92512e-07	P11507, P60517, P09527, P10536, Q62625, Q63615, Q91ZN1, M0R544, B2RYC9, P42346, O35987, B0BMW0, Q6P791, P20611, D3ZZP2, Q6NYB7, P60192, D3ZTB4, G3V8A5, P45479, Q642E6, P00388, Q91ZQ0, Q66HA6, Q2YDU8, P84082, Q0VGK0, Q66H79, P17046, A0A0G2JVB6, B5DFJ4, D4ABX9, Q6XVN8, P60522, Q5XI21, P63018, P24268	1726	200	20566	2.44266	0.00159792	3.7452e-06	3.23574e-06
GOTERM_BP_FAT	GO:0034762~regulation of transmembrane transport	77	4.29688	1.9646e-07	Q9Z2L0, P0DP31, Q62844, Q08163, F1LPZ8, G3V7H6, Q63372, F1LMX1, D3ZMJ7, Q63016, Q9JJ19, D4A507, F1LN92, P42346, P41499, P63045, P39069, P61023, P68255, P05370, D3ZEW7, P46101, P09216, D3ZJ86, Q01728, A0A0G2K1I7, P27881, Q62658, P49134, A0A0G2K1M2, A0A0G2KBB9, F1M9N9, F1LPB9, B0LPN4, P62882, F1LMA4, O88767, F1LN69, F1LS42, Q91Y81, Q5M9H4, Q7TMZ5, P63259, P49803, A0A0G2K2B5, O70511, A0A0G2K8P3, A0A…	1726	496	20566	1.84977	0.00163067	3.81308e-06	3.29438e-06
GOTERM_BP_FAT	GO:1903513~endoplasmic reticulum to cytosol transport	12	0.669643	2.24027e-07	G3V9D3, B2RZD1, Q5RKH6, A1L134, P46462, A0A0A0MY09, A0A0G2K953, Q9ES53, A0A0G2JTX9, A0A0G2JU66, D3ZF97, A0A0G2JTA0	1726	21	20566	6.80881	0.00185926	4.32788e-06	3.73916e-06
GOTERM_BP_FAT	GO:0030970~retrograde protein transport, ER to cytosol	12	0.669643	2.24027e-07	G3V9D3, B2RZD1, Q5RKH6, A1L134, P46462, A0A0A0MY09, A0A0G2K953, Q9ES53, A0A0G2JTX9, A0A0G2JU66, D3ZF97, A0A0G2JTA0	1726	21	20566	6.80881	0.00185926	4.32788e-06	3.73916e-06
GOTERM_BP_FAT	GO:0099172~presynapse organization	15	0.837054	2.25638e-07	F1M8A4, F1LPZ8, Q64605, Q63372, D3ZA84, Q9QYP1, D4ABM3, P60192, O88778, A0A0G2QC21, A0A0G2K5C6, D3ZDU5, M0RB22, Q9JI92, Q99JD4	1726	34	20566	5.2568	0.00187262	4.34889e-06	3.75731e-06
GOTERM_BP_FAT	GO:0051489~regulation of filopodium assembly	20	1.11607	2.30708e-07	Q62952, A0A0G2JSM8, A0A0G2K1C0, Q5XI81, B0BNK1, P07936, A0A0G2JZV8, Q63372, M0R5T4, Q07266, P63322, A0A0G2K9A2, Q920Q0, Q812E9, P25304, A0A0G2JYB1, M0RC99, P85845, B1H2A6	1726	60	20566	3.9718	0.00191465	4.43632e-06	3.83285e-06
GOTERM_BP_FAT	GO:0048167~regulation of synaptic plasticity	63	3.51562	2.40636e-07	Q91Z79, F1LPZ8, Q62768, P97546, P15205, O08623, D4A5I9, P63045, P61980, P63086, A0A0G2KAK7, D3ZEW7, P61983, A0A0G2K5C6, P08644, P48768, B0BNK1, A0JN25, P20171, Q8K3M6, P11730, Q07266, Q9Z254, M0RC99, A0A0G2JSH4, P81377, P11506, A0A0G2JZV8, A0A0G2JYT1, F1LUE2, D3ZFB6, P35280, A0A0G2K151, Q5D059, P62494, P47819, Q9JIR4, P61765, P45479, Q6GMN2, B1H2A6, P06687, Q5XI81, C0HL12, Q04970, M0R5T4, P35465,…	1726	378	20566	1.9859	0.00199697	4.61654e-06	3.98855e-06
GOTERM_BP_FAT	GO:0009059~macromolecule biosynthetic process	367	20.4799	2.61084e-07	F1LPV0, P62919, P62914, P81795, M0RCB1, P52555, P10111, D3ZLL8, F7F2F3, B0BN81, A0A0G2K330, D3ZUN5, B0K020, B0BMW2, Q6AYM8, P40329, P83732, Q6P3V8, F1M953, Q91V33, A0A0G2JTG7, P07632, B2GV24, B0BNG0, D3ZI68, D4A833, A0A140TAC5, Q5U211, Q5U2R7, D3ZFA8, D3ZPE6, Q3ZAV2, P68101, D4ABX9, F1M168, P82995, P25977, A0A0G2K2B3, D4ACJ1, P04256, Q1JU68, B2GV35, D3ZQX3, M0R9Q1, A0A140TAF7, G3V6H2, A0A0G2K4T7,…	1726	3445	20566	1.26936	0.00216647	4.99729e-06	4.31751e-06
GOTERM_BP_FAT	GO:0007610~behavior	110	6.13839	2.63904e-07	Q9Z2L0, A0A0G2JTX9, P42346, D3ZEW7, P07632, D4A6P1, Q63228, Q62813, P49134, A0A0H2UI35, P36972, G3V9M3, P31044, O08838, P13596, Q5XIF3, O08835, P13233, E9PT53, Q5M9H4, A0A0H2UHI7, O35274, Q9Z0J8, A0A0G2K677, A0A0G2K437, P50554, P70566, D4A8U7, D4AE68, D4ADU2, A0A0G2K151, F1LS98, F1LUV9, P20651, Q5EB62, Q9WUD9, M0R5P8, F1LN88, P12369, P32198, Q04970, P35465, F1MA36, P68370, G3V846, P10860, Q6AYT7,…	1726	800	20566	1.63837	0.00218985	5.03965e-06	4.35411e-06
GOTERM_BP_FAT	GO:0043067~regulation of programmed cell death	214	11.942	2.67877e-07	G3V7H6, A0A0G2K459, Q6QBQ4, Q9JJ19, P52555, P10111, Q9JL55, A0A0G2JYA4, A0A0G2QC21, A0A0G2JY08, Q3KRE0, P07632, B2GV24, P84817, P49134, Q5BJZ3, P20171, Q5XIF5, D3ZNQ6, G3V7I0, A0A0G2K2S1, Q3ZAV2, P68101, F1LMA4, P82995, Q9WVE9, Q09073, A0A0G2K2P5, Q8VH49, A0A0G2K437, A0A0G2JVZ6, Q6PDV7, Q5U302, Q2TA68, O35147, Q9JM53, F1LS98, M0RAQ6, B5DEY8, D3ZG43, Q5XI34, P06762, P06761, P62138, A0A0G2K5E4, Q9W…	1726	1827	20566	1.39567	0.00222278	5.10379e-06	4.40952e-06
GOTERM_BP_FAT	GO:0010807~regulation of synaptic vesicle priming	10	0.558036	2.73266e-07	D4ABK1, P61265, Q62768, F8WFM2, B2DD29, Q9JIR4, P61765, Q9WU70, P32851, P54921	1726	14	20566	8.51101	0.00226745	5.19456e-06	4.48794e-06
GOTERM_BP_FAT	GO:0043242~negative regulation of protein-containing complex disassembly	25	1.39509	3.01245e-07	A0A0G2JSM7, A0A0G2K8G0, Q3T1K5, A0A0G2K677, G3V949, G3V9M3, F1MA36, P21818, P15205, D3ZXQ2, P70566, F1M9G6, E9PT65, A0A0G2K1Y8, B0BMY7, Q5RJR2, F8WFS9, F1LR10, A0A0G2JYB1, A0A0G2K5C6, B2GUZ5, F1LNK0, A0A0G2JUI5, Q99JD4	1726	91	20566	3.27346	0.00249932	5.71334e-06	4.93616e-06
GOTERM_BP_FAT	GO:0120032~regulation of plasma membrane bounded cell projection assembly	45	2.51116	3.03794e-07	A0A0G2JSH4, F1LYA6, A0A0G2JZV8, A0A0G2JZT5, Q5M7U6, Q63372, P50399, E9PT65, P42346, P63322, B0BMY7, Q9QZR6, A0A0G2K9A2, Q5RJR2, P62494, Q812E9, P25304, D3ZDU5, B1H2A6, Q62952, A0A0G2JSM8, A0A0G2K1C0, Q32PX6, B1WC33, Q5XI81, A0A0G2K8G0, B0BNK1, P07936, O08719, P20171, Q04970, M0R5T4, A0A0G2JW88, Q07266, B2RYF7, G3V624, Q66H79, D4A8H8, Q920Q0, P39052, A0A0G2JYB1, P82995, P55161, M0RC99, P85845	1726	234	20566	2.29143	0.00252043	5.74855e-06	4.96657e-06
GOTERM_BP_FAT	GO:0046394~carboxylic acid biosynthetic process	50	2.79018	3.24369e-07	P07943, P49088, P09606, Q6P7R8, A0A0G2K7J0, A0A0G2K931, D3ZUX7, P11980, P50554, G3V6R7, D4ADS4, P00507, P00406, Q920R3, Q5U3Z7, D3ZZN3, P04182, M0RDU8, B0BMW2, Q9Z122, D4ABI7, A0A0G2JVG3, Q64559, F1LRY5, D3ZHG0, Q5XIF5, P51635, P04905, Q64232, Q7TP08, A0A0G2K4Y7, Q6AY23, G3V846, Q05683, P12785, P10860, P13264, G3V888, P13221, P16970, B2GUZ3, Q68FR9, D4A3D4, Q63151, A0A140TA89, F1LX07, O88767, P83…	1726	274	20566	2.17435	0.00269091	6.12395e-06	5.29091e-06
GOTERM_BP_FAT	GO:0170040~proteinogenic amino acid catabolic process	23	1.28348	3.33416e-07	A0A0G2JVM0, F1LP30, G3V7H6, F1LU71, D4A5Q9, P12007, A0A0G2K2Q2, A0A0G2JV84, B1WC61, Q05683, P97519, P10860, Q00972, G3V6P2, P13264, P13221, A0A0G2JUZ5, P15650, P00507, A0A0G2K2S1, Q5U3Z7, Q5XIT9, P04182, D3ZEW7	1726	79	20566	3.46904	0.00276586	6.28048e-06	5.42615e-06
GOTERM_BP_FAT	GO:0043954~cellular component maintenance	26	1.45089	3.43604e-07	F1M8A4, A0A0G2KA95, G3V8J5, A0A0G2K2P5, A0A0G2JYT1, Q63372, Q9JIR4, O88778, D3ZES7, O35889, Q63622, P49134, Q8K3M6, A0JN29, A0A0G2K1M2, D3ZAA9, D3ZXQ2, D3ZGE6, A0A0G2K0Y9, F1M949, F1LQW8, D4AAL4, F1M787, P63018, Q9Z272	1726	98	20566	3.16123	0.00285025	6.45774e-06	5.57929e-06
GOTERM_BP_FAT	GO:0072583~clathrin-dependent endocytosis	15	0.837054	3.47056e-07	F1LMD9, P18484, D3ZWZ9, P35565, D3ZUY8, P84092, A0A0G2JTT2, P08082, P08081, P62944, F1M779, Q9WVE9, P21575, P62744, F1LRK0	1726	35	20566	5.1066	0.00287885	6.50789e-06	5.62262e-06
GOTERM_BP_FAT	GO:0034220~monoatomic ion transmembrane transport	113	6.3058	3.62044e-07	Q9Z2L0, G3V9D1, D3ZAF6, Q56A19, F1LN92, Q5XIN6, F1M3J4, P61023, F1M953, P62632, D3ZJ86, A0A0G2K1I7, A0A0G2K9Q6, Q62658, Q5BJZ3, G3V7I3, Q99MZ8, B0LPN4, G3V8S4, Q06647, Q5M7T6, G3V7Y3, P29419, Q5M9H4, A0A0G2JXH2, A0A0G2K2B5, P29995, P62815, Q09073, O70595, A0A0H2UHB7, A0A140TAF5, A0A0G2JVZ6, P31399, G3V6P7, Q2TA68, A0A0G2K0T5, Q91XV6, P25286, Q63965, Q6PCU0, P11951, P63081, P15999, A0A0G2K4U4, G3V…	1726	833	20566	1.61638	0.00300299	6.77366e-06	5.85224e-06
GOTERM_BP_FAT	GO:0045862~positive regulation of proteolysis	50	2.79018	3.63158e-07	Q62844, Q63570, G3V7L6, B2RYC9, P62198, P63245, D3ZAS9, F1LML7, P46462, D3ZVQ0, Q03344, Q10739, Q6AY58, E9PT53, Q7M767, G3V6W6, D4ACN8, A0A0G2K2B5, P63018, M0R5J4, P60517, A0A0G2JSH4, G3V9N7, A0A0G2JZV8, Q99PS2, P18265, D3ZZZ9, G3V6P7, Q06486, G3V836, A0A0G2K3V4, O35147, A0A0G2K151, Q9JM53, Q568Z6, Q9WUD9, P62898, Q498D8, A0A0G2JWM2, Q5RK17, P62193, A0A0G2JT63, P86182, Q66H79, G3V8Y8, B2RYW3, P08…	1726	275	20566	2.16644	0.0030122	6.77921e-06	5.85704e-06
GOTERM_BP_FAT	GO:0098655~monoatomic cation transmembrane transport	96	5.35714	3.64333e-07	Q9Z2L0, G3V9D1, D3ZAF6, F1LN92, Q5XIN6, P61023, F1M953, P62632, D3ZJ86, A0A0G2K9Q6, Q62658, Q5BJZ3, G3V7I3, B0LPN4, G3V8S4, Q06647, Q5M7T6, G3V7Y3, Q5M9H4, P29419, A0A0G2JXH2, A0A0G2K2B5, P29995, P62815, Q09073, O70595, A0A0H2UHB7, A0A0G2JVZ6, P31399, Q2TA68, A0A0G2K0T5, P25286, Q6PCU0, P63081, P11951, P15999, A0A0G2K4U4, G3V846, Q5I0H4, P20788, P60881, P07340, Q6P503, E9PTX9, Q6P9Y4, G3V8F5, A0A…	1726	675	20566	1.69464	0.00302194	6.7859e-06	5.86281e-06
GOTERM_BP_FAT	GO:0042177~negative regulation of protein catabolic process	30	1.67411	3.68531e-07	Q62844, B0BNL2, P62914, Q8CGU4, Q6DGG9, P19139, A0A0G2K3V4, A0A096MKE2, Q642E3, A0A0G2K2C7, A0A0G2K5C6, G3V8A5, D3ZAS9, A0A0G2JWM2, B4F7A9, P34058, C0HL12, G3V6K6, Q5U211, P14841, Q5U2N2, G3V963, P67874, O88767, P60522, P63319, Q9Z254, Q499N6, P67779	1726	125	20566	2.8597	0.00305671	6.8434e-06	5.9125e-06
GOTERM_BP_FAT	GO:0031399~regulation of protein modification process	144	8.03571	3.69068e-07	P62914, D3ZQ57, P52555, P10111, Q9JJ19, P41499, P42346, Q5RJR2, P61023, A0A0G2JYA4, D3ZEW7, D3ZFY8, P09895, D3ZDU5, A2RUW1, P07632, B2GV24, A0A0G2K8G0, A0A0G2JY22, P49134, Q5BJZ3, P20171, P31044, P13596, Q5XIF3, E9PT53, Q498R3, P36860, F1LMA4, P82995, P67779, Q7TSE9, A0A0G2K719, P60517, O35274, P14659, A0A0G2K677, Q6DGG9, D3ZZZ9, Q06486, G3V834, Q6P7C7, P20417, D4AB01, F1LS98, Q642E3, P25304, P06…	1726	1132	20566	1.51574	0.00306115	6.8434e-06	5.9125e-06
GOTERM_BP_FAT	GO:0099084~postsynaptic specialization organization	19	1.06027	3.71485e-07	F1M8A4, Q63622, Q63768, F1LPZ8, P49134, G3V8J5, A0A0G2K1M2, Q63372, D3ZAD6, D3ZAA9, Q07310, A0A0G2K0Y9, F1LQW8, D4AAL4, F1M787, O35889, P63018, Q9Z272	1726	56	20566	4.04273	0.00308117	6.87288e-06	5.93797e-06
GOTERM_BP_FAT	GO:0031623~receptor internalization	25	1.39509	3.75444e-07	P31977, A0A0G2K8P3, P84092, A0A0G2JTT2, A0A140TAH1, D4A5I9, P63322, P62994, A0A0G2K4A0, F1M779, B0BNK1, P49134, G3V928, P36860, A0A0G2K1W1, P60881, F1LNE4, F1LMA4, Q99376, P62944, P39052, M0RC99, Q5PPJ9, P21575, P62744	1726	92	20566	3.23788	0.00311396	6.9307e-06	5.98792e-06
GOTERM_BP_FAT	GO:0071786~endoplasmic reticulum tubular network organization	11	0.613839	3.92337e-07	F1LQ09, Q5EB77, Q64548, Q5RKJ9, Q6RJR6, A0JN29, F1LQ22, F1LQN3, Q7TMZ5, D4A193, Q6PST4	1726	18	20566	7.28164	0.00325384	7.22648e-06	6.24346e-06
GOTERM_BP_FAT	GO:0019220~regulation of phosphate metabolic process	139	7.7567	4.12992e-07	G3V9D1, D3ZQ57, A0A0G2K459, P52555, P10111, Q9JJ19, P41499, P42346, P62630, Q5RJR2, P61023, A0A0G2JYA4, D3ZEW7, D3ZDU5, P62632, P07632, A0A0G2K8G0, P84817, P49134, Q5BJZ3, P20171, A0A0G2K502, P31044, P13596, Q5XIF3, Q498R3, P36860, F1LMA4, P07483, P82995, P67779, Q7TSE9, A0A0G2K719, A0A0H2UHB7, O35274, P14659, A0A0G2K677, D3ZZZ9, G3V6P7, Q06486, P97849, G3V834, O35303, O35147, Q6P7C7, P20417, F1L…	1726	1085	20566	1.52649	0.00342484	7.59009e-06	6.55761e-06
GOTERM_BP_FAT	GO:0030162~regulation of proteolysis	82	4.57589	4.23082e-07	P29457, Q62844, P62914, Q63570, G3V7L6, B2RYC9, P62083, P68182, P19139, P62198, P63245, A0A096MKE2, P09895, A0A0G2K5C6, D3ZAS9, F1LML7, P62832, B2GV24, G3V8G5, B4F7A9, P46462, D3ZVQ0, Q03344, Q10739, P14841, Q5U2N2, Q6AY58, E9PT53, Q7M767, G3V6W6, O88767, D4ACN8, Q9Z254, A0A0G2K2B5, P63018, M0R5J4, P60517, A0A0G2JSH4, G3V9N7, A0A0G2JZV8, Q99PS2, P18265, Q6DGG9, D3ZZZ9, G3V6P7, Q06486, G3V836, A0A…	1726	550	20566	1.77648	0.00350838	7.75837e-06	6.703e-06
GOTERM_BP_FAT	GO:0051174~regulation of phosphorus metabolic process	139	7.7567	4.29151e-07	G3V9D1, D3ZQ57, A0A0G2K459, P52555, P10111, Q9JJ19, P41499, P42346, P62630, Q5RJR2, P61023, A0A0G2JYA4, D3ZEW7, D3ZDU5, P62632, P07632, A0A0G2K8G0, P84817, P49134, Q5BJZ3, P20171, A0A0G2K502, P31044, P13596, Q5XIF3, Q498R3, P36860, F1LMA4, P07483, P82995, P67779, Q7TSE9, A0A0G2K719, A0A0H2UHB7, O35274, P14659, A0A0G2K677, D3ZZZ9, G3V6P7, Q06486, P97849, G3V834, O35303, O35147, Q6P7C7, P20417, F1L…	1726	1086	20566	1.52508	0.00355861	7.85232e-06	6.78417e-06
GOTERM_BP_FAT	GO:0072655~establishment of protein localization to mitochondrion	25	1.39509	4.66157e-07	P0DP31, F1LZC5, G3V8F5, F1LRV4, Q6AXV4, P05708, A0A0G2K459, D3ZRH1, P63322, Q03346, Q9JM53, M0RAQ6, P27881, P84817, Q75Q41, A0A0G2K2M2, A0A0G2JV65, Q5U2X7, Q75Q39, Q6AY58, Q9WVA1, G3V640, P82995, D3ZE15, Q9JKW1, P63039, D3ZJX5	1726	93	20566	3.20307	0.00386488	8.51069e-06	7.35299e-06
GOTERM_BP_FAT	GO:0006754~ATP biosynthetic process	17	0.948661	4.88936e-07	D3ZAF6, D4A133, Q6PCU0, G3V6D3, Q4FZT0, Q641Z9, P15999, P31399, Q6P2A5, P19511, Q06647, P21913, G3V7Y3, P05065, P29419, Q920L2	1726	46	20566	4.40352	0.00405336	8.88751e-06	7.67854e-06
GOTERM_BP_FAT	GO:0019320~hexose catabolic process	17	0.948661	4.88936e-07	P04642, P27881, P30835, P47860, P16617, P15429, A0A0G2KBC7, P05708, P11980, P38652, O35147, M0RAQ6, A0A0G2JVG3, P07323, P25113, M0R5J4	1726	46	20566	4.40352	0.00405336	8.88751e-06	7.67854e-06
GOTERM_BP_FAT	GO:0043523~regulation of neuron apoptotic process	59	3.29241	4.99033e-07	Q62844, B0BNL2, Q8CGU4, B2RYC9, P42346, P19527, P05370, D3ZEW7, P61589, P08644, D3ZM62, Q5FVM4, P07632, P84817, Q32PX2, P60905, P20171, D3ZNQ6, G3V7I0, E9PT53, Q7M767, A0A0G2K2S1, O88767, P67779, G3V8F8, Q9WVE9, P50475, A0A0G2JSH4, A0A0G2JZV8, Q91ZN1, F1LNC7, P18265, G3V836, A0A0G2JT93, Q6P6V0, A0A0G2K151, Q9JM53, P61765, B5DEY8, P25304, P06762, P45479, D3ZC07, Q9WUD9, Q6P136, A0A0G2JSM8, P35704,…	1726	352	20566	1.99719	0.00413689	9.05125e-06	7.82001e-06
GOTERM_BP_FAT	GO:0022037~metencephalon development	37	2.06473	5.05416e-07	P50475, Q66H80, Q64605, P11506, A0A0G2KA95, Q63372, B2RYC9, Q63198, P50554, Q7TQ16, P41499, P39069, D3ZW15, O35567, P61980, Q5D059, Q9JJ54, A0A0G2K2C7, Q5XI78, P06761, Q66H20, Q5EB62, P07335, Q63768, D4A6P1, P35465, F1MA36, P68370, Q6P2A5, P10860, Q5BJT9, Q03114, Q62718, G3V9Y1, F1M049, P63018	1726	177	20566	2.49079	0.00418969	9.14703e-06	7.90276e-06
GOTERM_BP_FAT	GO:0016053~organic acid biosynthetic process	50	2.79018	5.07265e-07	P07943, P49088, P09606, Q6P7R8, A0A0G2K7J0, A0A0G2K931, D3ZUX7, P11980, P50554, G3V6R7, D4ADS4, P00507, P00406, Q920R3, Q5U3Z7, D3ZZN3, P04182, M0RDU8, B0BMW2, Q9Z122, D4ABI7, A0A0G2JVG3, Q64559, F1LRY5, D3ZHG0, Q5XIF5, P51635, P04905, Q64232, Q7TP08, A0A0G2K4Y7, Q6AY23, G3V846, Q05683, P12785, P10860, P13264, G3V888, P13221, P16970, B2GUZ3, Q68FR9, D4A3D4, Q63151, A0A140TA89, F1LX07, O88767, P83…	1726	278	20566	2.14306	0.00420499	9.16055e-06	7.91444e-06
GOTERM_BP_FAT	GO:0032024~positive regulation of insulin secretion	29	1.6183	5.14025e-07	A0A0G2K2L8, P09606, Q2PQA9, F1LUC0, A0A0G2KBC7, P63095, P50554, G3V6P7, O35547, D4AE68, F1LQJ7, O35147, P09216, P20651, P09456, B2GV06, P38718, M0R5T4, P10687, G3V928, Q5U2P5, Q08850, M0RDI5, P10860, G3V6Q6, P62762, P60881, A1L1M0, F1LS42	1726	120	20566	2.87956	0.0042609	9.26248e-06	8.00251e-06
GOTERM_BP_FAT	GO:0048259~regulation of receptor-mediated endocytosis	33	1.84152	5.16738e-07	G3V9J7, A0A0G2K8P3, A0A0G2JZV8, D4A3K5, A0A0G2JWR2, P84092, A0A0G2JTT2, G3V836, P63322, P61980, Q99068, Q5D059, F1LS98, P45479, Q9JI92, Q80W92, A0A0G2JWM2, F1LMD9, G3V928, D3ZUY8, A0A0G2K6U1, O08835, Q9Z1E1, P84082, P84076, G3V8Y8, O35179, P08592, F8WFM2, F1M049, P39052, A0A0H2UHI7, F1LRK0	1726	148	20566	2.65681	0.00428334	9.29122e-06	8.02733e-06
GOTERM_BP_FAT	GO:0034331~cell junction maintenance	23	1.28348	5.36031e-07	F1M8A4, Q63622, A0A0G2KA95, P49134, G3V8J5, Q8K3M6, A0A0G2K2P5, A0A0G2JYT1, A0A0G2K1M2, Q63372, D3ZXQ2, D3ZAA9, A0A0G2K0Y9, Q9JIR4, O88778, F1LQW8, D3ZES7, D4AAL4, F1M787, O35889, P63018, Q9Z272	1726	81	20566	3.38339	0.00444291	9.61729e-06	8.30905e-06
GOTERM_BP_FAT	GO:0033157~regulation of intracellular protein transport	38	2.12054	5.46036e-07	B2GV35, A0A0G2JSH4, D4AEL8, Q2PQA9, D4ADF5, A0A0G2JTX9, O08629, D4A8U7, P41499, P63045, A0A0G2K6A9, P61023, P63086, A0A0G2JYA4, P20417, A0A0G2K7G7, A0A0G2K0X1, A0A0G2JXG3, A0A0G2JSM8, Q6PCU4, Q5RKH6, P62828, P34058, Q641X8, Q5U211, Q80U96, Q6AY58, Q03114, P62260, O88767, A1L1M0, Q9JHW5, D4A781, P82995, D3ZF97, A0A0G2K2B5	1726	185	20566	2.44749	0.00452565	9.77569e-06	8.44591e-06
GOTERM_BP_FAT	GO:0019677~NAD catabolic process	13	0.725446	6.15001e-07	P30835, P47860, P16617, P15429, A0A0G2KBC7, P05708, P11980, D3ZUM2, M0RAQ6, A0A0G2JVG3, P07323, P25113, M0R5J4	1726	27	20566	5.73705	0.00509579	1.09867e-05	9.49218e-06
GOTERM_BP_FAT	GO:0032272~negative regulation of protein polymerization	24	1.33929	6.29699e-07	A0A0G2JSM7, Q3T1K5, P13668, A0A0G2K677, F1MA36, P21818, P70566, D4A507, E9PT65, A0A0G2K1Y8, B0BMY7, Q5RJR2, F8WFS9, P62329, A0A0G2JYB1, A0A0G2QC21, B2GUZ5, D3ZDU5, F1LNK0, Q66HR2, F1LML7, B2GUZ9	1726	88	20566	3.24966	0.00521725	1.12251e-05	9.69818e-06
GOTERM_BP_FAT	GO:2001242~regulation of intrinsic apoptotic signaling pathway	42	2.34375	6.66762e-07	A0A0G2K719, F1LZC5, Q62844, Q5XHZ0, A0A0G2K953, P62083, A0A0G2K459, P52555, Q9JJ19, P10111, G3V836, A0A0G2JT93, Q2TA68, P63245, O35303, Q9JL55, P61980, O35147, P20417, Q5D059, D3ZG43, Q6AYE2, Q498E0, Q5FVM4, P07632, Q9WUD9, Q6P136, P04785, P62909, P84817, Q66HA8, Q6AY58, E9PT53, P63036, Q66H79, A0A0G2K2S1, P15087, P08592, O88767, D3ZE15, M0R5J4, G3V7B6	1726	217	20566	2.30621	0.00552348	1.18604e-05	1.0247e-05
GOTERM_BP_FAT	GO:0009206~purine ribonucleoside triphosphate biosynthetic process	19	1.06027	6.69239e-07	D3ZAF6, D4A133, Q6PCU0, G3V6D3, Q4FZT0, Q641Z9, Q05982, P15999, P31399, Q6P2A5, P19511, P19804, Q06647, P21913, G3V7Y3, P05065, P29419, Q920L2	1726	58	20566	3.90332	0.00554394	1.1879e-05	1.02631e-05
GOTERM_BP_FAT	GO:2000058~regulation of ubiquitin-dependent protein catabolic process	37	2.06473	6.71906e-07	P60517, A0A0G2JSH4, P62914, Q99PS2, B2RYC9, P18265, P62083, Q6DGG9, Q06486, P19139, G3V836, P63245, A0A0G2K3V4, P09895, A0A0G2K2C7, A0A0G2K5C6, D3ZAS9, P62832, B2GV24, Q498D8, A0A0G2JWM2, B4F7A9, P46462, P34058, D3ZVQ0, Q80U96, P86182, Q5U2N2, Q6AY58, Q7M767, P67874, B2RYW3, O88767, Q9Z254, Q499N6	1726	179	20566	2.46296	0.00556598	1.19009e-05	1.0282e-05
GOTERM_BP_FAT	GO:0006413~translational initiation	23	1.28348	6.75021e-07	B5DFC8, Q1JU68, A0A0G2K719, P81795, B5DF60, M0R9Q1, Q07205, Q641X8, Q5RKI1, D3ZU13, Q4G061, A0JPM9, M0RCH0, P63074, P68101, D3ZD23, Q6AYK8, Q6P3V8, Q5XI72, D4ACJ1	1726	82	20566	3.34213	0.00559171	1.19306e-05	1.03077e-05
GOTERM_BP_FAT	GO:2000059~negative regulation of ubiquitin-dependent protein catabolic process	20	1.11607	7.10398e-07	P62914, B4F7A9, P34058, D3ZVQ0, P62083, Q6DGG9, P19139, Q5U2N2, P67874, A0A0G2K3V4, O88767, P09895, A0A0G2K2C7, Q9Z254, A0A0G2K5C6, Q499N6, D3ZAS9, P62832	1726	64	20566	3.72357	0.0058839	1.25293e-05	1.08249e-05
GOTERM_BP_FAT	GO:0060999~positive regulation of dendritic spine development	21	1.17188	7.21371e-07	A0A0G2K1C0, A0A0G2K2L8, F1LPZ8, F1LMW7, A0A0G2JZV8, F1LUE2, Q5M7U6, M0R5T4, Q07266, P84082, Q9JHL4, Q2TA68, P42346, O35303, P61980, A0A0G2K151, Q920Q0, Q5D059, Q6GMN2, O35889, Q9WVE9	1726	70	20566	3.57462	0.00597451	1.26958e-05	1.09688e-05
GOTERM_BP_FAT	GO:0071407~cellular response to organic cyclic compound	101	5.63616	7.31164e-07	P31977, Q6IN39, G3V7H6, P63095, Q9JJ19, Q6AYI1, P61980, P63086, A0A0G2JYA4, D4A2G9, P61589, Q9JJ54, Q01728, P07632, P56522, P49134, F1M7W0, A0A0A0MY09, G3V6K6, P10687, B0LPN4, P62882, G3V7U4, A0A0H2UHM5, P36860, Q06647, F1LMA4, P47863, P39052, P63259, P67779, P12839, P29995, A0A096MIX2, F1LNT1, A0A0G2JSH4, A0A0G2K8P3, A0A096MK30, A0A0G2KA95, P11505, Q5EAP4, Q5M7U6, O35274, P18265, A0A0G2JZ52, P31…	1726	732	20566	1.64407	0.00605537	1.2796e-05	1.10553e-05
GOTERM_BP_FAT	GO:0061718~glucose catabolic process to pyruvate	12	0.669643	7.33222e-07	P30835, P47860, M0RAQ6, P16617, P15429, A0A0G2KBC7, P05708, P11980, A0A0G2JVG3, P07323, P25113, M0R5J4	1726	23	20566	6.21674	0.00607237	1.2796e-05	1.10553e-05
GOTERM_BP_FAT	GO:0006735~NADH regeneration	12	0.669643	7.33222e-07	P30835, P47860, M0RAQ6, P16617, P15429, A0A0G2KBC7, P05708, P11980, A0A0G2JVG3, P07323, P25113, M0R5J4	1726	23	20566	6.21674	0.00607237	1.2796e-05	1.10553e-05
GOTERM_BP_FAT	GO:0061621~canonical glycolysis	12	0.669643	7.33222e-07	P30835, P47860, M0RAQ6, P16617, P15429, A0A0G2KBC7, P05708, P11980, A0A0G2JVG3, P07323, P25113, M0R5J4	1726	23	20566	6.21674	0.00607237	1.2796e-05	1.10553e-05
GOTERM_BP_FAT	GO:0048169~regulation of long-term neuronal synaptic plasticity	16	0.892857	7.51919e-07	Q5XI81, B0BNK1, A0A0G2JZV8, P20171, Q04970, F1LUE2, P97546, P11730, P35280, P08592, P62494, Q9JIR4, F1LQW8, M0RC99, P08644, B1H2A6	1726	42	20566	4.5392	0.00622673	1.30947e-05	1.13135e-05
GOTERM_BP_FAT	GO:1902905~positive regulation of supramolecular fiber organization	39	2.17634	7.62547e-07	F1LYA6, F1LPG9, P15205, F1LMX1, Q5BJU7, D4A8U7, Q5RKI0, P42346, B2RYP0, A0A0G2K9A2, P61589, A0A0G2K9C0, D3ZDU5, P09216, P62994, Q6GMN2, A0A0G2JSM8, A0A0G2K1C0, B1WC33, A0A0G2K8G0, P62909, A0JN25, O08719, A0A0G2K1M2, M0R5T4, P35465, P21818, D3ZGE6, A0A0G2K681, D4A8H8, P08592, Q7M0E3, F1M949, D4A5F4, M0R7F3, P55161, Q66HR2, Q9Z272	1726	195	20566	2.38308	0.00631446	1.32521e-05	1.14494e-05
GOTERM_BP_FAT	GO:0099532~synaptic vesicle endosomal processing	11	0.613839	7.65782e-07	O70257, Q63635, O35303, P09527, A0A0G2JVB6, F1M938, P62494, B5DFK6, A0A096MJ99, Q9JI51, P24268, Q9WVE9	1726	19	20566	6.8984	0.00634116	1.32672e-05	1.14625e-05
GOTERM_BP_FAT	GO:0007049~cell cycle	146	8.14732	7.66614e-07	P51583, P31977, A0A0G2JZT5, B2RYP0, P63322, F1M5N7, Q3KRE8, A0A0G2JYA4, D4A2G9, P63329, P83732, A0A0G2JUI5, F1LMH0, Q91V33, Q99JD4, P62755, D3ZAG3, A0A0G2K8G0, P49134, A0A0U1RS25, Q5XIF6, P11730, A0A0G2KBB9, F8WG91, F1LSD5, F1M9N9, P0C5W1, P36860, Q91Y81, P39052, P85108, B2GV35, A0A0G2K719, P56536, O70511, Q2PQA9, Q09073, Q9R1T1, F1LUE2, P14659, G3V6P7, Q06486, D4A8U7, G3V8T7, G3V8T4, P62494, Q64…	1726	1166	20566	1.49198	0.00634803	1.32672e-05	1.14625e-05
GOTERM_BP_FAT	GO:0170035~L-amino acid catabolic process	23	1.28348	8.46327e-07	A0A0G2JVM0, F1LP30, G3V7H6, F1LU71, D4A5Q9, P12007, A0A0G2K2Q2, A0A0G2JV84, B1WC61, Q05683, P97519, P10860, Q00972, G3V6P2, P13264, P13221, A0A0G2JUZ5, P15650, P00507, A0A0G2K2S1, Q5U3Z7, Q5XIT9, P04182, D3ZEW7	1726	83	20566	3.30186	0.00700578	1.46163e-05	1.2628e-05
GOTERM_BP_FAT	GO:0090148~membrane fission	9	0.502232	8.77904e-07	G3V624, D3ZH14, O35303, O35179, A0A140TAC3, P39052, Q6AYE2, Q5EB62, P21575	1726	12	20566	8.93656	0.00726623	1.51302e-05	1.3072e-05
GOTERM_BP_FAT	GO:0009145~purine nucleoside triphosphate biosynthetic process	19	1.06027	8.87964e-07	D3ZAF6, D4A133, Q6PCU0, G3V6D3, Q4FZT0, Q641Z9, Q05982, P15999, P31399, Q6P2A5, P19511, P19804, Q06647, P21913, G3V7Y3, P05065, P29419, Q920L2	1726	59	20566	3.83717	0.00734918	1.52403e-05	1.31672e-05
GOTERM_BP_FAT	GO:0006893~Golgi to plasma membrane transport	19	1.06027	8.87964e-07	O70511, G3V9J7, P51156, Q62824, Q5RKJ9, A0A0G2JYR1, A0A0G2KBB9, F8WG91, F1LMB9, A0A096MJ99, F1M9N9, A0A0G2K6U1, P86182, P63045, A0A0G2JWA8, P63025, Q9JHW5, P39052, Q9WU70, O54924	1726	59	20566	3.83717	0.00734918	1.52403e-05	1.31672e-05
GOTERM_BP_FAT	GO:0006552~L-leucine catabolic process	8	0.446429	8.9334e-07	Q00972, P15650, F1LP30, Q5XIT9, F1LU71, P12007, B1WC61, P97519	1726	9	20566	10.5915	0.00739351	1.5301e-05	1.32196e-05
GOTERM_BP_FAT	GO:0098930~axonal transport	21	1.17188	9.25646e-07	Q9WV63, P56536, O70511, Q63622, Q2PQA9, M0R9X8, D3ZPP2, F1LQZ9, A0A0G2JZV8, Q66HA6, F1LUC0, B5DFK6, A0A0G2KBB9, F1M9N9, F1M4A4, Q00981, P19527, P60192, O88778, A0A0G2K5C6, D3ZC56, P07632	1726	71	20566	3.52428	0.00765985	1.58217e-05	1.36695e-05
GOTERM_BP_FAT	GO:0016032~viral process	33	1.84152	9.65961e-07	Q1JU68, A0A0G2JTL5, P09527, Q9QZA2, A0A0G2K8P3, A0A0G2JVZ6, A0A0H2UHQ0, G3V8T4, A0A0G2K151, P00787, G3V792, Q6AYK8, Q568Z6, F1M8B7, Q9Z269, P46462, Q66HA6, D3ZFK5, P34058, P18395, D3ZU64, Q6AYU5, A0A0G2K4U6, G3V602, Q4G061, D4AE79, F1M8K0, B5DFJ4, F1LMA4, D3ZD73, Q9Z270, P67779, D4A9D6	1726	152	20566	2.5869	0.00799213	1.64769e-05	1.42355e-05
GOTERM_BP_FAT	GO:0060998~regulation of dendritic spine development	24	1.33929	9.68252e-07	F1M8A4, A0A0G2K1C0, A0A0G2K2L8, F1LPZ8, F1LMW7, Q64605, A0A0G2JZV8, F1LUE2, Q5M7U6, M0R5T4, Q07266, F1M4A4, P84082, Q9JHL4, Q2TA68, P42346, O35303, P61980, A0A0G2K151, Q920Q0, Q5D059, Q6GMN2, O35889, Q9WVE9	1726	90	20566	3.17744	0.00801101	1.64821e-05	1.424e-05
GOTERM_BP_FAT	GO:0042063~gliogenesis	58	3.23661	1.01137e-06	F1LPZ8, Q5BJU0, B2RYC9, Q6S3A0, P42346, P41499, G3V8R2, F1LNF1, P63086, Q03348, P61589, A0A0G2QC21, P08644, P62994, O35889, P07632, G3V8C3, P20171, G3V6K6, G3V9M3, Q10739, P13233, F1LMA4, P35053, M0R7F3, M0R6K0, G3V6H9, Q62824, Q63198, G3V7N6, D4A208, A0A0G2JVR0, G3V836, A0A0G2JT93, G3V997, A0A0G2K151, P47819, P05197, F1LQN3, F1M4R7, Q5EB62, A0A0G2K1C0, M0R5P8, P07936, A0A0G2JWM2, Q04970, D4A9L2,…	1726	351	20566	1.96893	0.0083663	1.7181e-05	1.48438e-05
GOTERM_BP_FAT	GO:0007051~spindle organization	37	2.06473	1.01927e-06	B2GV58, P31977, P13668, Q06486, G3V6P7, A0A0G2K598, G3V8T4, F2Z3Q8, A0A0G2JUC7, F1M5N7, D4A2G9, P62494, P61589, Q5XI34, M0R7M8, A0A0G2JUI5, F1M779, Q5XIT1, Q99JD4, D3ZAG3, Q9WV63, P62909, A0A0G2K9K2, Q63525, M0R9X8, P46462, A0A0G2K1M2, A0A0G2JW88, P0C5W1, A0A5H1ZRV3, B2RYF7, P69897, F1M949, Q66HR2	1726	182	20566	2.42236	0.00843133	1.72797e-05	1.49292e-05
GOTERM_BP_FAT	GO:0098660~inorganic ion transmembrane transport	102	5.69196	1.04407e-06	Q9Z2L0, G3V9D1, D3ZAF6, Q56A19, F1LN92, Q5XIN6, F1M3J4, P61023, F1M953, P62632, D3ZJ86, A0A0G2K9Q6, Q62658, Q5BJZ3, B0LPN4, G3V8S4, Q06647, Q5M7T6, G3V7Y3, P29419, Q5M9H4, A0A0G2JXH2, A0A0G2K2B5, P29995, P62815, Q09073, O70595, A0A0H2UHB7, G3V6H5, A0A140TAF5, A0A0G2JVZ6, P31399, Q2TA68, A0A0G2K0T5, P25286, Q6PCU0, P11951, P63081, P15999, A0A0G2K4U4, G3V846, G3V602, Q5I0H4, P20788, P60881, P07340,…	1726	747	20566	1.627	0.00863558	1.76641e-05	1.52613e-05
GOTERM_BP_FAT	GO:0006739~NADP metabolic process	16	0.892857	1.06546e-06	G3V8D5, A0A0G2JTL5, P56522, P56574, Q5BJZ3, A0A0G2JSS8, D3ZTP0, P13697, G3V826, Q9EQS0, A0A0G2JSV3, P41562, A0A096MKG5, O88989, P09330, P05370	1726	43	20566	4.43364	0.0088117	1.79893e-05	1.55422e-05
GOTERM_BP_FAT	GO:0090277~positive regulation of peptide hormone secretion	34	1.89732	1.07124e-06	A0A0G2K2L8, P09606, Q2PQA9, F1LUC0, A0A0G2KBC7, P63095, P50554, G3V6P7, O35547, D4AE68, F1LQJ7, O35147, Q4G079, A0A0G2QC21, P09216, P20651, P09456, B2GV06, P38718, P70550, G3V6K6, M0R5T4, P10687, G3V928, Q5U2P5, Q08850, M0RDI5, P10860, G3V6Q6, P62762, P60881, A1L1M0, F1LS42, Q9WVE9	1726	160	20566	2.53202	0.00885935	1.80504e-05	1.5595e-05
GOTERM_BP_FAT	GO:0010977~negative regulation of neuron projection development	36	2.00893	1.09469e-06	P50398, F1M0Z6, D3ZPX4, A0A0G2JSH4, F1LPZ8, Q64605, P18265, P97603, Q9QYP1, A0A0G2K6A9, G3V9V3, P60192, P61265, A0A0G2K151, P20417, P47819, P61589, P02688, F1LQN3, Q62952, G3V8C3, A0A0G2K1C0, A0A0G2JY22, B1WC34, F1LMD9, G3V928, P21818, Q62950, A0A0G2K7W4, P63035, Q03114, D3ZZK3, Q5PQL7, Q62718, F1LQW8, F1LNK0, G3V9D5	1726	175	20566	2.45117	0.00905241	1.84081e-05	1.59041e-05
GOTERM_BP_FAT	GO:0001666~response to hypoxia	76	4.24107	1.10935e-06	F1LPV2, B0BNL2, G3V7H6, P16617, P10111, P11167, P42346, F1M9V7, D3ZEW7, P61589, A0A0G2JVG3, P09216, Q01728, P04762, Q5FVM4, P04642, P27881, P84817, Q9WUS0, A0A0A0MY09, P11730, A0A0G2K5U9, A0A0G2K3Q6, Q10739, P14841, Q05683, B0LPN4, G3V9U2, A0A0H2UHM5, O88767, Q91ZW1, P23711, P05065, M0R5J4, P29995, P04775, P54311, F1LNT1, F1LNC7, A0A0A6YYM0, Q8VH49, P05708, P11980, P50554, P19511, Q2TA68, O35303,…	1726	509	20566	1.77912	0.00917301	1.86168e-05	1.60844e-05
GOTERM_BP_FAT	GO:0030902~hindbrain development	43	2.39955	1.11256e-06	P50475, Q66H80, Q64605, P11506, A0A0G2KA95, Q63372, B2RYC9, Q63198, P50554, Q7TQ16, A0A0G2JT93, P41499, D3ZWP6, P39069, D3ZW15, O35567, P61980, Q5D059, Q9JJ54, A0A0G2K2C7, Q5XI78, P06761, Q66H20, Q5EB62, P07335, Q63768, D4A6P1, P49134, P35465, F1MA36, P68370, Q6P2A5, P10860, D4A6H8, Q5BJT9, Q03114, A1A5R1, Q62718, G3V9Y1, F1M049, Q5M9H4, P63018	1726	229	20566	2.23739	0.00919943	1.86331e-05	1.60984e-05
GOTERM_BP_FAT	GO:0008360~regulation of cell shape	32	1.78571	1.17054e-06	P31977, Q62844, D3ZPX4, A0A096MK30, D3Z981, Q91ZN1, A0A0G2JZT5, A0A0G2K777, D3ZQ57, G3V6P7, Q5RKI0, Q9JJ19, A0A0G2K6X6, E9PT65, Q6Q7Y5, D3ZWP6, D3ZES7, Q5XI73, Q6GMN2, Q32PX6, B1WC33, Q63768, A0A0G2K1M2, M0R5T4, F1LSD5, D3ZDX5, A0A0G2JSW0, Q920Q0, G3V9Y1, P05065, M0R7F3	1726	146	20566	2.6116	0.00967658	1.95648e-05	1.69034e-05
GOTERM_BP_FAT	GO:0009142~nucleoside triphosphate biosynthetic process	21	1.17188	1.18136e-06	D3ZAF6, D4A133, Q6PCU0, G3V6D3, Q4FZT0, Q9WUS0, Q641Z9, Q05982, P15999, P31399, Q6P2A5, P19511, P39069, P19804, Q06647, P21913, G3V7Y3, P05065, P29419, Q920L2	1726	72	20566	3.47533	0.00976553	1.97059e-05	1.70253e-05
GOTERM_BP_FAT	GO:0007041~lysosomal transport	31	1.72991	1.20678e-06	O70257, P09527, A0A0G2K8P3, Q63615, M0RCB1, F1LMX1, A0A140TAH1, G3V836, P60192, D3ZTB4, G3V8A5, F1M8B7, D4A376, P46462, Q66HA6, F1LMD9, B5DFK6, G3V928, A0A0G2JT47, Q6AY20, G3V824, B2RYF7, D4AE79, P17046, B5DFJ4, Q9JHW5, P62747, P27615, A0A0G2JTH6, P63018	1726	139	20566	2.65739	0.00997466	2.00897e-05	1.73569e-05
GOTERM_BP_FAT	GO:0046365~monosaccharide catabolic process	17	0.948661	1.2959e-06	P04642, P27881, P30835, P47860, P16617, P15429, A0A0G2KBC7, P05708, P11980, P38652, O35147, M0RAQ6, A0A0G2JVG3, P07323, P25113, M0R5J4	1726	49	20566	4.13392	0.0107073	2.15301e-05	1.86013e-05
GOTERM_BP_FAT	GO:0070482~response to oxygen levels	87	4.85491	1.37373e-06	G3V9D1, F1LPV2, B0BNL2, G3V7H6, P16617, Q63016, P10111, P11167, P42346, F1M9V7, Q9JL55, D3ZEW7, P61589, A0A0G2JVG3, P09216, Q01728, P04762, Q5FVM4, P04642, P27881, P84817, Q9WUS0, A0A0A0MY09, P11730, A0A0G2K5U9, A0A0G2K3Q6, Q10739, P14841, Q05683, Q5XIF3, B0LPN4, G3V9U2, A0A0H2UHM5, Q5M7T6, O88767, Q91ZW1, P23711, P05065, M0R5J4, B2GUV5, P29995, P04775, P54311, F1LNT1, F1LNC7, A0A0A6YYM0, Q8VH49,…	1726	612	20566	1.69386	0.0113467	2.27775e-05	1.96791e-05
GOTERM_BP_FAT	GO:0030516~regulation of axon extension	28	1.5625	1.46448e-06	P50398, D3ZPX4, A0A0G2JSH4, Q64605, A0A0G2KA95, P50878, P15205, A0MZ67, Q9JHL4, A0A0G2JWA8, A0A0G2K6A9, B0BMY7, A0A0G2K151, D3ZES7, F1LQN3, Q99JD4, A0A0G2K1C0, A0JN25, A0A0G2JY22, P35465, G3V928, Q07266, D3ZGE6, D4A8H8, Q03114, P39052, F1LNK0, P47942	1726	119	20566	2.80363	0.0120917	2.42339e-05	2.09373e-05
GOTERM_BP_FAT	GO:1902743~regulation of lamellipodium organization	19	1.06027	1.52997e-06	A0A0G2JSM8, A0A0G2K1C0, F1LYA6, Q5M7U6, M0R5T4, P42346, G3V624, D4A8H8, B0BMY7, G3V940, A0A0G2K9A2, Q5RJR2, P39052, A0A0G2JYB1, A0A0G2QC21, P82995, P55161, P85845, Q9WUD9	1726	61	20566	3.71136	0.0126291	2.52172e-05	2.17869e-05
GOTERM_BP_FAT	GO:0062237~protein localization to postsynapse	19	1.06027	1.52997e-06	M0R5P8, Q63622, P05714, P10824, Q9ES21, A0A0G2K1M2, A0A096MJ99, Q07310, Q08850, M0R4V3, P63045, Q6Q0N0, P35280, P60881, Q03555, P61265, P62494, G3V8A5, Q9Z272	1726	61	20566	3.71136	0.0126291	2.52172e-05	2.17869e-05
GOTERM_BP_FAT	GO:0031122~cytoplasmic microtubule organization	20	1.11607	1.5416e-06	A0A0G2K8G0, P31977, M0R9X8, A0A0G2K8P5, A0A0G2K1M2, Q1RP74, G3V949, A0A5H1ZRV3, D3ZXQ2, D4A8U7, A0A0G2K598, D4A507, A0A0G2K681, A0A0G2JWA8, F2Z3Q8, P61023, P62494, P61589, A0A0G2K0X1, A0A0G2JUI5	1726	67	20566	3.55684	0.0127245	2.53586e-05	2.19091e-05
GOTERM_BP_FAT	GO:0098880~maintenance of postsynaptic specialization structure	13	0.725446	1.56633e-06	F1M8A4, Q63622, A0A0G2K0Y9, P49134, G3V8J5, F1LQW8, A0A0G2K1M2, D4AAL4, D3ZAA9, F1M787, P63018, Q9Z272	1726	29	20566	5.34139	0.0129272	2.5696e-05	2.22006e-05
GOTERM_BP_FAT	GO:1901605~alpha-amino acid metabolic process	42	2.34375	1.5683e-06	P49088, P09606, P81795, G3V7H6, F1LP30, F1LU71, D4A5Q9, A0A0G2K931, P70584, Q6MG60, B1WC61, G3V7J0, G3V6P2, Q00972, A0A0G2JUZ5, P15650, P00507, Q5U3Z7, Q5XIT9, B0BMW2, P04182, D3ZEW7, F1LRY5, P54001, A0A0G2JVM0, P97532, D3ZKG1, P12007, A0A0G2K2Q2, A0A0G2JV84, Q6AY23, G3V945, Q05683, P97519, P10860, P17764, P13264, P13221, A1A5L1, A0A0G2K2S1, Q68FR9, F1LX07	1726	224	20566	2.23414	0.0129434	2.5696e-05	2.22006e-05
GOTERM_BP_FAT	GO:1903320~regulation of protein modification by small protein conjugation or removal	43	2.39955	1.58329e-06	A0A0G2K719, P60517, Q62844, A0A0G2JSH4, P62914, A0A0H2UHM0, P18265, Q6DGG9, O08623, P10111, A0A0G2JT93, P42346, A0A0G2K3V4, P61023, D3ZFY8, Q642E3, P09895, A2RUW1, P09216, P06761, A0A0G2K5E4, B2GV24, P62909, Q32PX2, Q498D8, P46462, P34058, C0HL12, Q9EQX9, B2RYF7, E9PT53, P63036, Q7M767, Q03114, O88767, G3V7W1, P63319, P82995, Q499N6	1726	232	20566	2.20846	0.0130663	2.58906e-05	2.23687e-05
GOTERM_BP_FAT	GO:0031396~regulation of protein ubiquitination	38	2.12054	1.59978e-06	A0A0G2K719, P60517, Q62844, A0A0G2JSH4, A0A0H2UHM0, P18265, Q6DGG9, O08623, P10111, A0A0G2JT93, P42346, A0A0G2K3V4, P61023, D3ZFY8, Q642E3, P09216, P06761, A0A0G2K5E4, B2GV24, P62909, Q32PX2, Q498D8, P34058, C0HL12, Q9EQX9, B2RYF7, E9PT53, P63036, Q7M767, Q03114, O88767, G3V7W1, P63319, P82995, Q499N6	1726	193	20566	2.34604	0.0132015	2.61089e-05	2.25573e-05
GOTERM_BP_FAT	GO:0098662~inorganic cation transmembrane transport	91	5.07812	1.70089e-06	Q9Z2L0, G3V9D1, D3ZAF6, A0A0G2K5L2, G3V7L8, F1LN92, Q5XIN6, P61023, Q812E9, P61621, P46101, Q9JHZ9, F1M953, P04166, P62632, D3ZJ86, Q01728, P48768, P51792, A0A0G2K9Q6, P31647, Q62658, Q5FVI6, Q5BJZ3, D3ZWW5, B5DFK6, P10687, B0LPN4, P12075, G3V8S4, P16036, P62168, Q06647, Q5M7T6, G3V7Y3, Q5M9H4, P29419, A0A0G2JXH2, A0A0G2K2B5, Q66HR0, B2GUV5, P29995, P04775, Q63633, P11507, A0A0G2K9J2, F1LNT1, P62…	1726	652	20566	1.66304	0.01403	2.77045e-05	2.39359e-05
GOTERM_BP_FAT	GO:0090313~regulation of protein targeting to membrane	17	0.948661	1.75802e-06	A0A0G2K1C0, O70511, Q62844, P50398, P84817, P54287, P20171, Q04970, A0A0G2K2M2, A0A0G2KBB9, P35465, F1M9N9, A0A0G2K3V4, P84076, Q03114, A0A0G2K9A2, Q5XI04, P61023, Q9JHW5	1726	50	20566	4.05124	0.0144978	2.8579e-05	2.46914e-05
GOTERM_BP_FAT	GO:0042981~regulation of apoptotic process	204	11.3839	1.87311e-06	G3V7H6, A0A0G2K459, Q6QBQ4, Q9JJ19, P52555, P10111, Q9JL55, A0A0G2JYA4, A0A0G2QC21, A0A0G2JY08, Q3KRE0, P07632, B2GV24, P84817, P49134, Q5BJZ3, P20171, Q5XIF5, D3ZNQ6, G3V7I0, A0A0G2K2S1, Q3ZAV2, P68101, F1LMA4, P82995, Q9WVE9, Q09073, A0A0G2K2P5, Q8VH49, A0A0G2JVZ6, Q6PDV7, Q5U302, Q2TA68, O35147, Q9JM53, F1LS98, M0RAQ6, B5DEY8, D3ZG43, Q5XI34, P06762, P06761, P62138, A0A0G2K5E4, Q9WUD9, Q5U318,…	1726	1772	20566	1.37175	0.0154395	3.03905e-05	2.62565e-05
GOTERM_BP_FAT	GO:0002793~positive regulation of peptide secretion	34	1.89732	1.90815e-06	A0A0G2K2L8, P09606, Q2PQA9, F1LUC0, A0A0G2KBC7, P63095, P50554, G3V6P7, O35547, D4AE68, F1LQJ7, O35147, Q4G079, A0A0G2QC21, P09216, P20651, P09456, B2GV06, P38718, P70550, G3V6K6, M0R5T4, P10687, G3V928, Q5U2P5, Q08850, M0RDI5, P10860, G3V6Q6, P62762, P60881, A1L1M0, F1LS42, Q9WVE9	1726	164	20566	2.47027	0.015726	3.08986e-05	2.66955e-05
GOTERM_BP_FAT	GO:0007528~neuromuscular junction development	18	1.00446	1.92173e-06	O70511, M0R6K0, P54287, A0A0G2K8P3, Q62768, Q498C8, A0A0G2K677, A0A0G2KBB9, P35465, F1M9N9, A0A0G2K4U4, D4A8U7, F1LN92, Q9QYP1, P08592, Q03555, A0A0G2KAK7, P25304, A0A0G2K5E4	1726	56	20566	3.82995	0.0158371	3.1058e-05	2.68332e-05
GOTERM_BP_FAT	GO:0032252~secretory granule localization	12	0.669643	2.06425e-06	F1M8A4, P41542, P60881, Q2PQA9, Q62768, A0A0G2KAK7, Q9JIR4, P61765, F1LUC0, Q62717, F1M4A4, A0A0G2K4Y7	1726	25	20566	5.7194	0.0170016	3.3109e-05	2.86052e-05
GOTERM_BP_FAT	GO:0061620~glycolytic process through glucose-6-phosphate	12	0.669643	2.06425e-06	P30835, P47860, M0RAQ6, P16617, P15429, A0A0G2KBC7, P05708, P11980, A0A0G2JVG3, P07323, P25113, M0R5J4	1726	25	20566	5.7194	0.0170016	3.3109e-05	2.86052e-05
GOTERM_BP_FAT	GO:0061615~glycolytic process through fructose-6-phosphate	12	0.669643	2.06425e-06	P30835, P47860, M0RAQ6, P16617, P15429, A0A0G2KBC7, P05708, P11980, A0A0G2JVG3, P07323, P25113, M0R5J4	1726	25	20566	5.7194	0.0170016	3.3109e-05	2.86052e-05
GOTERM_BP_FAT	GO:1902683~regulation of receptor localization to synapse	16	0.892857	2.06458e-06	O70257, B1WBS4, P60517, A0A0G2JSH4, Q62824, Q62636, P49134, P20171, Q04970, P97546, Q07266, P11275, E9PT65, A0A0G2K3V4, F1M8K0, A0A0G2K490, D4A9L5	1726	45	20566	4.23659	0.0170042	3.3109e-05	2.86052e-05
GOTERM_BP_FAT	GO:0009080~pyruvate family amino acid catabolic process	9	0.502232	2.11376e-06	Q00972, P15650, F1LP30, Q5XIT9, F1LU71, P12007, B1WC61, A0A0G2JV84, P97519	1726	13	20566	8.24913	0.0174057	3.38324e-05	2.92301e-05
GOTERM_BP_FAT	GO:0001558~regulation of cell growth	70	3.90625	2.11928e-06	Q63413, D3ZPX4, B0BNL2, Q62768, A0A0G2JTX9, P15205, A0A0G2JTT2, A0MZ67, D3ZU13, P19139, P42346, A0A0G2JWA8, A0A0G2K6A9, Q6P791, P63245, P61980, P05370, P61589, Q6AYE2, D3ZES7, Q3KRE0, O35889, Q99JD4, Q7TPK0, A0A0G2K9Q9, A0JN25, A0A0G2JY22, G3V6K6, Q10739, Q07266, Q6Q0N0, D4A8H8, P39052, F1LNK0, P67779, P47942, M0R5J4, A0A0G2K719, P50398, F1LZC5, A0A0G2JSH4, Q64605, A0A0G2KA95, O35274, P18265, P50…	1726	464	20566	1.79758	0.0174508	3.38555e-05	2.92501e-05
GOTERM_BP_FAT	GO:0030163~protein catabolic process	114	6.36161	2.29921e-06	G3V9D3, P09527, Q63570, A0A0G2JTX9, M0RCB1, F1LN92, P62198, D3ZRH1, P00787, A2RUW1, D3ZM62, F1LMH0, A0A0G2K8G0, D3ZU64, E9PT53, Q498R3, P17046, G3V6W6, P82995, D3ZF97, Q4KMA8, Q5XIC6, Q5U300, A0A0G2K953, Q6PCT9, A0A0G2K437, G3V836, G3V8T4, B5DEI0, Q5U2X6, A0A0G2K151, A1L134, P06761, Q642E6, Q9EPB1, Q6PDW4, Q5FVC4, B2RZD1, F1M8B7, Q498D8, A0A0G2JWM2, O55096, Q6AYU5, D4AE79, B5DEH2, G3V7S0, Q7TP51,…	1726	875	20566	1.55241	0.0189183	3.66594e-05	3.16727e-05
GOTERM_BP_FAT	GO:0061387~regulation of extent of cell growth	30	1.67411	2.33796e-06	P50398, D3ZPX4, A0A0G2JSH4, Q64605, A0A0G2KA95, P50878, P15205, A0MZ67, Q9JHL4, A0A0G2JWA8, A0A0G2K6A9, G3V997, B0BMY7, A0A0G2K151, D3ZES7, F1LQN3, Q568Z6, Q99JD4, A0A0G2K1C0, A0JN25, A0A0G2JY22, P35465, G3V928, Q07266, D3ZGE6, D4A8H8, Q03114, P39052, F1LNK0, P47942	1726	136	20566	2.6284	0.0192341	3.72058e-05	3.21447e-05
GOTERM_BP_FAT	GO:0055074~calcium ion homeostasis	47	2.62277	2.38431e-06	A0A0G2K1D2, O70511, P11507, G3V9D1, Q4FZT0, P11506, P11505, A0A0G2JYT1, P97546, Q02563, Q64566, F1LN92, Q6IMZ3, Q5XIN6, P38652, A0A0G2K0T5, P15791, Q5U2X6, A0A0G2K151, F1LS98, P09216, Q01728, P48768, A0A0G2K9Q6, P84817, Q9Z269, Q8K3M6, G3V7I3, A0A0G2KBB9, Q641X8, F1M9N9, P59798, A0A0G2K4Y7, M0RDI5, P47728, B0LPN4, Q6AY58, E9PT53, Q5I0H4, P62168, P08592, Q03114, P62260, P07340, F1LS42, A0A0G2JVH4,…	1726	268	20566	2.08964	0.0196116	3.78708e-05	3.27193e-05
GOTERM_BP_FAT	GO:0071826~protein-RNA complex organization	46	2.56696	2.42855e-06	Q1JU68, Q63413, P62914, Q2PQA9, P81795, G3V6H2, Z4YNP1, Q6PDV7, B0BN81, G3V8T5, P19945, P13471, A0JPM9, P37285, P09895, Q6AYK8, P83732, Q5I0K8, P63326, Q66H20, P62755, A0A0G2JTA0, B5DFC8, D3ZI68, P46462, P34058, Q07205, D4A9L2, Q641X8, Q4G061, M0RCH0, P38983, P63174, F1M949, Q5BJN7, F1M168, P62845, F1SW39, P82995, D4A9D6, P83868	1726	260	20566	2.10811	0.0199719	3.84266e-05	3.31995e-05
GOTERM_BP_FAT	GO:1902115~regulation of organelle assembly	46	2.56696	2.42855e-06	B2GV35, P31977, D3ZE17, Q9QZA2, A0A0G2JSH4, M0R9Q1, P10536, A0A096MK30, Q64605, A0A0G2JZT5, Q63372, A0A0G2JZ52, P50399, E9PT65, P42346, P62630, Q9QZR6, A0A0G2K9A2, D3ZZ38, P62494, P61589, P0CC10, D3ZTB4, O88377, Q6AYE2, M0RB22, Q68FW4, P62632, Q9JI92, Q9WUD9, F1M8B7, P07936, M0R9X8, A0A0G2JW88, F1MA36, Q6AY21, Q62991, D3ZYS7, D4AE79, Q66H79, P36860, P39052, Q4KM74, E9PTR4, P85845	1726	260	20566	2.10811	0.0199719	3.84266e-05	3.31995e-05
GOTERM_BP_FAT	GO:1990542~mitochondrial transmembrane transport	28	1.5625	2.44066e-06	Q9Z2L0, Q9JHY2, G3V8F5, A0A0G2K5L2, Q09073, P32089, F1LN92, Q505J6, Q2TA68, Q5XIN6, A0A0G2K0T5, Q9JM53, F1M953, Q63965, P38718, Q5U2X7, M0RDI5, G3V846, Q75Q39, P16036, P24329, G3V640, F1LX07, Q8CFD0, A0A0G2JXH2, P63039, D3ZJX5, Q6P9Y4	1726	122	20566	2.73468	0.0200704	3.85448e-05	3.33015e-05
GOTERM_BP_FAT	GO:0015986~proton motive force-driven ATP synthesis	14	0.78125	2.47053e-06	D3ZAF6, D4A133, Q6PCU0, G3V6D3, Q4FZT0, Q641Z9, P15999, P31399, P19511, Q06647, P21913, G3V7Y3, P29419, Q920L2	1726	35	20566	4.76616	0.0203135	3.89425e-05	3.36451e-05
GOTERM_BP_FAT	GO:0050796~regulation of insulin secretion	42	2.34375	2.50116e-06	A0A0G2K2L8, P09606, Q2PQA9, A0A0G2K5L2, F1LUC0, A0A0G2KBC7, P63095, P50554, G3V6P7, P41499, O35547, D4AE68, P19627, F1LQJ7, O35147, D3ZEW7, P63329, P09216, P20651, P09456, P56720, P30835, B2GV06, P38718, F1M7W0, P32198, M0R5T4, P10687, G3V928, P59215, Q5U2P5, Q08850, M0RDI5, P10860, A0A0G2K7W4, G3V6Q6, P62762, P60881, Q68G39, A1L1M0, F1LS42, G3V7B6	1726	228	20566	2.19494	0.0205628	3.93507e-05	3.39978e-05
GOTERM_BP_FAT	GO:0030834~regulation of actin filament depolymerization	19	1.06027	2.56636e-06	A0A0G2JSM7, Q3T1K5, F1LPG9, A0A0G2K677, F1MA36, Q5RKI0, P70566, E9PT65, A0A0G2K1Y8, B0BMY7, Q7M0E3, A0A0G2K9A2, Q5RJR2, D4A5F4, F8WFS9, F1LR10, A0A0G2JYB1, B2GUZ5	1726	63	20566	3.59354	0.0210931	4.03001e-05	3.48181e-05
GOTERM_BP_FAT	GO:0007034~vacuolar transport	37	2.06473	2.57365e-06	O70257, P09527, A0A0G2K8P3, Q63615, A0A0H2UHM0, M0RCB1, F1LMX1, O08623, A0A140TAH1, G3V836, P60192, F1M938, P58200, D3ZTB4, G3V8A5, Q9JI51, F1M8B7, D4A376, P46462, Q66HA6, F1LMD9, B5DFK6, D3ZU64, G3V928, A0A0G2JT47, Q6AY20, G3V824, B2RYF7, D4AE79, P17046, B5DFJ4, Q5M7T6, Q9JHW5, P62747, P27615, A0A0G2JTH6, P63018	1726	189	20566	2.33265	0.0211524	4.03383e-05	3.48511e-05
GOTERM_BP_FAT	GO:0009154~purine ribonucleotide catabolic process	31	1.72991	2.61777e-06	P47860, P62959, E9PTN6, P16617, P15429, A0A0G2KBC7, P05708, P11980, F8WFW5, Q6P6V0, D3ZGY4, D3ZQD3, M0RAQ6, Q5XI78, A0A0G2JVG3, P27881, Q64559, P30835, A0A0G2K3Q6, O55171, P17764, Q5XIG0, G3V784, P05065, P07323, Q4KLP0, P25113, M0R5J4	1726	144	20566	2.56512	0.0215111	4.09525e-05	3.53818e-05
GOTERM_BP_FAT	GO:0140239~postsynaptic endocytosis	10	0.558036	2.62822e-06	D4A5I9, B0BNK1, A0A0G2K1W1, P62944, P39052, M0RC99, Q5PPJ9, A0A0G2K4A0, P84092, P62744	1726	17	20566	7.00907	0.021596	4.10387e-05	3.54563e-05
GOTERM_BP_FAT	GO:0042542~response to hydrogen peroxide	38	2.12054	2.65838e-06	P07943, Q62844, A0A0G2JSH4, P53042, Q9Z0J5, P41499, O35049, A0A0G2K9A2, P63086, O35147, Q9JM53, Q07009, P05197, P06762, P07632, Q01728, Q9WUD9, P04762, P04642, P62909, Q63768, P97710, A0A0G2K2M2, G3V7I0, P59215, P14841, G3V963, P15087, F1LMA4, Q6XVN8, O88767, A1A5R1, P62747, P63039, P63018	1726	197	20566	2.2984	0.0218411	4.14318e-05	3.57959e-05
GOTERM_BP_FAT	GO:1904851~positive regulation of establishment of protein localization to telomere	8	0.446429	2.7606e-06	D4AC23, Q7TPB1, P28480, Q3MHS9, Q6P502, D4ACB8, Q5XIM9, Q68FQ0	1726	10	20566	9.53233	0.0226714	4.29443e-05	3.71026e-05
GOTERM_BP_FAT	GO:0042391~regulation of membrane potential	80	4.46429	2.77608e-06	P0DP31, F1LPZ8, Q63372, B2RYC9, A0A0G2K459, F1LMX1, P42346, P63245, P62278, P61265, D3ZEW7, P46101, P63329, P09216, O35889, P48768, Q3B8Q2, P07632, A0JN25, P46462, Q5BJZ3, A0A0G2K3Q5, A0A0G2K1M2, A0A0G2KBB9, G3V7I0, Q03344, F1M9N9, Q07266, P32851, Q5XIF3, B0LPN4, F1LMA4, O88767, Q5M9H4, A0A0G2JTH6, P49803, P04256, F1LRK0, Q6DGG0, O70511, P04775, P11507, A0A0G2JSH4, A0A0G2K8P3, Q2PQA9, P81377, A0A…	1726	558	20566	1.7083	0.0227971	4.31045e-05	3.7241e-05
GOTERM_BP_FAT	GO:1901873~regulation of post-translational protein modification	43	2.39955	2.79786e-06	A0A0G2K719, P60517, Q62844, A0A0G2JSH4, P62914, A0A0H2UHM0, P18265, Q6DGG9, O08623, P10111, A0A0G2JT93, P42346, A0A0G2K3V4, P61023, D3ZFY8, Q642E3, P09895, A2RUW1, P09216, P06761, A0A0G2K5E4, B2GV24, P62909, Q32PX2, Q498D8, P46462, P34058, C0HL12, Q9EQX9, B2RYF7, E9PT53, P63036, Q7M767, Q03114, O88767, G3V7W1, P63319, P82995, Q499N6	1726	237	20566	2.16187	0.0229738	4.32159e-05	3.73372e-05
GOTERM_BP_FAT	GO:0009137~purine nucleoside diphosphate catabolic process	25	1.39509	2.79886e-06	P27881, P30835, P47860, E9PTN6, P16617, P15429, A0A0G2KBC7, P05708, A0A0G2K3Q6, P11980, F1M7N2, Q5XIG0, Q6P6V0, D3ZGY4, D3ZQD3, G3V784, M0RAQ6, Q5XI78, P05065, A0A0G2JVG3, P07323, Q4KLP0, P25113, M0R5J4	1726	102	20566	2.92044	0.022982	4.32159e-05	3.73372e-05
GOTERM_BP_FAT	GO:0009181~purine ribonucleoside diphosphate catabolic process	25	1.39509	2.79886e-06	P27881, P30835, P47860, E9PTN6, P16617, P15429, A0A0G2KBC7, P05708, A0A0G2K3Q6, P11980, F1M7N2, Q5XIG0, Q6P6V0, D3ZGY4, D3ZQD3, G3V784, M0RAQ6, Q5XI78, P05065, A0A0G2JVG3, P07323, Q4KLP0, P25113, M0R5J4	1726	102	20566	2.92044	0.022982	4.32159e-05	3.73372e-05
GOTERM_BP_FAT	GO:0019058~viral life cycle	28	1.5625	2.88025e-06	A0A0G2JTL5, P09527, Q9QZA2, A0A0G2K8P3, A0A0G2JVZ6, A0A0H2UHQ0, G3V8T4, A0A0G2K151, P00787, G3V792, Q568Z6, F1M8B7, Q9Z269, P46462, Q66HA6, D3ZFK5, P34058, D3ZU64, Q6AYU5, A0A0G2K4U6, G3V602, D4AE79, F1M8K0, B5DFJ4, F1LMA4, D3ZD73, Q9Z270, P67779	1726	123	20566	2.71245	0.0236423	4.439e-05	3.83517e-05
GOTERM_BP_FAT	GO:0030838~positive regulation of actin filament polymerization	18	1.00446	3.29548e-06	B1WC33, A0A0G2K1C0, O08719, F1LPG9, A0A0G2K1M2, M0R5T4, F1LMX1, D3ZGE6, P42346, A0A0G2K9A2, D4A5F4, P61589, A0A0G2K9C0, P55161, D3ZDU5, P62994, P09216, Q6GMN2	1726	58	20566	3.69789	0.0270043	5.05084e-05	4.36378e-05
GOTERM_BP_FAT	GO:0051261~protein depolymerization	18	1.00446	3.29548e-06	A0A0G2K8G0, A0A0G2K8P5, O35274, P13668, F1LMD9, P21818, M0RCB1, Q5RKI0, O35179, B0BMY7, Q7M0E3, Q5RJR2, P61589, F1M779, P63018, Q99JD4	1726	58	20566	3.69789	0.0270043	5.05084e-05	4.36378e-05
GOTERM_BP_FAT	GO:1903539~protein localization to postsynaptic membrane	18	1.00446	3.29548e-06	M0R5P8, Q63622, P10824, Q9ES21, A0A0G2K1M2, A0A096MJ99, Q07310, Q08850, M0R4V3, P63045, Q6Q0N0, P35280, P60881, Q03555, P61265, P62494, G3V8A5, Q9Z272	1726	58	20566	3.69789	0.0270043	5.05084e-05	4.36378e-05
GOTERM_BP_FAT	GO:0006195~purine nucleotide catabolic process	32	1.78571	3.32216e-06	P47860, P62959, E9PTN6, P16617, P15429, A0A0G2KBC7, P05708, P11980, F8WFW5, Q6P6V0, D3ZGY4, D3ZQD3, M0RAQ6, Q5XI78, A0A0G2JVG3, P27881, Q64559, P30835, A0A0G2K3Q6, D3ZUM2, O55171, P17764, Q5XIG0, G3V784, P05065, P07323, Q4KLP0, P25113, M0R5J4	1726	153	20566	2.49211	0.0272199	5.08235e-05	4.391e-05
GOTERM_BP_FAT	GO:0048814~regulation of dendrite morphogenesis	25	1.39509	3.36211e-06	A0A0G2K2L8, A0A0G2JSH4, A0A0G2K8P3, Q5M7U6, F1LUE2, Q9JHL4, Q2TA68, O35303, A0A0G2K490, P68511, P63329, Q6AYE2, M0RB22, Q6GMN2, O35889, A0A0G2K1C0, F1LMW7, Q07266, D3ZUM2, A0A0G2JTW1, A0A0G2JT62, D3ZZK3, Q9JHW5, A0A0G2K5B0, Q9JHU0	1726	103	20566	2.89209	0.0275427	5.13402e-05	4.43564e-05
GOTERM_BP_FAT	GO:0009967~positive regulation of signal transduction	206	11.4955	3.58878e-06	B2RYG6, P62914, Q62768, A0A0G2K459, Q9JJ19, P10111, P63322, Q9JL55, P61265, A0A0G2JYA4, P07632, P84817, Q62658, P49134, P20171, A0A0G2KBB9, P31044, Q8R490, P36860, F1LMA4, Q9Z254, Q9WVE9, P50398, A0A140TAF7, A0A0G2JVZ6, D3ZFB6, P70566, Q06486, Q5U302, Q2TA68, O35147, Q68FQ9, F1LS98, Q642E3, P55053, Q5XI34, O35828, M0R7M8, P06762, P62138, Q9WUD9, Q5U318, Q62636, Q04970, D3ZHG3, A0A0G2JT63, Q9Z1E1,…	1726	1811	20566	1.35537	0.029372	5.47009e-05	4.72599e-05
GOTERM_BP_FAT	GO:0071616~acyl-CoA biosynthetic process	13	0.725446	3.63443e-06	D3ZT90, P38718, D3ZKG1, A0A0A6YYM0, P17764, A0A0G2JW90, G3V888, O35547, A0A0G2JZH8, P08461, D3ZZN3, A0A0G2KAM3, Q6P6R2	1726	31	20566	4.99679	0.0297401	5.51942e-05	4.76862e-05
GOTERM_BP_FAT	GO:0035384~thioester biosynthetic process	13	0.725446	3.63443e-06	D3ZT90, P38718, D3ZKG1, A0A0A6YYM0, P17764, A0A0G2JW90, G3V888, O35547, A0A0G2JZH8, P08461, D3ZZN3, A0A0G2KAM3, Q6P6R2	1726	31	20566	4.99679	0.0297401	5.51942e-05	4.76862e-05
GOTERM_BP_FAT	GO:0048168~regulation of neuronal synaptic plasticity	23	1.28348	3.68081e-06	Q91Z79, Q5XI81, B0BNK1, A0A0G2JSH4, Q62768, A0A0G2JZV8, P20171, Q04970, F1LUE2, P97546, P11730, M0R5T4, P11275, P35280, P08592, P62494, Q9JIR4, F1LQW8, M0RC99, P08644, B1H2A6, P06687, P48768	1726	90	20566	3.04505	0.0301138	5.57966e-05	4.82066e-05
GOTERM_BP_FAT	GO:0097106~postsynaptic density organization	16	0.892857	3.83161e-06	F1M8A4, Q63622, P49134, G3V8J5, A0A0G2K1M2, Q63372, D3ZAD6, D3ZAA9, Q07310, A0A0G2K0Y9, F1LQW8, D4AAL4, F1M787, P63018, Q9Z272	1726	47	20566	4.05631	0.0313281	5.79767e-05	5.00901e-05
GOTERM_BP_FAT	GO:0009410~response to xenobiotic stimulus	100	5.58036	3.86108e-06	Q561S0, Q62844, F1LPV2, Q08163, Q64428, Q6IN39, G3V7H6, P63095, P15205, P39069, D4A5I9, F1M3J4, P62630, D4A2G9, D3ZEW7, P61589, Q9JJ54, P00388, P62632, Q01728, P04762, P07632, P04642, Q7TPK0, P31647, A0A0G2K8G0, P56720, P49134, Q9WUS0, G3V6K6, P31044, P14841, Q07266, P13596, Q05683, B0LPN4, A1A5L1, Q00981, G3V7U4, E9PTV0, O88767, P07483, Q63707, F1LS42, P82995, P07323, P67779, P47942, G3V8F8, P63…	1726	750	20566	1.58872	0.0315651	5.83163e-05	5.03835e-05
GOTERM_BP_FAT	GO:0007612~learning	39	2.17634	3.90224e-06	Q9Z2L0, Q63633, F1LPZ8, O35274, Q5M7U6, P97546, Q63372, D3ZAD6, Q07310, A0A0G2JSR0, P42346, D4ADU2, A0A0G2K5C6, P08644, P45479, F1LUT4, P06687, P06686, P48768, Q3B8Q2, Q63228, P49134, Q04970, P12369, P10687, P35465, O08838, P68370, O08835, P08592, Q03114, P60881, F1M949, A0A0H2UHK2, B2DD29, F1LQW8, O09032, F1M787, A0A0H2UHI7, Q9Z272	1726	208	20566	2.23414	0.0318962	5.8831e-05	5.08282e-05
GOTERM_BP_FAT	GO:0000226~microtubule cytoskeleton organization	95	5.30134	3.94992e-06	B2GV58, P31977, Q6AYZ1, D4AEL8, P13668, A0A0G2JU56, Q1RP74, D4A5I4, P15205, D4A507, A0A0G2JWA8, P19527, P61023, F1M5N7, Q3KRE8, D4A2G9, G3V9X2, P61589, Q642G4, A0A0G2K5C6, A0A0G2JUI5, G3V7C6, Q99JD4, D3ZAG3, A0A0G2K8G0, A0JN25, P49134, P46462, A0A0G2K1M2, Q5XIF6, A0A0G2KBB9, G3V949, G3V9M3, P21818, F1M9N9, P0C5W1, D3ZXQ2, O08678, Q4QRB4, A0A1W2Q6Q2, Q5MPA9, P39052, F1LNK0, Q66HR2, P85108, P12839,…	1726	703	20566	1.61019	0.0322796	5.9442e-05	5.13561e-05
GOTERM_BP_FAT	GO:0035966~response to topologically incorrect protein	27	1.5067	4.05975e-06	Q9R0T3, A0A0G2K953, Q5HZY0, A0A0G2JTX9, A0A0G2K437, G3V836, F7F2F3, P20417, Q642E3, P06761, Q6P136, A0A0G2JTA0, Q5FVC4, Q5RKH6, P0C5H9, Q9Z269, F1M6W2, P46462, P34058, Q9ES53, B2RYD7, E9PT53, Q498R3, P68101, D3ZF97, D4A9Y0, P63039	1726	118	20566	2.72641	0.0331621	6.09843e-05	5.26886e-05
GOTERM_BP_FAT	GO:0002028~regulation of sodium ion transport	22	1.22768	4.14619e-06	A0A0G2K1I7, O70511, Q08163, A0A0G2K8P3, A0A0G2K677, A0A0G2KBB9, P63095, Q63198, F1M9N9, D3ZMJ7, Q9JJ19, P84082, B5DFN2, P15791, P68511, P61023, D3ZEW7, P07340, P25304, Q5M9H4, Q91XV6, P06685, Q01728, P06686	1726	84	20566	3.1207	0.0338561	6.21704e-05	5.37134e-05
GOTERM_BP_FAT	GO:0032543~mitochondrial translation	17	0.948661	4.16164e-06	A0A0G2JU15, Q9QYU2, F6Q5K7, Q5M818, Q498T4, A0A0G2JZG7, Q5XI37, A0A0G2K261, P40329, D3ZDP2, Q3B8R7, D3ZXF8, Q5I0K8, P85834, D4ABM5, Q5I0G4, A0A0G2K8L9	1726	53	20566	3.82192	0.0339801	6.22896e-05	5.38164e-05
GOTERM_BP_FAT	GO:0009201~ribonucleoside triphosphate biosynthetic process	19	1.06027	4.1992e-06	D3ZAF6, D4A133, Q6PCU0, G3V6D3, Q4FZT0, Q641Z9, Q05982, P15999, P31399, Q6P2A5, P19511, P19804, Q06647, P21913, G3V7Y3, P05065, P29419, Q920L2	1726	65	20566	3.48297	0.0342814	6.27387e-05	5.42044e-05
GOTERM_BP_FAT	GO:0031400~negative regulation of protein modification process	58	3.23661	4.22538e-06	Q62844, P62914, Q9R0T3, F1LRV4, P53042, A0A0H2UHM0, P35213, O08623, P10111, D3ZU13, P42346, P63245, E9PTY6, P61023, A0A0G2JYA4, P05370, F1MAA3, P09895, P09216, P09456, B2GV24, A0A0G2K8G0, A0JN25, Q9ESN0, Q5BJZ3, P97710, P31044, G3V624, Q498R3, F1LMA4, O88767, A0A0G2JSH4, Q1WIM1, P81377, Q6DGG9, A0A0G2JT93, A0A0G2K3V4, D4AB01, P20417, Q642E3, F1LS98, Q3B7U9, P62909, A0A0G2JWM2, C0HL12, P12369, Q9Q…	1726	367	20566	1.88309	0.0344914	6.30166e-05	5.44445e-05
GOTERM_BP_FAT	GO:0045927~positive regulation of growth	53	2.95759	4.24447e-06	Q63413, P31977, B0BNL2, Q62768, A0A0G2JTX9, P15205, A0A0G2JTT2, A0MZ67, D3ZU13, P19139, P42346, A0A0G2JWA8, A0A0G2K6A9, P61980, P63086, P61589, Q6AYE2, O35889, Q7TPK0, A0A0G2K9Q9, A0JN25, G3V6K6, P10687, Q10739, Q07266, P13596, E9PT53, D4A8H8, P24368, A0A0G2K719, P50398, A0A0G2JSH4, A0A0G2KA95, A0A0G2K677, P50878, Q9JHL4, O35547, G3V997, B0BMY7, P21707, A0A0G2K151, Q5D059, Q9JIR4, P25304, Q9JI92,…	1726	324	20566	1.94913	0.0346446	6.31879e-05	5.45925e-05
GOTERM_BP_FAT	GO:0061001~regulation of dendritic spine morphogenesis	18	1.00446	4.26995e-06	F1M8A4, A0A0G2K1C0, A0A0G2K2L8, F1LPZ8, F1LYA6, F1LMW7, F1LUE2, Q5M7U6, Q9QXY2, Q07266, F1M4A4, Q9JHL4, Q2TA68, O35303, Q03114, D3ZZK3, Q6GMN2, O35889	1726	59	20566	3.63521	0.0348489	6.3405e-05	5.478e-05
GOTERM_BP_FAT	GO:0090276~regulation of peptide hormone secretion	48	2.67857	4.27432e-06	A0A0G2K2L8, P09606, Q2PQA9, A0A0G2K5L2, F1LUC0, A0A0G2KBC7, P63095, P50554, G3V6P7, P41499, O35547, D4AE68, P19627, G3V8R1, F1LQJ7, O35147, Q4G079, D3ZEW7, P63329, A0A0G2QC21, P09216, P20651, P09456, P56720, P30835, B2GV06, P38718, P70550, F1M7W0, P32198, G3V6K6, M0R5T4, P10687, G3V928, P59215, Q5U2P5, Q08850, M0RDI5, P10860, A0A0G2K7W4, G3V6Q6, P62762, P60881, Q68G39, A1L1M0, F1LS42, G3V7B6, Q9W…	1726	282	20566	2.02816	0.0348839	6.3405e-05	5.478e-05
GOTERM_BP_FAT	GO:0043434~response to peptide hormone	87	4.85491	4.50847e-06	A0A0G2K1D2, Q64428, Q62844, G3V9D1, F1LPV2, Q08163, P63095, P15205, P16975, P11167, P42346, P41499, P63045, P19527, P00507, G3V8R1, P19804, Q920R3, P61980, P63086, A0A0G2JYA4, Q03348, P00787, D3ZEW7, P61983, A0A0G2JVG3, P62994, P00388, P09456, P04762, Q5FVM4, Q99JD4, P62755, D3ZFQ8, Q7TPK0, A0A0G2K8G0, P56720, P20171, P10687, P36972, A0A0G2JV84, Q09167, P12075, D4A8H8, P07483, P67779, A0A0G2JSH2,…	1726	630	20566	1.64546	0.0367593	6.67592e-05	5.76779e-05
GOTERM_BP_FAT	GO:0061572~actin filament bundle organization	21	1.17188	4.59946e-06	Q62952, A0A0G2JSM7, Q05096, P31977, F1LMW7, A0A0A0MY09, A0A0G2K5U9, G3V6P7, Q6QBQ4, A0MZ67, G3V940, F8WFS9, P61589, F1LR10, G3V9Y1, P39052, D3ZC56, Q6T487, P85845, Q6GMN2, Q9WUD9	1726	78	20566	3.208	0.0374871	6.79853e-05	5.87372e-05
GOTERM_BP_FAT	GO:0043484~regulation of RNA splicing	37	2.06473	4.8053e-06	A0A096MIX2, Q4KLZ3, M0R9Q1, D4A4W6, A0A0G2JZV8, Z4YNP1, A0A0G2JZ52, G3V8T7, F1LNF1, P62278, Q6AYI1, E9PTW1, P61980, Q6AY09, O35244, Q5D059, B1H2A6, A0A0G2JTG7, Q91V33, Q66H20, P62997, Q3B8Q2, Q5XI81, Q6PDU1, A0A0U1RS25, Q794E4, D4A9L2, Q09167, F1LRK4, O35796, Q5M7V8, A1A5R1, F1LQ48, P63018, P04256	1726	194	20566	2.27253	0.0391315	7.08415e-05	6.12049e-05
GOTERM_BP_FAT	GO:0009191~ribonucleoside diphosphate catabolic process	25	1.39509	4.80975e-06	P27881, P30835, P47860, E9PTN6, P16617, P15429, A0A0G2KBC7, P05708, A0A0G2K3Q6, P11980, F1M7N2, Q5XIG0, Q6P6V0, D3ZGY4, D3ZQD3, G3V784, M0RAQ6, Q5XI78, P05065, A0A0G2JVG3, P07323, Q4KLP0, P25113, M0R5J4	1726	105	20566	2.837	0.039167	7.08415e-05	6.12049e-05
GOTERM_BP_FAT	GO:0032482~Rab protein signal transduction	10	0.558036	4.8641e-06	P51146, P05712, Q9WVB1, P50398, D3ZZP2, Q6NYB7, P05714, D4A376, Q99P75, Q5U316	1726	18	20566	6.61967	0.0396007	7.12629e-05	6.15691e-05
GOTERM_BP_FAT	GO:2000767~positive regulation of cytoplasmic translation	10	0.558036	4.8641e-06	Q3ZAV2, M0R735, P18395, Q9JJ54, P05197, A0A0G2JZ52, P11980, A0A0G2JVG3, D4A9D6, Q9EPH8	1726	18	20566	6.61967	0.0396007	7.12629e-05	6.15691e-05
GOTERM_BP_FAT	GO:0072350~tricarboxylic acid metabolic process	10	0.558036	4.8641e-06	G3V888, Q5XIJ3, P41562, G3V6S2, P56574, F1LNF7, Q68FX0, Q9ER34, G3V936, Q8VHF5, P10860	1726	18	20566	6.61967	0.0396007	7.12629e-05	6.15691e-05
GOTERM_BP_FAT	GO:0009057~macromolecule catabolic process	139	7.7567	4.95372e-06	G3V9D3, P09527, Q63570, A0A0G2JTX9, M0RCB1, F1LN92, P62198, P62870, D3ZRH1, P00787, Q6AYE2, A2RUW1, D3ZM62, F1LMH0, A0A0G2K8G0, F1M0U5, A0A0U1RS25, D3ZU64, Q0VGK0, E9PT53, Q498R3, P17046, F7F707, G3V6W6, P82995, D3ZF97, A0A0G2K2B3, P50430, Q4KMA8, Q5XIC6, Q5U300, A0A0G2K953, Q66X93, Q6PCT9, A0A0G2K437, G3V836, G3V8T4, B5DEI0, Q5U2X6, A0A0G2K151, A1L134, Q32KJ5, P06761, Q642E6, Q9EPB1, Q6PDW4, Q5F…	1726	1136	20566	1.45796	0.0403154	7.24481e-05	6.2593e-05
GOTERM_BP_FAT	GO:0036293~response to decreased oxygen levels	77	4.29688	4.98752e-06	F1LPV2, B0BNL2, G3V7H6, P16617, P10111, P11167, P42346, F1M9V7, D3ZEW7, P61589, A0A0G2JVG3, P09216, Q01728, P04762, Q5FVM4, P04642, P27881, P84817, Q9WUS0, A0A0A0MY09, P11730, A0A0G2K5U9, A0A0G2K3Q6, Q10739, P14841, Q05683, B0LPN4, G3V9U2, A0A0H2UHM5, O88767, Q91ZW1, P23711, P05065, M0R5J4, P29995, P04775, P54311, F1LNT1, F1LNC7, A0A0A6YYM0, Q8VH49, P05708, P11980, P50554, P19511, Q2TA68, O35303,…	1726	539	20566	1.7022	0.0405849	7.28143e-05	6.29093e-05
GOTERM_BP_FAT	GO:0045056~transcytosis	12	0.669643	5.15733e-06	P41542, B0BNK1, Q99068, P62494, G3V928, M0RC99, O35509, G3V8A5, A0A0G2JTT2, F1M779, Q9WUD9	1726	27	20566	5.29574	0.0419373	7.51613e-05	6.49371e-05
GOTERM_BP_FAT	GO:0046032~ADP catabolic process	24	1.33929	5.63288e-06	P27881, P30835, P47860, E9PTN6, P16617, P15429, A0A0G2KBC7, P05708, A0A0G2K3Q6, P11980, Q5XIG0, Q6P6V0, D3ZGY4, D3ZQD3, G3V784, M0RAQ6, P05065, Q5XI78, A0A0G2JVG3, P07323, Q4KLP0, P25113, M0R5J4	1726	99	20566	2.88858	0.0457146	8.18559e-05	7.0721e-05
GOTERM_BP_FAT	GO:0009166~nucleotide catabolic process	34	1.89732	5.6364e-06	P47860, P62959, E9PTN6, P16617, P15429, A0A0G2KBC7, P05708, P11980, F8WFW5, Q6P6V0, D3ZGY4, D3ZQD3, M0RAQ6, Q5XI78, A0A0G2JVG3, P27881, Q64559, P30835, P46462, A0A0G2K3Q6, D3ZUM2, O55171, P13233, P17764, Q5XIG0, G3V784, P05065, P07323, Q4KLP0, P25113, M0R5J4	1726	172	20566	2.35537	0.0457425	8.18559e-05	7.0721e-05
GOTERM_BP_FAT	GO:0043069~negative regulation of programmed cell death	139	7.7567	5.68793e-06	Q9Z2L0, G3V7H6, Q8CGU4, P10111, A0A0G2JV31, P42346, D3ZEW7, Q6AYE2, P00388, A0A0G2JY08, Q3KRE0, Q5FVM4, P62755, P04762, P07632, B2GV24, A0A0G2K8G0, P49134, P60905, Q5BJZ3, P20171, P51635, G3V7I0, P13596, E9PT53, G3V9U2, Q3ZAV2, F1LMA4, Q7TMZ5, P67779, Q7TSE9, Q9WVE9, P49088, A0A0G2K719, Q6DGG0, Q09073, Q5XHZ0, A0A0G2K2P5, A0A0G2K953, Q8VH49, P05708, A0A0G2JVZ6, Q6PDV7, Q5U302, G3V836, Q2TA68, G3V…	1726	1139	20566	1.45412	0.0461509	8.24602e-05	7.12431e-05
GOTERM_BP_FAT	GO:1901292~nucleoside phosphate catabolic process	35	1.95312	5.8458e-06	P47860, P62959, E9PTN6, P16617, P15429, A0A0G2KBC7, P05708, P11980, F8WFW5, F1M7N2, Q6P6V0, D3ZGY4, D3ZQD3, M0RAQ6, Q5XI78, A0A0G2JVG3, P27881, Q64559, P30835, P46462, A0A0G2K3Q6, D3ZUM2, O55171, P13233, P17764, Q5XIG0, G3V784, P05065, P07323, Q4KLP0, P25113, M0R5J4	1726	180	20566	2.31689	0.047401	8.46012e-05	7.30929e-05
GOTERM_BP_FAT	GO:0010810~regulation of cell-substrate adhesion	43	2.39955	5.98005e-06	A0A0G2K2L8, A0A0G2JSH4, Q6P7R8, F1LMV9, A0A0G2KA95, F1LPG9, G3V6P7, A0A0G2JVR0, P41499, A0A0G2JWA8, P18418, A0A0G2K9A2, F1M6P8, P20417, Q03348, P61589, A0A0G2QC21, P09216, A0A0G2JUI5, F1M4R7, Q99JD4, Q9WUD9, A0A0G2JSM8, P04785, Q63768, A0A0G2K3K2, P49134, M0R5T4, A0A0G2K5U9, G3V928, Q10739, Q07266, D3ZXQ2, A0A0G2K7W4, G3V624, A0A0G2JZB8, F1M8K0, Q8R490, O35796, F1LN69, D3Z8L7, P39052, P63259, G3V…	1726	244	20566	2.09985	0.0484627	8.63935e-05	7.46414e-05
GOTERM_BP_FAT	GO:0002183~cytoplasmic translational initiation	15	0.837054	6.17717e-06	B5DFC8, Q1JU68, Q4G061, A0JPM9, M0RCH0, P81795, M0R9Q1, Q07205, Q6AYK8, Q641X8, Q6P3V8, Q5RKI1	1726	43	20566	4.15654	0.0500196	8.8932e-05	7.68346e-05
GOTERM_BP_FAT	GO:0099637~neurotransmitter receptor transport	15	0.837054	6.17717e-06	P09527, P05714, Q9ES21, B5DFK6, A0A096MJ99, Q08850, M0R4V3, P11275, P63045, Q6Q0N0, P35280, P60881, P61265, P62494, G3V8A5	1726	43	20566	4.15654	0.0500196	8.8932e-05	7.68346e-05
GOTERM_BP_FAT	GO:1900076~regulation of cellular response to insulin stimulus	23	1.28348	6.5416e-06	P04897, A0A0G2JSH4, F1LMW7, P11505, P35465, P18265, A0A0G2K4Y7, Q2TA68, P41499, P41542, A0A0G2JT62, G3V8R1, G3V7V3, Q3ZAV2, F1LMA4, P20417, F1LS98, F1LS42, O88377, A0A0G2JXN8, P24268, Q924S5, Q9WUD9	1726	93	20566	2.94682	0.0528911	9.40157e-05	8.12267e-05
GOTERM_BP_FAT	GO:0072523~purine-containing compound catabolic process	32	1.78571	6.65953e-06	P47860, P62959, E9PTN6, P16617, P15429, A0A0G2KBC7, P05708, P11980, F8WFW5, Q6P6V0, D3ZGY4, D3ZQD3, M0RAQ6, Q5XI78, A0A0G2JVG3, P27881, Q64559, P30835, A0A0G2K3Q6, D3ZUM2, O55171, P17764, Q5XIG0, G3V784, P05065, P07323, Q4KLP0, P25113, M0R5J4	1726	158	20566	2.41325	0.0538185	9.55452e-05	8.25482e-05
GOTERM_BP_FAT	GO:0034599~cellular response to oxidative stress	51	2.84598	6.67772e-06	P07943, Q62844, P53042, P10111, P41499, O35049, P19804, P63086, P05370, O35244, Q642G4, Q01728, P04762, P07632, P97710, G3V6K6, A0A0G2JSS8, G3V7I0, P14841, Q6AY23, P68101, O88767, P63018, P12839, P11507, A0A0G2JSH4, A0A0G2K953, Q9Z0J5, P16884, B0BNB9, D4ADU2, A0A0G2K9A2, Q9JM53, A0A0H2UHF6, Q9WUD9, P35704, P62909, F1M6W2, A0A0G2JWM2, A0A0G2K2M2, Q08850, G3V963, P15087, Q6XVN8, A1A5R1, P62747, A0A…	1726	312	20566	1.94771	0.0539615	9.56411e-05	8.2631e-05
GOTERM_BP_FAT	GO:0019364~pyridine nucleotide catabolic process	24	1.33929	6.74123e-06	P27881, P30835, P47860, E9PTN6, P16617, P15429, A0A0G2KBC7, P05708, A0A0G2K3Q6, P11980, D3ZUM2, Q6P6V0, D3ZGY4, D3ZQD3, G3V784, M0RAQ6, P05065, Q5XI78, A0A0G2JVG3, P07323, Q4KLP0, P25113, M0R5J4	1726	100	20566	2.8597	0.0544605	9.63846e-05	8.32734e-05
GOTERM_BP_FAT	GO:0045921~positive regulation of exocytosis	25	1.39509	6.80475e-06	P09527, B0BNK1, Q9QZA2, Q99P75, P32851, Q08850, A0A140TAH1, P84082, O35049, D3ZT07, P62168, O35303, P62762, Q03114, P21707, P61765, F1LS98, Q62717, Q9JHW5, M0RC99, Q9WU70, A0A0G2JUI5, Q9JI92, Q99JD4	1726	107	20566	2.78397	0.0549592	9.71255e-05	8.39135e-05
GOTERM_BP_FAT	GO:0097352~autophagosome maturation	16	0.892857	6.84055e-06	P11507, F1M8B7, P0DP31, P60517, Q91ZQ0, Q63615, Q62625, P46462, Q0VGK0, D4AE79, P17046, P60192, Q9JI56, Q6XVN8, P60522	1726	49	20566	3.89075	0.0552403	9.7469e-05	8.42103e-05
GOTERM_BP_FAT	GO:0033993~response to lipid	168	9.375	6.92864e-06	G3V9D1, F1LPV2, Q08163, G3V7H6, F1LMX1, P16975, Q6QBQ4, P18886, P39069, A0A0G2K330, Q9JL55, A0A0G2JYA4, D4A2G9, M0RDU8, P00787, D3ZEW7, P02688, P00388, P04762, G3V8C3, P56522, P84817, P49134, F7EV94, G3V7I0, P31044, P14841, Q9QYU4, Q05683, G3V824, P13233, P97519, F1LMA4, P47863, P07483, F1LS42, P05065, F1LNK0, P67779, G3V9D5, P49088, A0A0G2K7J0, G3V6H2, A0A0G2K2P5, A0A0G2K953, O35274, P05708, G3V…	1726	1437	20566	1.39303	0.0559314	9.846e-05	8.50665e-05
GOTERM_BP_FAT	GO:0002791~regulation of peptide secretion	48	2.67857	6.94566e-06	A0A0G2K2L8, P09606, Q2PQA9, A0A0G2K5L2, F1LUC0, A0A0G2KBC7, P63095, P50554, G3V6P7, P41499, O35547, D4AE68, P19627, G3V8R1, F1LQJ7, O35147, Q4G079, D3ZEW7, P63329, A0A0G2QC21, P09216, P20651, P09456, P56720, P30835, B2GV06, P38718, P70550, F1M7W0, P32198, G3V6K6, M0R5T4, P10687, G3V928, P59215, Q5U2P5, Q08850, M0RDI5, P10860, A0A0G2K7W4, G3V6Q6, P62762, P60881, Q68G39, A1L1M0, F1LS42, G3V7B6, Q9W…	1726	287	20566	1.99282	0.0560648	9.846e-05	8.50665e-05
GOTERM_BP_FAT	GO:0090087~regulation of peptide transport	48	2.67857	6.94566e-06	A0A0G2K2L8, P09606, Q2PQA9, A0A0G2K5L2, F1LUC0, A0A0G2KBC7, P63095, P50554, G3V6P7, P41499, O35547, D4AE68, P19627, G3V8R1, F1LQJ7, O35147, Q4G079, D3ZEW7, P63329, A0A0G2QC21, P09216, P20651, P09456, P56720, P30835, B2GV06, P38718, P70550, F1M7W0, P32198, G3V6K6, M0R5T4, P10687, G3V928, P59215, Q5U2P5, Q08850, M0RDI5, P10860, A0A0G2K7W4, G3V6Q6, P62762, P60881, Q68G39, A1L1M0, F1LS42, G3V7B6, Q9W…	1726	287	20566	1.99282	0.0560648	9.846e-05	8.50665e-05
GOTERM_BP_FAT	GO:0006107~oxaloacetate metabolic process	8	0.446429	7.03859e-06	G3V888, A0A0G2JTL5, P13221, P00507, F1LQJ7, P04636, O88989, G3V936, Q8VHF5	1726	11	20566	8.66575	0.0567933	9.9101e-05	8.56203e-05
GOTERM_BP_FAT	GO:0070203~regulation of establishment of protein localization to telomere	8	0.446429	7.03859e-06	D4AC23, Q7TPB1, P28480, Q3MHS9, Q6P502, D4ACB8, Q5XIM9, Q68FQ0	1726	11	20566	8.66575	0.0567933	9.9101e-05	8.56203e-05
GOTERM_BP_FAT	GO:1904869~regulation of protein localization to Cajal body	8	0.446429	7.03859e-06	D4AC23, Q7TPB1, P28480, Q3MHS9, Q6P502, D4ACB8, Q5XIM9, Q68FQ0	1726	11	20566	8.66575	0.0567933	9.9101e-05	8.56203e-05
GOTERM_BP_FAT	GO:1904871~positive regulation of protein localization to Cajal body	8	0.446429	7.03859e-06	D4AC23, Q7TPB1, P28480, Q3MHS9, Q6P502, D4ACB8, Q5XIM9, Q68FQ0	1726	11	20566	8.66575	0.0567933	9.9101e-05	8.56203e-05
GOTERM_BP_FAT	GO:0090314~positive regulation of protein targeting to membrane	14	0.78125	7.13523e-06	A0A0G2K1C0, O70511, Q62844, P84817, P54287, P20171, Q04970, A0A0G2K2M2, A0A0G2KBB9, P35465, F1M9N9, P84076, Q03114, A0A0G2K9A2, Q5XI04, P61023	1726	38	20566	4.38989	0.0575501	0.000100292	8.6649e-05
GOTERM_BP_FAT	GO:0170039~proteinogenic amino acid metabolic process	34	1.89732	7.2866e-06	P49088, P09606, P81795, G3V7H6, F1LP30, F1LU71, D4A5Q9, A0A0G2K931, B1WC61, G3V6P2, Q00972, A0A0G2JUZ5, P15650, P00507, Q5U3Z7, Q5XIT9, P04182, D3ZEW7, F1LRY5, A0A0G2JVM0, P97532, P12007, A0A0G2K2Q2, A0A0G2JV84, Q6AY23, G3V945, Q05683, P97519, P10860, P13264, P13221, A0A0G2K2S1, Q68FR9, F1LX07	1726	174	20566	2.3283	0.0587345	0.000102246	8.83378e-05
GOTERM_BP_FAT	GO:0042594~response to starvation	48	2.67857	7.63723e-06	P49088, A0A0G2JSH2, P09606, P60517, F1LPV2, Q62625, B2RYC9, Q8VH49, A0A0H2UHQ0, Q63016, P11167, A0A0G2JT93, P42346, G3V8R1, F1LQJ7, Q920R3, G3V796, P63086, Q6IMX3, P61983, Q6AYE2, Q9JHZ9, P06761, P56720, B2GV06, A0A0G2JV65, A0A0G2JV84, Q6P2A5, P97519, P17764, Q0VGK0, G3V602, Q66H79, A0A0H2UHG0, P17046, P36860, D3ZW08, P68101, Q6XVN8, P60522, Q5PPJ6, Q63707, F1LQ48, P63018, P04256	1726	288	20566	1.9859	0.0614721	0.000106986	9.24324e-05
GOTERM_BP_FAT	GO:0030010~establishment of cell polarity	30	1.67411	7.69517e-06	A0A0G2JSH4, Q62824, A0A096MK30, Q1RP74, P15205, G3V6P7, D4A8U7, Q9JJ19, A0A0G2K6X6, O35987, G3V9X2, P61589, Q566R4, O35828, A0A0G2JUI5, A0A0G2JY08, D3ZJ86, Q99JD4, A0A0G2JSM8, Q63768, Q5RKJ9, P49134, P35465, A0A0G2JW88, D3ZHG3, D3ZXQ2, B2DD29, F1LNK0, Q66HR2, P85845	1726	144	20566	2.48238	0.0619237	0.000107616	9.29768e-05
GOTERM_BP_FAT	GO:0071375~cellular response to peptide hormone stimulus	59	3.29241	7.71122e-06	A0A0G2K1D2, Q62844, F1LPV2, P63095, P15205, P42346, P41499, P63045, P61980, P63086, A0A0G2JYA4, Q03348, P61983, A0A0G2JVG3, P62994, P00388, P09456, Q5FVM4, Q99JD4, A0A0G2K8G0, P56720, P20171, P10687, P36972, A0A0G2JV84, Q09167, D4A8H8, A0A0G2JSH4, G3V6H9, A0A0A6YYM0, P18265, P11980, A0A0G2JVR0, P97849, A0A0G2JT93, A0A0G2K3V4, P35280, G3V7V3, F1LQJ7, P20417, Q5D059, A0A0G2JZI2, Q9WUD9, Q63768, Q5R…	1726	383	20566	1.83553	0.0620488	0.000107659	9.30141e-05
GOTERM_BP_FAT	GO:0010592~positive regulation of lamellipodium assembly	13	0.725446	7.79883e-06	A0A0G2JSM8, A0A0G2K1C0, F1LYA6, Q5M7U6, M0R5T4, P42346, D4A8H8, B0BMY7, A0A0G2K9A2, P39052, P82995, P55161, P85845	1726	33	20566	4.69395	0.0627311	0.000108517	9.37557e-05
GOTERM_BP_FAT	GO:0099563~modification of synaptic structure	13	0.725446	7.79883e-06	A0A0G2JSM8, D4A6H8, Q08163, D4A8H8, A0A0H2UHK2, Q62636, G3V9Y1, M0R7F3, D3ZDU5, Q5BJU7, D3ZUM2, D3ZGE6	1726	33	20566	4.69395	0.0627311	0.000108517	9.37557e-05
GOTERM_BP_FAT	GO:0034063~stress granule assembly	12	0.669643	7.85121e-06	A0A0G2K719, D3ZYS7, B2GV58, B3DMA1, M0R9X8, A0A0G2JZV8, P68101, D3ZD73, P18395, F1M049, Q6AY21, E9PTR4	1726	28	20566	5.1066	0.0631389	0.000109064	9.42276e-05
GOTERM_BP_FAT	GO:0007584~response to nutrient	56	3.125	7.88357e-06	P29457, F1LPV2, G3V7H6, P15205, Q6S3A0, P16975, P42346, G3V6R5, Q920R3, P63086, D3ZEW7, A0A0G2JVG3, F1M953, P00388, Q01728, P48768, P04762, G3V8C3, P04642, Q6PDU1, P56720, A0JN25, P10888, P49134, F7EV94, Q5BJZ3, G3V6K6, Q9QYU4, P12785, P97519, B0LPN4, A0A0H2UHM5, Q63151, Q91ZW1, F1LS42, A0A0G2JSH2, P50430, P11505, A0A0A6YYM0, P11980, O35547, A0A0G2K3V4, G3V7V3, G3V796, P05197, P06762, B2GV06, P32…	1726	357	20566	1.86908	0.0633907	0.00010933	9.44581e-05
GOTERM_BP_FAT	GO:0009134~nucleoside diphosphate catabolic process	25	1.39509	8.06146e-06	P27881, P30835, P47860, E9PTN6, P16617, P15429, A0A0G2KBC7, P05708, A0A0G2K3Q6, P11980, F1M7N2, Q5XIG0, Q6P6V0, D3ZGY4, D3ZQD3, G3V784, M0RAQ6, Q5XI78, P05065, A0A0G2JVG3, P07323, Q4KLP0, P25113, M0R5J4	1726	108	20566	2.7582	0.0647737	0.000111611	9.64284e-05
GOTERM_BP_FAT	GO:0009261~ribonucleotide catabolic process	31	1.72991	8.23958e-06	P47860, P62959, E9PTN6, P16617, P15429, A0A0G2KBC7, P05708, P11980, F8WFW5, Q6P6V0, D3ZGY4, D3ZQD3, M0RAQ6, Q5XI78, A0A0G2JVG3, P27881, Q64559, P30835, A0A0G2K3Q6, O55171, P17764, Q5XIG0, G3V784, P05065, P07323, Q4KLP0, P25113, M0R5J4	1726	152	20566	2.43012	0.0661565	0.000113887	9.83951e-05
GOTERM_BP_FAT	GO:0000278~mitotic cell cycle	84	4.6875	8.3605e-06	B2GV58, P51583, P0DP31, Q9QZA2, Q6AYZ1, A0A0G2JZT5, P13668, A0A0G2K777, F1MA89, Q1RP74, B2RYP0, O35049, Q8VIL3, F1M5N7, Q3KRE8, A0A0G2JYA4, D3ZZ38, G3V9X2, P61589, P63329, P83732, A0A0G2JUI5, Q91V33, G3V7C6, Q99JD4, P62755, D3ZAG3, A0A0G2K8G0, P49134, P46462, P11730, Q5XIF6, F8WG91, F1LSD5, A0A0G2KBB9, P10687, F1M9N9, P0C5W1, Q4QRB4, G3V9Y1, Q66HR2, P85108, G3V8F8, P63018, B2GV35, P56536, O70511,…	1726	612	20566	1.63545	0.0670941	0.000115367	9.96733e-05
GOTERM_BP_FAT	GO:0005975~carbohydrate metabolic process	71	3.96205	8.65993e-06	P07943, A0A0G2JTL5, P04636, Q4V8I9, P16617, G3V936, A0A0H2UHQ0, Q9EQS0, A0A0G2JW90, P38652, D3ZUN5, P05370, P63088, A0A0G2JVG3, Q8VHF5, Q6EV70, P04642, P27881, P30835, A0A0G2K8S6, P51635, A0A0G2K3Q6, A0A0G2JV84, Q0VGK0, Q66H12, P41562, P35571, G3V784, P05065, P07323, Q4KLP0, M0R5J4, B2GV35, G3V8D5, A0A0G2JSH4, Q7TP14, P47860, P56574, G3V6H5, E9PTN6, P15429, A0A0G2KBC7, M0R544, P18265, P05708, P11…	1726	492	20566	1.7195	0.0694118	0.0001193	0.000103072
GOTERM_BP_FAT	GO:0006575~cellular modified amino acid metabolic process	37	2.06473	8.71567e-06	D3ZTP0, A0A0H2UI21, Q9Z0J5, P31596, P18886, P97849, B5DEI0, P15650, Q99ML5, O35567, G3V796, D4ADU2, Q5U3Z7, P05370, P00787, A0A0H2UHF6, P00388, P07335, P07632, Q99MZ4, F1LRY5, P54001, F1LN46, A0A0G2JSI1, P32198, P04905, Q64057, Q9QYU4, Q6AYT7, Q5BJT9, P41562, G3V7S0, B2GUZ3, A0A140TA89, D4A1Y5	1726	199	20566	2.21543	0.0698426	0.000119869	0.000103564
GOTERM_BP_FAT	GO:0050905~neuromuscular process	38	2.12054	8.7402e-06	P50475, F1LPZ8, P11506, F1LNC7, A0A0G2JTR4, F1LUE2, M0R544, Q63372, A0A0G2K677, B2RYC9, P15943, D4A8U7, D3ZFB6, P42346, P19527, F1M938, D4A7I6, P05197, A0A0G2K5C6, P55051, G3V8A5, Q642E6, Q9JI51, P06687, Q5M7A4, A0A0H2UI35, M0R5T4, P68370, Q07266, A0A0G2K4Y7, G3V846, D4A6H8, D4A4F9, Q00981, P08592, A1A5R1, G3V9Y1, F1M049, P82995	1726	207	20566	2.18737	0.0700321	0.000120008	0.000103683
GOTERM_BP_FAT	GO:1902532~negative regulation of intracellular signal transduction	99	5.52455	8.78559e-06	P31977, P10111, Q9JJ19, P68182, P42346, G3V8R1, Q9JL55, P61023, A0A0G2JYA4, Q6AYE2, Q5FVM4, B2GV24, A0A0G2K8G0, P49134, P31044, E9PT53, P17046, P67779, B2GUZ9, Q1JU68, A0A0G2K719, Q9R1T1, Q5XHZ0, A0A0G2K953, G3V836, Q2TA68, P20417, F1LS98, Q642E3, D3ZG43, Q5XI34, D4ABI7, P06761, Q498E0, A0A0G2K5E4, Q9WUD9, F1M6V8, A0A0G2JWM2, P12369, Q9QYW3, Q6AYU5, P86182, F1M8K0, P15087, D3ZZK3, B5DFJ4, A1L1M0,…	1726	755	20566	1.56242	0.0703827	0.000120432	0.00010405
GOTERM_BP_FAT	GO:0099118~microtubule-based protein transport	9	0.502232	9.06569e-06	P56536, Q63622, D4AEL8, Q2PQA9, A0A0G2K5C6, D3ZXQ2, F1M4A4, A0A0G2K4Y7, D4A507	1726	15	20566	7.14925	0.0725432	0.000123457	0.000106663
GOTERM_BP_FAT	GO:0098840~protein transport along microtubule	9	0.502232	9.06569e-06	P56536, Q63622, D4AEL8, Q2PQA9, A0A0G2K5C6, D3ZXQ2, F1M4A4, A0A0G2K4Y7, D4A507	1726	15	20566	7.14925	0.0725432	0.000123457	0.000106663
GOTERM_BP_FAT	GO:1904814~regulation of protein localization to chromosome, telomeric region	9	0.502232	9.06569e-06	Q02874, D4AC23, Q7TPB1, P28480, Q3MHS9, Q6P502, D4ACB8, Q5XIM9, Q68FQ0	1726	15	20566	7.14925	0.0725432	0.000123457	0.000106663
GOTERM_BP_FAT	GO:0016081~synaptic vesicle docking	9	0.502232	9.06569e-06	P63045, Q91Z79, P61265, Q62768, A0A0G2KAK7, Q9JIR4, F1MA36, P32851, Q08850	1726	15	20566	7.14925	0.0725432	0.000123457	0.000106663
GOTERM_BP_FAT	GO:0048638~regulation of developmental growth	63	3.51562	9.35342e-06	Q63413, P31977, D3ZPX4, B0BNL2, Q62768, P63095, P15205, A0A0G2JTT2, A0MZ67, F1LN92, P42346, A0A0G2JWA8, A0A0G2K6A9, P61980, P63086, P05370, Q6AYE2, D3ZES7, O35889, P07632, Q99JD4, Q7TPK0, A0A0G2K8G0, A0JN25, A0A0G2JY22, P10687, Q07266, P13596, D4A8H8, Q8CHN6, F1M049, P39052, F1LNK0, P47942, P24368, P50398, A0A0G2JSH4, Q64605, A0A0G2KA95, A0A0G2K677, P18265, P50878, Q9JHL4, B0BNB9, G3V997, B0BMY7,…	1726	421	20566	1.78307	0.0747573	0.000127167	0.000109868
GOTERM_BP_FAT	GO:0006096~glycolytic process	23	1.28348	9.44085e-06	P27881, P30835, P47860, E9PTN6, P16617, P15429, A0A0G2KBC7, P05708, A0A0G2K3Q6, P11980, Q6P6V0, D3ZGY4, D3ZQD3, G3V784, M0RAQ6, P05065, Q5XI78, A0A0G2JVG3, P07323, Q4KLP0, P25113, M0R5J4	1726	95	20566	2.88478	0.0754291	0.000128146	0.000110714
GOTERM_BP_FAT	GO:0051017~actin filament bundle assembly	20	1.11607	9.56197e-06	Q62952, A0A0G2JSM7, Q05096, P31977, F1LMW7, A0A0A0MY09, A0A0G2K5U9, G3V6P7, Q6QBQ4, G3V940, F8WFS9, P61589, F1LR10, G3V9Y1, P39052, D3ZC56, Q6T487, P85845, Q6GMN2, Q9WUD9	1726	75	20566	3.17744	0.0763589	0.000129367	0.000111769
GOTERM_BP_FAT	GO:0006626~protein targeting to mitochondrion	20	1.11607	9.56197e-06	F1LZC5, G3V8F5, P84817, F1LRV4, Q75Q41, A0A0G2K2M2, A0A0G2JV65, Q6AXV4, Q5U2X7, A0A0G2K459, Q75Q39, Q6AY58, Q9WVA1, Q03346, G3V640, Q9JM53, P82995, D3ZE15, Q9JKW1, P63039, D3ZJX5	1726	75	20566	3.17744	0.0763589	0.000129367	0.000111769
GOTERM_BP_FAT	GO:1900180~regulation of protein localization to nucleus	34	1.89732	1.06049e-05	P09606, Q62844, B0BNL2, A0A0G2JSH4, A0A0G2JU56, Q3MHS9, P28480, O08629, D4ACB8, Q5XIM9, Q5U302, P42346, A0A0G2K3V4, P61023, P63086, A0A0G2JYA4, D4AC23, Q7TPB1, Q642E3, Q68FQ0, P20651, Q9WUD9, P62828, P34058, A0A0G2JV65, F1M3D3, P08592, A0A1W2Q6Q2, O88767, Q99376, Q5MPA9, Q6P502, D4A781, P82995	1726	177	20566	2.28884	0.0843268	0.000143244	0.000123759
GOTERM_BP_FAT	GO:0072526~pyridine-containing compound catabolic process	24	1.33929	1.13562e-05	P27881, P30835, P47860, E9PTN6, P16617, P15429, A0A0G2KBC7, P05708, A0A0G2K3Q6, P11980, D3ZUM2, Q6P6V0, D3ZGY4, D3ZQD3, G3V784, M0RAQ6, P05065, Q5XI78, A0A0G2JVG3, P07323, Q4KLP0, P25113, M0R5J4	1726	103	20566	2.77641	0.0900234	0.000153143	0.000132311
GOTERM_BP_FAT	GO:0050890~cognition	61	3.40402	1.15923e-05	Q9Z2L0, F1LPZ8, P97546, Q63372, P63095, Q07310, A0A0G2JTT2, A0A0G2JSR0, P42346, D4A7I6, A0A0G2K5C6, P08644, F1LUT4, P48768, Q3B8Q2, Q63228, A0JN25, P49134, G3V6K6, P10687, O08838, P13596, O08835, Q5XIF3, D4A8H8, A0A0H2UHI7, P04775, Q63633, F1LYA6, P81377, Q5M7U6, O35274, D3ZAD6, A0A0G2K437, P70566, Q6P6V0, D4ADU2, A0A0G2K151, F1LS98, P45479, A0A0H2UHF6, F1LUV9, P06687, P06686, Q9WUD9, F1M8B7, Q04…	1726	406	20566	1.79025	0.0918063	0.000156073	0.000134842
GOTERM_BP_FAT	GO:0061462~protein localization to lysosome	16	0.892857	1.17919e-05	P09527, A0A0G2K8P3, B5DFK6, D3ZV75, Q6AY20, A0A0G2JT47, M0RCB1, A0A140TAH1, B2RYF7, G3V836, P17046, P27615, F1LQN3, D4AD29, P63018	1726	51	20566	3.73817	0.0933114	0.000158504	0.000136943
GOTERM_BP_FAT	GO:0007611~learning or memory	56	3.125	1.19608e-05	Q9Z2L0, F1LPZ8, P97546, Q63372, Q07310, A0A0G2JTT2, A0A0G2JSR0, P42346, A0A0G2K5C6, P08644, F1LUT4, P48768, Q3B8Q2, Q63228, A0JN25, P49134, G3V6K6, P10687, O08838, P13596, O08835, A0A0H2UHI7, P04775, Q63633, F1LYA6, P81377, Q5M7U6, O35274, D3ZAD6, A0A0G2K437, P70566, Q6P6V0, D4ADU2, A0A0G2K151, F1LS98, P45479, A0A0H2UHF6, F1LUV9, P06687, P06686, Q9WUD9, Q04970, P12369, P35465, P68370, P10860, P60…	1726	362	20566	1.84327	0.094582	0.000160514	0.000138679
GOTERM_BP_FAT	GO:0032869~cellular response to insulin stimulus	39	2.17634	1.21073e-05	F1LPV2, A0A0G2JSH4, A0A0A6YYM0, P18265, P11980, A0A0G2JVR0, P97849, P42346, P63045, A0A0G2K3V4, P35280, F1LQJ7, G3V7V3, P61980, P63086, A0A0G2JYA4, P20417, Q03348, Q5D059, P61983, A0A0G2JVG3, P62994, A0A0G2JZI2, Q99JD4, Q9WUD9, A0A0G2K8G0, P56720, Q5RKJ9, P20171, Q04970, P36972, P35465, A0A0G2JV84, A0A0G2K4Y7, Q09167, P13221, D4A8H8, P0C0S7	1726	218	20566	2.13166	0.0956834	0.000162218	0.000140152
GOTERM_BP_FAT	GO:0046434~organophosphate catabolic process	41	2.28795	1.29638e-05	P47860, P62959, E9PTN6, P16617, P15429, A0A0G2KBC7, P05708, P11980, F8WFW5, F1M7N2, O35049, Q6P6V0, A0A0G2K8E7, D3ZGY4, D3ZQD3, O35244, M0RAQ6, Q5XI78, A0A0G2JVG3, P27881, Q64559, P30835, P46462, P10687, A0A0G2K3Q6, D3ZUM2, O55171, P13233, P17764, Q6AYT7, G3V745, Q5XIG0, G3V784, P05065, P07323, Q4KLP0, P25113, M0R5J4	1726	235	20566	2.07886	0.102095	0.000173414	0.000149825
GOTERM_BP_FAT	GO:0048024~regulation of mRNA splicing, via spliceosome	28	1.5625	1.34177e-05	A0A096MIX2, Q4KLZ3, M0R9Q1, D4A4W6, A0A0G2JZV8, Z4YNP1, A0A0G2JZ52, G3V8T7, F1LNF1, Q6AYI1, P61980, O35244, Q5D059, B1H2A6, Q91V33, P62997, Q3B8Q2, Q5XI81, Q6PDU1, A0A0U1RS25, O35796, Q5M7V8, A1A5R1, F1LQ48, P63018, P04256	1726	133	20566	2.50851	0.105474	0.000179198	0.000154821
GOTERM_BP_FAT	GO:0001732~formation of cytoplasmic translation initiation complex	10	0.558036	1.43915e-05	Q1JU68, B5DFC8, Q4G061, A0JPM9, M0RCH0, Q07205, Q6AYK8, Q641X8	1726	20	20566	5.95771	0.112682	0.000190975	0.000164997
GOTERM_BP_FAT	GO:0032253~dense core granule localization	10	0.558036	1.43915e-05	F1M8A4, P60881, Q2PQA9, Q62768, A0A0G2KAK7, Q9JIR4, P61765, F1LUC0, Q62717, F1M4A4	1726	20	20566	5.95771	0.112682	0.000190975	0.000164997
GOTERM_BP_FAT	GO:0098693~regulation of synaptic vesicle cycle	10	0.558036	1.43915e-05	Q63941, P81377, Q9JI56, O88778, P60905, Q63372, Q6AY84, Q5XI73, Q6QBQ4, P09951	1726	20	20566	5.95771	0.112682	0.000190975	0.000164997
GOTERM_BP_FAT	GO:0006577~amino-acid betaine metabolic process	10	0.558036	1.43915e-05	P15650, G3V796, F1LN46, A0A0G2JSI1, P32198, Q64057, A0A0H2UI21, P00388, P18886	1726	20	20566	5.95771	0.112682	0.000190975	0.000164997
GOTERM_BP_FAT	GO:0141124~intracellular signaling cassette	109	6.08259	1.49656e-05	Q08163, A0MZ67, P42346, B2RYP0, P63322, D3ZZP2, G3V8R1, D3ZEW7, P63329, A0A0G2QC21, P02688, P62994, A0A0G2JY08, Q3KRE0, A0A0G2K8G0, Q62658, P20171, A0A0G2KBB9, F8WG91, F1LSD5, F1M9N9, P31044, Q99P75, P13596, B0LPN4, P62762, Q8R490, P36860, F1LYQ8, P68101, P55161, Q9WVE9, P29995, O70511, P50398, O35274, A0A0G2K437, A0A0G2JVZ6, P50399, Q6Q7Y5, Q9JHL4, A0A0G2K151, D4ABI7, P06762, F1LUV9, P20651, A0A…	1726	862	20566	1.50671	0.116903	0.000198276	0.000171304
GOTERM_BP_FAT	GO:0031099~regeneration	49	2.73438	1.51457e-05	P15205, Q63016, P19139, A0A0G2JSV3, P19527, O35567, P84100, P09330, A0A0G2JVG3, G3V8C3, F1LQ83, B4F7A9, G3V6K6, A0A0G2K3Q6, P13596, G3V824, Q09167, P41123, G3V6S3, P62845, D4ACJ1, P67779, P12839, M0R6K0, P15429, A0A0H2UHS7, P11980, Q6PDV7, Q5U302, P16884, P62250, A0A0G2K151, P62890, P47819, P06762, F1M4R7, F1LUV9, P23565, M0R9L0, P07936, Q62636, P32198, D4A9L2, G3V8Q2, F1M8K0, A0A0G2JT62, P67874,…	1726	304	20566	1.92058	0.118223	0.000200343	0.000173091
GOTERM_BP_FAT	GO:0031111~negative regulation of microtubule polymerization or depolymerization	16	0.892857	1.52958e-05	A0A0G2K8G0, P13668, G3V949, G3V9M3, P21818, P15205, D3ZXQ2, D4A507, F1M9G6, A0A0G2QC21, A0A0G2K5C6, F1LNK0, Q66HR2, A0A0G2JUI5, Q99JD4	1726	52	20566	3.66628	0.119322	0.000202006	0.000174527
GOTERM_BP_FAT	GO:0022898~regulation of transmembrane transporter activity	28	1.5625	1.54795e-05	O70511, P0DP31, A0A0G2K8P3, F1LPZ8, A0A0G2JZV8, Q63372, D3ZRN3, P63045, P61023, P68511, Q91XV6, P06686, A0A0G2K1I7, Q91ZQ0, P54287, A0A0G2K3K2, Q62658, Q5XIH7, A0A0G2KBB9, F1M9N9, A0A0G2K4U4, F1LPB9, P84076, P62882, Q03114, O88767, F1LN69, P63259	1726	134	20566	2.48979	0.120665	0.000204108	0.000176343
GOTERM_BP_FAT	GO:0070202~regulation of establishment of protein localization to chromosome	8	0.446429	1.56636e-05	D4AC23, Q7TPB1, P28480, Q3MHS9, Q6P502, D4ACB8, Q5XIM9, Q68FQ0	1726	12	20566	7.94361	0.122008	0.000205556	0.000177595
GOTERM_BP_FAT	GO:0006551~L-leucine metabolic process	8	0.446429	1.56636e-05	Q00972, P15650, F1LP30, Q5XIT9, F1LU71, P12007, B1WC61, P97519	1726	12	20566	7.94361	0.122008	0.000205556	0.000177595
GOTERM_BP_FAT	GO:0097091~synaptic vesicle clustering	8	0.446429	1.56636e-05	A0A0G2JT93, Q58DZ9, G3V733, O88778, Q63372, A0A096MIT7, P09951, G3V803	1726	12	20566	7.94361	0.122008	0.000205556	0.000177595
GOTERM_BP_FAT	GO:0098884~postsynaptic neurotransmitter receptor internalization	9	0.502232	1.67947e-05	D4A5I9, B0BNK1, A0A0G2K1W1, P62944, M0RC99, Q5PPJ9, A0A0G2K4A0, P84092, P62744	1726	16	20566	6.70242	0.13022	0.000218674	0.000188928
GOTERM_BP_FAT	GO:0009437~carnitine metabolic process	9	0.502232	1.67947e-05	P15650, G3V796, F1LN46, A0A0G2JSI1, P32198, A0A0H2UI21, P00388, P18886	1726	16	20566	6.70242	0.13022	0.000218674	0.000188928
GOTERM_BP_FAT	GO:1904874~positive regulation of telomerase RNA localization to Cajal body	9	0.502232	1.67947e-05	G3V8T5, D4AC23, Q7TPB1, P28480, Q3MHS9, Q6P502, D4ACB8, Q5XIM9, Q68FQ0	1726	16	20566	6.70242	0.13022	0.000218674	0.000188928
GOTERM_BP_FAT	GO:0009078~pyruvate family amino acid metabolic process	9	0.502232	1.67947e-05	Q00972, P15650, F1LP30, Q5XIT9, F1LU71, P12007, B1WC61, A0A0G2JV84, P97519	1726	16	20566	6.70242	0.13022	0.000218674	0.000188928
GOTERM_BP_FAT	GO:0030007~intracellular potassium ion homeostasis	9	0.502232	1.67947e-05	G3V8S4, P15791, F1LNC7, P07340, Q5M9H4, P06685, P06687, E9PTX9, P06686	1726	16	20566	6.70242	0.13022	0.000218674	0.000188928
GOTERM_BP_FAT	GO:0006622~protein targeting to lysosome	12	0.669643	1.70649e-05	P17046, P09527, A0A0G2K8P3, P27615, Q6AY20, A0A0G2JT47, M0RCB1, P63018, A0A140TAH1, B2RYF7, G3V836	1726	30	20566	4.76616	0.13217	0.000221497	0.000191367
GOTERM_BP_FAT	GO:0098877~neurotransmitter receptor transport to plasma membrane	12	0.669643	1.70649e-05	P63045, Q6Q0N0, P35280, P60881, P61265, P62494, Q9ES21, A0A096MJ99, G3V8A5, M0R4V3, P11275, Q08850	1726	30	20566	4.76616	0.13217	0.000221497	0.000191367
GOTERM_BP_FAT	GO:0061951~establishment of protein localization to plasma membrane	18	1.00446	1.77079e-05	O70511, P51156, P09527, Q5RKJ9, A0A0G2KBB9, A0A096MJ99, F1M9N9, A0A0G2K6U1, B2RYF7, P63045, E9PT65, A0A0G2JWA8, P63025, P35280, P62494, Q9JHW5, P27615, G3V8A5, O35889	1726	65	20566	3.29965	0.136793	0.000229128	0.000197959
GOTERM_BP_FAT	GO:0050775~positive regulation of dendrite morphogenesis	18	1.00446	1.77079e-05	A0A0G2K1C0, A0A0G2K2L8, F1LMW7, F1LUE2, Q5M7U6, Q07266, Q9JHL4, Q2TA68, A0A0G2JT62, O35303, A0A0G2K490, D3ZZK3, Q9JHW5, Q6AYE2, A0A0G2K5B0, M0RB22, Q6GMN2, O35889	1726	65	20566	3.29965	0.136793	0.000229128	0.000197959
GOTERM_BP_FAT	GO:0050684~regulation of mRNA processing	31	1.72991	1.81963e-05	A0A096MIX2, Q4KLZ3, M0R9Q1, D4A4W6, A0A0G2JZV8, Z4YNP1, A0A0G2JZ52, G3V8T7, Q00972, F1LNF1, Q6AYI1, P61980, O35244, Q5D059, B1H2A6, Q91V33, P62997, Q3B8Q2, Q5XI81, Q6PDU1, A0A0U1RS25, B5DFN2, O35796, Q5M7V8, A1A5R1, F1LQ48, P63018, D4A9D6, P04256	1726	158	20566	2.33783	0.140288	0.000235081	0.000203103
GOTERM_BP_FAT	GO:0001738~morphogenesis of a polarized epithelium	17	0.948661	1.89777e-05	A0A0G2JSM8, F1MAN8, A0A0G2K3K2, A0A096MK30, Q5RKJ9, D3ZHG3, D3ZXQ2, D3ZZZ9, Q5RKI0, D3ZRN3, Q9JJ19, A0A0G2K0Y9, B2DD29, P61589, P63259	1726	59	20566	3.43325	0.145851	0.000244794	0.000211495
GOTERM_BP_FAT	GO:0046887~positive regulation of hormone secretion	37	2.06473	1.91639e-05	A0A0G2K2L8, P09606, Q2PQA9, F1LUC0, A0A0G2KBC7, P63095, P50554, G3V6P7, P41499, O35547, D4AE68, G3V8R1, F1LQJ7, O35147, Q4G079, A0A0G2QC21, P09216, P20651, P09456, B2GV06, P38718, P70550, G3V6K6, M0R5T4, P10687, G3V928, Q5U2P5, Q08850, M0RDI5, P10860, G3V6Q6, P62762, P60881, A1L1M0, F1LS42, Q9JHW5, Q9WVE9	1726	206	20566	2.14015	0.147171	0.000246813	0.000213239
GOTERM_BP_FAT	GO:0008089~anterograde axonal transport	16	0.892857	1.96908e-05	Q9WV63, P56536, O70511, Q63622, Q2PQA9, D3ZPP2, A0A0G2JZV8, Q66HA6, F1LUC0, B5DFK6, A0A0G2KBB9, F1M9N9, F1M4A4, P19527, P60192, A0A0G2K5C6, P07632	1726	53	20566	3.59711	0.150896	0.000253207	0.000218763
GOTERM_BP_FAT	GO:0032409~regulation of transporter activity	28	1.5625	2.04886e-05	O70511, P0DP31, A0A0G2K8P3, F1LPZ8, A0A0G2JZV8, Q63372, D3ZRN3, P63045, P61023, P68511, Q91XV6, P06686, A0A0G2K1I7, Q91ZQ0, P54287, A0A0G2K3K2, Q62658, Q5XIH7, A0A0G2KBB9, F1M9N9, A0A0G2K4U4, F1LPB9, P84076, P62882, Q03114, O88767, F1LN69, P63259	1726	136	20566	2.45317	0.156504	0.000263058	0.000227274
GOTERM_BP_FAT	GO:0007155~cell adhesion	111	6.1942	2.11364e-05	P31977, D3ZQ57, P10111, G3V8R2, G3V7X5, P37285, P0CC10, O35889, F1MAN8, Q63622, A0A0G2K8G0, Q62813, P49134, B4F7A5, F1LSD5, P13596, Q6Q0N0, D4A6H8, A2VD12, Q8R490, A0A0G2JSW0, P47863, Q5M9H4, G3V9D5, F1M0Z6, M0R6K0, P97685, P04218, F1LMV9, A0A0G2K2P5, Q9Z0J8, P97603, A0A0G2JVZ6, D3ZZZ9, D4A208, G3V6P7, Q5U302, D3ZA84, D4ADU2, Q6P7C7, F1LS98, F1LQN3, M0RB22, F1LUV9, P62138, Q9WUD9, Q91ZQ0, F1LMW7,…	1726	889	20566	1.48775	0.161031	0.000270957	0.000234099
GOTERM_BP_FAT	GO:0072384~organelle transport along microtubule	20	1.11607	2.13038e-05	A0A0G2JSM8, A0A0G2K1F3, A0JN25, Q2PQA9, F1LQZ9, F1LUC0, A0A0G2K777, A0A0H2UHV9, B5DFK6, Q5BJU7, P15205, F1M4A4, P68370, Q00981, P19527, P60192, Q6NYB7, G3V792, Q642G4, Q9JHW5	1726	79	20566	3.01656	0.162197	0.000272682	0.000235589
GOTERM_BP_FAT	GO:0000038~very long-chain fatty acid metabolic process	13	0.725446	2.16989e-05	Q6IN39, D3ZHG0, A0A0G2K7J0, F1LPD6, A0A0A6YYM0, Q64232, O55171, P16970, F1M609, G3V7V3, Q9Z122, D4ABI7, P07872	1726	36	20566	4.30279	0.164943	0.000276886	0.000239221
GOTERM_BP_FAT	GO:0006084~acetyl-CoA metabolic process	13	0.725446	2.16989e-05	P38718, G3V936, P12785, P17764, G3V6P2, A0A0G2JW90, G3V888, G3V9U2, A0A0G2JZH8, P08461, D3ZZN3, A0A0G2KAM3, Q8VHF5, Q6P6R2	1726	36	20566	4.30279	0.164943	0.000276886	0.000239221
GOTERM_BP_FAT	GO:0099171~presynaptic modulation of chemical synaptic transmission	18	1.00446	2.20042e-05	Q5XI81, F1LR60, A0A0G2JSH4, A0A0G2JZV8, D3ZAD6, Q07310, D4A5I9, G3V8Y8, P68511, F1LS98, F1LS42, P63319, Q9Z254, O35509, D3ZDU5, P09216, B1H2A6, Q9Z272	1726	66	20566	3.24966	0.167058	0.000280351	0.000242215
GOTERM_BP_FAT	GO:1903321~negative regulation of protein modification by small protein conjugation or removal	22	1.22768	2.25162e-05	B2GV24, P62909, Q62844, P62914, C0HL12, A0A0H2UHM0, Q6DGG9, O08623, P10111, A0A0G2JT93, P42346, P63036, A0A0G2K3V4, Q03114, P61023, O88767, P09895, P63319, Q499N6, P09216	1726	93	20566	2.8187	0.170593	0.000286435	0.000247472
GOTERM_BP_FAT	GO:0045471~response to ethanol	48	2.67857	2.27093e-05	P29995, A0A0G2JSH2, Q62844, F1LNT1, A0A0G2KA95, A0A0G2K2P5, Q5M7U6, P50554, P16975, D3ZU13, P00507, O35147, A0A0G2K151, P68035, A0A0G2JYA4, P05370, P00787, D3ZEW7, P61589, F1LS98, P05197, P09216, P85834, F1LUV9, P07632, P62755, P04762, M0R6L4, A0A0H2UHX3, P56720, F1LN88, B2GV06, P32198, P04905, P15999, F1MA36, P31044, P19643, P13596, A0A0H2UHM5, F1LYQ7, P61314, F1LS42, Q32KK2, P49803, P67779, P63…	1726	300	20566	1.90647	0.171922	0.00028845	0.000249212
GOTERM_BP_FAT	GO:0022613~ribonucleoprotein complex biogenesis	83	4.6317	2.28737e-05	P05765, Q63413, P09606, P62914, P81795, Q641Y8, P62083, D3ZLL8, B0BN81, P13471, P62278, P17078, P09895, P83732, D4A1Z2, P63326, Q3B8Q2, P62755, B5DFC8, M0R6L4, D3ZI68, D3ZU22, D3ZFA8, P61354, P62282, P63174, O35796, Q5BJN7, F1LYQ7, F1M168, P62845, F1SW39, P82995, D4ACJ1, A0A0G2K719, Q1JU68, P29314, M0R7Q5, B5DF60, G3V6H2, Z4YNP1, Q6PDV7, G3V8T5, P19945, A0JPM9, P62250, B5DEM5, D3ZD23, Q6AYK8, Q5I…	1726	619	20566	1.5977	0.173053	0.000289832	0.000250406
GOTERM_BP_FAT	GO:0022618~protein-RNA complex assembly	42	2.34375	2.28879e-05	Q1JU68, Q63413, P62914, P81795, G3V6H2, Z4YNP1, Q6PDV7, B0BN81, G3V8T5, P19945, P13471, A0JPM9, P09895, Q6AYK8, P83732, Q5I0K8, P63326, Q66H20, P62755, B5DFC8, D3ZI68, P34058, Q07205, D4A9L2, Q641X8, Q4G061, M0RCH0, P38983, P63174, F1M949, Q5BJN7, F1M168, P62845, F1SW39, P82995, D4A9D6, P83868	1726	249	20566	2.00983	0.17315	0.000289832	0.000250406
GOTERM_BP_FAT	GO:0099547~regulation of translation at synapse, modulating synaptic transmission	7	0.390625	2.32233e-05	P42346, Q5XI81, D4A8H8, P63074, A0A0G2JZV8, B1H2A6, Q3B8Q2	1726	9	20566	9.26754	0.175451	0.000293632	0.000253689
GOTERM_BP_FAT	GO:0032434~regulation of proteasomal ubiquitin-dependent protein catabolic process	28	1.5625	2.3508e-05	P60517, A0A0G2JSH4, P62914, Q99PS2, B2RYC9, P18265, Q6DGG9, Q06486, P19139, G3V836, P63245, A0A0G2K3V4, A0A0G2K2C7, A0A0G2K5C6, D3ZAS9, B2GV24, Q498D8, A0A0G2JWM2, B4F7A9, P46462, P34058, D3ZVQ0, Q80U96, Q7M767, P67874, O88767, Q9Z254, Q499N6	1726	137	20566	2.43527	0.177398	0.00029678	0.000256409
GOTERM_BP_FAT	GO:0016310~phosphorylation	95	5.30134	2.387e-05	Q62844, P16617, A0A0G2JU56, A0A0G2JWR2, Q99M64, Q6AY55, D3ZMJ7, A0A140TAH1, P68182, P19139, P42346, P39069, A0A0G2JSV3, A0A0G2K490, P19804, Q5RJR2, P63086, P09330, O88377, A0A0G2JVG3, P09216, A2RUW1, D3ZWB2, P27881, F1LNS0, P30835, B1WC34, B4F7A9, Q9WUS0, F1M7W0, F1LMD9, P11730, G3V6K6, F1LSD5, O08678, Q6P2A5, A0A1W2Q6Q2, E9PTV0, F1LMA4, G3V784, Q5MPA9, F1LN69, F1LS42, G3V9D5, A0A0G2K2L8, A0A0G2J…	1726	735	20566	1.54009	0.179868	0.000300892	0.000259962
GOTERM_BP_FAT	GO:0000302~response to reactive oxygen species	47	2.62277	2.39295e-05	P07943, Q62844, A0A0G2JSH4, P53042, Q9Z0J5, P41499, O35049, A0A0G2K9A2, P63086, O35147, Q9JM53, O35244, Q07009, F1LS98, Q642G4, P05197, P06762, P62997, P07632, Q01728, Q9WUD9, P04762, P04642, P35704, P62909, Q63768, P97710, A0A0G2K2M2, G3V6K6, A0A0G2JY43, A0A0G2JSS8, G3V7I0, P59215, P14841, G3V963, P15087, F1LMA4, Q6XVN8, O88767, A1A5R1, P62747, A0A0G2K2D4, P63039, P63018, A0A0G2JSH9	1726	292	20566	1.91789	0.180274	0.000301185	0.000260215
GOTERM_BP_FAT	GO:2000463~positive regulation of excitatory postsynaptic potential	14	0.78125	2.44648e-05	A0A0G2JSH4, F1LPZ8, P54287, P81377, Q63372, Q07266, P32851, P08592, P61265, F1LMA4, Q9JIR4, A0A0G2K5B0, Q6GMN2, O35889	1726	42	20566	3.9718	0.183911	0.000307457	0.000265634
GOTERM_BP_FAT	GO:0016477~cell migration	123	6.86384	2.50572e-05	F1LPV0, Q08163, A0A0G2K459, A0MZ67, P10111, Q9JJ19, P41499, B2RYP0, Q3KRE8, F1LR10, A0A0G2QC21, A2VD09, A0A0G2JUI5, A0A0G2JY08, Q99JD4, F1MAN8, A0A0G2K8G0, P49134, A0A0G2JVM2, B4F7A5, G3V9M3, O08678, D4A6H8, A2VD12, Q8R490, A0A1W2Q6Q2, G3V940, Q8CHN6, Q9Z254, P82995, Q5M9H4, P55161, P85108, G3V9D5, P24368, F1M0Z6, M0R6K0, P50430, D3Z981, O35274, P97603, A0A0G2JVZ6, D4A208, G3V6P7, Q5RKI0, Q5U302,…	1726	1012	20566	1.44822	0.187917	0.000314427	0.000271655
GOTERM_BP_FAT	GO:1902991~regulation of amyloid precursor protein catabolic process	16	0.892857	2.51657e-05	Q64548, B0BNL2, Q9Z2S9, Q62658, Q62768, Q99PS2, Q63584, P18265, F1LMX1, A0A0G2JTT2, G3V836, P08592, D3ZZK3, A0A0G2K151, Q6RJR6, F1LQN3	1726	54	20566	3.53049	0.188649	0.000315311	0.00027242
GOTERM_BP_FAT	GO:0098761~cellular response to interleukin-7	11	0.613839	2.54705e-05	P04785, O35567, A0A0H2UHM5, Q3ZAV2, G3V6D3, Q6AY09, Q9Z254, O35814, P63039, A0A0G2JTG7, M0R5J4	1726	26	20566	5.04114	0.190701	0.000317552	0.000274355
GOTERM_BP_FAT	GO:0034315~regulation of Arp2/3 complex-mediated actin nucleation	11	0.613839	2.54705e-05	D4A6H8, Q63228, D4A8H8, F1LYA6, G3V940, M0R7F3, P55161, Q5BJU7, P00388, F1LML7, P84082	1726	26	20566	5.04114	0.190701	0.000317552	0.000274355
GOTERM_BP_FAT	GO:0098969~neurotransmitter receptor transport to postsynaptic membrane	11	0.613839	2.54705e-05	P63045, Q6Q0N0, P35280, P60881, P61265, P62494, Q9ES21, A0A096MJ99, G3V8A5, M0R4V3, Q08850	1726	26	20566	5.04114	0.190701	0.000317552	0.000274355
GOTERM_BP_FAT	GO:0010591~regulation of lamellipodium assembly	15	0.837054	2.54974e-05	A0A0G2JSM8, A0A0G2K1C0, F1LYA6, Q5M7U6, M0R5T4, P42346, D4A8H8, B0BMY7, A0A0G2K9A2, Q5RJR2, P39052, A0A0G2JYB1, P82995, P55161, P85845	1726	48	20566	3.72357	0.190881	0.000317552	0.000274355
GOTERM_BP_FAT	GO:0170033~L-amino acid metabolic process	35	1.95312	2.71742e-05	P49088, P09606, P81795, G3V7H6, F1LP30, F1LU71, D4A5Q9, A0A0G2K931, B1WC61, G3V6P2, Q00972, A0A0G2JUZ5, P15650, P00507, Q5U3Z7, Q5XIT9, P04182, D3ZEW7, F1LRY5, P54001, A0A0G2JVM0, P97532, P12007, A0A0G2K2Q2, A0A0G2JV84, Q6AY23, G3V945, Q05683, P97519, P10860, P13264, P13221, A0A0G2K2S1, Q68FR9, F1LX07	1726	193	20566	2.16083	0.202074	0.000337778	0.00029183
GOTERM_BP_FAT	GO:0010770~positive regulation of cell morphogenesis	18	1.00446	2.72027e-05	A0A0G2K1C0, A0A0G2K2L8, F1LMW7, F1LUE2, Q5M7U6, Q07266, Q9JHL4, Q2TA68, A0A0G2JT62, O35303, A0A0G2K490, D3ZZK3, Q9JHW5, Q6AYE2, A0A0G2K5B0, M0RB22, Q6GMN2, O35889	1726	67	20566	3.20116	0.202263	0.000337778	0.00029183
GOTERM_BP_FAT	GO:0010001~glial cell differentiation	46	2.56696	2.76089e-05	M0R6K0, F1LPZ8, Q62824, B2RYC9, Q63198, Q6S3A0, A0A0G2JVR0, G3V836, A0A0G2JT93, P42346, P41499, G3V8R2, F1LNF1, P63086, A0A0G2K151, P47819, Q03348, P61589, P08644, P62994, F1LQN3, F1M4R7, O35889, Q5EB62, P07632, G3V8C3, A0A0G2K1C0, M0R5P8, P07936, A0A0G2JWM2, P20171, Q04970, G3V6K6, D4A9L2, G3V928, A0A5H1ZRV3, P68370, P13233, G3V803, A0A0G2JZB8, F1M8K0, P08592, Q03114, F1M949, F1LMA4, P35053, G3V…	1726	285	20566	1.92319	0.20495	0.000342309	0.000295745
GOTERM_BP_FAT	GO:0010720~positive regulation of cell development	77	4.29688	2.81331e-05	D3ZPX4, P97546, D3ZQ57, P63095, P15205, F1LMX1, A0A0G2JTT2, Q63016, A0MZ67, P42346, A0A0G2JWA8, G3V8R2, P39069, A0A1W2Q6L2, A0A0G2K6A9, P19527, A0A0G2K490, Q03348, P63088, P61589, P63329, Q6AYE2, D3ZES7, P08644, O35889, G3V8C3, B2GV24, A0JN25, P49134, G3V6K6, B5DFK6, Q10739, Q07266, D4A8H8, Q7TSE9, F1LRK0, A0A0G2K2L8, P50398, A0A0G2JSH4, G3V6H9, F1LQZ9, D3Z981, A0A0G2JZV8, A0A0G2KA95, Q5M7U6, F1L…	1726	566	20566	1.621	0.208404	0.000348288	0.000300911
GOTERM_BP_FAT	GO:0061635~regulation of protein complex stability	9	0.502232	2.93872e-05	D4A7I6, P34058, Q5XIC2, Q5XIA1, A0A0G2K0X1, P82995, O08623, P63018	1726	17	20566	6.30816	0.216609	0.000362733	0.00031339
GOTERM_BP_FAT	GO:0006085~acetyl-CoA biosynthetic process	9	0.502232	2.93872e-05	A0A0G2JW90, G3V888, A0A0G2JZH8, P38718, P08461, D3ZZN3, A0A0G2KAM3, Q6P6R2, P17764	1726	17	20566	6.30816	0.216609	0.000362733	0.00031339
GOTERM_BP_FAT	GO:0051693~actin filament capping	13	0.725446	2.96744e-05	E9PT65, A0A0G2JSM7, A0A0G2K1Y8, B0BMY7, Q5RJR2, F8WFS9, Q3T1K5, A0A0G2K677, A0A0G2JYB1, B2GUZ5, F1MA36, P70566	1726	37	20566	4.1865	0.218476	0.000365735	0.000315984
GOTERM_BP_FAT	GO:0140243~regulation of translation at synapse	8	0.446429	3.14716e-05	P42346, Q5XI81, D4A8H8, P63074, A0A0G2JZV8, O09032, B1H2A6, Q3B8Q2	1726	13	20566	7.33256	0.230057	0.000386738	0.00033413
GOTERM_BP_FAT	GO:1904816~positive regulation of protein localization to chromosome, telomeric region	8	0.446429	3.14716e-05	D4AC23, Q7TPB1, P28480, Q3MHS9, Q6P502, D4ACB8, Q5XIM9, Q68FQ0	1726	13	20566	7.33256	0.230057	0.000386738	0.00033413
GOTERM_BP_FAT	GO:0046626~regulation of insulin receptor signaling pathway	21	1.17188	3.1687e-05	P04897, A0A0G2JSH4, F1LMW7, M0R9Q1, P35465, P18265, Q2TA68, P41499, A0A0G2JT62, A0A0G2K3V4, G3V8R1, G3V7V3, Q3ZAV2, P20417, F1LS98, F1LS42, O88377, A0A0G2JXN8, P24268, Q924S5, Q9WUD9	1726	88	20566	2.84345	0.231434	0.00038881	0.00033592
GOTERM_BP_FAT	GO:0080135~regulation of cellular response to stress	74	4.12946	3.20942e-05	B2RYG6, Q9Z2L0, O08629, A0A0G2K459, P52555, P10111, P19139, A0A0G2JSZ5, Q5XIN6, Q6AYI1, P61980, P63086, Q9Z122, D3ZAS9, B2GV24, A0JN25, P14408, G3V6K6, F1LSD5, Q10739, Q5U2N2, Q6AY58, E9PT53, Q7M767, O35796, O88767, P63259, M0R5J4, F1M0Z6, Q64605, F1LMV9, Q5M7U6, A0A0G2K953, A0A0G2K437, F1LSE5, P97603, D3ZRN3, F1M9G6, G3V836, Q2TA68, G3V8T5, A0A0G2K3V4, A0A0G2K0T5, D4ADU2, O35147, P20417, Q5D059,…	1726	540	20566	1.63285	0.234029	0.000392847	0.000339408
GOTERM_BP_FAT	GO:0032870~cellular response to hormone stimulus	94	5.24554	3.21106e-05	A0A0G2K1D2, Q62844, F1LPV2, G3V7H6, P63095, P15205, P42346, P41499, P63045, Q6AYI1, P61980, P63086, A0A0G2JYA4, Q03348, P00787, P61589, P61983, A0A0G2JVG3, P09216, P62994, P00388, P09456, Q5FVM4, Q99JD4, A0A0G2K8G0, P56522, P56720, F1M7W0, P20171, G3V6K6, P10687, A0A0G2K5U9, P36972, A0A0G2JV84, Q09167, G3V7U4, D4A8H8, P67779, G3V9D5, P49088, A0A096MIX2, A0A0G2JSH4, G3V6H9, A0A0G2K8P3, A0A0G2KA95,…	1726	731	20566	1.53221	0.234133	0.000392847	0.000339408
GOTERM_BP_FAT	GO:0044788~modulation by host of viral process	15	0.837054	3.29602e-05	A0A0G2JSM8, A0A0G2K719, A0A0G2JTL5, Q9Z269, A0A0G2JZV8, P12785, G3V824, Q5XI04, A0A0G2K151, A0A0G2K051, Q9Z270, P67779, P63018, P24368	1726	49	20566	3.64757	0.239519	0.000402647	0.000347875
GOTERM_BP_FAT	GO:0009408~response to heat	25	1.39509	3.3166e-05	P11507, P46462, A0A0A0MY09, P34058, A0A0G2K3V9, P14659, P42346, P63036, B0BNB9, P62260, Q68FR9, P68101, B0K030, D3ZEW7, A1L1M0, G3V7W1, F1SW39, P82995, P06762, P63039, P63018, D4A9D6, P07632, A0A0G2K5E4	1726	117	20566	2.54603	0.240819	0.000403973	0.000349021
GOTERM_BP_FAT	GO:0090316~positive regulation of intracellular protein transport	25	1.39509	3.3166e-05	A0A0G2JSM8, B2GV35, Q6PCU4, A0A0G2JSH4, D4AEL8, Q2PQA9, D4ADF5, P62828, P34058, Q641X8, O08629, D4A8U7, Q6AY58, P63045, A0A0G2K6A9, P62260, P63086, A1L1M0, A0A0G2K0X1, D4A781, P82995, A0A0G2K2B5, A0A0G2JXG3	1726	117	20566	2.54603	0.240819	0.000403973	0.000349021
GOTERM_BP_FAT	GO:0000381~regulation of alternative mRNA splicing, via spliceosome	18	1.00446	3.34632e-05	Q5XI81, A0A096MIX2, Q6PDU1, M0R9Q1, A0A0G2JZV8, Z4YNP1, A0A0G2JZ52, G3V8T7, Q6AYI1, Q5M7V8, A1A5R1, B1H2A6, F1LQ48, Q91V33, Q3B8Q2, P04256, P62997	1726	68	20566	3.15408	0.24269	0.000406996	0.000351633
GOTERM_BP_FAT	GO:0043066~negative regulation of apoptotic process	131	7.31027	3.38224e-05	Q9Z2L0, G3V7H6, Q8CGU4, P10111, P42346, D3ZEW7, Q6AYE2, P00388, A0A0G2JY08, Q3KRE0, Q5FVM4, P62755, P04762, P07632, B2GV24, A0A0G2K8G0, P49134, P60905, Q5BJZ3, P20171, P51635, G3V7I0, E9PT53, G3V9U2, Q3ZAV2, F1LMA4, Q7TMZ5, P67779, Q7TSE9, Q9WVE9, P49088, A0A0G2K719, Q6DGG0, Q09073, Q5XHZ0, A0A0G2K2P5, A0A0G2K953, Q8VH49, P05708, A0A0G2JVZ6, Q6PDV7, Q5U302, G3V836, Q2TA68, G3V8T4, D4AE68, P20417,…	1726	1099	20566	1.42031	0.244947	0.000410764	0.000354888
GOTERM_BP_FAT	GO:1901799~negative regulation of proteasomal protein catabolic process	17	0.948661	3.71558e-05	P62914, B4F7A9, P34058, Q6DGG9, P19139, Q5U2N2, P67874, A0A0G2K3V4, O88767, P60522, A0A0G2K2C7, P63319, Q9Z254, A0A0G2K5C6, Q499N6, D3ZAS9	1726	62	20566	3.26713	0.265569	0.000450588	0.000389295
GOTERM_BP_FAT	GO:0080171~lytic vacuole organization	22	1.22768	3.73325e-05	P09527, Q63615, Q91ZN1, Q66HA6, M0R544, B2RYC9, Q2YDU8, P84082, P42346, B0BMW0, Q6P791, P20611, D3ZZP2, P17046, P60192, B5DFJ4, P45479, G3V8A5, Q642E6, P63018	1726	96	20566	2.73062	0.266646	0.000451152	0.000389782
GOTERM_BP_FAT	GO:0007040~lysosome organization	22	1.22768	3.73325e-05	P09527, Q63615, Q91ZN1, Q66HA6, M0R544, B2RYC9, Q2YDU8, P84082, P42346, B0BMW0, Q6P791, P20611, D3ZZP2, P17046, P60192, B5DFJ4, P45479, G3V8A5, Q642E6, P63018	1726	96	20566	2.73062	0.266646	0.000451152	0.000389782
GOTERM_BP_FAT	GO:0098760~response to interleukin-7	11	0.613839	3.74195e-05	P04785, O35567, A0A0H2UHM5, Q3ZAV2, G3V6D3, Q6AY09, Q9Z254, O35814, P63039, A0A0G2JTG7, M0R5J4	1726	27	20566	4.85443	0.267176	0.000451152	0.000389782
GOTERM_BP_FAT	GO:1903540~establishment of protein localization to postsynaptic membrane	11	0.613839	3.74195e-05	P63045, Q6Q0N0, P35280, P60881, P61265, P62494, Q9ES21, A0A096MJ99, G3V8A5, M0R4V3, Q08850	1726	27	20566	4.85443	0.267176	0.000451152	0.000389782
GOTERM_BP_FAT	GO:0048639~positive regulation of developmental growth	39	2.17634	3.76822e-05	Q63413, P50398, P31977, B0BNL2, A0A0G2JSH4, Q62768, A0A0G2KA95, A0A0G2K677, P50878, P15205, A0A0G2JTT2, A0MZ67, Q9JHL4, P42346, A0A0G2JWA8, A0A0G2K6A9, G3V997, B0BMY7, P21707, P61980, P63086, A0A0G2K151, Q9JIR4, Q5D059, P25304, Q6AYE2, F1LUV9, O35889, Q568Z6, M0R9L0, Q7TPK0, A0JN25, P10687, P35465, G3V928, Q07266, P13596, D4A8H8, Q6P9Y4, P24368	1726	229	20566	2.02926	0.268773	0.000453661	0.000391949
GOTERM_BP_FAT	GO:1904950~negative regulation of establishment of protein localization	33	1.84152	3.8432e-05	P50398, F1M0Z6, P04218, F1LMV9, P56574, A0A0G2JTX9, P97603, P52555, P41499, A0A0G2K3V4, P19627, A0A096MKE2, P61023, A0A0G2K151, A0A0G2JYA4, D3ZEW7, A0A0G2JXC1, P63329, A0A0G2K4A0, Q5RKH6, P56720, P30835, A0JN25, Q66HA8, Q9QXY2, Q5U211, P59215, A0A0G2K7W4, P63036, P62762, Q03114, A0A0G2K1W1, O88767, D3ZF97, G3V7B6	1726	180	20566	2.18449	0.273314	0.000462019	0.00039917
GOTERM_BP_FAT	GO:0061028~establishment of endothelial barrier	13	0.725446	4.00771e-05	E9PT65, P31977, D3ZK56, Q62636, A0A096MK30, Q64605, A0A0G2K2P5, Q3ZB99, P43245, O35889, P12785, F8WFW5	1726	38	20566	4.07632	0.283178	0.000481099	0.000415656
GOTERM_BP_FAT	GO:0040008~regulation of growth	91	5.07812	4.03267e-05	Q63413, P31977, D3ZPX4, B0BNL2, Q62768, A0A0G2JTX9, P63095, P15205, A0A0G2JTT2, A0MZ67, D3ZU13, F1LN92, P19139, P42346, A0A0G2JWA8, A0A0G2K6A9, Q6P791, P63245, P61980, P63086, P05370, P61589, Q6AYE2, D3ZES7, Q3KRE0, O35889, P07632, Q99JD4, Q7TPK0, A0A0G2K8G0, A0A0G2K9Q9, A0JN25, A0A0G2JY22, G3V6K6, P10687, G3V826, Q10739, Q07266, P13596, E9PT53, Q6Q0N0, D4A8H8, Q8CHN6, F1LS42, F1M049, P39052, F1L…	1726	706	20566	1.53584	0.284662	0.000483397	0.000417641
GOTERM_BP_FAT	GO:0007018~microtubule-based movement	62	3.45982	4.26164e-05	D4AEL8, D3ZPP2, D4A4W6, F1LUC0, A0A0G2K777, P15205, Q5BJU7, M0RCB1, A0A0G2JSR0, Q9JJ19, D4A507, P19527, Q6NYB7, Q9QZR6, F1M5N7, P37285, O88778, Q642G4, A0A0G2K5C6, P07632, Q63622, A0JN25, Q66HA6, A0A0H2UHV9, B5DFK6, F8WG91, A0A0G2KBB9, F1M9N9, D3ZXQ2, Q00981, P47863, P63018, P12839, P56536, O70511, A0A0G2K1F3, Q2PQA9, F1LQZ9, A0A0G2JZV8, Q5M7U6, A0A0G2JZ52, F1M4A4, F2Z3Q8, G3V9V3, P60192, G3V792,…	1726	433	20566	1.70613	0.29814	0.000510107	0.000440717
GOTERM_BP_FAT	GO:0098609~cell-cell adhesion	75	4.18527	4.28643e-05	P31977, F1LPZ8, P97546, Q63372, D3ZQ57, P63095, P10111, A0A0G2JSZ5, G3V7X5, P0CC10, O35889, Q63622, P49134, A0A0G2K3Q5, P97710, G3V6K6, A0A0G2K1M2, B4F7A5, D3ZXQ2, P13596, D4A6H8, Q6Q0N0, Q8R490, A0A0H2UHM5, A0A0G2JSW0, F8WFS9, P47863, Q5M9H4, P63259, F1LQ48, G3V9D5, F1M0Z6, A0A0G2K6T9, Q1WIM2, Q1WIM1, Q64605, P97685, A0A096MK30, P04218, A0A0G2KA95, A0A0G2K2P5, Q9Z0J8, Q63198, P97603, A0A0G2JVZ6,…	1726	554	20566	1.6131	0.299584	0.000512337	0.000442643
GOTERM_BP_FAT	GO:0006414~translational elongation	19	1.06027	4.33953e-05	B2GV24, P81795, Q9QYU2, D4A4D5, P63245, P62630, A0A0G2JZG7, Q68FR9, D3ZD23, Q642E3, D3ZDP2, Q5XIP1, P05197, Q68FR6, P62632, P85834, D3ZAS9	1726	76	20566	2.97885	0.302667	0.000517938	0.000447483
GOTERM_BP_FAT	GO:0042255~ribosome assembly	22	1.22768	4.39299e-05	A0A0G2K719, P62914, B5DF60, Q07205, Q6PDV7, D3ZY44, B0BN81, P13471, P19945, P38983, P63174, O35796, Q5BJN7, F1M168, P09895, P62845, P83732, Q5I0K8, P63326, P62755	1726	97	20566	2.70246	0.305757	0.000522816	0.000451697
GOTERM_BP_FAT	GO:1901874~negative regulation of post-translational protein modification	22	1.22768	4.39299e-05	B2GV24, P62909, Q62844, P62914, C0HL12, A0A0H2UHM0, Q6DGG9, O08623, P10111, A0A0G2JT93, P42346, P63036, A0A0G2K3V4, Q03114, P61023, O88767, P09895, P63319, Q499N6, P09216	1726	97	20566	2.70246	0.305757	0.000522816	0.000451697
GOTERM_BP_FAT	GO:0097421~liver regeneration	20	1.11607	4.45707e-05	Q62636, B4F7A9, A0A0H2UHS7, P32198, G3V6K6, D4A9L2, Q6PDV7, Q63016, Q09167, P19139, P41123, P67874, P84100, P62250, B0K031, P62890, P62845, P06762, D4ACJ1	1726	83	20566	2.87118	0.309443	0.000529684	0.000457631
GOTERM_BP_FAT	GO:0001932~regulation of protein phosphorylation	104	5.80357	4.48646e-05	D3ZQ57, P52555, P10111, Q9JJ19, P41499, P42346, Q5RJR2, P61023, A0A0G2JYA4, D3ZEW7, D3ZDU5, P07632, A0A0G2K8G0, P49134, Q5BJZ3, P20171, P31044, P13596, Q5XIF3, Q498R3, P36860, F1LMA4, P82995, P67779, Q7TSE9, A0A0G2K719, O35274, P14659, A0A0G2K677, D3ZZZ9, Q06486, G3V834, Q6P7C7, P20417, F1LS98, Q642E3, P25304, Q3B7U9, B1H2A6, F1LUV9, Q9WUD9, A0A0G2K3K2, Q62636, A0A0G2JWM2, Q04970, P12369, P35465,…	1726	836	20566	1.4823	0.311127	0.000532415	0.00045999
GOTERM_BP_FAT	GO:1903008~organelle disassembly	29	1.6183	4.69117e-05	P60517, F1LYA6, Q2PQA9, Q62625, B2RYC9, Q5RK08, O08623, P63245, A0A0G2K3V4, P37285, Q642E3, D3ZD23, Q5XIP1, P00388, D3ZAS9, Q5EB62, A0A0G2JTA0, B2GV24, P84817, Q5M7A4, P46462, Q5XIH7, A0A0G2JW88, G3V728, Q0VGK0, P68101, Q6XVN8, P60522, D3ZDP2	1726	150	20566	2.30365	0.322743	0.000555122	0.000479609
GOTERM_BP_FAT	GO:1902652~secondary alcohol metabolic process	29	1.6183	4.69117e-05	F1LPV2, B1WBY7, Q6IN39, P56574, B2RYC9, P15943, Q5XIJ3, A0A0G2K151, A0A0G2JVC8, F1LNF7, P05370, F1LR10, P04762, P20070, Q7TPK0, Q5PPL3, P56522, P56720, Q68FX0, P52020, A0A0H2UHN2, Q9ER34, G3V928, P41562, B5DEH2, P08592, A0A0G2JUB4, Q9Z2Z8, Q9R0C9	1726	150	20566	2.30365	0.322743	0.000555122	0.000479609
GOTERM_BP_FAT	GO:0048499~synaptic vesicle membrane organization	9	0.502232	4.90056e-05	P60192, P60881, P61265, Q9JI56, B5DFK6, P32851, D3ZFB6, M0R4V3, Q08850	1726	18	20566	5.95771	0.334422	0.000578253	0.000499593
GOTERM_BP_FAT	GO:0045176~apical protein localization	9	0.502232	4.90056e-05	E9PT65, B0BMW0, A0A0G2K3K2, P55161, P63259, P54921, D3ZRN3	1726	18	20566	5.95771	0.334422	0.000578253	0.000499593
GOTERM_BP_FAT	GO:0044057~regulation of system process	88	4.91071	4.97377e-05	Q63413, P0DP31, B0BNL2, F1LPZ8, G3V7H6, Q63372, B2RYC9, P63095, F1LMX1, Q9JJ19, P42346, P41499, Q6IMZ3, Q5RJR2, P61980, P61265, P05370, D3ZEW7, P61589, P63329, O35889, F1LML7, Q01728, P48768, Q3B8Q2, Q9JLZ1, P07632, Q7TPK0, P56720, Q62658, P49134, P11730, G3V6K6, A0A0G2K1M2, A0A0G2KBB9, F1M9N9, P31044, Q07266, P32851, Q5XIF3, B0LPN4, F1LMA4, M0R7F3, P82995, A0A0G2JTH6, M0R5J4, O70511, P11507, A0A…	1726	681	20566	1.53973	0.338458	0.000586058	0.000506337
GOTERM_BP_FAT	GO:0045773~positive regulation of axon extension	16	0.892857	5.04526e-05	P50398, A0A0G2JSH4, A0JN25, A0A0G2KA95, P35465, P50878, G3V928, P15205, Q07266, A0MZ67, Q9JHL4, A0A0G2JWA8, A0A0G2K6A9, D4A8H8, B0BMY7, A0A0G2K151	1726	57	20566	3.34468	0.342375	0.00059364	0.000512887
GOTERM_BP_FAT	GO:0007626~locomotory behavior	44	2.45536	5.20519e-05	Q66H80, P11506, G3V6L8, A0A0G2JZV8, F1LNC7, M0R544, A0A0G2K677, Q9Z0J8, Q63198, P15943, P50554, D4A5I9, B0BNB9, A0A0G2K151, P09216, P45479, P06687, P20651, Q5EB62, P07632, P06686, P51792, M0R5P8, F1LR60, D4A6P1, Q63228, A0JN25, Q62813, G3V9M3, P59215, P68370, A0A0G2K4Y7, Q5XIF3, P13233, Q6AYT7, Q00981, P08592, P60881, F1M949, D3ZZK3, O88767, O09032, D4AAL4, Q9Z272	1726	275	20566	1.90647	0.351054	0.000611591	0.000528396
GOTERM_BP_FAT	GO:1902473~regulation of protein localization to synapse	13	0.725446	5.34963e-05	B1WBS4, P60517, A0A0G2JSH4, F1LPZ8, A0JN25, Q62824, Q62636, P20171, Q04970, A0A0G2K1M2, P11275, A0A0G2K3V4, F1M8K0, A0A0G2K490	1726	39	20566	3.9718	0.358794	0.000627674	0.000542292
GOTERM_BP_FAT	GO:0097581~lamellipodium organization	15	0.837054	5.38032e-05	P49134, M0R5T4, A0A0G2JW01, Q5BJU7, D4A208, D3ZGE6, Q8R490, D4A8H8, P48303, M0R7F3, A0A0G2JYB1, A0A0G2QC21, P55161, A2VD09, B2RYP4	1726	51	20566	3.50453	0.360428	0.000630386	0.000544634
GOTERM_BP_FAT	GO:0120034~positive regulation of plasma membrane bounded cell projection assembly	26	1.45089	5.42586e-05	A0A0G2JSH4, F1LYA6, A0A0G2JZV8, A0A0G2JZT5, Q5M7U6, P42346, P63322, B0BMY7, Q9QZR6, A0A0G2K9A2, Q812E9, P25304, Q62952, A0A0G2JSM8, A0A0G2K1C0, B1WC33, A0A0G2K8G0, P20171, Q04970, M0R5T4, B2RYF7, D4A8H8, Q920Q0, P39052, P82995, P55161, P85845	1726	128	20566	2.42032	0.362842	0.000634825	0.00054847
GOTERM_BP_FAT	GO:0030835~negative regulation of actin filament depolymerization	14	0.78125	5.51626e-05	A0A0G2JSM7, Q3T1K5, A0A0G2K677, F1MA36, P70566, E9PT65, A0A0G2K1Y8, B0BMY7, Q5RJR2, F8WFS9, F1LR10, A0A0G2JYB1, B2GUZ5	1726	45	20566	3.70702	0.367609	0.000643589	0.000556042
GOTERM_BP_FAT	GO:0099170~postsynaptic modulation of chemical synaptic transmission	14	0.78125	5.51626e-05	A0A0G2K8P3, A0A0G2JZV8, P10687, P59215, F1M0Z1, P62198, P16884, G3V8Q2, P19527, D4A8H8, P63074, A1L1M0, P63329, Q3B8Q2, P23565	1726	45	20566	3.70702	0.367609	0.000643589	0.000556042
GOTERM_BP_FAT	GO:2000641~regulation of early endosome to late endosome transport	10	0.558036	5.55301e-05	E9PT65, P31977, A0A096MK30, A0A096MKE2, P63086, D3ZTB4, D3ZN27, Q6AYE2, Q5U211, Q9WUD9	1726	23	20566	5.18061	0.369538	0.000646063	0.000558179
GOTERM_BP_FAT	GO:0099590~neurotransmitter receptor internalization	10	0.558036	5.55301e-05	D4A5I9, B0BNK1, A0A0G2K1W1, P60881, P62944, M0RC99, Q5PPJ9, A0A0G2K4A0, P84092, P62744	1726	23	20566	5.18061	0.369538	0.000646063	0.000558179
GOTERM_BP_FAT	GO:0046364~monosaccharide biosynthetic process	17	0.948661	5.65592e-05	P07943, A0A0G2JTL5, P04636, G3V6H5, P16617, P51635, A0A0G2K3Q6, A0A0G2JV84, P13221, Q6P6V0, F1LQJ7, P35571, P05370, P07323, P25113, M0R5J4	1726	64	20566	3.16503	0.374904	0.000657115	0.000567728
GOTERM_BP_FAT	GO:0031629~synaptic vesicle fusion to presynaptic active zone membrane	8	0.446429	5.83755e-05	P60192, P60881, P61265, Q9JI56, P32851, D3ZFB6, M0R4V3, Q08850	1726	14	20566	6.80881	0.384266	0.00067727	0.000585141
GOTERM_BP_FAT	GO:0016052~carbohydrate catabolic process	32	1.78571	6.04675e-05	P47860, E9PTN6, P16617, P15429, A0A0G2KBC7, M0R544, P05708, P11980, P38652, Q6P6V0, D3ZGY4, O35147, D3ZQD3, M0RAQ6, Q5XI78, A0A0G2JVG3, P04642, P27881, P30835, A0A0G2K3Q6, Q0VGK0, Q66H12, P35571, G3V6Y6, G3V784, P05065, P07323, Q4KLP0, P25113, M0R5J4	1726	176	20566	2.16644	0.394874	0.000700563	0.000605265
GOTERM_BP_FAT	GO:0009896~positive regulation of catabolic process	83	4.6317	6.20218e-05	Q9Z2L0, P31977, P09527, Q63570, A0A0H2UHM0, F1MA89, G3V7L6, B2RYC9, O08623, P19139, P62198, P63245, Q9JL55, D3ZZ38, G3V9X2, Q9JJ54, Q6AYE2, O88377, Q9Z1W6, G3V8A5, P09216, D3ZAS9, Q9EPH8, B2GV24, A0A0G2K8G0, P46462, Q5BJZ3, A0A0U1RS25, D3ZVQ0, Q6AY58, E9PT53, Q7M767, Q00981, F1LRK4, P36860, Q1HAQ0, G3V6W6, Q5XI21, P82995, B2GUZ5, A0A0G2K2B3, P60517, F1LZC5, A0A0G2JSH4, A0A0G2K8P3, Q09073, A0A096M…	1726	637	20566	1.55256	0.402637	0.00071757	0.000619959
GOTERM_BP_FAT	GO:0048545~response to steroid hormone	69	3.85045	6.728e-05	P0DP31, Q08163, Q6IN39, G3V7H6, B2RYC9, P16975, F1LNF1, P19527, Q6AYI1, P63086, A0A0G2JYA4, P00787, P61589, P02688, P08644, P00388, P56522, P56720, F7EV94, G3V6K6, P31044, Q05683, G3V7U4, P41562, P61354, P47863, F1LNK0, P67779, P63018, P49088, A0A0G2JSH2, A0A096MIX2, A0A0G2JSH4, A0A0G2K8P3, A0A0G2K7J0, A0A0G2KA95, P11505, O35274, A0A0A6YYM0, P18265, A0A0G2JZ52, Q6P6V0, F1LQJ7, G3V796, P68511, O35…	1726	505	20566	1.62805	0.42817	0.000777323	0.000671584
GOTERM_BP_FAT	GO:0090257~regulation of muscle system process	45	2.51116	6.89867e-05	O70511, Q63413, P11507, P0DP31, B0BNL2, A0A0G2JSH4, A0A0G2K8P3, G3V7H6, P11505, F1LNC7, A0A0G2K4T7, P18265, P50554, F1LMX1, P42346, Q6IMZ3, P15791, Q5RJR2, P05370, P61589, F1LS98, P63329, P25304, P06685, P07632, Q01728, P06686, Q9JLZ1, Q7TPK0, Q62658, P11730, A0A0G2K1M2, A0A0G2KBB9, P35465, F1M9N9, Q07266, Q5XIF3, D3ZGE6, B0LPN4, Q75Q39, F1M8K0, F1LMA4, P07340, P82995, A0A0G2JTH6, M0R5J4, Q6P9Y4	1726	287	20566	1.86827	0.436221	0.000795934	0.000687663
GOTERM_BP_FAT	GO:0006986~response to unfolded protein	22	1.22768	7.04066e-05	Q5RKH6, Q9R0T3, P0C5H9, F1M6W2, Q9Z269, P34058, A0A0G2K953, Q5HZY0, A0A0G2JTX9, A0A0G2K437, B2RYD7, F7F2F3, E9PT53, Q498R3, P68101, P20417, Q642E3, D3ZF97, P06761, P63039, Q6P136, A0A0G2JTA0	1726	100	20566	2.62139	0.442832	0.00081119	0.000700844
GOTERM_BP_FAT	GO:1903573~negative regulation of response to endoplasmic reticulum stress	14	0.78125	7.10332e-05	B2GV24, A0A0G2K953, Q5U2N2, G3V836, Q2TA68, A0A0G2JSZ5, E9PT53, P20417, O88767, Q499N6, Q498E0, P06761, D3ZAS9, Q6P136	1726	46	20566	3.62643	0.445725	0.000813894	0.00070318
GOTERM_BP_FAT	GO:2000008~regulation of protein localization to cell surface	14	0.78125	7.10332e-05	Q8CGU4, P34058, A0A0G2JTT2, Q08850, B2RYF7, A0A0G2JT93, A0A0G2JZB8, A0A0G2K1W1, P61980, Q5D059, A0A0G2K5C6, O35509, Q6JAM9, B4F775, A0A0G2K4A0	1726	46	20566	3.62643	0.445725	0.000813894	0.00070318
GOTERM_BP_FAT	GO:1902305~regulation of sodium ion transmembrane transport	14	0.78125	7.10332e-05	A0A0G2K1I7, O70511, Q08163, A0A0G2K8P3, A0A0G2KBB9, F1M9N9, P84082, P15791, P68511, P61023, D3ZEW7, P07340, P25304, Q5M9H4, Q91XV6, P06686	1726	46	20566	3.62643	0.445725	0.000813894	0.00070318
GOTERM_BP_FAT	GO:0051647~nucleus localization	14	0.78125	7.10332e-05	A0A0G2JSM8, A0A0G2K9K2, Q63525, M0R9X8, F1LMX1, F1M4A4, D4A8U7, Q9JJ19, A0A0G2K598, P42346, G3V7U4, G3V9Y1, A0A0G2K0X1, G3V6C9	1726	46	20566	3.62643	0.445725	0.000813894	0.00070318
GOTERM_BP_FAT	GO:0043279~response to alkaloid	34	1.89732	7.24501e-05	Q68FY0, P53042, A0A0G2JZV8, O35274, P50554, P31596, P16884, P42346, P63086, D3ZEW7, P09216, P06761, F1LUV9, Q01728, Q62658, A0A0G2JWM2, P34058, P32198, A0A0H2UI35, Q63584, P13596, G3V846, Q05683, P36876, B0LPN4, P15087, Q03114, Q63707, P39052, O09032, P63319, P82995, D4AAL4, P63039, P47942	1726	194	20566	2.08827	0.452211	0.000828985	0.000716218
GOTERM_BP_FAT	GO:0043524~negative regulation of neuron apoptotic process	39	2.17634	7.34824e-05	P50475, Q62844, B0BNL2, A0A0G2JZV8, Q8CGU4, Q91ZN1, B2RYC9, G3V836, A0A0G2JT93, P19527, Q6P6V0, A0A0G2K151, D3ZEW7, P61765, P61589, B5DEY8, P06762, P08644, P45479, D3ZC07, Q5FVM4, P07632, Q6P136, P35704, P60905, P20171, P34058, Q04970, G3V7I0, G3V928, E9PT53, Q7M767, P15087, D3ZZK3, O88767, F1LQW8, P63319, P63039, G3V8F8, A0A0G2JSH9, Q9WVE9	1726	236	20566	1.96907	0.456889	0.00083964	0.000725424
GOTERM_BP_FAT	GO:0006102~isocitrate metabolic process	6	0.334821	7.50604e-05	Q5XIJ3, P41562, P56574, F1LNF7, Q68FX0, Q9ER34	1726	7	20566	10.2132	0.463962	0.000856493	0.000739984
GOTERM_BP_FAT	GO:0090114~COPII-coated vesicle budding	11	0.613839	7.60328e-05	D3ZW15, Q6NYB7, Q9Z269, A0A0G2JVM2, G3V7W1, G3V6W2, Q9Z270, Q7TP91, B5DFC3, B5DEG8, Q5XFW8	1726	29	20566	4.51964	0.468275	0.000864556	0.000746951
GOTERM_BP_FAT	GO:0061003~positive regulation of dendritic spine morphogenesis	11	0.613839	7.60328e-05	Q9JHL4, Q2TA68, A0A0G2K1C0, A0A0G2K2L8, O35303, F1LMW7, F1LUE2, Q5M7U6, Q07266, Q6GMN2, O35889	1726	29	20566	4.51964	0.468275	0.000864556	0.000746951
GOTERM_BP_FAT	GO:0008037~cell recognition	29	1.6183	7.60793e-05	A0A096MK30, A0A0G2KA95, Q3MHS9, P28480, P97546, D4ACB8, Q5XIM9, D4AC23, Q7TPB1, F1LQN3, F1LUV9, Q68FQ0, P26453, P07936, A0A0G2K3Q5, C0HL12, P97710, A0A0G2K1M2, A0A0G2JV65, F1MAP4, P13596, P08592, D3ZZK3, P05065, Q6P502, E9PTR4, Q32KK2, G3V9D5, Q9Z272	1726	154	20566	2.24381	0.46848	0.000864556	0.000746951
GOTERM_BP_FAT	GO:0042407~cristae formation	9	0.502232	7.8426e-05	Q2TA68, Q5XIN6, D3ZUX5, M0R7V3, Q6AXV4, A0A0G2JVH4, D4A7N1, Q5EB62, F1LN92	1726	19	20566	5.64414	0.478742	0.000887582	0.000766844
GOTERM_BP_FAT	GO:1904872~regulation of telomerase RNA localization to Cajal body	9	0.502232	7.8426e-05	G3V8T5, D4AC23, Q7TPB1, P28480, Q3MHS9, Q6P502, D4ACB8, Q5XIM9, Q68FQ0	1726	19	20566	5.64414	0.478742	0.000887582	0.000766844
GOTERM_BP_FAT	GO:0071816~tail-anchored membrane protein insertion into ER membrane	9	0.502232	7.8426e-05	B0BNG0, D4ABX9, D4A994, D3ZQL1, Q6DGG9, B5DF51, G3V9T7, D4A0W1, Q5FVL2	1726	19	20566	5.64414	0.478742	0.000887582	0.000766844
GOTERM_BP_FAT	GO:0062197~cellular response to chemical stress	56	3.125	7.85697e-05	P07943, Q62844, P53042, Q6S3A0, P10111, P11167, P41499, O35049, P19804, P63086, P05370, O35244, Q642G4, Q01728, P04762, P07632, P97710, G3V6K6, A0A0G2JSS8, G3V7I0, P14841, Q6AY23, P68101, O88767, P63018, P12839, A0A0G2K719, P04775, P11507, A0A0G2JSH4, A0A0G2K953, Q9Z0J5, P16884, B0BNB9, D4ADU2, A0A0G2K9A2, Q9JM53, P06685, A0A0H2UHF6, Q9WUD9, P35704, P62909, F1M6W2, A0A0G2JWM2, A0A0G2K2M2, Q08850,…	1726	387	20566	1.72419	0.479364	0.000887998	0.000767204
GOTERM_BP_FAT	GO:0008090~retrograde axonal transport	10	0.558036	8.22522e-05	Q63622, P19527, P60192, Q2PQA9, M0R9X8, O88778, A0A0G2K5C6, D3ZC56, F1M4A4, P07632	1726	24	20566	4.96475	0.495051	0.000928355	0.000802071
GOTERM_BP_FAT	GO:0043603~amide metabolic process	56	3.125	8.3587e-05	Q6IN39, G3V7H6, Q62768, P70584, B2RYC9, D3ZTP0, G3V936, A0A0G2JV31, G3V6R7, A0A0G2JW90, O35049, P05370, F1LPV8, Q8VHF5, P07632, G3V9E4, Q99MZ4, Q64559, P38718, P14408, D3ZKG1, Q5XIF5, P12785, P97519, P17764, G3V9U2, P41562, A0A0G2JZH8, Q63151, Q8CHN6, P49088, D3ZT90, A0A0A6YYM0, Q9Z0J5, P31596, A0A0G2K8T0, G3V6P2, O35547, B0BNB9, Q641X0, D4ADU2, G3V6X7, Q5U3Z7, P08461, D3ZZN3, A0A0G2KAM3, Q5XI78,…	1726	388	20566	1.71975	0.500619	0.00094214	0.000813981
GOTERM_BP_FAT	GO:0031112~positive regulation of microtubule polymerization or depolymerization	13	0.725446	9.22846e-05	A0A0G2K681, P62909, A0A0G2K8G0, A0JN25, F1M949, M0R5T4, P35465, P21818, Q66HR2, P15205, D4A8U7, Q9Z272	1726	41	20566	3.77806	0.53543	0.00103876	0.000897461
GOTERM_BP_FAT	GO:0006790~sulfur compound metabolic process	50	2.79018	9.98292e-05	Q6IN39, P62959, P70584, G3V936, G3V6R7, A0A0G2JW90, G3V6R5, A0A0G2K0V3, P05370, F1LPV8, Q8VHF5, P07632, Q99MZ4, Q64559, P38718, D3ZKG1, P12785, P97519, P17764, A1A5L1, G3V9U2, P41562, D4AD37, A0A0G2JZH8, Q63151, P35053, B2GV35, D3ZT90, P50430, A0A0A6YYM0, Q9Z0J5, P31596, Q7TPJ3, G3V6P2, O35547, D4ADU2, P08461, D3ZZN3, A0A0G2KAM3, Q32KJ5, Q5XI78, A0A0H2UHF6, Q6P6R2, P97532, P04905, Q5U2X8, O55171,…	1726	336	20566	1.77313	0.563655	0.00112217	0.000969519
GOTERM_BP_FAT	GO:0097494~regulation of vesicle size	8	0.446429	0.000101522	Q63941, B0BNK1, P62494, M0RC99, P84092, A0A0G2JTT2, P21575	1726	15	20566	6.35489	0.569748	0.00113352	0.000979329
GOTERM_BP_FAT	GO:0035493~SNARE complex assembly	8	0.446429	0.000101522	P63045, P63025, P60881, P61765, Q9JHW5, A0A096MJ99, P32851, Q08850	1726	15	20566	6.35489	0.569748	0.00113352	0.000979329
GOTERM_BP_FAT	GO:0036376~sodium ion export across plasma membrane	8	0.446429	0.000101522	G3V8S4, A0A0H2UHB7, P07340, Q5M9H4, P06685, P06687, Q01728, P06686	1726	15	20566	6.35489	0.569748	0.00113352	0.000979329
GOTERM_BP_FAT	GO:0099500~vesicle fusion to plasma membrane	8	0.446429	0.000101522	P60192, P60881, P61265, Q9JI56, P32851, D3ZFB6, M0R4V3, Q08850	1726	15	20566	6.35489	0.569748	0.00113352	0.000979329
GOTERM_BP_FAT	GO:1902307~positive regulation of sodium ion transmembrane transport	8	0.446429	0.000101522	O70511, Q08163, P61023, D3ZEW7, P07340, A0A0G2KBB9, F1M9N9, Q5M9H4, P84082	1726	15	20566	6.35489	0.569748	0.00113352	0.000979329
GOTERM_BP_FAT	GO:0009266~response to temperature stimulus	35	1.95312	0.000104997	Q63633, P11507, Q9R0T3, G3V6D3, A0A0G2K3V9, P14659, P97849, P42346, P15650, B0BNB9, G3V796, G3V6X7, D3ZEW7, P06762, P06687, P07632, P45953, A0A0G2K5E4, P46462, A0A0A0MY09, P34058, G3V9M3, P63036, P62260, Q68FR9, P68101, B0K030, A1L1M0, G3V7W1, F1SW39, P82995, P63039, P63018, D4A9D6	1726	206	20566	2.02446	0.581994	0.00117076	0.0010115
GOTERM_BP_FAT	GO:0150116~regulation of cell-substrate junction organization	18	1.00446	0.000105424	A0A0G2K3K2, M0R5T4, G3V928, Q10739, D3ZXQ2, G3V6P7, A0A0G2JVR0, A0A0G2K7W4, P41499, G3V624, A0A0G2JWA8, A0A0G2JZB8, Q03348, M0R7M8, P63259, A0A0G2JUI5, G3V9D5, Q99JD4, Q9WUD9	1726	74	20566	2.89834	0.583473	0.00117394	0.00101425
GOTERM_BP_FAT	GO:0021766~hippocampus development	27	1.5067	0.000106291	P12839, P04775, D3ZPX4, A0A0G2JSH4, Q2PQA9, Q64605, O35274, Q7TQ16, P16884, P19527, G3V997, P61980, Q5D059, A0A0G2K2C7, Q5XI78, B1H2A6, Q5XI81, Q63768, P62828, F1M7W0, Q05982, Q6MG11, P31044, P68370, Q03114, P62260, Q5MPA9	1726	141	20566	2.28167	0.586461	0.00118148	0.00102076
GOTERM_BP_FAT	GO:0017158~regulation of calcium ion-dependent exocytosis	15	0.837054	0.000106385	P11507, P04897, Q62636, F1MA36, P32851, O08835, P84082, F1LPB9, Q03114, P21707, P61765, P63329, Q62717, O35509	1726	54	20566	3.30984	0.586786	0.00118148	0.00102076
GOTERM_BP_FAT	GO:2001233~regulation of apoptotic signaling pathway	65	3.62723	0.000106764	Q62844, Q8CGU4, P62083, A0A0G2K459, P52555, P10111, Q9JJ19, P63245, Q9JL55, P61980, Q6AYE2, Q5FVM4, P07632, P84817, Q66HA8, Q6AY58, E9PT53, G3V9U2, A0A0G2K2S1, A0A0H2UHM5, O88767, M0R5J4, A0A0G2K719, P04897, F1LZC5, A0A0G2JSH4, Q09073, Q5XHZ0, A0A0G2K953, F1LUE2, Q8VH49, A0A0G2JVZ6, Q5U302, G3V836, A0A0G2JT93, Q2TA68, B0BNB9, O35303, O35147, P20417, Q5D059, Q66H61, D3ZG43, Q5XI34, B2RYN3, P06762,…	1726	475	20566	1.63053	0.588083	0.00118409	0.00102302
GOTERM_BP_FAT	GO:0045050~protein insertion into ER membrane by stop-transfer membrane-anchor sequence	7	0.390625	0.000110172	B0BNG0, D4ABX9, D4A994, D3ZQL1, B5DF51, D4A0W1, Q5FVL2	1726	11	20566	7.58253	0.599583	0.0012154	0.00105007
GOTERM_BP_FAT	GO:0070934~CRD-mediated mRNA stabilization	7	0.390625	0.000110172	Q3ZAV2, M0R735, P18395, Q9JJ54, A0A0G2JZ52, D4A9D6, Q9EPH8	1726	11	20566	7.58253	0.599583	0.0012154	0.00105007
GOTERM_BP_FAT	GO:0061684~chaperone-mediated autophagy	7	0.390625	0.000110172	P17046, P34058, P82995, M0RCB1, P63018, G3V836	1726	11	20566	7.58253	0.599583	0.0012154	0.00105007
GOTERM_BP_FAT	GO:0034975~protein folding in endoplasmic reticulum	7	0.390625	0.000110172	P04785, B0BNG0, Q498R3, Q9R0T3, D4ABX9, D4A994, D4A0W1	1726	11	20566	7.58253	0.599583	0.0012154	0.00105007
GOTERM_BP_FAT	GO:0022402~cell cycle process	111	6.1942	0.000116083	P51583, P31977, A0A0G2JZT5, B2RYP0, F1M5N7, D4A2G9, P63329, P83732, A0A0G2JUI5, F1LMH0, Q91V33, Q99JD4, P62755, D3ZAG3, A0A0G2K8G0, P49134, A0A0U1RS25, P11730, A0A0G2KBB9, F8WG91, F1LSD5, F1M9N9, P0C5W1, Q91Y81, P39052, B2GV35, A0A0G2K719, O70511, Q09073, Q9R1T1, F1LUE2, P14659, G3V6P7, Q06486, D4A8U7, G3V8T7, G3V8T4, P62494, Q642E3, Q5XI34, M0R7M8, Q5XIT1, Q568Z6, F1M779, Q9WV63, F1M8B7, M0R9X8,…	1726	926	20566	1.42831	0.618771	0.00127891	0.00110494
GOTERM_BP_FAT	GO:0031116~positive regulation of microtubule polymerization	12	0.669643	0.000117228	A0A0G2K681, P62909, A0A0G2K8G0, A0JN25, F1M949, M0R5T4, P35465, P15205, Q66HR2, D4A8U7, Q9Z272	1726	36	20566	3.9718	0.622382	0.00128812	0.00111289
GOTERM_BP_FAT	GO:0051125~regulation of actin nucleation	12	0.669643	0.000117228	D4A6H8, Q63228, D4A8H8, F1LYA6, G3V940, Q91ZN1, M0R7F3, P55161, Q5BJU7, P00388, F1LML7, P84082	1726	36	20566	3.9718	0.622382	0.00128812	0.00111289
GOTERM_BP_FAT	GO:0043269~regulation of monoatomic ion transport	68	3.79464	0.000118447	Q9Z2L0, P0DP31, Q62844, Q08163, F1LPZ8, P63095, F1LMX1, D3ZMJ7, Q9JJ19, F1LN92, P42346, P63045, P61023, P68255, P05370, D3ZEW7, P61589, P46101, P09216, D3ZJ86, Q01728, A0A0G2K1I7, Q62658, A0A0G2K1M2, A0A0H2UI35, A0A0G2KBB9, F1M9N9, B0LPN4, E9PT53, P62882, O88767, Q5M9H4, P49803, A0A0G2K2B5, O70511, A0A0G2K2L8, P04897, A0A0G2K8P3, Q2PQA9, P11506, G3V9N7, A0A0G2JZV8, Q91ZN1, P11505, A0A0G2K677, Q63…	1726	505	20566	1.60445	0.626187	0.00129979	0.00112298
GOTERM_BP_FAT	GO:0016601~Rac protein signal transduction	10	0.558036	0.000118987	Q9JHL4, Q32PX6, Q8R490, D4A8H8, F1LYA6, F1LYQ8, Q04970, M0R5T4, P55161, Q5BJU7, P08644	1726	25	20566	4.76616	0.62786	0.00130399	0.00112661
GOTERM_BP_FAT	GO:0016241~regulation of macroautophagy	27	1.5067	0.000119905	Q9Z2L0, Q09073, P18265, P19139, P42346, O35303, D3ZZ38, G3V9X2, Q642E3, O88377, Q6AYE2, P06762, Q3B7U9, D3ZAS9, B2GV24, P25286, P56720, D4A376, B4F7A9, Q62991, D3ZGE6, Q66H79, P36860, Q5XI21, Q4KM74, Q6P9Y4, P08753	1726	142	20566	2.26561	0.630686	0.00131232	0.0011338
GOTERM_BP_FAT	GO:0035459~vesicle cargo loading	9	0.502232	0.000121116	A0A0G2K2J9, D3ZW15, Q6NYB7, A0A0G2JVM2, A0A0G2JTT2, Q7TP91, B5DFC3, B5DEG8, Q5XFW8	1726	20	20566	5.36194	0.634383	0.00132383	0.00114375
GOTERM_BP_FAT	GO:0021700~developmental maturation	49	2.73438	0.000124029	P07943, Q66H80, Q62768, G3V7L8, F1LUC0, Q63372, B2RYC9, P15205, A0A0G2JTT2, A0A0G2KAK7, P05370, P61589, P51792, Q63622, D4A6P1, Q5FVI6, A0A0G2K3Q5, B5DFK6, A0A0G2KBB9, F1M9N9, P31044, Q920Q0, Q5M7T6, B2GUV5, O70511, A0A0G2K9J2, P62815, P97685, F1LNC7, A0A0G2K677, G3V8T7, A0A0G2JT93, D4AE68, P60192, P48303, P61765, Q6P6R2, P25286, D4A133, P63081, M0R5T4, A0A0G2K4Y7, B2RYF7, F1M8K0, P50408, P08592,…	1726	330	20566	1.76926	0.643125	0.00135388	0.00116972
GOTERM_BP_FAT	GO:0000281~mitotic cytokinesis	19	1.06027	0.000124942	D3ZAG3, O70511, F1M8B7, A0A0G2K8G0, Q9QZA2, A0A0G2JZT5, A0A0G2K777, P13668, A0A0G2KBB9, F8WG91, F1M9N9, Q5U316, P84082, B2RYP0, D4AE79, D3ZZ38, P61589, G3V9Y1, P62747	1726	82	20566	2.76089	0.645823	0.00136206	0.00117678
GOTERM_BP_FAT	GO:0010288~response to lead ion	15	0.837054	0.000131806	P02793, A0JN25, P53042, P04905, P16975, P13596, P08592, P61980, A0A0G2JYA4, Q6XVN8, Q5D059, D3ZEW7, F1LUV9, P62138, P04762	1726	55	20566	3.24966	0.665454	0.001435	0.0012398
GOTERM_BP_FAT	GO:0097485~neuron projection guidance	42	2.34375	0.000136559	P56536, O70511, M0R6K0, F1M0Z6, D3ZPX4, Q2PQA9, P97685, D3Z981, A0A0G2KA95, A0A0G2K777, P97546, D3ZQ57, P97603, Q63198, F1M0Z1, D3ZWP6, A0A0G2K9C0, P83732, D3ZES7, F1MAA7, F1LUV9, F1MAN8, Q32PX6, P26453, P07936, O08719, F1M7W0, A0A0G2K3Q5, M0R5T4, A0A0G2JW01, A0A0G2KBB9, G3V928, F1M9N9, Q4QRB4, A0A0G2JT63, P13596, F1M8K0, D4A8H8, P08592, D3ZDX5, Q03114, A0A0H2UHK2, D3ZZK3, G3V9Y1, G3V9D5	1726	269	20566	1.8604	0.678408	0.00148287	0.00128115
GOTERM_BP_FAT	GO:0007411~axon guidance	42	2.34375	0.000136559	P56536, O70511, M0R6K0, F1M0Z6, D3ZPX4, Q2PQA9, P97685, D3Z981, A0A0G2KA95, A0A0G2K777, P97546, D3ZQ57, P97603, Q63198, F1M0Z1, D3ZWP6, A0A0G2K9C0, P83732, D3ZES7, F1MAA7, F1LUV9, F1MAN8, Q32PX6, P26453, P07936, O08719, F1M7W0, A0A0G2K3Q5, M0R5T4, A0A0G2JW01, A0A0G2KBB9, G3V928, F1M9N9, Q4QRB4, A0A0G2JT63, P13596, F1M8K0, D4A8H8, P08592, D3ZDX5, Q03114, A0A0H2UHK2, D3ZZK3, G3V9Y1, G3V9D5	1726	269	20566	1.8604	0.678408	0.00148287	0.00128115
GOTERM_BP_FAT	GO:0072665~protein localization to vacuole	20	1.11607	0.000142226	P09527, A0A0G2K8P3, A0A0H2UHM0, B5DFK6, D3ZU64, D3ZV75, Q6AY20, A0A0G2JT47, M0RCB1, O08623, A0A140TAH1, B2RYF7, G3V836, P17046, Q6AYE2, P27615, F1LQN3, D4AD29, P63018	1726	90	20566	2.64787	0.693199	0.00154239	0.00133258
GOTERM_BP_FAT	GO:0002026~regulation of the force of heart contraction	11	0.613839	0.000144119	B0LPN4, P11507, F1LMA4, D3ZEW7, F1LS98, M0R544, P31044, P06685, Q01728, P06686, Q9JLZ1	1726	31	20566	4.22805	0.697986	0.00156032	0.00134807
GOTERM_BP_FAT	GO:0009743~response to carbohydrate	48	2.67857	0.000144255	P09606, M0R9Q1, G3V7H6, A0A0G2K2P5, Q5BK63, A0A0G2K953, P15205, P16975, P63045, Q2TA68, P63245, A0A0G2K3V4, G3V8R1, Q9JL55, P19804, F1LQJ7, Q920R3, P61980, O35147, A0A0G2JYA4, Q5D059, P00787, P61589, F1LS98, P63329, O35509, A0A0G2K4A0, P62997, Q01728, P04762, A0A0G2JSM8, P04642, P84817, P56720, P30835, Q62636, Q05982, P10687, P14841, D3ZUM2, P13221, P15087, A0A0G2K1W1, F1LMA4, P47863, A1L1M0, F1L…	1726	323	20566	1.77071	0.698327	0.00156032	0.00134807
GOTERM_BP_FAT	GO:0031102~neuron projection regeneration	14	0.78125	0.00014454	P12839, M0R6K0, P07936, P15205, P13596, Q5U302, P16884, G3V6S3, A0A0G2JT62, F1M8K0, P19527, A0A0G2K151, P47819, F1M4R7, F1LUV9	1726	49	20566	3.4044	0.69904	0.00156137	0.00134898
GOTERM_BP_FAT	GO:1901652~response to peptide	135	7.53348	0.000146455	B2RYG6, F1LPV2, G3V7H6, P16975, A0A0G2JUZ5, Q9JL55, A0A0G2JYA4, P00787, P02688, F1M953, A2RUW1, D3ZM62, A0A0G2JY08, Q0ZHH6, A0A0G2JTG7, G3V8C3, P27881, P84817, O08719, Q62658, Q5XIF6, P12785, Q3ZAV2, Q06647, F1LMA4, P47863, Q9Z254, P25977, A0A0G2K2B3, P67779, G3V9D5, Q7TSE9, P21531, Q2PQA9, P47860, Q09073, G3V6H2, O35274, F1LPC6, P31399, Q5RKI1, A0A0G2K8T0, P97849, O35547, P19945, Q5U3Z7, P62250,…	1726	1177	20566	1.36668	0.70379	0.00158	0.00136507
GOTERM_BP_FAT	GO:1903312~negative regulation of mRNA metabolic process	22	1.22768	0.000146802	Q5XI81, M0R735, A0A0G2JZV8, B5DF91, F1M0U5, F1M3H8, P18395, D4A9L2, A0A0G2JZ52, P42346, F1LNF1, Q3ZAV2, P61980, O35796, Q5D059, Q5M7V8, Q9JJ54, O09032, F1LQ48, D4A9D6, Q9EPH8	1726	105	20566	2.49656	0.704643	0.00158169	0.00136653
GOTERM_BP_FAT	GO:0045109~intermediate filament organization	19	1.06027	0.000147199	P12839, G3V8C3, A0A0G2K509, Q4FZU2, A0A0G2K9Q9, Q6IFX0, Q10758, Q6S3A0, A0A0G2K2V6, Q6IFZ5, P16884, A0A0G2JWA8, G3V8Q2, P19527, Q6IG02, P47819, Q6IFU7, D3ZC56, P23565	1726	83	20566	2.72762	0.705615	0.00158391	0.00136845
GOTERM_BP_FAT	GO:0051893~regulation of focal adhesion assembly	17	0.948661	0.000148381	A0A0G2K3K2, M0R5T4, G3V928, Q10739, D3ZXQ2, G3V6P7, A0A0G2JVR0, A0A0G2K7W4, P41499, G3V624, A0A0G2JWA8, A0A0G2JZB8, Q03348, P63259, A0A0G2JUI5, G3V9D5, Q99JD4, Q9WUD9	1726	69	20566	2.93568	0.708494	0.00159251	0.00137588
GOTERM_BP_FAT	GO:0090109~regulation of cell-substrate junction assembly	17	0.948661	0.000148381	A0A0G2K3K2, M0R5T4, G3V928, Q10739, D3ZXQ2, G3V6P7, A0A0G2JVR0, A0A0G2K7W4, P41499, G3V624, A0A0G2JWA8, A0A0G2JZB8, Q03348, P63259, A0A0G2JUI5, G3V9D5, Q99JD4, Q9WUD9	1726	69	20566	2.93568	0.708494	0.00159251	0.00137588
GOTERM_BP_FAT	GO:0032435~negative regulation of proteasomal ubiquitin-dependent protein catabolic process	13	0.725446	0.000153099	P62914, B4F7A9, P34058, Q6DGG9, P19139, P67874, A0A0G2K3V4, O88767, A0A0G2K2C7, Q9Z254, A0A0G2K5C6, Q499N6, D3ZAS9	1726	43	20566	3.60233	0.719698	0.00164102	0.00141779
GOTERM_BP_FAT	GO:0055075~potassium ion homeostasis	12	0.669643	0.00015427	G3V8S4, Q63633, P15791, F1LNC7, P07340, Q5M9H4, P06685, Q66HR0, P06687, E9PTX9, Q63632, P06686	1726	37	20566	3.86446	0.722413	0.00164932	0.00142496
GOTERM_BP_FAT	GO:0007097~nuclear migration	12	0.669643	0.00015427	A0A0G2JSM8, G3V7U4, Q63525, A0A0G2K9K2, M0R9X8, G3V9Y1, A0A0G2K0X1, G3V6C9, F1M4A4, D4A8U7, Q9JJ19, A0A0G2K598	1726	37	20566	3.86446	0.722413	0.00164932	0.00142496
GOTERM_BP_FAT	GO:0002090~regulation of receptor internalization	21	1.17188	0.000156899	G3V9J7, Q80W92, A0A0G2K8P3, A0A0G2JZV8, A0A0G2JWM2, A0A0G2JWR2, G3V928, P84092, A0A0G2K6U1, Q9Z1E1, P84082, P84076, P63322, G3V8Y8, O35179, P08592, F8WFM2, Q99068, F1M049, Q9JI92, A0A0H2UHI7	1726	98	20566	2.5533	0.728411	0.00167527	0.00144739
GOTERM_BP_FAT	GO:0030534~adult behavior	34	1.89732	0.000160668	Q66H80, F1LPZ8, F1LNC7, Q63372, A0A0G2K677, D3ZAD6, Q07310, P50554, P31596, B0BNB9, D4ADU2, D3ZEW7, P45479, F1LUV9, P06687, P06686, P51792, M0R5P8, D4A6P1, F1LN88, A0JN25, A0A0H2UI35, G3V9M3, F1MA36, P68370, P13596, Q5XIF3, P13233, Q6AYT7, Q00981, D3ZT07, P08592, Q03114, D3ZZK3, O88767	1726	202	20566	2.00556	0.736784	0.00171331	0.00148025
GOTERM_BP_FAT	GO:0006623~protein targeting to vacuole	15	0.837054	0.000162317	P09527, A0A0G2K8P3, B5DFK6, D3ZU64, Q6AY20, A0A0G2JT47, M0RCB1, O08623, A0A140TAH1, B2RYF7, G3V836, P17046, P27615, P63018	1726	56	20566	3.19163	0.740365	0.00172868	0.00149352
GOTERM_BP_FAT	GO:0018107~peptidyl-threonine phosphorylation	10	0.558036	0.000168496	A0A0G2JSH4, P15791, P63086, B4F7A9, F1LS98, P18265, G3V6C9, Q7TT49, P11275, P19139	1726	26	20566	4.58285	0.753357	0.00178989	0.00154641
GOTERM_BP_FAT	GO:0009065~glutamine family amino acid catabolic process	10	0.558036	0.000168496	P13264, P13221, P00507, A0A0G2K2S1, A0A0G2JVM0, G3V7H6, P04182, D3ZEW7, Q05683, P10860	1726	26	20566	4.58285	0.753357	0.00178989	0.00154641
GOTERM_BP_FAT	GO:1902850~microtubule cytoskeleton organization involved in mitosis	27	1.5067	0.000170556	B2GV58, P13668, Q1RP74, D4A8U7, A0A0G2K598, F2Z3Q8, O35987, A0A0G2JUC7, F1M5N7, P62494, G3V9X2, P61589, A0A0G2JUI5, F1M779, Q99JD4, D3ZAG3, Q9WV63, A0A0G2K9K2, Q63525, M0R9X8, P49134, P46462, A0A0G2JW88, P0C5W1, F1M949, Q66HR2	1726	145	20566	2.21873	0.757542	0.00180856	0.00156255
GOTERM_BP_FAT	GO:0035556~intracellular signal transduction	195	10.8817	0.000170689	P31977, A0A0G2JTX9, A0MZ67, P63322, P63329, A0A0G2QC21, A0A0G2JY08, Q3KRE0, B2GV24, Q62658, P20171, A0A0G2KBB9, P31044, O08678, B0LPN4, Q8R490, P36860, A0A1W2Q6Q2, P68101, P55161, P49803, Q9WVE9, P29995, P50398, O35274, A0A0G2K437, A0A0G2JVZ6, P50399, A0A0G2K6X6, Q6Q7Y5, Q9JHL4, O35147, Q9JM53, F1LS98, Q642E3, D4ABI7, P06762, P06761, A0A0G2K5E4, Q9WUD9, Q5U318, Q62636, Q9Z269, A0A0G2JWM2, Q04970,…	1726	1811	20566	1.283	0.757811	0.00180856	0.00156255
GOTERM_BP_FAT	GO:0098815~modulation of excitatory postsynaptic potential	16	0.892857	0.000173011	A0A0G2JSH4, F1LPZ8, P54287, P81377, Q63372, Q07266, P32851, P08592, P61265, F1LMA4, Q9JIR4, A0A0G2K5B0, Q6GMN2, O35889, Q3B8Q2, P48768	1726	63	20566	3.02614	0.762437	0.00183083	0.00158178
GOTERM_BP_FAT	GO:0051259~protein complex oligomerization	43	2.39955	0.000176573	Q9QZA2, Q4FZT0, P28042, Q63396, P11980, Q05175, Q505J8, P31596, A0A0G2K2V6, Q2TA68, Q5XIN6, D3ZRH1, A0A0G2K0T5, O35303, P21707, Q5U3Z7, P61023, B0BMW2, Q641Z6, A0A0G2K9C0, A0A0G2JVG3, Q0ZHH6, A0A0G2K509, A0JN25, O08719, B5DF91, A0A0G2JSI1, A0A0H2UI35, D3ZAA9, Q6AY21, P13697, M0RDI5, F1LQ09, P13264, P08592, F1LNE4, P47863, P05065, A0A0G2JTH6, Q9R0C9, P21575, Q6PST4	1726	281	20566	1.82335	0.769366	0.00186615	0.0016123
GOTERM_BP_FAT	GO:0030837~negative regulation of actin filament polymerization	17	0.948661	0.000177554	A0A0G2JSM7, Q3T1K5, A0A0G2K677, F1MA36, P70566, E9PT65, A0A0G2K1Y8, B0BMY7, Q5RJR2, F8WFS9, P62329, A0A0G2JYB1, B2GUZ5, D3ZDU5, F1LML7, B2GUZ9	1726	70	20566	2.89374	0.771238	0.00187175	0.00161714
GOTERM_BP_FAT	GO:0044091~membrane biogenesis	17	0.948661	0.000177554	O70511, Q6PCU4, F1M8B7, F1LPZ8, Q62824, Q9R1T1, Q63372, A0A0G2KBB9, D3ZAD6, F1M9N9, Q08850, Q9Z1E1, D4A507, G3V803, Q9QYP1, O35987, D4AE79, M0RB22	1726	70	20566	2.89374	0.771238	0.00187175	0.00161714
GOTERM_BP_FAT	GO:0014823~response to activity	31	1.72991	0.00017859	A0A0G2JSH4, Q68FY0, A0A0G2JZV8, A0A0G2KA95, A0A0H2UHQ0, Q63016, A0A0G2JT93, P42346, Q2TA68, P39069, P00507, P61980, Q5D059, D3ZEW7, F1LQN3, F1LUV9, P06687, P04762, P84817, B2GV06, P49134, P15999, P31044, Q07266, P13596, B0LPN4, F1M8K0, D3ZW08, F1LMA4, P63039, P63018	1726	178	20566	2.07516	0.773198	0.00188028	0.00162451
GOTERM_BP_FAT	GO:0098935~dendritic transport	9	0.502232	0.000181304	P56536, Q9WV63, Q9Z2S9, Q9QZR6, Q2PQA9, F1M5N7, A0A0G2JZ52, Q5BJU7, F1M4A4	1726	21	20566	5.1066	0.778255	0.0019021	0.00164336
GOTERM_BP_FAT	GO:0051580~regulation of neurotransmitter uptake	9	0.502232	0.000181304	Q63941, A0A0G2JZB8, D4ABK1, P08592, P49134, P47819, D3ZEW7, A0A0H2UHF6, Q9Z1E1	1726	21	20566	5.1066	0.778255	0.0019021	0.00164336
GOTERM_BP_FAT	GO:0042220~response to cocaine	21	1.17188	0.000181349	A0A0G2JZV8, A0A0G2JWM2, P34058, A0A0H2UI35, P50554, P31596, P13596, G3V846, Q05683, P16884, P42346, Q03114, P63086, D3ZEW7, O09032, P39052, P82995, D4AAL4, P06761, P63039, P47942, F1LUV9	1726	99	20566	2.52751	0.778338	0.0019021	0.00164336
GOTERM_BP_FAT	GO:0099525~presynaptic dense core vesicle exocytosis	6	0.334821	0.000186267	P60881, Q62768, A0A0G2KAK7, Q9JIR4, P61765, Q62717	1726	8	20566	8.93656	0.787212	0.00194631	0.00168155
GOTERM_BP_FAT	GO:0140241~translation at synapse	6	0.334821	0.000186267	P19945, P62278, P62914, A0A0H2UHS7, P05197, Q6PDV8	1726	8	20566	8.93656	0.787212	0.00194631	0.00168155
GOTERM_BP_FAT	GO:0098967~exocytic insertion of neurotransmitter receptor to postsynaptic membrane	6	0.334821	0.000186267	P63045, P60881, P61265, Q9ES21, M0R4V3, Q08850	1726	8	20566	8.93656	0.787212	0.00194631	0.00168155
GOTERM_BP_FAT	GO:0006915~apoptotic process	118	6.58482	0.000187621	Q9Z2L0, Q8CGU4, A0A0G2K459, Q6QBQ4, P10111, P00787, Q6AYE2, G3V8A5, P62755, P07632, A0A0G2K8G0, P27881, P84817, P60905, P20171, P0C5W1, Q5XIF3, B0LPN4, G3V9U2, Q498R3, P36860, Q8CHN6, F1LS42, P82995, Q9WVE9, A0A0G2K719, Q6DGG0, P60517, M0R9Q1, E9PTN6, F1LUE2, A0A0G2JVZ6, Q5U302, G3V836, Q2TA68, G3V8T4, O35303, O35147, Q9JM53, F1LS98, Q642E3, P25304, P06762, P06761, Q3B7U9, A0A0G2K5E4, P62898, Q5U…	1726	1009	20566	1.39348	0.789593	0.001958	0.00169165
GOTERM_BP_FAT	GO:0051602~response to electrical stimulus	20	1.11607	0.000192786	A0A0G2K3K2, A0A0G2JZV8, P31044, D3ZRN3, D4A5I9, Q2TA68, P84076, P62630, G3V997, D4A8H8, P18418, Q920Q0, Q9JJ54, P63259, P62632, P06687, Q9WUD9	1726	92	20566	2.59031	0.798432	0.00200938	0.00173604
GOTERM_BP_FAT	GO:0046033~AMP metabolic process	11	0.613839	0.000193971	P39069, P51583, A0A0G2JSV3, O35567, P09330, Q02356, D3ZW08, Q9WUS0, P36972, A0A0G2JSG6, Q6P2A5	1726	32	20566	4.09592	0.800406	0.00201919	0.00174452
GOTERM_BP_FAT	GO:0007007~inner mitochondrial membrane organization	13	0.725446	0.000194587	F1LZC5, D3ZUX5, Q6AXV4, M0R7V3, D4A7N1, F1LN92, Q2TA68, Q75Q39, Q5XIN6, D3ZRH1, A0A0G2JVH4, D3ZE15, Q9JKW1, Q5EB62	1726	44	20566	3.52046	0.801425	0.00202307	0.00174787
GOTERM_BP_FAT	GO:1904358~positive regulation of telomere maintenance via telomere lengthening	12	0.669643	0.000200793	A0A0G2JT93, F1LNF1, P63086, D4AC23, Q7TPB1, P28480, Q3MHS9, Q6P502, D4ACB8, Q5XIM9, Q68FQ0, P04256	1726	38	20566	3.76276	0.811406	0.00208499	0.00180137
GOTERM_BP_FAT	GO:0070142~synaptic vesicle budding	7	0.390625	0.00020468	P08082, P39052, B5DFK6, A0A0G2JTT2, P21575, P84082, F1LRK0	1726	12	20566	6.95066	0.817399	0.00211741	0.00182938
GOTERM_BP_FAT	GO:1900152~negative regulation of nuclear-transcribed mRNA catabolic process, deadenylation-dependent decay	7	0.390625	0.00020468	Q3ZAV2, M0R735, P18395, Q9JJ54, A0A0G2JZ52, D4A9D6, Q9EPH8	1726	12	20566	6.95066	0.817399	0.00211741	0.00182938
GOTERM_BP_FAT	GO:1903332~regulation of protein folding	7	0.390625	0.00020468	G3V6T7, D3ZUN5, A0A0H2UHM5, D4ADF5, P50503, P63018	1726	12	20566	6.95066	0.817399	0.00211741	0.00182938
GOTERM_BP_FAT	GO:0097305~response to alcohol	72	4.01786	0.000205947	P0DP31, Q62844, P63095, P16975, D3ZU13, P19527, P00507, P61980, P63086, A0A0G2JYA4, P05370, P00787, D3ZEW7, P61589, Q9JJ54, P09216, P85834, P04762, P07632, P62755, M0R6L4, Q7TPK0, A0A0G2K8G0, P56720, F1M7W0, P31044, P13596, G3V7U4, A0A0H2UHM5, P61354, F1LMA4, F1LYQ7, P61314, F1LS42, P49803, P67779, P63018, P49088, P29995, A0A0G2JSH2, F1LNT1, A0A0G2KA95, P11505, A0A0G2K2P5, Q5M7U6, O35274, P50554,…	1726	553	20566	1.55137	0.819311	0.00212786	0.00183841
GOTERM_BP_FAT	GO:0000422~autophagy of mitochondrion	16	0.892857	0.000208659	P60517, P84817, F1LYA6, Q62625, Q5XIH7, B2RYC9, Q5RK08, O08623, G3V728, Q0VGK0, A0A0G2K3V4, P68101, Q6XVN8, P60522, P00388, Q5EB62	1726	64	20566	2.97885	0.823337	0.00215224	0.00185948
GOTERM_BP_FAT	GO:0031397~negative regulation of protein ubiquitination	18	1.00446	0.000209013	B2GV24, P62909, Q62844, C0HL12, A0A0H2UHM0, Q6DGG9, O08623, P10111, P42346, P63036, A0A0G2K3V4, Q03114, P61023, O88767, P63319, Q499N6, P09216	1726	78	20566	2.74971	0.823857	0.00215224	0.00185948
GOTERM_BP_FAT	GO:0051881~regulation of mitochondrial membrane potential	21	1.17188	0.000209084	Q6DGG0, A0A0G2JSH4, A0JN25, P46462, Q5BJZ3, Q66HF1, G3V7I0, Q03344, A0A0G2K459, Q5XIF3, P13221, P63245, P62278, O35147, O88767, A1A5R1, A0A0H2UHF6, P09216, P07632, Q9WUD9	1726	100	20566	2.50224	0.82396	0.00215224	0.00185948
GOTERM_BP_FAT	GO:0012501~programmed cell death	122	6.80804	0.000209917	Q9Z2L0, Q8CGU4, A0A0G2K459, Q6QBQ4, P10111, P00787, Q6AYE2, G3V8A5, P62755, P07632, A0A0G2K8G0, P27881, P84817, P60905, P20171, P0C5W1, Q5XIF3, B0LPN4, G3V9U2, Q498R3, P36860, Q8CHN6, F1LS42, P82995, Q9WVE9, A0A0G2K719, Q6DGG0, P60517, M0R9Q1, E9PTN6, F1LUE2, A0A0G2JVZ6, G3V9N1, Q5U302, G3V836, Q2TA68, G3V8T4, O35303, O35147, Q9JM53, F1LS98, Q642E3, P25304, P06762, P06761, Q3B7U9, A0A0G2K5E4, P62…	1726	1053	20566	1.38051	0.825174	0.00215547	0.00186227
GOTERM_BP_FAT	GO:0008219~cell death	122	6.80804	0.000209917	Q9Z2L0, Q8CGU4, A0A0G2K459, Q6QBQ4, P10111, P00787, Q6AYE2, G3V8A5, P62755, P07632, A0A0G2K8G0, P27881, P84817, P60905, P20171, P0C5W1, Q5XIF3, B0LPN4, G3V9U2, Q498R3, P36860, Q8CHN6, F1LS42, P82995, Q9WVE9, A0A0G2K719, Q6DGG0, P60517, M0R9Q1, E9PTN6, F1LUE2, A0A0G2JVZ6, G3V9N1, Q5U302, G3V836, Q2TA68, G3V8T4, O35303, O35147, Q9JM53, F1LS98, Q642E3, P25304, P06762, P06761, Q3B7U9, A0A0G2K5E4, P62…	1726	1053	20566	1.38051	0.825174	0.00215547	0.00186227
GOTERM_BP_FAT	GO:1903052~positive regulation of proteolysis involved in protein catabolic process	26	1.45089	0.000214645	P60517, A0A0G2JSH4, A0A0G2JZV8, Q99PS2, Q63570, G3V7L6, B2RYC9, P18265, Q06486, G3V836, P62198, P63245, D3ZAS9, Q498D8, A0A0G2JWM2, P46462, D3ZVQ0, P62193, Q03344, P86182, Q6AY58, E9PT53, Q7M767, B2RYW3, G3V6W6, Q568Y3	1726	139	20566	2.22878	0.831909	0.00220131	0.00190186
GOTERM_BP_FAT	GO:0065009~regulation of molecular function	110	6.13839	0.000217307	P28042, Q8CGU4, D3ZQ57, P10111, Q9JJ19, P63045, P62630, P61023, A0A0G2JYA4, D3ZEW7, P62632, P07632, B2GV24, A0A0G2K1I7, A0A0G2K8G0, Q62658, A0A0G2KBB9, F1M9N9, P14841, P62882, A2VD12, F1LNK0, P49803, P67779, G3V9D5, O70511, Q9R1T1, D3Z981, Q5XIC2, D4A208, G3V836, A0A0G2K6X6, G3V834, O35147, P68511, Q9JM53, Q642E3, P25304, Q91XV6, A0A0G2K5E4, P62898, Q91ZQ0, Q5M7A7, A0A0G2K847, A0A0G2K3K2, Q62636,…	1726	931	20566	1.40784	0.835585	0.00222585	0.00192307
GOTERM_BP_FAT	GO:0021761~limbic system development	31	1.72991	0.000218517	P12839, P04775, D3ZPX4, A0A0G2JSH4, Q2PQA9, Q64605, D3Z981, O35274, Q7TQ16, A0A0G2JT93, P16884, P19527, G3V997, P61980, Q5D059, A0A0G2K2C7, Q5XI78, B1H2A6, P06686, Q5XI81, Q63768, P62828, F1M7W0, Q05982, P35465, Q6MG11, P31044, P68370, Q03114, P62260, Q5MPA9	1726	180	20566	2.0521	0.83723	0.00223549	0.0019314
GOTERM_BP_FAT	GO:0010959~regulation of metal ion transport	59	3.29241	0.000226466	Q9Z2L0, P0DP31, Q62844, Q08163, P63095, F1LMX1, D3ZMJ7, Q9JJ19, F1LN92, P63045, P61023, P05370, D3ZEW7, P61589, P46101, P09216, Q01728, A0A0G2K1I7, Q62658, A0A0G2K1M2, A0A0H2UI35, A0A0G2KBB9, F1M9N9, B0LPN4, E9PT53, P62882, Q5M9H4, P49803, A0A0G2K2B5, O70511, A0A0G2K2L8, P04897, A0A0G2K8P3, Q2PQA9, P11506, G3V9N7, A0A0G2JZV8, Q91ZN1, P11505, A0A0G2K677, Q63198, A0A0G2JT93, D4AE68, P15791, P68511,…	1726	431	20566	1.63111	0.847634	0.00231397	0.0019992
GOTERM_BP_FAT	GO:1903047~mitotic cell cycle process	69	3.85045	0.000228562	B2GV58, P51583, P0DP31, Q9QZA2, A0A0G2JZT5, P13668, A0A0G2K777, F1MA89, Q1RP74, B2RYP0, O35049, Q8VIL3, F1M5N7, D3ZZ38, G3V9X2, P61589, P63329, P83732, A0A0G2JUI5, Q91V33, Q99JD4, P62755, D3ZAG3, A0A0G2K8G0, P49134, P46462, P11730, F8WG91, F1LSD5, A0A0G2KBB9, P10687, F1M9N9, P0C5W1, G3V9Y1, Q66HR2, G3V8F8, P63018, B2GV35, O70511, Q9R1T1, F1LUE2, D4A8U7, F1M9G6, A0A0G2K598, F2Z3Q8, O35987, P15791,…	1726	526	20566	1.56305	0.850263	0.00233251	0.00201522
GOTERM_BP_FAT	GO:1901328~response to cytochalasin B	5	0.279018	0.000230167	A0A0G2K3K2, P63259, D3ZRN3	1726	5	20566	11.9154	0.852248	0.00233741	0.00201945
GOTERM_BP_FAT	GO:0016189~synaptic vesicle to endosome fusion	5	0.279018	0.000230167	O70257, Q63635, A0A0G2JVB6, F1M938, A0A096MJ99, Q9JI51	1726	5	20566	11.9154	0.852248	0.00233741	0.00201945
GOTERM_BP_FAT	GO:0072749~cellular response to cytochalasin B	5	0.279018	0.000230167	A0A0G2K3K2, P63259, D3ZRN3	1726	5	20566	11.9154	0.852248	0.00233741	0.00201945
GOTERM_BP_FAT	GO:0106020~regulation of vesicle docking	5	0.279018	0.000230167	D3ZT07, P36860, P61765, P11275, P13596, F1LUV9	1726	5	20566	11.9154	0.852248	0.00233741	0.00201945
GOTERM_BP_FAT	GO:0019076~viral release from host cell	10	0.558036	0.000234034	G3V8T4, A0A0G2JTL5, D4AE79, F1M8B7, P09527, Q9Z269, Q66HA6, D3ZU64, Q9Z270, Q568Z6	1726	27	20566	4.41312	0.856919	0.00236799	0.00204587
GOTERM_BP_FAT	GO:0099010~modification of postsynaptic structure	10	0.558036	0.000234034	D4A6H8, Q08163, Q62636, G3V9Y1, M0R7F3, D3ZDU5, Q5BJU7, D3ZUM2, D3ZGE6	1726	27	20566	4.41312	0.856919	0.00236799	0.00204587
GOTERM_BP_FAT	GO:0035891~exit from host cell	10	0.558036	0.000234034	G3V8T4, A0A0G2JTL5, D4AE79, F1M8B7, P09527, Q9Z269, Q66HA6, D3ZU64, Q9Z270, Q568Z6	1726	27	20566	4.41312	0.856919	0.00236799	0.00204587
GOTERM_BP_FAT	GO:1905897~regulation of response to endoplasmic reticulum stress	19	1.06027	0.000236127	B2GV24, P0C5H9, A0A0G2K953, P52555, Q5U2N2, G3V836, Q2TA68, Q6AY58, A0A0G2JSZ5, E9PT53, P08592, P20417, O88767, Q499N6, Q568Y3, Q498E0, P06761, D3ZAS9, Q6P136	1726	86	20566	2.63247	0.859386	0.00238626	0.00206166
GOTERM_BP_FAT	GO:0019319~hexose biosynthetic process	15	0.837054	0.000241983	P07943, A0A0G2JTL5, P04636, G3V6H5, P16617, A0A0G2K3Q6, A0A0G2JV84, P13221, Q6P6V0, F1LQJ7, P35571, P07323, P25113, M0R5J4	1726	58	20566	3.08157	0.866065	0.00244247	0.00211023
GOTERM_BP_FAT	GO:0070670~response to interleukin-4	13	0.725446	0.000245286	P19945, Q6AYZ1, Q68FR8, G3V7H6, Q91ZN1, P34058, P00787, Q5XIF6, P68370, P06761, P12785, P21531	1726	45	20566	3.44223	0.86969	0.00247281	0.00213643
GOTERM_BP_FAT	GO:0042325~regulation of phosphorylation	108	6.02679	0.000249942	D3ZQ57, P52555, P10111, Q9JJ19, P41499, P42346, P62630, Q5RJR2, P61023, A0A0G2JYA4, D3ZEW7, D3ZDU5, P62632, P07632, A0A0G2K8G0, P49134, Q5BJZ3, P20171, P31044, P13596, Q5XIF3, Q498R3, P36860, F1LMA4, P82995, P67779, Q7TSE9, A0A0G2K719, O35274, P14659, A0A0G2K677, D3ZZZ9, Q06486, G3V834, O35147, Q6P7C7, P20417, F1LS98, Q642E3, P25304, Q3B7U9, B1H2A6, F1LUV9, Q9WUD9, A0A0G2K3K2, Q62636, A0A0G2JWM2,…	1726	914	20566	1.40795	0.874635	0.00251669	0.00217435
GOTERM_BP_FAT	GO:0021695~cerebellar cortex development	17	0.948661	0.000251138	P50475, D4A6P1, Q66H80, P11506, Q63372, B2RYC9, F1MA36, P68370, Q7TQ16, P41499, Q03114, G3V9Y1, A0A0G2K2C7, Q5XI78, F1M049, P06761, Q5EB62	1726	72	20566	2.81336	0.875875	0.00252567	0.0021821
GOTERM_BP_FAT	GO:0090151~establishment of protein localization to mitochondrial membrane	11	0.613839	0.000257536	Q75Q39, P0DP31, F1LZC5, D3ZRH1, G3V8F5, F1LRV4, Q75Q41, Q6AXV4, A0A0G2K459, P82995, D3ZE15, Q9JKW1	1726	33	20566	3.9718	0.882302	0.00258688	0.00223499
GOTERM_BP_FAT	GO:0031103~axon regeneration	12	0.669643	0.00025866	P12839, M0R6K0, P07936, P15205, Q5U302, P13596, P16884, F1M8K0, P19527, G3V6S3, A0A0G2K151, F1M4R7, F1LUV9	1726	39	20566	3.66628	0.883395	0.00258878	0.00223663
GOTERM_BP_FAT	GO:0007031~peroxisome organization	12	0.669643	0.00025866	P84817, P70550, A0A0G2K2M2, D3ZQ02, P16970, O35303, F1M609, A0A0G2K2C7, Q642G4, Q3MIB4, Q8CHM7, D3ZZB2, P07872	1726	39	20566	3.66628	0.883395	0.00258878	0.00223663
GOTERM_BP_FAT	GO:0060996~dendritic spine development	12	0.669643	0.00025866	A0A0G2JSM8, O35547, Q63633, A0A0G2JZV8, A0A0G2JZT5, F1M7W0, P35465, P11275, D4A208, F1M787, Q9Z272, D3ZJ86	1726	39	20566	3.66628	0.883395	0.00258878	0.00223663
GOTERM_BP_FAT	GO:0040012~regulation of locomotion	143	7.97991	0.000263231	F1M5V2, D3ZQ57, P16975, A0MZ67, Q9JJ19, P42346, B2RYP0, A0A0G2K6A9, Q9JL55, Q3KRE8, P63329, D3ZDU5, G3V8A5, A0A0G2JUI5, O35889, Q99JD4, F1MAN8, G3V8C3, A0A0G2K8G0, O08719, P49134, P20171, A0A0G2JVM2, B4F7A5, D4A6H8, Q8R490, G3V940, M0RC99, Q5M9H4, P85108, G3V9D5, B2GUZ9, P50430, P04218, D3Z981, A0A0G2K2P5, F1LUE2, A0A0G2JVZ6, D4A208, G3V6P7, Q5U302, E9PT65, Q6Q7Y5, O35303, Q6P7C7, P20417, A0A0G2K…	1726	1276	20566	1.33535	0.887741	0.00263136	0.00227342
GOTERM_BP_FAT	GO:0071257~cellular response to electrical stimulus	9	0.502232	0.00026404	D4A5I9, P84076, P18418, A0A0G2K3K2, Q920Q0, P63259, D3ZRN3	1726	22	20566	4.87449	0.888494	0.00263628	0.00227767
GOTERM_BP_FAT	GO:0030334~regulation of cell migration	132	7.36607	0.000273762	F1M5V2, D3ZQ57, P16975, A0MZ67, Q9JJ19, P42346, B2RYP0, A0A0G2K6A9, Q9JL55, P63329, D3ZDU5, A0A0G2JUI5, O35889, Q99JD4, F1MAN8, G3V8C3, A0A0G2K8G0, O08719, P49134, P20171, A0A0G2JVM2, B4F7A5, D4A6H8, Q8R490, G3V940, M0RC99, Q5M9H4, G3V9D5, B2GUZ9, P50430, P04218, D3Z981, A0A0G2K2P5, F1LUE2, A0A0G2JVZ6, D4A208, G3V6P7, E9PT65, Q6Q7Y5, O35303, Q6P7C7, P20417, A0A0G2K151, P62494, P48303, F1LS98, F1L…	1726	1163	20566	1.35239	0.897147	0.00273006	0.00235869
GOTERM_BP_FAT	GO:0051262~protein tetramerization	21	1.17188	0.000275914	A0A0G2K509, O08719, P28042, A0A0G2JSI1, A0A0H2UI35, P13697, P11980, Q505J8, A0A0G2K2V6, P13264, D3ZRH1, P08592, Q5U3Z7, F1LNE4, B0BMW2, P47863, A0A0G2K9C0, P05065, A0A0G2JVG3, P21575	1726	102	20566	2.45317	0.898969	0.00274822	0.00237438
GOTERM_BP_FAT	GO:0044403~biological process involved in symbiotic interaction	33	1.84152	0.000294868	A0A0G2K719, A0A0G2JTL5, P09527, A0A0G2JZV8, A0A0G2JVZ6, A0A0H2UHQ0, G3V8T4, A0A0G2K151, A0A0G2K051, P00787, P06762, Q568Z6, A0A0G2JSM8, F1M8B7, Q9Z269, Q66HA6, P34058, D3ZU64, Q99P75, P12785, A0A0G2K4U6, G3V824, G3V602, D4AE79, F1M8K0, Q5XI04, B5DFJ4, F1LMA4, Q9Z270, P67779, P63018, P24368	1726	200	20566	1.96604	0.913692	0.00293349	0.00253445
GOTERM_BP_FAT	GO:0023057~negative regulation of signaling	176	9.82143	0.00029538	P31977, P09527, Q8CGU4, P10111, Q9JJ19, P68182, P41499, P42346, G3V8R1, Q9JL55, P61023, A0A0G2JYA4, D3ZEW7, P63329, Q6AYE2, G3V9C7, Q5FVM4, B2GV24, A0A0G2K8G0, Q62658, P49134, P31044, E9PT53, G3V9U2, P62762, P17046, Q3ZAV2, F1LMA4, F1LS42, P39052, P49803, P67779, A0A0H2UHI7, B2GUZ9, Q1JU68, A0A0G2K719, Q09073, Q9R1T1, Q5XHZ0, A0A0G2K953, Q8VH49, A0A0G2K437, A0A0G2JVZ6, D3ZZZ9, G3V716, Q5U302, G3V…	1726	1629	20566	1.28736	0.914058	0.00293507	0.00253581
GOTERM_BP_FAT	GO:1901800~positive regulation of proteasomal protein catabolic process	23	1.28348	0.000297292	P60517, A0A0G2JSH4, Q498D8, A0A0G2JZV8, A0A0G2JWM2, P46462, Q99PS2, D3ZVQ0, G3V7L6, Q63570, B2RYC9, P18265, P62193, Q06486, G3V836, P62198, Q6AY58, E9PT53, P63245, Q7M767, G3V6W6, Q568Y3, D3ZAS9	1726	118	20566	2.3225	0.915413	0.00295054	0.00254918
GOTERM_BP_FAT	GO:2001243~negative regulation of intrinsic apoptotic signaling pathway	24	1.33929	0.000302015	A0A0G2K719, F1LZC5, Q62844, Q5XHZ0, A0A0G2K953, P10111, G3V836, A0A0G2JT93, Q2TA68, P63245, P20417, D3ZG43, Q6AYE2, Q498E0, Q6P136, Q5FVM4, Q9WUD9, Q66HA8, E9PT53, P63036, Q66H79, P15087, O88767, D3ZE15, M0R5J4	1726	126	20566	2.2696	0.918668	0.00299384	0.00258658
GOTERM_BP_FAT	GO:0032868~response to insulin	48	2.67857	0.000316266	A0A0G2JSH2, F1LPV2, Q64428, A0A0G2JSH4, A0A0A6YYM0, P18265, P11980, A0A0G2JVR0, P11167, P97849, P42346, P63045, A0A0G2K3V4, P00507, P35280, F1LQJ7, G3V7V3, Q920R3, P61980, P63086, A0A0G2K151, A0A0G2JYA4, P20417, Q03348, Q5D059, P61983, A0A0G2JVG3, P62994, A0A0G2JZI2, Q99JD4, Q9WUD9, P62755, P04762, A0A0G2K8G0, P56720, Q5RKJ9, P20171, Q04970, P36972, P35465, A0A0G2JV84, A0A0G2K4Y7, Q09167, P13221,…	1726	334	20566	1.71239	0.927751	0.00313137	0.00270541
GOTERM_BP_FAT	GO:0009749~response to glucose	39	2.17634	0.000317553	P09606, M0R9Q1, G3V7H6, A0A0G2K2P5, Q5BK63, A0A0G2K953, P63045, Q2TA68, P63245, A0A0G2K3V4, G3V8R1, Q9JL55, P19804, F1LQJ7, P61980, O35147, A0A0G2JYA4, Q5D059, P00787, P61589, P63329, O35509, A0A0G2K4A0, P62997, Q01728, A0A0G2JSM8, P04642, P84817, P56720, P30835, Q62636, Q05982, D3ZUM2, P15087, A0A0G2K1W1, F1LMA4, P47863, A1L1M0, F1LS42	1726	253	20566	1.83676	0.92852	0.00314037	0.00271319
GOTERM_BP_FAT	GO:0097242~amyloid-beta clearance	10	0.558036	0.000319386	Q9QYP1, B0BNK1, Q99068, P62494, G3V928, M0RC99, O35509, A0A0G2JTT2, F1M779	1726	28	20566	4.2555	0.9296	0.00315474	0.0027256
GOTERM_BP_FAT	GO:0071353~cellular response to interleukin-4	12	0.669643	0.000329983	P19945, Q6AYZ1, Q68FR8, G3V7H6, Q91ZN1, P34058, Q5XIF6, P68370, P06761, P12785, P21531	1726	40	20566	3.57462	0.935534	0.00325554	0.00281269
GOTERM_BP_FAT	GO:0015800~acidic amino acid transport	14	0.78125	0.000337631	F1LR60, A0A0G2K5L2, P35465, P31596, Q9JJ19, G3V846, Q505J6, D4A5I9, D4ADU2, P0C5X8, F1LX07, D4A383, Q9Z254, A0A0H2UHF6	1726	53	20566	3.14747	0.939504	0.00331925	0.00286773
GOTERM_BP_FAT	GO:0006536~glutamate metabolic process	11	0.613839	0.000337639	P13264, P13221, P09606, P00507, A0A0G2K2S1, A0A0G2JVM0, F1LX07, P04182, G3V945, Q05683, P10860	1726	34	20566	3.85499	0.939508	0.00331925	0.00286773
GOTERM_BP_FAT	GO:0032212~positive regulation of telomere maintenance via telomerase	11	0.613839	0.000337639	A0A0G2JT93, P63086, D4AC23, Q7TPB1, P28480, Q3MHS9, Q6P502, D4ACB8, Q5XIM9, Q68FQ0, P04256	1726	34	20566	3.85499	0.939508	0.00331925	0.00286773
GOTERM_BP_FAT	GO:0034605~cellular response to heat	17	0.948661	0.00034976	P11507, P46462, P34058, A0A0G2K3V9, B0BNB9, P62260, Q68FR9, P68101, B0K030, A1L1M0, G3V7W1, P82995, P06762, P63039, P63018, D4A9D6	1726	74	20566	2.73732	0.945304	0.00343029	0.00296367
GOTERM_BP_FAT	GO:0050885~neuromuscular process controlling balance	17	0.948661	0.00034976	P50475, P11506, F1LNC7, A0A0G2JTR4, F1LUE2, Q63372, M0R544, M0R5T4, P15943, A0A0G2K4Y7, G3V846, P19527, P08592, A1A5R1, G3V9Y1, Q642E6, P06687	1726	74	20566	2.73732	0.945304	0.00343029	0.00296367
GOTERM_BP_FAT	GO:1900271~regulation of long-term synaptic potentiation	15	0.837054	0.000353131	Q5XI81, A0A0G2JSH4, F1LPZ8, P81377, A0A0G2JZV8, P97546, P35465, O08623, P47728, P08592, P61980, D3ZZK3, A0A0G2K151, Q5D059, D3ZEW7	1726	60	20566	2.97885	0.946815	0.00344721	0.00297828
GOTERM_BP_FAT	GO:0030953~astral microtubule organization	7	0.390625	0.000353145	F2Z3Q8, P31977, P62494, A0A0G2K1M2, A0A5H1ZRV3, A0A0G2JUI5, A0A0G2K598	1726	13	20566	6.41599	0.946821	0.00344721	0.00297828
GOTERM_BP_FAT	GO:0010248~establishment or maintenance of transmembrane electrochemical gradient	7	0.390625	0.000353145	G3V8S4, P07340, Q5M9H4, P06685, G3V6P7, P06687, P06686	1726	13	20566	6.41599	0.946821	0.00344721	0.00297828
GOTERM_BP_FAT	GO:0090158~endoplasmic reticulum membrane organization	7	0.390625	0.000353145	F1LQ09, Q9Z269, B2RZ37, F1LQN3, Q7TMZ5, Q68FW4, Q6PST4	1726	13	20566	6.41599	0.946821	0.00344721	0.00297828
GOTERM_BP_FAT	GO:0035967~cellular response to topologically incorrect protein	19	1.06027	0.000368663	Q5FVC4, Q5RKH6, F1M6W2, Q9Z269, P46462, A0A0G2K953, Q9ES53, A0A0G2JTX9, A0A0G2K437, E9PT53, Q498R3, P68101, P20417, Q642E3, D3ZF97, D4A9Y0, P06761, P63039, Q6P136	1726	89	20566	2.54374	0.953255	0.00359025	0.00310187
GOTERM_BP_FAT	GO:0140053~mitochondrial gene expression	19	1.06027	0.000368663	A0A0G2JU15, Q9QYU2, F6Q5K7, Q5M818, Q498T4, A0A0G2JZG7, Q5XI37, A0A0G2K261, B0BMW2, Q91ZW1, P40329, D3ZDP2, Q3B8R7, D3ZXF8, Q5I0K8, P85834, D4ABM5, Q5I0G4, A0A0G2K8L9	1726	89	20566	2.54374	0.953255	0.00359025	0.00310187
GOTERM_BP_FAT	GO:0051016~barbed-end actin filament capping	9	0.502232	0.000375246	E9PT65, A0A0G2JSM7, B0BMY7, Q5RJR2, Q3T1K5, F8WFS9, A0A0G2JYB1, B2GUZ5	1726	23	20566	4.66255	0.955744	0.00364581	0.00314987
GOTERM_BP_FAT	GO:0044794~positive regulation by host of viral process	9	0.502232	0.000375246	A0A0G2JTL5, Q5XI04, A0A0G2K151, Q9Z269, Q9Z270, P63018, G3V824, P24368	1726	23	20566	4.66255	0.955744	0.00364581	0.00314987
GOTERM_BP_FAT	GO:0045216~cell-cell junction organization	35	1.95312	0.000376775	O70511, Q9QZA2, F1LYA6, P97685, A0A0G2K2P5, Q6S3A0, D3ZZZ9, Q5RKI0, D3ZRN3, Q5U302, A0A0G2JT93, B2RYP0, P61589, F1LS98, Q9Z1W6, O35889, Q9WUD9, A0A0G2JSM8, A0A0G2K3K2, P49134, Q9R066, A0A0G2K1M2, M0R5T4, A0A0G2K5U9, A0A0G2KBB9, F1M9N9, D3ZXQ2, G3V803, F1M2K6, Q8R490, D3ZZK3, Q3ZB99, P63259, P85845, F1M787	1726	220	20566	1.89563	0.956302	0.00365639	0.00315901
GOTERM_BP_FAT	GO:0034284~response to monosaccharide	42	2.34375	0.000377583	P09606, M0R9Q1, G3V7H6, A0A0G2K2P5, Q5BK63, A0A0G2K953, P16975, P63045, Q2TA68, P63245, A0A0G2K3V4, G3V8R1, Q9JL55, P19804, F1LQJ7, P61980, O35147, A0A0G2JYA4, Q5D059, P00787, P61589, P63329, O35509, A0A0G2K4A0, P62997, Q01728, P04762, A0A0G2JSM8, P04642, P84817, P56720, P30835, Q62636, Q05982, P10687, D3ZUM2, P15087, A0A0G2K1W1, F1LMA4, P47863, A1L1M0, F1LS42	1726	282	20566	1.77464	0.956595	0.00365996	0.0031621
GOTERM_BP_FAT	GO:0048489~synaptic vesicle transport	13	0.725446	0.00038087	Q2PQA9, B5DFK6, A0A0G2JTT2, F1M4A4, P84082, A0A0G2JT93, P08082, P60192, Q03114, P39052, P47942, P21575, F1LRK0	1726	47	20566	3.29575	0.957764	0.00368751	0.0031859
GOTERM_BP_FAT	GO:1901654~response to ketone	63	3.51562	0.000385961	P07943, P0DP31, G3V7H6, B2RYC9, P63095, P19139, P39069, P19527, P61980, P63086, P00787, P61589, Q9JJ54, P02688, P09216, P00388, Q7TPK0, P56720, F1M7W0, G3V6K6, P31044, A0A0G2JV84, Q05683, G3V7U4, A0A0H2UHM5, P61354, F1LMA4, O88767, F1LNK0, P63018, P49088, A0A0G2JSH2, G3V6D3, A0A096MK30, A0A0G2KA95, P11505, O35274, A0A0G2JZ52, P05708, Q2TA68, P19945, Q6P6V0, P18418, F1LQJ7, A0A0G2K9A2, O35147, Q5D…	1726	478	20566	1.57044	0.959514	0.00373245	0.00322473
GOTERM_BP_FAT	GO:0099011~neuronal dense core vesicle exocytosis	6	0.334821	0.000390071	P60881, Q62768, A0A0G2KAK7, Q9JIR4, P61765, Q62717	1726	9	20566	7.94361	0.960873	0.00375907	0.00324772
GOTERM_BP_FAT	GO:0071211~protein targeting to vacuole involved in autophagy	6	0.334821	0.000390071	P17046, M0RCB1, O08623, P63018, G3V836	1726	9	20566	7.94361	0.960873	0.00375907	0.00324772
GOTERM_BP_FAT	GO:0071896~protein localization to adherens junction	6	0.334821	0.000390071	A0A0G2K3K2, A0A0G2K2P5, P63259, D3ZRN3	1726	9	20566	7.94361	0.960873	0.00375907	0.00324772
GOTERM_BP_FAT	GO:0046883~regulation of hormone secretion	50	2.79018	0.000399756	P09606, A0A0G2K5L2, F1LUC0, P63095, P41499, G3V8R1, D3ZEW7, P63329, A0A0G2QC21, P09216, A0A0G2K4A0, P09456, P56720, P30835, P38718, F1M7W0, G3V6K6, P10687, P62762, F1LS42, Q9WVE9, A0A0G2K2L8, Q2PQA9, A0A0G2KBC7, P50554, G3V6P7, O35547, D4AE68, P19627, F1LQJ7, O35147, Q4G079, P20651, B2GV06, P70550, P32198, M0R5T4, G3V928, P59215, Q5U2P5, Q08850, M0RDI5, A0A0G2K7W4, P10860, G3V6Q6, A0A0G2K1W1, P60…	1726	356	20566	1.67351	0.963899	0.00384794	0.00332451
GOTERM_BP_FAT	GO:1903747~regulation of establishment of protein localization to mitochondrion	14	0.78125	0.000410952	P56720, A0JN25, Q66HA8, D4ADF5, B4F7A9, P18265, Q03344, Q75Q39, F1M9V7, B0BNB9, P63036, A0A0G2JXC1, D3ZTB4, Q6AYE2	1726	54	20566	3.08918	0.967107	0.00395113	0.00341366
GOTERM_BP_FAT	GO:0031114~regulation of microtubule depolymerization	12	0.669643	0.000417139	A0A0G2K8G0, G3V949, A0A0G2K5C6, P0C5W1, G3V9M3, F1LNK0, P21818, P15205, D3ZXQ2, A0A0G2JUI5, Q99JD4, F1M9G6	1726	41	20566	3.48744	0.968755	0.00400598	0.00346105
GOTERM_BP_FAT	GO:1900182~positive regulation of protein localization to nucleus	22	1.22768	0.000422362	Q62844, P62828, P34058, Q3MHS9, P28480, F1M3D3, O08629, D4ACB8, Q5XIM9, A0A0G2K3V4, P63086, O88767, Q99376, D4AC23, Q7TPB1, Q642E3, Q6P502, D4A781, P82995, P20651, Q68FQ0, Q9WUD9	1726	113	20566	2.31981	0.970082	0.00405146	0.00350034
GOTERM_BP_FAT	GO:0071709~membrane assembly	15	0.837054	0.000423405	O70511, Q6PCU4, F1M8B7, F1LPZ8, Q9R1T1, Q63372, A0A0G2KBB9, D3ZAD6, F1M9N9, Q08850, Q9Z1E1, G3V803, Q9QYP1, O35987, D4AE79, M0RB22	1726	61	20566	2.93002	0.97034	0.00405677	0.00350493
GOTERM_BP_FAT	GO:0072330~monocarboxylic acid biosynthetic process	29	1.6183	0.000424648	Q6P7R8, A0A0G2K7J0, D3ZUX7, P11980, G3V6R7, P00406, Q920R3, D3ZZN3, M0RDU8, B0BMW2, Q9Z122, D4ABI7, A0A0G2JVG3, Q64559, D3ZHG0, Q5XIF5, P04905, Q64232, Q7TP08, A0A0G2K4Y7, P12785, G3V888, P16970, D4A3D4, Q63151, A0A140TA89, O88767, P83868	1726	170	20566	2.03263	0.970645	0.00406399	0.00351117
GOTERM_BP_FAT	GO:0098696~regulation of neurotransmitter receptor localization to postsynaptic specialization membrane	10	0.558036	0.000428895	B1WBS4, A0A0G2K3V4, F1M8K0, P60517, A0A0G2JSH4, A0A0G2K490, Q62824, Q62636, P20171, Q04970, P11275	1726	29	20566	4.10876	0.971663	0.00409521	0.00353814
GOTERM_BP_FAT	GO:0046716~muscle cell cellular homeostasis	10	0.558036	0.000428895	Q66H79, A0A0G2K8G0, P17046, F1LS98, A0A0G2KBC7, M0R544, P05065, P20651, P07632	1726	29	20566	4.10876	0.971663	0.00409521	0.00353814
GOTERM_BP_FAT	GO:0071363~cellular response to growth factor stimulus	81	4.52009	0.000435896	P62919, Q62844, D4ADF5, P15205, Q5BJU7, P16975, P41499, B0BMW0, O35049, P63245, P62630, Q6AYI1, P17077, P63086, Q641Z6, D3ZEW7, F1MAA3, P09216, P62994, P62632, D3ZWB2, Q3B8Q2, P04762, G3V8C3, A0A0G2K8G0, G3V8G5, G3V6K6, A0A0G2K1M2, P21818, Q07266, Q05683, A0A0H2UHM5, G3V940, F1LMA4, B2GV73, P04256, A0A0G2JSH4, A0A0G2K8P5, A0A0G2KA95, Q91ZN1, Q5XIC2, Q99PS2, O35274, D3Z941, G3V6P7, Q06486, G3V836,…	1726	656	20566	1.47126	0.973265	0.00415728	0.00359177
GOTERM_BP_FAT	GO:0010648~negative regulation of cell communication	175	9.76562	0.000460687	P31977, P09527, Q8CGU4, P10111, Q9JJ19, P68182, P41499, P42346, G3V8R1, Q9JL55, P61023, A0A0G2JYA4, D3ZEW7, P63329, Q6AYE2, G3V9C7, Q5FVM4, B2GV24, A0A0G2K8G0, Q62658, P49134, P31044, E9PT53, G3V9U2, P62762, P17046, Q3ZAV2, F1LMA4, F1LS42, P39052, P49803, P67779, A0A0H2UHI7, B2GUZ9, Q1JU68, A0A0G2K719, Q09073, Q9R1T1, Q5XHZ0, A0A0G2K953, Q8VH49, A0A0G2K437, A0A0G2JVZ6, D3ZZZ9, G3V716, Q5U302, G3V…	1726	1632	20566	1.27769	0.978243	0.00438868	0.00379169
GOTERM_BP_FAT	GO:0007052~mitotic spindle organization	21	1.17188	0.000467379	Q9WV63, D3ZAG3, B2GV58, A0A0G2K9K2, Q63525, M0R9X8, P46462, P13668, A0A0G2JW88, P0C5W1, A0A0G2K598, F2Z3Q8, A0A0G2JUC7, F1M5N7, F1M949, P62494, P61589, A0A0G2JUI5, F1M779, Q99JD4	1726	106	20566	2.3606	0.97942	0.00444733	0.00384236
GOTERM_BP_FAT	GO:0071346~cellular response to type II interferon	25	1.39509	0.000475062	B1WBS4, P0DP31, Q2PQA9, G3V7H6, Q5M7U6, A0A096MJ99, P63025, P61765, A0A0G2K4A0, Q0ZHH6, A0A0G2JY08, A0A0G2JZI2, A0A0G2JSM8, G3V8C3, A0A0G2K1C0, B1WC33, A0A0G2K3K2, O08719, M0R735, D4A376, P97710, Q08850, P11275, A0A0G2K1W1, P47863, P63259	1726	138	20566	2.15859	0.980693	0.00451526	0.00390105
GOTERM_BP_FAT	GO:0034765~regulation of monoatomic ion transmembrane transport	47	2.62277	0.000480375	Q9Z2L0, Q08163, P0DP31, Q62844, F1LPZ8, F1LMX1, D3ZMJ7, Q9JJ19, F1LN92, P42346, P63045, P61023, P68255, P05370, D3ZEW7, P46101, P09216, D3ZJ86, Q01728, A0A0G2K1I7, Q62658, A0A0G2K1M2, A0A0G2KBB9, F1M9N9, B0LPN4, P62882, O88767, Q5M9H4, P49803, A0A0G2K2B5, O70511, A0A0G2K8P3, A0A0G2JZV8, Q91ZN1, P15791, P68511, P25304, Q91XV6, P06686, Q91ZQ0, P54287, Q5XIH7, A0A0G2K4U4, P84082, P84076, Q03114, P62…	1726	331	20566	1.69192	0.981527	0.00456054	0.00394017
GOTERM_BP_FAT	GO:0000045~autophagosome assembly	19	1.06027	0.000489246	P11507, P60517, Q91ZQ0, P09527, P10536, Q62625, Q0VGK0, O35987, Q66H79, Q6NYB7, A0A0G2JVB6, D4ABX9, Q6XVN8, P60522, Q5XI21, P00388, P24268	1726	91	20566	2.48783	0.98284	0.00463946	0.00400835
GOTERM_BP_FAT	GO:0006094~gluconeogenesis	14	0.78125	0.000497355	A0A0G2JTL5, P04636, G3V6H5, P16617, A0A0G2K3Q6, A0A0G2JV84, P13221, Q6P6V0, F1LQJ7, P35571, P07323, P25113, M0R5J4	1726	55	20566	3.03301	0.983958	0.00471098	0.00407014
GOTERM_BP_FAT	GO:0034332~adherens junction organization	16	0.892857	0.000498061	A0A0G2JSM8, F1LYA6, A0A0G2K3K2, A0A0G2K2P5, Q6S3A0, D3ZXQ2, D3ZRN3, G3V803, A0A0G2JT93, Q8R490, D3ZZK3, P63259, O35889, Q9WUD9	1726	69	20566	2.76299	0.984052	0.00471229	0.00407128
GOTERM_BP_FAT	GO:1905037~autophagosome organization	20	1.11607	0.000514093	P11507, P60517, Q91ZQ0, P09527, P10536, Q62625, B2RYC9, Q0VGK0, O35987, Q66H79, Q6NYB7, A0A0G2JVB6, D4ABX9, Q6XVN8, P60522, Q5XI21, P00388, P24268	1726	99	20566	2.40715	0.986042	0.00485844	0.00419755
GOTERM_BP_FAT	GO:0051131~chaperone-mediated protein complex assembly	9	0.502232	0.000521743	F1LRV4, P34058, F1LWG4, P82995, Q6JAM9, Q5XIM9, G3V836, Q924S5, P83868	1726	24	20566	4.46828	0.986901	0.00491954	0.00425034
GOTERM_BP_FAT	GO:0048791~calcium ion-regulated exocytosis of neurotransmitter	9	0.502232	0.000521743	P60881, P21707, P61265, Q62768, A0A0G2KAK7, Q9JIR4, P61765, Q62717, O08835	1726	24	20566	4.46828	0.986901	0.00491954	0.00425034
GOTERM_BP_FAT	GO:0006633~fatty acid biosynthetic process	23	1.28348	0.000540905	Q64559, Q6P7R8, D3ZHG0, A0A0G2K7J0, Q5XIF5, P04905, Q64232, D3ZUX7, A0A0G2K4Y7, P12785, G3V6R7, G3V888, P16970, P00406, Q920R3, D3ZZN3, Q63151, D4A3D4, M0RDU8, Q9Z122, D4ABI7, P83868	1726	123	20566	2.22809	0.98883	0.00509445	0.00440145
GOTERM_BP_FAT	GO:0062012~regulation of small molecule metabolic process	55	3.0692	0.000550388	G3V9D1, A0A0G2K459, P42346, P15650, G3V8R1, A0A0G2JYA4, D3ZEW7, P09216, P00388, P07632, Q7TPK0, A0A0G2K8G0, P84817, P56720, P46462, P14408, A0A0G2K502, Q03344, A0A0G2JV84, Q00981, O88767, Q68FX9, P07483, P62329, Q9Z2Z8, M0R5J4, B1WBY7, A0A0H2UHB7, F1LNC7, G3V6P7, Q00972, G3V8T4, A0A0G2K3V4, O35303, G3V796, D4ADU2, E9PTW1, O35147, A0A0G2K151, Q02874, P55053, P45953, Q9WUD9, A0A0G2JWM2, P32198, P13…	1726	408	20566	1.60624	0.989677	0.00517789	0.00447354
GOTERM_BP_FAT	GO:2000145~regulation of cell motility	136	7.58929	0.000555129	F1M5V2, D3ZQ57, P16975, A0MZ67, Q9JJ19, P42346, B2RYP0, A0A0G2K6A9, Q9JL55, P63329, D3ZDU5, A0A0G2JUI5, O35889, Q99JD4, F1MAN8, G3V8C3, A0A0G2K8G0, O08719, P49134, P20171, A0A0G2JVM2, B4F7A5, D4A6H8, Q8R490, G3V940, M0RC99, Q5M9H4, G3V9D5, B2GUZ9, P50430, P04218, D3Z981, A0A0G2K2P5, F1LUE2, A0A0G2JVZ6, D4A208, G3V6P7, Q5U302, E9PT65, Q6Q7Y5, O35303, Q6P7C7, P20417, A0A0G2K151, P62494, P48303, F1L…	1726	1225	20566	1.32285	0.990075	0.00521658	0.00450697
GOTERM_BP_FAT	GO:0007043~cell-cell junction assembly	27	1.5067	0.000556562	O70511, Q9QZA2, F1LYA6, P97685, A0A0G2K2P5, D3ZZZ9, Q5RKI0, D3ZRN3, Q5U302, A0A0G2JT93, B2RYP0, P61589, F1LS98, Q9Z1W6, O35889, A0A0G2K3K2, P49134, A0A0G2K1M2, A0A0G2K5U9, A0A0G2KBB9, F1M9N9, G3V803, F1M2K6, Q8R490, P63259, P85845, F1M787	1726	156	20566	2.06228	0.990193	0.00522414	0.0045135
GOTERM_BP_FAT	GO:0034655~nucleobase-containing compound catabolic process	52	2.90179	0.000560454	P47860, P62959, F1LM33, E9PTN6, P16617, P15429, A0A0G2KBC7, Q66X93, P05708, P11980, F8WFW5, F1M7N2, P62870, Q6P6V0, Q6AYI1, D3ZGY4, D3ZQD3, M0RAQ6, Q5XI78, Q5XIP1, A0A0G2JVG3, Q3B8Q2, Q9EPH8, P27881, Q64559, P30835, F1M0U5, P46462, A0A0U1RS25, P18395, D3ZTW9, Q641X8, A0A0G2K3Q6, D3ZUM2, O55171, P13233, P17764, Q5XIG0, F7F707, G3V784, Q5M7V8, P05065, A0A0G2K2B3, P07323, Q4KLP0, P25113, M0R5J4	1726	380	20566	1.63053	0.990505	0.00523885	0.00452621
GOTERM_BP_FAT	GO:0051491~positive regulation of filopodium assembly	11	0.613839	0.000560652	A0A0G2JSM8, Q62952, A0A0G2K1C0, P63322, A0A0G2K9A2, Q920Q0, A0A0G2JZV8, Q812E9, M0R5T4, P25304, P85845	1726	36	20566	3.64082	0.990521	0.00523885	0.00452621
GOTERM_BP_FAT	GO:0018210~peptidyl-threonine modification	11	0.613839	0.000560652	A0A0G2JSH4, P15791, P63086, B4F7A9, F1LS98, A0A0G2JU25, P18265, G3V6C9, Q7TT49, P11275, P19139	1726	36	20566	3.64082	0.990521	0.00523885	0.00452621
GOTERM_BP_FAT	GO:0035020~regulation of Rac protein signal transduction	11	0.613839	0.000560652	Q9QYP1, Q63768, A0A0G2K3V4, P60517, P15791, Q1WIM1, A0A0G2K8P5, Q04970, P25304, P39052, F1LQN3, P08644	1726	36	20566	3.64082	0.990521	0.00523885	0.00452621
GOTERM_BP_FAT	GO:0051560~mitochondrial calcium ion homeostasis	10	0.558036	0.000567485	Q6AY58, A0A0G2K1D2, Q6IMZ3, Q5XIN6, A0A0G2K0T5, P84817, A0A0G2JVH4, P09216, M0RDI5, F1LN92	1726	30	20566	3.9718	0.991044	0.00528487	0.00456597
GOTERM_BP_FAT	GO:0032469~endoplasmic reticulum calcium ion homeostasis	10	0.558036	0.000567485	Q6AY58, A0A0G2K1D2, E9PT53, P11507, Q5I0H4, P84817, P08592, P15791, Q5U2X6, P59798	1726	30	20566	3.9718	0.991044	0.00528487	0.00456597
GOTERM_BP_FAT	GO:0006984~ER-nucleus signaling pathway	10	0.558036	0.000567485	P11507, B1WBY7, Q5I0H4, P56720, A0A0G2JSH4, B5DEH2, Q5U2X6, P68101, A0A0G2K953, P06761	1726	30	20566	3.9718	0.991044	0.00528487	0.00456597
GOTERM_BP_FAT	GO:0046459~short-chain fatty acid metabolic process	7	0.390625	0.000574221	F1LQJ7, D3ZZN3, Q6IMX3, D3ZKG1, Q5U2X8, A0A0H2UI21, G3V6R7	1726	14	20566	5.95771	0.991532	0.00534161	0.00461499
GOTERM_BP_FAT	GO:0071453~cellular response to oxygen levels	40	2.23214	0.000588931	P29995, P04775, P54311, F1LPV2, F1LNT1, P16617, Q8VH49, P19511, P42346, Q2TA68, F1M9V7, O35303, O35147, P20417, Q9JM53, P06762, P09216, F1LQN3, M0RB22, Q5FVM4, Q01728, Q9WUD9, Q6P136, P04785, P54287, D4A133, A0A0G2JWM2, Q9WUS0, Q5XIH7, Q5XIF3, Q05683, Q641Y2, G3V9U2, Q6XVN8, Q5M7T6, O88767, Q6P747, Q4QQV3, M0R5J4, B2GUV5	1726	270	20566	1.76525	0.992506	0.00546673	0.00472309
GOTERM_BP_FAT	GO:0006740~NADPH regeneration	8	0.446429	0.000588988	G3V8D5, A0A0G2JSV3, P09330, P05370, Q5BJZ3, D3ZTP0, G3V826, Q9EQS0	1726	19	20566	5.01702	0.99251	0.00546673	0.00472309
GOTERM_BP_FAT	GO:0048675~axon extension	14	0.78125	0.000598645	M0R6K0, D3ZPX4, A0A0G2JSH4, F1LPZ8, A0JN25, P49134, P15205, G3V997, D4A8H8, D3ZDX5, Q03114, A0A1W2Q6Q2, A0A0G2K2C7, D3ZJ86	1726	56	20566	2.97885	0.993088	0.00554801	0.00479332
GOTERM_BP_FAT	GO:0061245~establishment or maintenance of bipolar cell polarity	15	0.837054	0.000600187	A0A0G2JSM8, Q63622, P31977, Q9QZA2, A0A096MK30, A0A0G2K1M2, D3ZHG3, D3ZXQ2, Q5RKI0, Q9JJ19, A0A0G2K6X6, A0A0G2K0Y9, P61589, Q792I0, P85845	1726	63	20566	2.837	0.993176	0.00554801	0.00479332
GOTERM_BP_FAT	GO:0035088~establishment or maintenance of apical/basal cell polarity	15	0.837054	0.000600187	A0A0G2JSM8, Q63622, P31977, Q9QZA2, A0A096MK30, A0A0G2K1M2, D3ZHG3, D3ZXQ2, Q5RKI0, Q9JJ19, A0A0G2K6X6, A0A0G2K0Y9, P61589, Q792I0, P85845	1726	63	20566	2.837	0.993176	0.00554801	0.00479332
GOTERM_BP_FAT	GO:1900542~regulation of purine nucleotide metabolic process	21	1.17188	0.000600417	P84817, P46462, A0A0H2UHB7, A0A0G2K502, Q03344, A0A0G2K459, P13697, Q00981, A0A0G2K3V4, O35303, P08592, Q02874, A0A0G2JYA4, F1LX07, A1L1M0, D3ZEW7, P62329, P25113, Q9Z272, M0R5J4, Q9WUD9	1726	108	20566	2.31689	0.993189	0.00554801	0.00479332
GOTERM_BP_FAT	GO:0031100~animal organ regeneration	29	1.6183	0.000622128	A0A0H2UHS7, P11980, Q6PDV7, Q63016, P19139, A0A0G2JSV3, O35567, P84100, P62250, P09330, P62890, P06762, A0A0G2JVG3, F1LUV9, Q62636, B4F7A9, P32198, G3V6K6, D4A9L2, A0A0G2K3Q6, P13596, G3V824, Q09167, P41123, P67874, B0K031, P62845, D4ACJ1, P67779	1726	174	20566	1.9859	0.994313	0.00574224	0.00496112
GOTERM_BP_FAT	GO:0097749~membrane tubulation	5	0.279018	0.000644403	G3V624, Q2TA68, D3ZH14, O35179, P39052	1726	6	20566	9.92951	0.995274	0.00590845	0.00510472
GOTERM_BP_FAT	GO:0009136~purine nucleoside diphosphate biosynthetic process	5	0.279018	0.000644403	P39069, E9PTV0, Q9WUS0, A0A0G2JSG6, Q6P2A5	1726	6	20566	9.92951	0.995274	0.00590845	0.00510472
GOTERM_BP_FAT	GO:0061740~protein targeting to lysosome involved in chaperone-mediated autophagy	5	0.279018	0.000644403	P17046, M0RCB1, P63018, G3V836	1726	6	20566	9.92951	0.995274	0.00590845	0.00510472
GOTERM_BP_FAT	GO:1903334~positive regulation of protein folding	5	0.279018	0.000644403	G3V6T7, D3ZUN5, A0A0H2UHM5, P63018	1726	6	20566	9.92951	0.995274	0.00590845	0.00510472
GOTERM_BP_FAT	GO:0045040~protein insertion into mitochondrial outer membrane	5	0.279018	0.000644403	F1LRV4, Q75Q41, Q6AXV4, A0A0G2K459, P82995	1726	6	20566	9.92951	0.995274	0.00590845	0.00510472
GOTERM_BP_FAT	GO:0009180~purine ribonucleoside diphosphate biosynthetic process	5	0.279018	0.000644403	P39069, E9PTV0, Q9WUS0, A0A0G2JSG6, Q6P2A5	1726	6	20566	9.92951	0.995274	0.00590845	0.00510472
GOTERM_BP_FAT	GO:0006903~vesicle targeting	12	0.669643	0.000649863	Q5EGY4, Q62824, P61023, Q3MID3, Q5I0E7, G3V7W1, G3V6W2, Q63584, A0A0G2JYR1, A0A0G2JUI5, G3V6P7, Q99JD4	1726	43	20566	3.32523	0.995484	0.00595194	0.0051423
GOTERM_BP_FAT	GO:0006140~regulation of nucleotide metabolic process	21	1.17188	0.000678418	P84817, P46462, A0A0H2UHB7, A0A0G2K502, Q03344, A0A0G2K459, P13697, Q00981, A0A0G2K3V4, O35303, P08592, Q02874, A0A0G2JYA4, F1LX07, A1L1M0, D3ZEW7, P62329, P25113, Q9Z272, M0R5J4, Q9WUD9	1726	109	20566	2.29563	0.996438	0.00620325	0.00535943
GOTERM_BP_FAT	GO:0070301~cellular response to hydrogen peroxide	23	1.28348	0.000678796	P07943, P62909, Q62844, A0A0G2JSH4, P53042, P97710, A0A0G2K2M2, P14841, P41499, O35049, G3V963, P15087, A0A0G2K9A2, Q6XVN8, O88767, Q9JM53, A1A5R1, P62747, P63018, P04762, Q9WUD9	1726	125	20566	2.19244	0.99645	0.00620325	0.00535943
GOTERM_BP_FAT	GO:0048870~cell motility	134	7.47768	0.000701804	F1LPV0, Q08163, D4AEL8, A0A0G2K459, A0MZ67, P10111, Q9JJ19, P41499, B2RYP0, Q3KRE8, F1LR10, A0A0G2QC21, A2VD09, A0A0G2JUI5, A0A0G2JY08, Q99JD4, F1MAN8, A0A0G2K8G0, P49134, A0A0G2JVM2, B4F7A5, G3V9M3, O08678, D4A6H8, A2VD12, Q8R490, A0A1W2Q6Q2, Q7M0E3, G3V940, Q8CHN6, Q9Z254, P82995, Q5M9H4, P55161, P85108, G3V9D5, P24368, F1M0Z6, M0R6K0, P50430, D3Z981, O35274, P97603, A0A0G2JVZ6, D4A208, G3V6P7,…	1726	1211	20566	1.31847	0.997068	0.00640647	0.00553499
GOTERM_BP_FAT	GO:0010498~proteasomal protein catabolic process	58	3.23661	0.000708376	G3V9D3, Q63570, A0A0G2JTX9, G3V7L6, B2RYC9, Q4FZT9, P62198, P48004, D3ZM62, Q5RKH6, Q9JLA3, P46462, A0A0A0MY09, Q9ES53, P35565, A0A0G2JU66, B2RYD7, Q5U2N2, E9PT53, P40112, Q498R3, G3V6W6, D3ZF97, B1WBY7, Q5XIC6, A0A0G2K953, Q5HZY0, P34067, P18265, Q6PCT9, A0A0G2K437, P18420, P18422, A0A0G2K4X8, A0A0G2JT93, G3V8T4, O35987, P18418, Q5U2X6, A1L134, P06761, A0A0G2JTA0, Q5FVC4, B2RZD1, Q498D8, A0A0G2J…	1726	441	20566	1.56711	0.997224	0.00645644	0.00557817
GOTERM_BP_FAT	GO:0007026~negative regulation of microtubule depolymerization	11	0.613839	0.000711164	A0A0G2K8G0, G3V949, A0A0G2K5C6, G3V9M3, F1LNK0, P21818, P15205, D3ZXQ2, A0A0G2JUI5, Q99JD4, F1M9G6	1726	37	20566	3.54242	0.997287	0.00645644	0.00557817
GOTERM_BP_FAT	GO:0010765~positive regulation of sodium ion transport	11	0.613839	0.000711164	O70511, Q08163, B5DFN2, P61023, D3ZEW7, P07340, A0A0G2KBB9, P63095, F1M9N9, Q5M9H4, Q63198, P84082	1726	37	20566	3.54242	0.997287	0.00645644	0.00557817
GOTERM_BP_FAT	GO:2000765~regulation of cytoplasmic translation	11	0.613839	0.000711164	Q3ZAV2, M0R735, A0A0G2JZV8, P18395, Q9JJ54, P05197, A0A0G2JZ52, P11980, A0A0G2JVG3, D4A9D6, Q9EPH8	1726	37	20566	3.54242	0.997287	0.00645644	0.00557817
GOTERM_BP_FAT	GO:0051654~establishment of mitochondrion localization	11	0.613839	0.000711164	Q00981, P19527, O35303, A0JN25, Q2PQA9, F1LQZ9, A0A0G2K777, F1LUC0, P15205, Q5BJU7, O08678	1726	37	20566	3.54242	0.997287	0.00645644	0.00557817
GOTERM_BP_FAT	GO:0006403~RNA localization	28	1.5625	0.000715735	P56536, Q63413, F1LM33, A0A0G2JZV8, P28480, A0A0G2JZ52, Q5XIM9, F2Z3Q8, F1LNF1, D4A6A2, Q7TPB1, B1H2A6, D3ZXH7, Q3B8Q2, Q5XI81, A0JN25, P62828, Q80U96, Q9Z1E1, Q498T2, Q6URK4, P63074, P24329, Q3ZAV2, F1M949, Q5M7V8, A0A0G2K2B3, P04256, Q5XFW8	1726	167	20566	1.99779	0.997388	0.00649084	0.00560789
GOTERM_BP_FAT	GO:0030968~endoplasmic reticulum unfolded protein response	14	0.78125	0.0007168	Q5RKH6, F1M6W2, Q9Z269, A0A0G2K953, A0A0G2JTX9, A0A0G2K437, E9PT53, Q498R3, P68101, P20417, Q642E3, D3ZF97, P06761, Q6P136	1726	57	20566	2.92659	0.997411	0.00649341	0.00561011
GOTERM_BP_FAT	GO:0043200~response to amino acid	42	2.34375	0.00071902	P49088, Q62844, A0A0G2JSH4, G3V7H6, G3V6D3, A0A0G2JZV8, A0A0G2KA95, Q8CGU4, O35274, F1LUE2, P31596, Q63016, P42346, Q2TA68, Q6P791, P61980, P63086, O35147, Q9JM53, Q07009, Q5D059, P61589, Q9JJ54, F1M953, Q6GMN2, D4AD29, B2GV24, M0R9X8, Q498D8, G3V6K6, P04905, P68370, Q75Q39, G3V7U4, P84076, F1LNE4, G3V640, P68101, Q5PPJ6, Q63707, D4A781	1726	291	20566	1.71975	0.997459	0.00650643	0.00562136
GOTERM_BP_FAT	GO:0044829~positive regulation by host of viral genome replication	6	0.334821	0.000726224	Q5XI04, Q9Z269, Q9Z270, P63018, P24368	1726	10	20566	7.14925	0.997606	0.00654311	0.00565305
GOTERM_BP_FAT	GO:0033572~transferrin transport	6	0.334821	0.000726224	Q05096, Q99376, P39052, Q5U211, O35509, F1M779	1726	10	20566	7.14925	0.997606	0.00654311	0.00565305
GOTERM_BP_FAT	GO:0006086~acetyl-CoA biosynthetic process from pyruvate	6	0.334821	0.000726224	A0A0G2JW90, A0A0G2JZH8, P38718, P08461, A0A0G2KAM3, Q6P6R2	1726	10	20566	7.14925	0.997606	0.00654311	0.00565305
GOTERM_BP_FAT	GO:0030388~fructose 1,6-bisphosphate metabolic process	6	0.334821	0.000726224	P30835, P47860, A0A0G2KBC7, P05065, A0A0G2K3Q6	1726	10	20566	7.14925	0.997606	0.00654311	0.00565305
GOTERM_BP_FAT	GO:0006816~calcium ion transport	40	2.23214	0.000731781	Q9Z2L0, A0A0G2K2L8, P29995, P11507, G3V9D1, F1LNT1, P11506, Q91ZN1, P11505, F1LUE2, A0A0G2JVZ6, Q64566, F1LN92, Q2TA68, Q6IMZ3, Q5XIN6, A0A0G2K0T5, O35303, P15791, Q812E9, D3ZEW7, P61621, P63329, F1M953, Q01728, P48768, A0A0G2K9Q6, P54287, Q62658, P11730, P10687, P59798, A0A0G2K4U4, P11275, M0RDI5, B0LPN4, Q5I0H4, P62168, Q03114, F1LS42, A0A0G2K2B5	1726	273	20566	1.74585	0.997714	0.00658603	0.00569014
GOTERM_BP_FAT	GO:0001101~response to acid chemical	44	2.45536	0.000750589	P49088, Q62844, A0A0G2JSH4, G3V7H6, G3V6D3, A0A0G2JZV8, A0A0G2KA95, Q8CGU4, O35274, F1LUE2, Q6S3A0, P31596, Q63016, P42346, Q2TA68, Q6P791, P61980, P63086, O35147, Q9JM53, Q07009, Q5D059, P61589, Q9JJ54, F1M953, Q6GMN2, D4AD29, B2GV24, M0R9X8, Q498D8, G3V6K6, P04905, Q10758, P68370, Q75Q39, G3V7U4, P84076, F1LNE4, G3V640, P68101, Q5PPJ6, Q63707, D4A781	1726	310	20566	1.69122	0.998045	0.00674604	0.00582838
GOTERM_BP_FAT	GO:0034614~cellular response to reactive oxygen species	32	1.78571	0.000751644	P07943, Q62844, A0A0G2JSH4, P53042, P41499, O35049, A0A0G2K9A2, P63086, Q9JM53, Q642G4, P07632, Q01728, Q9WUD9, P04762, P35704, P62909, P97710, A0A0G2K2M2, G3V6K6, A0A0G2JSS8, G3V7I0, P14841, G3V963, P15087, Q6XVN8, O88767, A1A5R1, P62747, A0A0G2K2D4, P63018, A0A0G2JSH9	1726	202	20566	1.88759	0.998062	0.00674604	0.00582838
GOTERM_BP_FAT	GO:0034109~homotypic cell-cell adhesion	17	0.948661	0.000752665	A0A0G2K3K2, A0A0G2KA95, Q9R066, B4F7A5, F1MAP4, P63095, G3V6P7, P13596, P10111, A0A0G2JSZ5, G3V6T7, A0A0H2UHM5, D4ADU2, A0A0G2JSW0, P61765, Q3ZB99, P63259, F1LUV9	1726	79	20566	2.56408	0.998079	0.00674604	0.00582838
GOTERM_BP_FAT	GO:0048732~gland development	81	4.52009	0.000752809	Q63413, Q8CGU4, Q63016, Q9JJ19, P19139, P00507, P84100, P61980, P63086, Q9JJ54, A0A0G2JVG3, P08644, F1MAN8, P04642, A0A0G2K8G0, F1LQ83, P27881, B1WC34, B4F7A9, Q9WUS0, P20171, F1LMD9, G3V6K6, Q9ER34, P36972, P14841, Q6P2A5, G3V824, Q6IFZ5, P12785, P97519, P17764, Q09167, P41123, G3V6S2, Q63707, P62845, D4ACJ1, A0A0G2JUJ9, P49088, A0A0G2JSH2, G3V6D3, A0A096MK30, P11506, D3Z981, A0A0H2UHS7, P11980,…	1726	668	20566	1.44483	0.998081	0.00674604	0.00582838
GOTERM_BP_FAT	GO:0009064~glutamine family amino acid metabolic process	16	0.892857	0.000799957	P49088, P09606, A0A0G2JVM0, G3V7H6, Q6AY23, G3V945, Q05683, P10860, P13264, P13221, P00507, A0A0G2K2S1, Q68FR9, F1LX07, P04182, D3ZEW7	1726	72	20566	2.64787	0.998703	0.00716082	0.00618674
GOTERM_BP_FAT	GO:0006468~protein phosphorylation	47	2.62277	0.000810224	Q62844, A0A0G2JSH4, Q99PS2, A0A0G2JU56, F1LUE2, P18265, Q06486, D3ZMJ7, P68182, P19139, F1M9G6, A0A0G2K1R5, A0A0G2K6X6, F1LM93, P42346, Q00972, A0A0G2K490, P15791, P63086, A0A0A0MXY3, F1LS98, G3V6C9, P09216, P20651, Q9WUD9, B4F7A9, F1M7W0, A0A0G2JV65, F1LSD5, P35465, D3ZHG3, Q7TT49, O08678, P11275, A0A0G2K4U6, A0A0G2K7W4, P08592, Q03114, D3ZZK3, Q68G39, F1LMA4, B2DD29, A1L1M0, F1LN69, F1LS42, P63…	1726	339	20566	1.65199	0.998809	0.00724492	0.00625939
GOTERM_BP_FAT	GO:0043113~receptor clustering	15	0.837054	0.000835906	Q63622, Q498C8, A0A0G2K1M2, Q63372, D3ZAD6, P35465, G3V803, Q9QYP1, A0A0G2K0Y9, Q03114, Q03555, A0A0G2K151, F1LQW8, P25304, A0A0G2K5E4	1726	65	20566	2.74971	0.999038	0.00746653	0.00645086
GOTERM_BP_FAT	GO:0140250~regulation protein catabolic process at synapse	8	0.446429	0.000840919	P51156, B0BNL2, A0A0G2K8P3, D3ZFY8, D3ZVQ0, Q9EQX9, G3V8D6	1726	20	20566	4.76616	0.999078	0.00749518	0.00647562
GOTERM_BP_FAT	GO:0034314~Arp2/3 complex-mediated actin nucleation	8	0.446429	0.000840919	A0A0G2K1C0, A0A0G2K9A2, Q5M7U6, Q99PD4, B2GV73, A1L108, B2RYF7	1726	20	20566	4.76616	0.999078	0.00749518	0.00647562
GOTERM_BP_FAT	GO:0043604~amide biosynthetic process	23	1.28348	0.000846175	P49088, Q99MZ4, D3ZT90, P38718, G3V7H6, P14408, D3ZKG1, Q5XIF5, A0A0A6YYM0, B2RYC9, P31596, A0A0G2K8T0, P17764, A0A0G2JW90, G3V888, O35547, Q641X0, A0A0G2JZH8, P08461, D3ZZN3, A0A0G2KAM3, Q9Z270, Q6P6R2	1726	127	20566	2.15791	0.999117	0.00753395	0.00650911
GOTERM_BP_FAT	GO:0051954~positive regulation of amine transport	14	0.78125	0.000853969	Q63941, G3V9D1, P49134, P50554, P32851, Q63016, P21707, F1LMA4, P61765, Q9JHZ9, Q7TMZ5, F1LQN3, P47942, E9PTX9	1726	58	20566	2.87613	0.999172	0.00758842	0.00655617
GOTERM_BP_FAT	GO:0051701~biological process involved in interaction with host	20	1.11607	0.00085412	A0A0G2JTL5, F1M8B7, P09527, Q9Z269, Q66HA6, P34058, D3ZU64, A0A0G2JVZ6, A0A0H2UHQ0, A0A0G2K4U6, G3V602, G3V8T4, D4AE79, F1M8K0, B5DFJ4, F1LMA4, P00787, Q9Z270, P67779, Q568Z6	1726	103	20566	2.31367	0.999173	0.00758842	0.00655617
GOTERM_BP_FAT	GO:0001764~neuron migration	28	1.5625	0.000862338	Q62844, F1M0Z6, D3ZPX4, F1LYA6, D3Z981, D4A5I4, P97603, A0A0G2K6X6, A0A0G2JT93, G3V997, Q3KRE8, Q812E9, P61589, A0A0G2K2C7, A0A0G2K0X1, A2VD09, Q63768, A0JN25, M0R5T4, P68370, O08678, P15087, Q03114, A0A1W2Q6Q2, P62260, G3V9Y1, P82995, D4AAL4, P85108	1726	169	20566	1.97415	0.999228	0.00765325	0.00661218
GOTERM_BP_FAT	GO:0006002~fructose 6-phosphate metabolic process	7	0.390625	0.000889355	P27881, Q6P6V0, P30835, P47860, M0RAQ6, A0A0G2KBC7, P05708, Q9EQS0	1726	15	20566	5.56053	0.999383	0.00787619	0.0068048
GOTERM_BP_FAT	GO:0031204~post-translational protein targeting to membrane, translocation	7	0.390625	0.000889355	Q6TXH8, B2RZD1, Q7TP42, P61621, P06761, A0A0G2JUJ9	1726	15	20566	5.56053	0.999383	0.00787619	0.0068048
GOTERM_BP_FAT	GO:0042398~cellular modified amino acid biosynthetic process	11	0.613839	0.000893439	Q99MZ4, Q5BJT9, O35567, G3V796, B2GUZ3, A0A140TA89, A0A0G2JSI1, Q64057, P31596, P07335, P97849	1726	38	20566	3.4492	0.999404	0.00789553	0.0068215
GOTERM_BP_FAT	GO:0065002~intracellular protein transmembrane transport	11	0.613839	0.000893439	Q6TXH8, B2RZD1, Q7TP42, A0A0G2K2C7, P61621, Q642G4, Q3MIB4, D3ZZB2, P06761, A0A0G2JUJ9	1726	38	20566	3.4492	0.999404	0.00789553	0.0068215
GOTERM_BP_FAT	GO:0009746~response to hexose	39	2.17634	0.000912154	P09606, M0R9Q1, G3V7H6, A0A0G2K2P5, Q5BK63, A0A0G2K953, P63045, Q2TA68, P63245, A0A0G2K3V4, G3V8R1, Q9JL55, P19804, F1LQJ7, P61980, O35147, A0A0G2JYA4, Q5D059, P00787, P61589, P63329, O35509, A0A0G2K4A0, P62997, Q01728, A0A0G2JSM8, P04642, P84817, P56720, P30835, Q62636, Q05982, D3ZUM2, P15087, A0A0G2K1W1, F1LMA4, P47863, A1L1M0, F1LS42	1726	267	20566	1.74045	0.99949	0.00805235	0.00695699
GOTERM_BP_FAT	GO:0051453~regulation of intracellular pH	18	1.00446	0.000917707	P25286, Q63633, P09527, D3ZCI2, P62815, G3V6D3, Q63615, F1M3W5, A0A0H2UHB7, Q2YDU8, D3ZZP2, P17046, P60192, P61023, Q5M7T6, Q6P503, P45479, D3ZJ86	1726	88	20566	2.43724	0.999513	0.00809277	0.00699191
GOTERM_BP_FAT	GO:0072666~establishment of protein localization to vacuole	16	0.892857	0.00093005	P09527, A0A0G2K8P3, A0A0H2UHM0, B5DFK6, D3ZU64, Q6AY20, A0A0G2JT47, M0RCB1, O08623, A0A140TAH1, B2RYF7, G3V836, P17046, P27615, P63018	1726	73	20566	2.6116	0.99956	0.00819292	0.00707844
GOTERM_BP_FAT	GO:0042254~ribosome biogenesis	59	3.29241	0.000944974	A0A0G2K719, P05765, P29314, P09606, M0R7Q5, P62914, B5DF60, Q641Y8, P62083, Q6PDV7, D3ZLL8, B0BN81, P19945, P13471, P62278, P17078, P62250, B5DEM5, D3ZD23, P09895, P83732, D4A1Z2, Q5I0K8, P63326, Q3B8Q2, P62755, M0R6L4, A0A0H2UHX3, D4A771, P62828, D3ZU22, Q07205, D3ZY44, Q80U96, D3ZFA8, P62982, P38983, P61354, P62282, P63174, O35796, B0K031, Q5BJN7, F1LYQ7, F1M168, P62845, Q6AYD3, D4ACJ1	1726	456	20566	1.54169	0.999612	0.00830754	0.00717747
GOTERM_BP_FAT	GO:1904062~regulation of monoatomic cation transmembrane transport	42	2.34375	0.000945062	Q9Z2L0, O70511, Q08163, P0DP31, Q62844, A0A0G2K8P3, A0A0G2JZV8, Q91ZN1, F1LMX1, D3ZMJ7, F1LN92, P63045, P15791, P61023, P68511, P05370, D3ZEW7, P46101, P25304, P09216, Q91XV6, D3ZJ86, Q01728, P06686, A0A0G2K1I7, Q91ZQ0, P54287, Q62658, Q5XIH7, A0A0G2K1M2, A0A0G2KBB9, F1M9N9, A0A0G2K4U4, P84082, B0LPN4, P84076, P62882, Q03114, P62260, O88767, P07340, Q5M9H4, P49803, A0A0G2K2B5	1726	295	20566	1.69643	0.999612	0.00830754	0.00717747
GOTERM_BP_FAT	GO:0047497~mitochondrion transport along microtubule	9	0.502232	0.00095251	Q00981, P19527, A0JN25, Q2PQA9, F1LQZ9, A0A0G2K777, F1LUC0, P15205, Q5BJU7	1726	26	20566	4.12457	0.999635	0.00833773	0.00720355
GOTERM_BP_FAT	GO:0044827~modulation by host of viral genome replication	9	0.502232	0.00095251	A0A0G2K719, Q5XI04, A0A0G2JZV8, Q9Z269, Q9Z270, P67779, P63018, P24368	1726	26	20566	4.12457	0.999635	0.00833773	0.00720355
GOTERM_BP_FAT	GO:0051156~glucose 6-phosphate metabolic process	9	0.502232	0.00095251	G3V8D5, P27881, A0A0G2JSV3, Q6P6V0, P09330, P05370, M0RAQ6, P05708, G3V826, Q9EQS0	1726	26	20566	4.12457	0.999635	0.00833773	0.00720355
GOTERM_BP_FAT	GO:0034643~establishment of mitochondrion localization, microtubule-mediated	9	0.502232	0.00095251	Q00981, P19527, A0JN25, Q2PQA9, F1LQZ9, A0A0G2K777, F1LUC0, P15205, Q5BJU7	1726	26	20566	4.12457	0.999635	0.00833773	0.00720355
GOTERM_BP_FAT	GO:0045104~intermediate filament cytoskeleton organization	20	1.11607	0.00096441	P12839, G3V8C3, A0A0G2K509, Q4FZU2, A0A0G2K9Q9, Q6IFX0, Q10758, Q6S3A0, A0A0G2K2V6, Q6IFZ5, P16884, A0A0G2JWA8, G3V8Q2, P19527, Q6IG02, P47819, Q6IFU7, D3ZC56, P07632, P23565	1726	104	20566	2.29143	0.99967	0.00842414	0.0072782
GOTERM_BP_FAT	GO:1902117~positive regulation of organelle assembly	20	1.11607	0.00096441	A0A0G2JSH4, Q9QZA2, A0A096MK30, M0R9X8, A0A0G2JZT5, Q6AY21, D3ZYS7, Q66H79, P36860, Q9QZR6, A0A0G2K9A2, D3ZZ38, P61589, O88377, Q6AYE2, Q68FW4, E9PTR4, P85845, Q9JI92, Q9WUD9	1726	104	20566	2.29143	0.99967	0.00842414	0.0072782
GOTERM_BP_FAT	GO:0071396~cellular response to lipid	95	5.30134	0.000972519	F1LPV2, G3V7H6, P63095, Q63016, Q6QBQ4, F1M7N2, A0A0G2K330, Q9JL55, P19804, Q6AYI1, P61980, P63086, A0A0G2JYA4, D4A2G9, P61589, Q9JJ54, Q9Z1W6, P09216, G3V8C3, Q7TPK0, P56522, P84817, P56720, P49134, F1M7W0, P97710, G3V6K6, P10687, G3V7U4, A0A0H2UHM5, F1LMA4, O88767, P47863, P67779, G3V9D5, P12839, F1LZC5, A0A096MIX2, A0A0G2JSH4, A0A0G2K8P3, A0A096MK30, A0A0G2KA95, P11505, G3V6H2, A0A0G2K953, O35…	1726	816	20566	1.38721	0.999691	0.00848605	0.00733169
GOTERM_BP_FAT	GO:0007623~circadian rhythm	33	1.84152	0.000977311	A0A0G2JSH4, F1LPZ8, M0R9Q1, Q99PS2, Q5BK63, F1LNC7, Q63372, A0A0G2JZ52, Q06486, D3ZRN3, A0A0G2K3V4, Q6AYI1, P63088, Q9JJ54, P25304, P06687, P62138, Q5FVM4, P56720, A0A0G2K3K2, M0R735, G3V6K6, A0A0H2UI35, Q566E4, A0A0H2UHM5, Q5M7V8, P62142, P63259, F1LQ48, D4A9D6	1726	214	20566	1.83742	0.999703	0.00851618	0.00735772
GOTERM_BP_FAT	GO:0048584~positive regulation of response to stimulus	257	14.3415	0.000978022	O70257, B2RYG6, P62914, Q62768, A0A0G2K459, Q9JJ19, P10111, P63322, Q9JL55, P61265, A0A0G2JYA4, P63329, Q9Z122, Q91V33, P07632, P84817, Q62658, P49134, P20171, A0A0G2KBB9, P31044, Q8R490, P36860, F1LMA4, Q9Z254, P82995, Q9WVE9, P50398, M0R9Q1, A0A140TAF7, Q5XIC2, A0A0G2K437, A0A0G2JVZ6, D3ZFB6, P70566, Q06486, Q5U302, Q2TA68, O35147, Q68FQ9, F1LS98, Q642E3, P55053, Q5XI34, O35828, M0R7M8, P06762,…	1726	2553	20566	1.19948	0.999705	0.00851618	0.00735772
GOTERM_BP_FAT	GO:0048585~negative regulation of response to stimulus	200	11.1607	0.000984661	B2RYG6, P31977, G3V7H6, Q9JJ19, P10111, Q9JL55, P61023, A0A0G2JYA4, P63329, A0A0G2JUI5, P07632, Q99JD4, Q99MZ4, B2GV24, Q62658, P49134, P31044, Q3ZAV2, F1LMA4, P49803, Q1JU68, Q09073, P04218, Q8VH49, A0A0G2K437, A0A0G2JVZ6, D3ZZZ9, Q5U302, Q2TA68, F1LS98, Q642E3, B5DEY8, D3ZG43, Q5XI34, D4ABI7, P55051, P06762, M0RB22, P06761, A0A0G2K5E4, Q9WUD9, Q6PCU4, Q5U318, A0A0G2JWM2, D3ZGE6, A0A0G2JT62, P62…	1726	1929	20566	1.2354	0.999721	0.008565	0.00739991
GOTERM_BP_FAT	GO:1901137~carbohydrate derivative biosynthetic process	71	3.96205	0.000986619	P51583, D3ZAF6, Q5XIA5, Q4FZT0, Q6AY55, A0A0G2JW90, P39069, A0A0G2JSV3, D3ZUN5, O35567, P19804, Q6P7A7, P09330, P05370, Q6AYM8, P07872, Q6EV70, Q9JLA3, Q64559, A0A0G2K8S6, P38718, Q9WUS0, D3ZKG1, Q641Z9, P51635, P36972, A0A0G2JU25, G3V826, B2RYD7, Q6P2A5, P17764, A0A0G2JZH8, Q06647, F1M609, E9PTV0, Q63707, Q8CHN6, G3V7Y3, P05065, P29419, B2GV35, D3ZT90, G3V6D3, A0A140TAF7, A0A0A6YYM0, Q6AY30, P31…	1726	575	20566	1.47129	0.999725	0.00857305	0.00740686
GOTERM_BP_FAT	GO:0051402~neuron apoptotic process	27	1.5067	0.000993606	P04775, P50475, F1LRV4, Q91ZN1, F1LUE2, B2RYC9, P19527, B0BNB9, Q9JM53, P00787, P61765, P61589, P25304, P08644, P06761, P60905, P20171, Q04970, Q5RK17, P68370, Q5XIF3, P08592, Q03114, F1LQW8, Q4QQV3, G3V8F8, Q9WVE9, P83868	1726	162	20566	1.9859	0.999741	0.00862475	0.00745152
GOTERM_BP_FAT	GO:0030865~cortical cytoskeleton organization	14	0.78125	0.00101248	Q32PX6, P31977, Q9QZA2, A0A0G2JZT5, D3ZM69, A0A0G2K777, A0A0G2K1M2, M0R5T4, Q6S3A0, Q5RKI0, P18418, Q03114, D4A9L5, P55161	1726	59	20566	2.82739	0.999778	0.00877028	0.00757726
GOTERM_BP_FAT	GO:0072599~establishment of protein localization to endoplasmic reticulum	14	0.78125	0.00101248	Q6TXH8, B2RZD1, Q5RKJ9, Q7TP42, B2RYI2, D3ZFK5, G3V9T7, B0LPN4, A0A0G2JWA8, P61621, D3ZD11, P06761, A0A0G2JUJ9	1726	59	20566	2.82739	0.999778	0.00877028	0.00757726
GOTERM_BP_FAT	GO:0044743~protein transmembrane import into intracellular organelle	13	0.725446	0.00101685	Q75Q39, G3V8F5, G3V640, Q9JM53, Q642G4, A0A0G2K2C7, Q5U2X7, Q3MIB4, D3ZZB2, P63039, P63018, D3ZJX5	1726	52	20566	2.97885	0.999786	0.00879896	0.00760204
GOTERM_BP_FAT	GO:0051592~response to calcium ion	31	1.72991	0.00102894	G3V9D1, P50398, P0DP31, A0A0G2K2P5, F1LNC7, Q63372, P16975, A0A0G2K2V6, P21707, O35147, A0A0G2JYA4, D4A2G9, Q9JJ54, P63329, P06761, A0A0G2JSM7, A0A0G2K3K2, G3V6K6, A0A0H2UI35, P31044, P68370, O08835, B0LPN4, P84076, B5DFN2, G3V6U3, P0C643, F1LX07, G3V7W1, P63259, A0A0G2K2B5	1726	197	20566	1.87501	0.999807	0.00889426	0.00768438
GOTERM_BP_FAT	GO:0043065~positive regulation of apoptotic process	86	4.79911	0.00104316	G3V8F5, B0BNL2, D4ADF5, P62083, A0A0G2K459, F1LMX1, Q9JJ19, D4A507, P42346, P63245, P62630, Q9JL55, A0A0G2JYA4, P61589, Q6AYE2, A0A0G2QC21, P62632, F1LML7, P07632, P62755, P04642, A0A0G2K8G0, P84817, Q32PX2, P49134, Q5XIF5, D3ZNQ6, G3V824, Q6AY58, A0A0H2UHM5, O35796, F1LMA4, P68101, O88767, Q63707, P67779, A0A0G2K719, Q6DGG0, P11507, F1LZC5, A0A0G2JSH4, F1LNC7, F1LUE2, P18265, Q5U302, G3V836, A0A…	1726	726	20566	1.41147	0.999828	0.00900783	0.00778249
GOTERM_BP_FAT	GO:0008610~lipid biosynthetic process	70	3.90625	0.00104703	Q6P7R8, B2RYC9, Q99M64, P70500, Q6QBQ4, G3V6R7, Q920R3, A0A0G2K0V3, A0A0G2JVC8, P05370, M0RDU8, B0BMW2, Q6AYM8, D3ZQB6, Q6AYE2, Q9Z122, O88377, Q7TPK0, Q64559, Q5PPL3, P56522, P56720, A0A0H2UHN2, Q5XIF5, Q64232, P12785, P97519, P17764, D4AD37, Q1HAQ0, Q63151, G3V8W2, A0A0G2JUB4, Q9Z2Z8, D4A5W8, D3ZT90, A0A0G2K7J0, A0A0A6YYM0, Q6AY30, D3ZUX7, G3V7N6, A0A0G2K8T0, P97849, Q00972, O35547, F1M978, Q64…	1726	566	20566	1.47364	0.999834	0.00903189	0.00780329
GOTERM_BP_FAT	GO:0030641~regulation of cellular pH	19	1.06027	0.00107531	P25286, Q63633, P09527, D3ZCI2, P62815, G3V6D3, Q63615, F1M3W5, A0A0H2UHB7, Q2YDU8, D3ZZP2, P17046, P60192, P63086, P61023, Q5M7T6, Q6P503, P45479, D3ZJ86	1726	97	20566	2.33395	0.999869	0.00926621	0.00800573
[truncated: 1,075 more rows]

## Sheet: CMF proteome - CC
Supplementary Table S2b
Primary rat cortex cell cultures - Crude Membrane Fractions (CMFs)
Gene ontology analysis (DAVID) - Cellular Component (CC)
[truncated: 439 more rows]

## Sheet: CMF proteome - MF
Supplementary Table S2c
[truncated: 469 more rows]

[truncated: 4 more sheets: sEV proteome - BP, sEV proteome - CC, sEV proteome - MF, ADAM10 substrates - BP]
