# Supplementary material for: ADAM10‐Mediated Proteolytic Remodelling of Signalling and Adhesion Proteins on Brain Cell‐Derived Small Extracellular Vesicles
Source: J Extracell Biol. 2026 Apr 17;5(4):e70129. doi: 10.1002/jex2.70129 (PMC13088879; doi:10.1002/jex2.70129)
Supplement: Supplementary file 4 — Supporting Information: Table S3: Comparison of EV proteomics datasets from published reports. [file JEX2-5-e70129-s001.xlsx]

## Sheet: Proteome comparison - Input
Supplementary Table S3a
EV proteome comparison - Shared proteins														References
Input list														Vella, L. J., Scicluna, B. J., Cheng, L., Bawden, E. G., Masters, C. L., Ang, C. S., Willamson, N., McLean, C., Barnham, K. J., & Hill, A. F. (2017). A rigorous method to enrich for exosomes from brain tissue. Journal of Extracellular Vesicles, 6(1). https://doi.org/10.1080/20013078.2017.1348885
Rat cortical culture-derived sEVs (this study) vs. Rat hippocampal neuron culture-derived EVs (Vilcaes et al., 2021) vs. Human frontal cortex-derived exosomes (Vella et al., 2017)
Rat CTX cell sEV proteins (this study)	SHARED BETWEEN ALL THREE DATASETS													Vilcaes, A. A., Chanaday, N. L., & Kavalali, E. T. (2021). Interneuronal exchange and functional integration of synaptobrevin via extracellular vesicles. Neuron, 109(6), 971-983.e5. https://doi.org/10.1016/j.neuron.2021.01.007
A2m	A2M
Acat2	ADAM10
Acsbg1	AGRN
Actb	ALB
Actbl2	ALCAM
Actc1	ALDOA
Actn1	ALDOC
Adam10	ANXA11
Adam19	ANXA2
Adamts4	ANXA6
Adgrg1	AP2A1
Adgrl1	AP2A2
Adgrl2	AP2M1
Adgrl3	APOE
Agrn	APP
Ahsg	ARHGDIA
Alb	ATP1A1
Alcam	ATP1A2
Aldoa	ATP1A3
Aldoc	ATP1B1
Ankrd46	ATP2B1
Anxa11	ATP6V0A1
Anxa2	ATP6V1A
Anxa6	ATP6V1B2
Ap2a1	ATP9A
Ap2a2	BCAN
Ap2m1	BSG
Aplp1	BTBD17
Aplp2	CADM3
Apoe	CADM4
App	CANX
Arhgdia	CAPN5
Atp1a1	CAPZB
Atp1a2	CAT
Atp1a3	CCT5
Atp1b1	CCT6A
Atp2a2	CD44
Atp2b1	CDH13
Atp2b2	CDH2
Atp2b3	CFL1
Atp2c1	CKB
Atp6v0a1	CLTA
Atp6v1a	CLTC
Atp6v1b2	CLU
Atp6v1g1	CNP
Atp9a	CNTN1
Banf1	COPA
Bcan	CPD
Bmp1	CRMP1
Bmpr2	CSNK2A1
Bpnt2	CTNNB1
Bsg	DIP2B
Btbd17	DNAJA1
C1qtnf4	DNAJA2
Cacna1b	DPP6
Cacna2d1	DPYSL2
Cadm2	DPYSL3
Cadm3	DPYSL5
Cadm4	DYNC1H1
Calm3	EDIL3
Camk2g	EEF1G
Canx	EEF2
Capn5	EHD1
Capzb	ENO2
Cat	EPHA4
Cc2d1a	EZR
Ccdc50	FABP5
Cct5	FABP7
Cct6a	FASN
Cd44	FLNA
Cd99	FLOT1
Cdh11	FLOT2
Cdh13	FSCN1
Cdh2	FTH1
Cdh6	FYN
Celsr2	GABRB3
Cfl1	GDI1
Cfl2	GDI2
Chl1	GJA1
Chmp2a	GLUL
Chmp2b	GNAI1
Chmp4b	GNAI2
Chmp4bl1	GNAO1
Chmp5	GNAQ
Chmp6	GNAS
Ckb	GNB1
Clstn1	GNB2
Clstn3	GPM6A
Clta	GPM6B
Cltc	GPRC5B
Clu	GSN
Cmip	HEPACAM
Cnp	HNRNPA2B1
Cntn1	HNRNPH1
Comp	HP1BP3
Copa	HSP90AA1
Cotl1	HSP90AB1
Cpd	HSP90B1
Crmp1	HSPA2
Csnk1g3	HSPA5
Csnk2a1	HSPA8
Cspg4	HSPG2
Cspg5	HTRA1
Cst3	IGSF8
Ctnna1	ITGAV
Ctnna2	JAM3
Ctnnb1	L1CAM
Ctnnd1	LAMA5
Ctnnd2	LAMC1
Cuedc1	LINGO1
Cxadr	LRP1
Daam1	MAP1B
Dchs1	MAPRE2
Dclk1	MARCKS
Dctn1	MFGE8
Dctn2	MSN
Dcx	MVP
Ddah2	MYH10
Dip2b	MYH9
Dip2c	NCAM2
Dlg4	NCAN
Dnaja1	NDRG2
Dnaja2	NDRG3
Dner	NID1
Dpp6	NID2
Dpysl2	NPTN
Dpysl3	NPTX1
Dpysl5	NRCAM
Dsp	NRXN1
Dync1h1	NTRK2
Edil3	OPCML
Eef1d	PALM
Eef1g	PCDH1
Eef2	PDCD6IP
Ehd1	PDIA3
Eif4a1	PGK1
Eif6	PLD3
Eno2	PLXNA1
Epb41l2	PLXNB2
Epha4	PRDX2
Epha5	PRDX6
Ephb1	PRPF8
Eprs	PSMA1
Erbb4	PSMA6
Ezr	PSMA7
Fabp5	PSMB2
Fabp7	PSMC1
Fam171a1	PSMC2
Fam171a2	PSMC5
Fam171b	PSMD2
Farp1	PSMD3
Fasn	PSMD6
Fat1	PTGFRN
Fat4	PTPRD
Fbln1	PTPRS
Fbxo41	PTPRZ1
Fermt3	PYGB
Fjx1	RAB10
Fkbp1a	RAB11B
Flna	RAB14
Flot1	RAB1A
Flot2	RAB5B
Fmod	RAB5C
Fn1	RAB7A
Fscn1	RALA
Fth1	RAP2A
Ftl1	RDX
Fyn	RHOA
Gabarap	RPL14
Gabbr2	RPL15
Gabrb3	RPL18
Galnt2	RPL18A
Gdf15	RPL19
Gdi1	RPL3
Gdi2	RPL4
Gfap	RPL5
Ggt7	RPL7
Gja1	RPLP0
Gjc1	RPS11
Glg1	RPS14
Glipr2	RPS16
Glul	RPS3
Gnai1	RPS4X
Gnai2	RPS6
Gnao1	RPSA
Gnaq	RTN4
Gnas	RUVBL1
Gnb1	RUVBL2
Gnb2	SDCBP
Gpc1	SEZ6L2
Gpc2	SIRPA
Gpm6a	SLC1A2
Gpm6b	SLC1A3
Gprc5b	SLC1A4
Grb2	SLC2A1
Gria1	SLC4A4
Gria2	SLC7A5
Grin1	SNRNP70
Grin2b	SOD1
Grm5	SPARCL1
Gsn	SRSF1
H1-4	ST13
H1-5	STOM
H2ac12	STX12
H2ac18	STX1A
H2afy2	STX1B
H2aj	STXBP1
H2ax	SV2A
H2az1	SYT1
H3f3c	SYT5
H4c2;H4f16;Hist1h4m	TF
H4f3	TFRC
Hcn1	TKT
Hepacam	TLN1
Hgs	TNIK
Hist1h1c	TNR
Hist1h2ak	TOP1
Hist1h2bh	TPM3
Hist1h2bk	TPP2
Hist2h3c2	TTYH1
Hnrnpa1	TTYH3
Hnrnpa2b1	TUBA1A
Hnrnpa3	TUBA4A
Hnrnpf	TUBB2A
Hnrnph1	TUBB2B
Hnrnpl	TUBB3
Hnrnpm	TUBB4A
Hnrnpu	TUBB4B
Hnrnpul2	UBA1
Hp1bp3	UCHL1
Hpca	USP5
Hs6st2	VAMP2
Hsp90aa1	VCAN
Hsp90ab1	VCP
Hsp90b1	VGF
Hspa1a	VIM
Hspa2	WDR1
Hspa5	YWHAB
Hspa8	YWHAE
Hspg2	YWHAG
Htra1	YWHAH
Igfbp5	YWHAQ
Igsf3	YWHAZ
Igsf8
Il6st
Islr2
Ist1
Itgav
Itgb3
Itih1
Itih3
Itm2c
Jam3
Jup
Ka11
Kb15
Kb23
Kcna3
Kcnk10
Kidins220
Kras
Krt1
Krt10
Krt12
Krt15
Krt16
Krt17
Krt2
Krt42
Krt5
Krt6a
Krt73
Krt75
Krt76
Krt77
Krt78
Krt79
Krt8
Krt9
L1cam
Lama5
Lamb2
Lamc1
Lin7c
Lingo1
Lman1
Lmbrd1
LOC100360491
LOC100360846
LOC100361060
LOC100362298
LOC100362814
LOC100363452
LOC100365839
LOC100909878
LOC100910506
LOC100910554
LOC100911361
LOC108348172
LOC108349606
LOC108351255
LOC681410
Lrp1
Lsamp
Lss
Luc7l2
Macroh2a1
Mag
Magi1
Map1b
Map1lc3b
Map4k4
Mapre2
Mapt
Marcks
Mblac2
Mbp
Mfge8
Mink1
Msn
Mvb12b
Mvp
Myef2
Myh10
Myh9
Nars
Nbr1
Ncam2
Ncan
Nccrp1
Ncoa4
Ndrg2
Ndrg3
Ndrg4
Nectin1
Nectin2
Nedd4
Nedd4l
Negr1
Neo1
Neto2
Nid1
Nid2
Nlgn2
Nlgn3
Nono
Notch1
Notch2
Npdc1
Nptn
Nptx1
Nrcam
Nrxn1
Nrxn2
Nsg1
Nsg2
Ntm
Ntrk2
Ntrk3
Nucb1
Olfm1
Opcml
Pabpc4
Pacsin3
Palm
Pbxip1
Pcdh1
Pcdh10
Pcdh19
Pcdh7
Pcdh8
Pcdh9
Pcdha12
Pcdhac2
Pcdhga10
Pcdhga2
Pcdhga3
Pcdhga7
Pcdhga8
Pcdhgb5
Pdcd6
Pdcd6ip
Pdgfra
Pdia3
Pdia4
Pebp1
Peli1
Peli2
Pgam1
Pgk1
Phpt1
Pkp1
Pld3
Plppr3
Plppr4
Plxna1
Plxna2
Plxna3
Plxna4
Plxnb2
Podxl2
Ppia
Prdx1l1
Prdx2
Prdx6
Prkacb
Prkar1a
Prkar1b
Prom1
Prpf8
Prrt2
Psma1
Psma6
Psma7
Psmb2
Psmb5
Psmc1
Psmc2
Psmc5
Psmc6
Psmd2
Psmd3
Psmd6
Ptgfrn
Ptk7
Ptpn23
Ptprd
Ptprk
Ptprm
Ptpro
Ptprs
Ptprz1
Ptx3
Pygb
Rab10
Rab11b
Rab14
Rab1A
Rab21
Rab5a
Rab5b
Rab5c
Rab7a
Rack1
Rala
Rap2a
Rcn1
Rcn2
Rdx
Reln
RGD1306271
RGD1561333
RGD1566265
Rhoa
Rhob
Rnf130
Robo1
Robo2
Rpl10l
Rpl11
Rpl13a
Rpl14
Rpl15
Rpl18
Rpl18a
Rpl19
Rpl23
Rpl27
Rpl28
Rpl3
Rpl34
Rpl4
Rpl5
Rpl6-ps1
Rpl7
Rpl9
Rplp0
Rps10
Rps11
Rps14
Rps16
Rps19l2
Rps27a
Rps3
Rps4x
Rps6
Rpsa
Rras2
Rtn4
Rufy3
Ruvbl1
Ruvbl2
Sars
Scamp1
Scamp3
Sdc4
Sdcbp
Sema6a
Sema7a
Septin2
Serinc5
Sez6
Sez6l2
Sh3gl1
Sirpa
Sirt2
Slc12a2
Slc12a5
Slc1a2
Slc1a3
Slc1a4
Slc2a1
Slc3a2
Slc4a4
Slc4a8
Slc7a5
Slc8a1
Slc9a3r1
Slc9a3r2
Smoc1
Smpd3
Snap25
Snrnp70
Snx18
Sod1
Sparc
Sparcl1
Spock3
Spred1
Spry2
Sqstm1
Srpk2
Srsf1
Srsf10
Srsf2
Srsf3
Srsf7
St13
Stmn1
Stmn2
Stmn3
Stom
Stub1
Stx12
Stx16
Stx1a
Stx1b
Stx6
Stx7
Stxbp1
Supt16h
Sv2a
Syngap1
Syt1
Syt11
Syt5
Taok1
Taok3
Tax1bp1
Tenm2
Tenm3
Tenm4
Tf
Tfrc
Thbs1
Timp2
Tjp1
Tkt
Tln1
Tmed10
Tmeff1
Tmem121b
Tmem127
Tmem132a
Tmem163
Tmem30a
Tnc
Tnik
Tnr
Tollip
Tom1
Tom1l2
Top1
Tpm3
Tpp2
Tpt1
Tra2b
Trim28
Trim32
Tsg101
Ttr
Ttyh1
Ttyh3
Tuba1a
Tuba4a
Tubb1
Tubb2a
Tubb2b
Tubb3
Tubb4a
Tubb4b
Tubb5
Tubb6
U2af1
Uba1
Uchl1
Usp5
Vamp2
Vamp3
Vamp4
Vapa
Vars1
Vcan
Vcp
Vgf
Vim
Vps28
Vps37b
Vps37c
Vps37d
Vps4a
Vps4b
Vti1a
Wdr1
Xpr1
Ybx1
Ywhab
Ywhae
Ywhag
Ywhah
Ywhaq
Ywhaz

## Sheet: Proteome comparison - BP
Supplementary Table S3b
EV proteome comparison - Shared proteins
Gene ontology analysis (DAVID) - Biological Process (BP)
Rat cortical culture-derived sEVs (this study) vs. Rat hippocampal neuron culture-derived EVs (Vilcaes et al., 2021) vs. Human frontal cortex-derived exosomes (Vella et al., 2017)
Category	Term	Count	%	PValue	Genes	List Total	Pop Hits	Pop Total	Fold Enrichment	Bonferroni	Benjamini	FDR
GOTERM_BP_DIRECT	GO:0007155~cell adhesion	24	9.87654	4.09705e-11	APP, ANXA2, NCAN, LAMC1, ATP1B1, L1CAM, RHOA, BCAN, VCAN, ALCAM, CDH2, CNTN1, CTNNB1, MYH9, FLOT2, ITGAV, NRCAM, NCAM2, MFGE8, PCDH1, MYH10, CD44, JAM3, OPCML	242	359	20691	5.71588	9.38223e-08	9.38224e-08	9.0217e-08
GOTERM_BP_DIRECT	GO:0050804~modulation of chemical synaptic transmission	16	6.58436	3.09562e-10	IGSF8, PTPRS, NCAN, L1CAM, RTN4, GNAI2, PTPRD, PSMC5, TUBB2B, TUBB2A, CDH2, VGF, CFL1, NPTN, TNR, FYN	242	152	20691	9	7.08897e-07	2.41874e-07	2.32579e-07
GOTERM_BP_DIRECT	GO:0072659~protein localization to plasma membrane	17	6.99588	3.16865e-10	LAMA5, ANXA2, STXBP1, RDX, ATP1B1, RAB10, EHD1, RAP2A, DPP6, CDH2, PALM, BSG, FLOT1, FLNA, FLOT2, TNIK, EZR	242	178	20691	8.16573	7.25621e-07	2.41874e-07	2.32579e-07
GOTERM_BP_DIRECT	GO:0048488~synaptic vesicle endocytosis	11	4.52675	4.54407e-09	SYT5, RAB5C, SYT1, CLTC, CANX, CLTA, AP2A1, AP2A2, AP2M1, VAMP2, STX1A	242	66	20691	14.25	1.04059e-05	2.60148e-06	2.50151e-06
GOTERM_BP_DIRECT	GO:0010977~negative regulation of neuron projection development	12	4.93827	7.8912e-09	STX1B, EPHA4, PTPRS, LRP1, DPYSL3, FLNA, CRMP1, TNR, APOE, VIM, RTN4, RHOA	242	90	20691	11.4	1.80707e-05	3.61417e-06	3.47528e-06
GOTERM_BP_DIRECT	GO:0031175~neuron projection development	16	6.58436	1.3807e-08	GPM6A, LINGO1, APP, NRXN1, LAMC1, L1CAM, GNAO1, EHD1, MAP1B, CNTN1, FYN, APOE, VIM, MYH10, GPM6B, CD44	242	200	20691	6.84	3.16174e-05	5.26966e-06	5.06715e-06
GOTERM_BP_DIRECT	GO:0006886~intracellular protein transport	18	7.40741	1.71334e-08	STX12, RAB1A, RAB5B, COPA, RAB5C, STXBP1, CLTC, CLTA, AP2A1, AP2A2, EHD1, STX1B, MARCKS, TUBA1A, RAB14, AP2M1, STX1A, YWHAH	242	267	20691	5.76404	3.92348e-05	5.60508e-06	5.38969e-06
GOTERM_BP_DIRECT	GO:0021762~substantia nigra development	9	3.7037	4.48301e-08	YWHAE, UCHL1, HSPA5, YWHAQ, CNP, CKB, NDRG2, RHOA, YWHAH	242	45	20691	17.1	0.000102656	1.28326e-05	1.23395e-05
GOTERM_BP_DIRECT	GO:0050821~protein stabilization	16	6.58436	6.26141e-08	RPL5, STX12, EPHA4, HSP90AA1, HSP90AB1, CSNK2A1, STXBP1, ATP1B1, CLU, RTN4, CCT6A, GNAQ, FLOT1, FLNA, FLOT2, CCT5	242	224	20691	6.10714	0.000143376	1.47449e-05	1.41783e-05
GOTERM_BP_DIRECT	GO:0010976~positive regulation of neuron projection development	15	6.17284	6.43883e-08	NTRK2, HSPA5, LRP1, NRXN1, AP2A1, EHD1, MARCKS, GPRC5B, PTPRZ1, DPYSL3, NPTN, CNTN1, PLXNB2, FYN, APOE	242	193	20691	6.64508	0.000147438	1.47449e-05	1.41783e-05
GOTERM_BP_DIRECT	GO:0021987~cerebral cortex development	12	4.93827	3.13081e-07	YWHAE, NTRK2, TUBB2B, TUBB2A, PTPRS, TUBA1A, CSNK2A1, LRP1, CDH2, SLC2A1, FLNA, ATP1A3	242	128	20691	8.01562	0.000716699	6.51778e-05	6.26731e-05
GOTERM_BP_DIRECT	GO:0007010~cytoskeleton organization	12	4.93827	5.77322e-07	TUBB2B, TUBB2A, TUBA1A, CAPZB, DPYSL2, PALM, CFL1, SIRPA, TNIK, TUBB4B, TUBA4A, RHOA	242	136	20691	7.54412	0.00132119	0.000106451	0.00010236
GOTERM_BP_DIRECT	GO:0008104~protein localization	14	5.76132	6.04304e-07	YWHAE, CADM3, HEPACAM, YWHAB, YWHAZ, HSPG2, RAP2A, GJA1, YWHAQ, PALM, CTNNB1, NRCAM, YWHAG, YWHAH	242	198	20691	6.04545	0.0013829	0.000106451	0.00010236
GOTERM_BP_DIRECT	GO:0008360~regulation of cell shape	12	4.93827	7.18383e-07	WDR1, ARHGDIA, PALM, RDX, MSN, MYH9, PLXNB2, PLXNA1, FYN, ALDOA, EZR, MYH10	242	139	20691	7.38129	0.00164375	0.000117507	0.000112991
GOTERM_BP_DIRECT	GO:0048709~oligodendrocyte differentiation	9	3.7037	8.59068e-07	NTRK2, LINGO1, CNP, PTPRZ1, SRSF1, HNRNPA2B1, CTNNB1, APOE, RTN4	242	65	20691	11.8385	0.00196533	0.000131151	0.000126111
GOTERM_BP_DIRECT	GO:0001764~neuron migration	12	4.93827	1.43243e-06	YWHAE, GPM6A, NTRK2, HSP90AA1, GJA1, TUBB2B, TUBB2A, TUBA1A, CTNNB1, FYN, MYH10, RHOA	242	149	20691	6.88591	0.0032749	0.000205017	0.000197139
GOTERM_BP_DIRECT	GO:0007160~cell-matrix adhesion	10	4.11523	1.52923e-06	BCAN, ANXA2, CTNNB1, SIRPA, ITGAV, NID1, L1CAM, NID2, RHOA, JAM3	242	94	20691	9.09574	0.00349581	0.000205996	0.00019808
GOTERM_BP_DIRECT	GO:0071353~cellular response to interleukin-4	7	2.88066	2.40134e-06	HSP90AB1, RPL3, TUBA1A, HSPA5, FASN, RPLP0, TUBA4A	242	34	20691	17.6029	0.00548398	0.000292026	0.000280804
GOTERM_BP_DIRECT	GO:0000278~mitotic cell cycle	11	4.52675	2.42293e-06	APP, TUBB2B, TUBB2A, TUBA1A, TTYH1, TUBB3, CLTC, RPS6, TUBB4B, TUBB4A, TUBA4A	242	127	20691	7.40551	0.00553314	0.000292026	0.000280804
GOTERM_BP_DIRECT	GO:0050808~synapse organization	10	4.11523	2.57419e-06	APP, NTRK2, PTPRS, TUBA1A, NPTN, CTNNB1, FLNA, TNR, L1CAM, HSPG2	242	100	20691	8.55	0.00587757	0.000294745	0.000283419
GOTERM_BP_DIRECT	GO:0009410~response to xenobiotic stimulus	22	9.0535	3.08601e-06	GABRB3, HSPA8, HSP90AA1, HSP90AB1, SLC1A2, SLC1A3, ATP1A3, ATP1A1, ENO2, EEF2, YWHAZ, HSPG2, RHOA, SOD1, GNAO1, DPYSL2, MAP1B, CAT, GNAS, CTNNB1, FYN, TOP1	242	564	20691	3.33511	0.00704205	0.000336522	0.00032359
GOTERM_BP_DIRECT	GO:0007162~negative regulation of cell adhesion	8	3.29218	4.29297e-06	EPHA4, CFL1, ADAM10, PLXNB2, CDH13, PLXNA1, TNR, HSPG2	242	57	20691	12	0.00978277	0.00044686	0.000429688
GOTERM_BP_DIRECT	GO:0007156~homophilic cell adhesion via plasma membrane adhesion molecules	12	4.93827	4.61584e-06	NTRK2, CADM3, CADM4, CDH2, BSG, NPTN, PLXNB2, CDH13, NRCAM, PCDH1, L1CAM, HSPG2	242	168	20691	6.10714	0.0105146	0.000459577	0.000441916
GOTERM_BP_DIRECT	GO:0099560~synaptic membrane adhesion	7	2.88066	6.46462e-06	PTPRD, CADM3, CADM4, PTPRS, CDH2, NRXN1, SPARCL1	242	40	20691	14.9625	0.014695	0.000616833	0.000593129
GOTERM_BP_DIRECT	GO:0010248~establishment or maintenance of transmembrane electrochemical gradient	5	2.05761	1.18187e-05	MYH9, ATP1A3, ATP1A2, ATP1A1, ATP1B1	242	13	20691	32.8846	0.0267021	0.0010826	0.00104099
GOTERM_BP_DIRECT	GO:0072583~clathrin-dependent endocytosis	6	2.46914	1.62386e-05	CLTC, CANX, CLTA, AP2A1, AP2A2, AP2M1	242	28	20691	18.3214	0.0365038	0.00143025	0.00137529
GOTERM_BP_DIRECT	GO:0036376~sodium ion export across plasma membrane	5	2.05761	2.21527e-05	ATP1A3, ATP1A2, ATP1A1, ATP1B1, SLC4A4	242	15	20691	28.5	0.0494649	0.00187888	0.00180668
GOTERM_BP_DIRECT	GO:0007411~axon guidance	12	4.93827	2.62617e-05	LAMA5, EPHA4, ALCAM, TUBB3, BSG, NPTN, CNTN1, NRCAM, LAMC1, L1CAM, MYH10, HSPG2	242	202	20691	5.07921	0.0583673	0.00214783	0.00206529
GOTERM_BP_DIRECT	GO:0098609~cell-cell adhesion	12	4.93827	3.01134e-05	CDH2, TTYH1, CNTN1, CTNNB1, MYH9, CDH13, NRCAM, RPSA, ITGAV, TLN1, HSPG2, JAM3	242	205	20691	5.00488	0.0666366	0.00237792	0.00228654
GOTERM_BP_DIRECT	GO:0006457~protein folding	10	4.11523	4.42795e-05	DNAJA1, CCT6A, PDIA3, HSPA8, HSP90AA1, HSP90AB1, HSPA5, CANX, CCT5, HSP90B1	242	142	20691	6.02113	0.0964306	0.00338	0.00325012
GOTERM_BP_DIRECT	GO:0043524~negative regulation of neuron apoptotic process	12	4.93827	4.64703e-05	PRDX2, NTRK2, EPHA4, HSP90AB1, LRP1, PTPRZ1, STXBP1, CTNNB1, FYN, APOE, CLU, SOD1	242	215	20691	4.77209	0.100953	0.00343281	0.00330089
GOTERM_BP_DIRECT	GO:0045732~positive regulation of protein catabolic process	8	3.29218	5.21583e-05	VCP, HSP90AA1, GJA1, CSNK2A1, RDX, MSN, EZR, RAB7A	242	83	20691	8.24096	0.112588	0.00373258	0.00358914
GOTERM_BP_DIRECT	GO:0016192~vesicle-mediated transport	12	4.93827	5.72286e-05	RAB10, STX12, STX1B, RAB5C, GSN, RAB14, GDI1, STXBP1, CLTC, GDI2, CLTA, VAMP2	242	220	20691	4.66364	0.122832	0.00388862	0.00373919
GOTERM_BP_DIRECT	GO:0051491~positive regulation of filopodium assembly	6	2.46914	5.7735e-05	GPM6A, RALA, PALM, DPYSL3, FSCN1, AGRN	242	36	20691	14.25	0.123849	0.00388862	0.00373919
GOTERM_BP_DIRECT	GO:0050807~regulation of synapse organization	6	2.46914	6.61262e-05	GPM6A, VCP, TUBA1A, SPARCL1, APOE, AGRN	242	37	20691	13.8649	0.140525	0.00420636	0.00404472
GOTERM_BP_DIRECT	GO:0046034~ATP metabolic process	6	2.46914	6.61262e-05	ATP6V1A, HSPA8, VCP, ATP6V1B2, ATP1A2, ATP1B1	242	37	20691	13.8649	0.140525	0.00420636	0.00404472
GOTERM_BP_DIRECT	GO:0031623~receptor internalization	7	2.88066	7.62638e-05	RALA, RAB5C, TFRC, LRP1, CLTC, EZR, AP2M1	242	61	20691	9.81148	0.16025	0.00472011	0.00453873
GOTERM_BP_DIRECT	GO:0071526~semaphorin-plexin signaling pathway	6	2.46914	0.000123077	ARHGDIA, FLNA, PLXNB2, CRMP1, PLXNA1, RHOA	242	42	20691	12.2143	0.245624	0.00730878	0.00702792
GOTERM_BP_DIRECT	GO:0150093~amyloid-beta clearance by transcytosis	4	1.64609	0.000124473	RAB5C, LRP1, CLTC, RAB11B	242	9	20691	38	0.248031	0.00730878	0.00702792
GOTERM_BP_DIRECT	GO:0015813~L-glutamate transmembrane transport	5	2.05761	0.000133554	TTYH3, TTYH1, SLC1A2, SLC1A3, SLC1A4	242	23	20691	18.587	0.263509	0.00745947	0.00717281
GOTERM_BP_DIRECT	GO:0045055~regulated exocytosis	5	2.05761	0.000133554	RAB10, MYH9, VAMP2, STX1A, RAB11B	242	23	20691	18.587	0.263509	0.00745947	0.00717281
GOTERM_BP_DIRECT	GO:1990090~cellular response to nerve growth factor stimulus	7	2.88066	0.000192913	EHD1, DYNC1H1, APP, NTRK2, HSPA5, RPS3, L1CAM	242	72	20691	8.3125	0.357131	0.0105184	0.0101142
GOTERM_BP_DIRECT	GO:0045471~response to ethanol	12	4.93827	0.000203822	RPS4X, PDIA3, HSPA8, NTRK2, GSN, CAT, FYN, APOE, RPL15, EEF2, RHOA, SOD1	242	254	20691	4.03937	0.372994	0.0108547	0.0104376
GOTERM_BP_DIRECT	GO:0051017~actin filament bundle assembly	6	2.46914	0.000211681	MARCKS, DPYSL3, FSCN1, MYH9, EZR, MYH10	242	47	20691	10.9149	0.38418	0.011017	0.0105937
GOTERM_BP_DIRECT	GO:0009408~response to heat	6	2.46914	0.000234071	DNAJA1, HSP90AA1, DNAJA2, HSPA2, SOD1, HSP90B1	242	48	20691	10.6875	0.414966	0.0115188	0.0110762
GOTERM_BP_DIRECT	GO:0055119~relaxation of cardiac muscle	4	1.64609	0.000240314	GSN, ATP1A2, ATP1A1, ATP1B1	242	11	20691	31.0909	0.423272	0.0115188	0.0110762
GOTERM_BP_DIRECT	GO:0030033~microvillus assembly	4	1.64609	0.000240314	RAP2A, RDX, TNIK, EZR	242	11	20691	31.0909	0.423272	0.0115188	0.0110762
GOTERM_BP_DIRECT	GO:0016477~cell migration	13	5.34979	0.000241442	LAMA5, RAB1A, LAMC1, L1CAM, HSPG2, RHOA, CDH2, FSCN1, SIRPA, CDH13, ITGAV, CD44, JAM3	242	303	20691	3.66832	0.424761	0.0115188	0.0110762
GOTERM_BP_DIRECT	GO:0042026~protein refolding	5	2.05761	0.000255191	DNAJA1, HSPA8, HSPA5, DNAJA2, HSPA2	242	27	20691	15.8333	0.442595	0.0118264	0.0113719
GOTERM_BP_DIRECT	GO:0045773~positive regulation of axon extension	6	2.46914	0.000258218	RPL4, LRP1, GDI1, MAP1B, APOE, L1CAM	242	49	20691	10.4694	0.446446	0.0118264	0.0113719
GOTERM_BP_DIRECT	GO:0001934~positive regulation of protein phosphorylation	12	4.93827	0.00028333	APP, RAP2A, HSP90AA1, GPRC5B, ANXA2, TFRC, NPTN, GNAS, FLOT1, TNIK, HSPA2, AGRN	242	264	20691	3.88636	0.477389	0.0125162	0.0120352
GOTERM_BP_DIRECT	GO:0099072~regulation of postsynaptic membrane neurotransmitter receptor levels	6	2.46914	0.000284211	YWHAE, STX12, RAP2A, HSP90AA1, TFRC, FLOT2	242	50	20691	10.26	0.478442	0.0125162	0.0120352
GOTERM_BP_DIRECT	GO:0099054~presynapse assembly	4	1.64609	0.000317666	PTPRD, SDCBP, PTPRS, NRXN1	242	12	20691	28.5	0.516919	0.0137256	0.0131981
GOTERM_BP_DIRECT	GO:0007417~central nervous system development	8	3.29218	0.00032399	BCAN, APP, MARCKS, VCAN, GSN, NCAN, SLC2A1, NRCAM	242	111	20691	6.16216	0.523867	0.0137396	0.0132116
GOTERM_BP_DIRECT	GO:0006883~intracellular sodium ion homeostasis	5	2.05761	0.00033911	ATP1A3, SLC1A3, ATP1A2, ATP1A1, ATP1B1	242	29	20691	14.7414	0.540076	0.0141193	0.0135767
GOTERM_BP_DIRECT	GO:0007157~heterophilic cell-cell adhesion via plasma membrane cell adhesion molecules	6	2.46914	0.000374187	PTPRD, CADM3, ALCAM, CDH2, NRXN1, L1CAM	242	53	20691	9.67925	0.575587	0.0153016	0.0147136
GOTERM_BP_DIRECT	GO:1900221~regulation of amyloid-beta clearance	3	1.23457	0.000402207	APP, APOE, CLU	242	3	20691	85.5	0.601975	0.0156759	0.0150735
GOTERM_BP_DIRECT	GO:1904646~cellular response to amyloid-beta	6	2.46914	0.000408495	APP, EPHA4, GJA1, LRP1, ATP1A3, FYN	242	54	20691	9.5	0.607668	0.0156759	0.0150735
GOTERM_BP_DIRECT	GO:0070527~platelet aggregation	6	2.46914	0.000408495	PDIA3, STXBP1, GNAS, FLNA, MYH9, TLN1	242	54	20691	9.5	0.607668	0.0156759	0.0150735
GOTERM_BP_DIRECT	GO:0030036~actin cytoskeleton organization	11	4.52675	0.000410721	RAP2A, GSN, WDR1, CAPZB, FSCN1, FLNA, MYH9, TNIK, EZR, MYH10, RHOA	242	232	20691	4.05388	0.609663	0.0156759	0.0150735
GOTERM_BP_DIRECT	GO:0097421~liver regeneration	7	2.88066	0.000419058	SLC7A5, RPS16, CSNK2A1, SRSF1, RPL18, RPL19, RPL7	242	83	20691	7.21084	0.617047	0.0157319	0.0151273
GOTERM_BP_DIRECT	GO:0048812~neuron projection morphogenesis	7	2.88066	0.000507095	GPM6A, GJA1, NRXN1, TNIK, CLU, RHOA, ATP9A	242	86	20691	6.9593	0.686997	0.0187298	0.01801
GOTERM_BP_DIRECT	GO:0010001~glial cell differentiation	5	2.05761	0.000563314	BCAN, VCAN, TUBA1A, CDH2, NCAN	242	33	20691	12.9545	0.724826	0.0201561	0.0193815
GOTERM_BP_DIRECT	GO:0007017~microtubule-based process	5	2.05761	0.000563314	TUBB2B, TUBB2A, TUBA1A, TUBB4B, TUBA4A	242	33	20691	12.9545	0.724826	0.0201561	0.0193815
GOTERM_BP_DIRECT	GO:0006412~translation	16	6.58436	0.000611679	RPL4, RPL5, RPL3, RPS6, RPSA, EEF2, RPS4X, RPS14, RPS16, RPL18A, RPS3, RPL14, RPL15, RPL18, RPS11, RPL19	242	486	20691	2.81481	0.753692	0.0215499	0.0207218
GOTERM_BP_DIRECT	GO:0007409~axonogenesis	8	3.29218	0.000632169	RAB10, APP, UCHL1, CNP, PTPRZ1, MAP1B, FLOT1, MYH10	242	124	20691	5.51613	0.764989	0.0219343	0.0210915
GOTERM_BP_DIRECT	GO:0014823~response to activity	8	3.29218	0.000695315	HSPA8, ANXA2, CFL1, CAT, CTNNB1, ATP1A3, L1CAM, RTN4	242	126	20691	5.42857	0.79665	0.0237652	0.022852
GOTERM_BP_DIRECT	GO:0006897~endocytosis	9	3.7037	0.00077959	EHD1, APP, RAB1A, RAB5B, RAB5C, DPYSL2, CLTA, AP2M1, ATP9A	242	167	20691	4.60778	0.832364	0.0254494	0.0244714
GOTERM_BP_DIRECT	GO:1904874~positive regulation of telomerase RNA localization to Cajal body	4	1.64609	0.000781212	CCT6A, RUVBL2, RUVBL1, CCT5	242	16	20691	21.375	0.832986	0.0254494	0.0244714
GOTERM_BP_DIRECT	GO:0030007~intracellular potassium ion homeostasis	4	1.64609	0.000781212	ATP1A3, ATP1A2, ATP1A1, ATP1B1	242	16	20691	21.375	0.832986	0.0254494	0.0244714
GOTERM_BP_DIRECT	GO:0010498~proteasomal protein catabolic process	5	2.05761	0.000789043	PSMA6, VCP, PSMA1, PSMB2, PSMA7	242	36	20691	11.875	0.835956	0.0254494	0.0244714
GOTERM_BP_DIRECT	GO:0007015~actin filament organization	9	3.7037	0.00081083	STX1B, MARCKS, TF, GSN, TPM3, CFL1, FSCN1, SIRPA, RHOA	242	168	20691	4.58036	0.843946	0.0257889	0.0247979
GOTERM_BP_DIRECT	GO:0050885~neuromuscular process controlling balance	6	2.46914	0.00110366	APP, NRXN1, ATP1A3, SLC1A3, TNR, MYH10	242	67	20691	7.65672	0.920244	0.0346217	0.0332913
GOTERM_BP_DIRECT	GO:0061077~chaperone-mediated protein folding	5	2.05761	0.00129623	CCT6A, HSPA8, HSP90AB1, CLU, CCT5	242	41	20691	10.4268	0.948711	0.0401129	0.0385715
GOTERM_BP_DIRECT	GO:0030182~neuron differentiation	11	4.52675	0.00134742	PTPRD, APP, NTRK2, TUBA1A, HSPA5, VGF, TUBB3, DPYSL5, CTNNB1, L1CAM, RTN4	242	271	20691	3.47048	0.954392	0.0411411	0.0395601
GOTERM_BP_DIRECT	GO:0043161~proteasome-mediated ubiquitin-dependent protein catabolic process	11	4.52675	0.00138501	PSMA6, PSMD6, PSMC5, VCP, PSMA1, PSMB2, PSMD2, PSMC1, PSMC2, CTNNB1, PSMA7	242	272	20691	3.45772	0.958158	0.0417324	0.0401287
GOTERM_BP_DIRECT	GO:0001525~angiogenesis	10	4.11523	0.00146477	ANXA2, NRXN1, FLNA, MYH9, NRCAM, ITGAV, MFGE8, YWHAZ, GLUL, JAM3	242	228	20691	3.75	0.965153	0.0435626	0.0418886
GOTERM_BP_DIRECT	GO:0008344~adult locomotory behavior	6	2.46914	0.00152554	APP, TUBA1A, CNP, ATP1A3, ATP1A2, SEZ6L2	242	72	20691	7.125	0.969686	0.0445411	0.0428295
GOTERM_BP_DIRECT	GO:0048278~vesicle docking	4	1.64609	0.00153657	STX12, STX1B, SYT1, STX1A	242	20	20691	17.1	0.970444	0.0445411	0.0428295
GOTERM_BP_DIRECT	GO:0034332~adherens junction organization	5	2.05761	0.00169088	EPHA4, CDH2, CTNNB1, ADAM10, CDH13	242	44	20691	9.71591	0.979254	0.0478038	0.0459668
GOTERM_BP_DIRECT	GO:0006605~protein targeting	5	2.05761	0.00169088	YWHAE, YWHAQ, YWHAB, YWHAZ, YWHAG	242	44	20691	9.71591	0.979254	0.0478038	0.0459668
GOTERM_BP_DIRECT	GO:0140009~L-aspartate import across plasma membrane	3	1.23457	0.00196502	SLC1A2, SLC1A3, SLC1A4	242	6	20691	42.75	0.988939	0.0542155	0.0521321
GOTERM_BP_DIRECT	GO:1902951~negative regulation of dendritic spine maintenance	3	1.23457	0.00196502	CFL1, FYN, APOE	242	6	20691	42.75	0.988939	0.0542155	0.0521321
GOTERM_BP_DIRECT	GO:0035641~locomotory exploration behavior	4	1.64609	0.0020404	TUBA1A, TNR, ATP1A2, APOE	242	22	20691	15.5455	0.990696	0.0547336	0.0526303
GOTERM_BP_DIRECT	GO:0060074~synapse maturation	4	1.64609	0.0020404	BCAN, NRXN1, PALM, SEZ6L2	242	22	20691	15.5455	0.990696	0.0547336	0.0526303
GOTERM_BP_DIRECT	GO:0008542~visual learning	6	2.46914	0.0020555	APP, TUBA1A, PTPRZ1, NPTN, ATP1A3, ATP1A2	242	77	20691	6.66234	0.991013	0.0547336	0.0526303
GOTERM_BP_DIRECT	GO:0036120~cellular response to platelet-derived growth factor stimulus	5	2.05761	0.00216203	PTPRD, GJA1, RDX, MYH9, FYN	242	47	20691	9.09574	0.992962	0.0569086	0.0547217
GOTERM_BP_DIRECT	GO:0007413~axonal fasciculation	4	1.64609	0.00232642	PTPRZ1, NCAM2, L1CAM, RTN4	242	23	20691	14.8696	0.995174	0.0605399	0.0582135
GOTERM_BP_DIRECT	GO:0060048~cardiac muscle contraction	5	2.05761	0.0027167	SRSF1, ATP1A3, ATP1A2, ATP1A1, ATP1B1	242	50	20691	8.55	0.99803	0.0686979	0.0660579
GOTERM_BP_DIRECT	GO:0140242~translation at postsynapse	3	1.23457	0.00272992	RPLP0, RPL18, EEF2	242	7	20691	36.6429	0.998089	0.0686979	0.0660579
GOTERM_BP_DIRECT	GO:1902115~regulation of organelle assembly	3	1.23457	0.00272992	RDX, MSN, EZR	242	7	20691	36.6429	0.998089	0.0686979	0.0660579
GOTERM_BP_DIRECT	GO:0010628~positive regulation of gene expression	17	6.99588	0.0028737	RPL5, APP, HSPA8, NTRK2, GSN, TFRC, NRXN1, RDX, MSN, CLU, GJA1, CNTN1, RPS3, CTNNB1, VIM, EZR, CD44	242	627	20691	2.31818	0.998626	0.0715302	0.0687814
GOTERM_BP_DIRECT	GO:0006904~vesicle docking involved in exocytosis	4	1.64609	0.00297	GNAO1, STX1B, STXBP1, NRXN1	242	25	20691	13.68	0.998899	0.0731324	0.070322
GOTERM_BP_DIRECT	GO:0042149~cellular response to glucose starvation	5	2.05761	0.00336176	SLC7A5, HSPA5, SLC2A1, YWHAZ, YWHAG	242	53	20691	8.06604	0.999552	0.0818983	0.0787511
GOTERM_BP_DIRECT	GO:0007626~locomotory behavior	7	2.88066	0.00347839	GNAO1, APP, GPRC5B, TUBA1A, CNTN1, ATP1A3, SOD1	242	125	20691	4.788	0.999658	0.0832763	0.0800762
GOTERM_BP_DIRECT	GO:0002181~cytoplasmic translation	8	3.29218	0.00349106	RPS14, RPL18A, RPS6, RPLP0, RPSA, RPL15, RPL18, RPL19	242	167	20691	4.09581	0.999667	0.0832763	0.0800762
GOTERM_BP_DIRECT	GO:0061684~chaperone-mediated autophagy	3	1.23457	0.00361199	HSPA8, HSP90AA1, HSP90AB1	242	8	20691	32.0625	0.999748	0.0852727	0.0819958
GOTERM_BP_DIRECT	GO:0031334~positive regulation of protein-containing complex assembly	5	2.05761	0.00384531	VCP, TFRC, RPS3, CLU, RHOA	242	55	20691	7.77273	0.999853	0.0898547	0.0864018
GOTERM_BP_DIRECT	GO:0034446~substrate adhesion-dependent cell spreading	5	2.05761	0.0043739	LAMA5, RAB1A, ITGAV, LAMC1, RHOA	242	57	20691	7.5	0.999956	0.101174	0.0972862
GOTERM_BP_DIRECT	GO:0030334~regulation of cell migration	7	2.88066	0.00454099	LAMA5, FLNA, PLXNB2, PLXNA1, TNR, RTN4, RHOA	242	132	20691	4.53409	0.99997	0.102371	0.098437
GOTERM_BP_DIRECT	GO:0030517~negative regulation of axon extension	4	1.64609	0.00455975	PTPRS, TNR, DIP2B, RTN4	242	29	20691	11.7931	0.999972	0.102371	0.098437
GOTERM_BP_DIRECT	GO:1902430~negative regulation of amyloid-beta formation	4	1.64609	0.00455975	NTRK2, APOE, CLU, RTN4	242	29	20691	11.7931	0.999972	0.102371	0.098437
GOTERM_BP_DIRECT	GO:0001666~response to hypoxia	11	4.52675	0.00467315	PDIA3, TF, TFRC, CAT, SLC2A1, ALDOC, ATP1B1, ALDOA, HSPG2, RHOA, HSP90B1	242	322	20691	2.92081	0.999978	0.103898	0.0999056
GOTERM_BP_DIRECT	GO:0032355~response to estradiol	9	3.7037	0.005129	HSPA8, GJA1, MAP1B, STXBP1, CAT, CTNNB1, VIM, EEF2, ENO2	242	226	20691	3.40487	0.999992	0.112937	0.108597
GOTERM_BP_DIRECT	GO:0034113~heterotypic cell-cell adhesion	4	1.64609	0.00551426	SIRPA, NRCAM, ITGAV, JAM3	242	31	20691	11.0323	0.999997	0.119129	0.114551
GOTERM_BP_DIRECT	GO:0017156~calcium-ion regulated exocytosis	4	1.64609	0.00551426	SYT5, SYT1, VAMP2, STX1A	242	31	20691	11.0323	0.999997	0.119129	0.114551
GOTERM_BP_DIRECT	GO:0007416~synapse assembly	5	2.05761	0.00557364	GPM6A, CDH2, MAP1B, NRXN1, AGRN	242	61	20691	7.0082	0.999997	0.119286	0.114702
GOTERM_BP_DIRECT	GO:0051220~cytoplasmic sequestering of protein	3	1.23457	0.00571645	YWHAE, YWHAB, FLNA	242	10	20691	25.65	0.999998	0.120098	0.115483
GOTERM_BP_DIRECT	GO:0033572~transferrin transport	3	1.23457	0.00571645	TFRC, CLTC, RAB11B	242	10	20691	25.65	0.999998	0.120098	0.115483
GOTERM_BP_DIRECT	GO:0150052~regulation of postsynapse assembly	5	2.05761	0.00590457	MAP1B, DPYSL2, PALM, CRMP1, RTN4	242	62	20691	6.89516	0.999999	0.122922	0.118199
GOTERM_BP_DIRECT	GO:0000902~cell morphogenesis	7	2.88066	0.00623689	CDH2, CAPZB, CTNNB1, MYH9, CDH13, CLU, RHOA	242	141	20691	4.24468	0.999999	0.128671	0.123726
GOTERM_BP_DIRECT	GO:2000643~positive regulation of early endosome to late endosome transport	3	1.23457	0.00693337	RDX, MSN, EZR	242	11	20691	23.3182	1	0.140508	0.135109
GOTERM_BP_DIRECT	GO:0045743~positive regulation of fibroblast growth factor receptor signaling pathway	3	1.23457	0.00693337	NRXN1, NPTN, CTNNB1	242	11	20691	23.3182	1	0.140508	0.135109
GOTERM_BP_DIRECT	GO:0007420~brain development	9	3.7037	0.00711018	GABRB3, CDH2, CNTN1, PLXNB2, NRCAM, L1CAM, MYH10, HSPG2, RTN4	242	239	20691	3.21967	1	0.14126	0.135832
GOTERM_BP_DIRECT	GO:0016079~synaptic vesicle exocytosis	4	1.64609	0.00715554	STX1B, SYT1, VAMP2, STX1A	242	34	20691	10.0588	1	0.14126	0.135832
GOTERM_BP_DIRECT	GO:0045807~positive regulation of endocytosis	4	1.64609	0.00715554	LRP1, FLOT1, MYH9, APOE	242	34	20691	10.0588	1	0.14126	0.135832
GOTERM_BP_DIRECT	GO:0006879~intracellular iron ion homeostasis	5	2.05761	0.00735868	ATP6V1A, TF, TFRC, FTH1, SOD1	242	66	20691	6.47727	1	0.144029	0.138494
GOTERM_BP_DIRECT	GO:0071260~cellular response to mechanical stimulus	7	2.88066	0.00759759	GJA1, ARHGDIA, SLC2A1, CTNNB1, MYH9, ATP1A2, ATP1A1	242	147	20691	4.07143	1	0.147445	0.141779
GOTERM_BP_DIRECT	GO:0071363~cellular response to growth factor stimulus	6	2.46914	0.00804164	MAP1B, CAT, CTNNB1, FYN, APOE, CLU	242	106	20691	4.83962	1	0.151259	0.145447
GOTERM_BP_DIRECT	GO:0030335~positive regulation of cell migration	10	4.11523	0.00821782	SDCBP, EPHA4, HSPA5, PTPRZ1, RDX, ADAM10, CDH13, ITGAV, RHOA, GNAI2	242	297	20691	2.87879	1	0.151259	0.145447
GOTERM_BP_DIRECT	GO:0035864~response to potassium ion	3	1.23457	0.00825651	ATP1A3, ATP1A2, CLU	242	12	20691	21.375	1	0.151259	0.145447
GOTERM_BP_DIRECT	GO:0097091~synaptic vesicle clustering	3	1.23457	0.00825651	CDH2, NRXN1, CTNNB1	242	12	20691	21.375	1	0.151259	0.145447
GOTERM_BP_DIRECT	GO:0019227~neuronal action potential propagation	3	1.23457	0.00825651	NTRK2, NRCAM, ATP1A2	242	12	20691	21.375	1	0.151259	0.145447
GOTERM_BP_DIRECT	GO:0010807~regulation of synaptic vesicle priming	3	1.23457	0.00825651	STX1B, STXBP1, STX1A	242	12	20691	21.375	1	0.151259	0.145447
GOTERM_BP_DIRECT	GO:1902966~positive regulation of protein localization to early endosome	3	1.23457	0.00825651	RDX, MSN, EZR	242	12	20691	21.375	1	0.151259	0.145447
GOTERM_BP_DIRECT	GO:0030900~forebrain development	6	2.46914	0.00901568	GNAO1, APP, HSPA8, CNP, CTNNB1, FYN	242	109	20691	4.70642	1	0.161571	0.155362
GOTERM_BP_DIRECT	GO:0006898~receptor-mediated endocytosis	5	2.05761	0.00903104	LRP1, CLTC, APOE, HSPG2, CD44	242	70	20691	6.10714	1	0.161571	0.155362
GOTERM_BP_DIRECT	GO:0050766~positive regulation of phagocytosis	5	2.05761	0.00903104	HSPA8, LRP1, MYH9, SIRPA, SOD1	242	70	20691	6.10714	1	0.161571	0.155362
GOTERM_BP_DIRECT	GO:0034605~cellular response to heat	5	2.05761	0.00948466	YWHAE, HSPA8, VCP, HSP90AA1, HSP90AB1	242	71	20691	6.02113	1	0.168371	0.161901
GOTERM_BP_DIRECT	GO:1905907~negative regulation of amyloid fibril formation	3	1.23457	0.00968325	APOE, CLU, HSPG2	242	13	20691	19.7308	1	0.16915	0.16265
GOTERM_BP_DIRECT	GO:0017157~regulation of exocytosis	4	1.64609	0.00975011	STX1B, RALA, VAMP2, STX1A	242	38	20691	9	1	0.16915	0.16265
GOTERM_BP_DIRECT	GO:0009888~tissue development	4	1.64609	0.00975011	LAMA5, FASN, LAMC1, HSPG2	242	38	20691	9	1	0.16915	0.16265
GOTERM_BP_DIRECT	GO:0032456~endocytic recycling	5	2.05761	0.0104358	EHD1, STX12, RAB1A, RAB14, RAB11B	242	73	20691	5.85616	1	0.173796	0.167117
GOTERM_BP_DIRECT	GO:0006836~neurotransmitter transport	4	1.64609	0.0104733	SV2A, SLC1A2, SLC1A3, STX1A	242	39	20691	8.76923	1	0.173796	0.167117
GOTERM_BP_DIRECT	GO:0046697~decidualization	4	1.64609	0.0104733	GJA1, NDRG3, BSG, VIM	242	39	20691	8.76923	1	0.173796	0.167117
GOTERM_BP_DIRECT	GO:0043087~regulation of GTPase activity	4	1.64609	0.0104733	NTRK2, EPHA4, PLXNB2, PLXNA1	242	39	20691	8.76923	1	0.173796	0.167117
GOTERM_BP_DIRECT	GO:2000463~positive regulation of excitatory postsynaptic potential	4	1.64609	0.0104733	APP, STX1B, NRXN1, STX1A	242	39	20691	8.76923	1	0.173796	0.167117
GOTERM_BP_DIRECT	GO:0051968~positive regulation of synaptic transmission, glutamatergic	4	1.64609	0.0104733	NTRK2, NRXN1, TNR, GLUL	242	39	20691	8.76923	1	0.173796	0.167117
GOTERM_BP_DIRECT	GO:1900272~negative regulation of long-term synaptic potentiation	3	1.23457	0.011211	APP, EPHA4, APOE	242	14	20691	18.3214	1	0.180798	0.17385
GOTERM_BP_DIRECT	GO:0044794~positive regulation by host of viral process	3	1.23457	0.011211	ANXA2, CFL1, APOE	242	14	20691	18.3214	1	0.180798	0.17385
GOTERM_BP_DIRECT	GO:0040011~locomotion	3	1.23457	0.011211	WDR1, ATP1A3, ATP1A2	242	14	20691	18.3214	1	0.180798	0.17385
GOTERM_BP_DIRECT	GO:0070593~dendrite self-avoidance	3	1.23457	0.011211	BSG, NPTN, NRCAM	242	14	20691	18.3214	1	0.180798	0.17385
GOTERM_BP_DIRECT	GO:0007612~learning	5	2.05761	0.0119746	GABRB3, APP, NTRK2, NRXN1, ATP1A3	242	76	20691	5.625	1	0.187245	0.180049
GOTERM_BP_DIRECT	GO:0050772~positive regulation of axonogenesis	4	1.64609	0.0120107	RPL4, NTRK2, PLXNB2, PLXNA1	242	41	20691	8.34146	1	0.187245	0.180049
GOTERM_BP_DIRECT	GO:0001501~skeletal system development	6	2.46914	0.0124204	BCAN, VCAN, GNAQ, NCAN, GNAS, CTNNB1	242	118	20691	4.34746	1	0.187245	0.180049
GOTERM_BP_DIRECT	GO:0021766~hippocampus development	6	2.46914	0.0124204	YWHAE, BCAN, PTPRS, TUBA1A, PTPRZ1, CFL1	242	118	20691	4.34746	1	0.187245	0.180049
GOTERM_BP_DIRECT	GO:0007399~nervous system development	9	3.7037	0.0127332	GABRB3, PTPRS, MAP1B, DPYSL2, DPYSL3, SLC1A2, TNR, NDRG2, RTN4	242	265	20691	2.90377	1	0.187245	0.180049
GOTERM_BP_DIRECT	GO:1990138~neuron projection extension	4	1.64609	0.0128254	BCAN, ALCAM, CTNNB1, PLXNA1	242	42	20691	8.14286	1	0.187245	0.180049
GOTERM_BP_DIRECT	GO:0051085~chaperone cofactor-dependent protein refolding	4	1.64609	0.0128254	HSPA8, HSPA5, ST13, HSPA2	242	42	20691	8.14286	1	0.187245	0.180049
GOTERM_BP_DIRECT	GO:0021680~cerebellar Purkinje cell layer development	3	1.23457	0.0128373	HSPA5, SEZ6L2, MYH10	242	15	20691	17.1	1	0.187245	0.180049
GOTERM_BP_DIRECT	GO:0051764~actin crosslink formation	3	1.23457	0.0128373	MARCKS, DPYSL3, FLNA	242	15	20691	17.1	1	0.187245	0.180049
GOTERM_BP_DIRECT	GO:0016081~synaptic vesicle docking	3	1.23457	0.0128373	STX1B, VAMP2, STX1A	242	15	20691	17.1	1	0.187245	0.180049
GOTERM_BP_DIRECT	GO:1905274~regulation of modification of postsynaptic actin cytoskeleton	3	1.23457	0.0128373	MARCKS, MYH10, RHOA	242	15	20691	17.1	1	0.187245	0.180049
GOTERM_BP_DIRECT	GO:0030042~actin filament depolymerization	3	1.23457	0.0128373	GSN, WDR1, CFL1	242	15	20691	17.1	1	0.187245	0.180049
GOTERM_BP_DIRECT	GO:0071803~positive regulation of podosome assembly	3	1.23457	0.0128373	FSCN1, MSN, RHOA	242	15	20691	17.1	1	0.187245	0.180049
GOTERM_BP_DIRECT	GO:0035493~SNARE complex assembly	3	1.23457	0.0128373	STXBP1, VAMP2, STX1A	242	15	20691	17.1	1	0.187245	0.180049
GOTERM_BP_DIRECT	GO:1903543~positive regulation of exosomal secretion	3	1.23457	0.0128373	SDCBP, PDCD6IP, RAB7A	242	15	20691	17.1	1	0.187245	0.180049
GOTERM_BP_DIRECT	GO:0048666~neuron development	5	2.05761	0.0130772	GABRB3, PTPRZ1, MAP1B, DPYSL3, CRMP1	242	78	20691	5.48077	1	0.189537	0.182253
GOTERM_BP_DIRECT	GO:0002052~positive regulation of neuroblast proliferation	4	1.64609	0.013671	BCAN, VCAN, NCAN, CTNNB1	242	43	20691	7.95349	1	0.196897	0.189331
GOTERM_BP_DIRECT	GO:0045995~regulation of embryonic development	4	1.64609	0.0145476	LAMA5, RAB14, RUVBL2, RUVBL1	242	44	20691	7.77273	1	0.200852	0.193134
GOTERM_BP_DIRECT	GO:0048870~cell motility	4	1.64609	0.0145476	CFL1, FSCN1, MYH9, SIRPA	242	44	20691	7.77273	1	0.200852	0.193134
GOTERM_BP_DIRECT	GO:1990573~potassium ion import across plasma membrane	4	1.64609	0.0145476	ATP1A3, ATP1A2, ATP1A1, ATP1B1	242	44	20691	7.77273	1	0.200852	0.193134
GOTERM_BP_DIRECT	GO:0045956~positive regulation of calcium ion-dependent exocytosis	3	1.23457	0.0145596	SYT1, STXBP1, STX1A	242	16	20691	16.0312	1	0.200852	0.193134
GOTERM_BP_DIRECT	GO:0050805~negative regulation of synaptic transmission	3	1.23457	0.0145596	TNR, GNAI1, GNAI2	242	16	20691	16.0312	1	0.200852	0.193134
GOTERM_BP_DIRECT	GO:0044319~wound healing, spreading of cells	3	1.23457	0.0145596	FLNA, RHOA, CD44	242	16	20691	16.0312	1	0.200852	0.193134
GOTERM_BP_DIRECT	GO:0045792~negative regulation of cell size	3	1.23457	0.0145596	RDX, CFL1, RHOA	242	16	20691	16.0312	1	0.200852	0.193134
GOTERM_BP_DIRECT	GO:0010975~regulation of neuron projection development	4	1.64609	0.0154554	DPYSL2, NRCAM, L1CAM, RHOA	242	45	20691	7.6	1	0.211933	0.203789
GOTERM_BP_DIRECT	GO:0042981~regulation of apoptotic process	7	2.88066	0.0160207	PRDX2, HSP90AA1, GJA1, RPS3, CTNNB1, APOE, CLU	242	173	20691	3.45954	1	0.2183	0.209911
GOTERM_BP_DIRECT	GO:0008217~regulation of blood pressure	5	2.05761	0.0161103	GNAQ, ATP1A2, ATP1A1, ATP2B1, SOD1	242	83	20691	5.1506	1	0.2183	0.209911
GOTERM_BP_DIRECT	GO:0061635~regulation of protein complex stability	3	1.23457	0.0163755	HSPA8, HSP90AA1, HSP90AB1	242	17	20691	15.0882	1	0.219297	0.21087
GOTERM_BP_DIRECT	GO:0060236~regulation of mitotic spindle organization	3	1.23457	0.0163755	DYNC1H1, CLTC, GNAI1	242	17	20691	15.0882	1	0.219297	0.21087
GOTERM_BP_DIRECT	GO:0007049~cell cycle	7	2.88066	0.0172804	RALA, CSNK2A1, HEPACAM, RUVBL1, CLTA, GNAI1, GNAI2	242	176	20691	3.40057	1	0.228176	0.219407
GOTERM_BP_DIRECT	GO:0009416~response to light stimulus	4	1.64609	0.0173648	NTRK2, SLC1A2, SLC1A3, CLU	242	47	20691	7.2766	1	0.228176	0.219407
GOTERM_BP_DIRECT	GO:0045184~establishment of protein localization	4	1.64609	0.0173648	RAP2A, NRXN1, RDX, FLNA	242	47	20691	7.2766	1	0.228176	0.219407
GOTERM_BP_DIRECT	GO:0071320~cellular response to cAMP	5	2.05761	0.017437	APP, TF, HSPA5, RPLP0, EZR	242	85	20691	5.02941	1	0.228176	0.219407
GOTERM_BP_DIRECT	GO:0033138~positive regulation of peptidyl-serine phosphorylation	5	2.05761	0.0181251	APP, NTRK2, TFRC, NRXN1, CD44	242	86	20691	4.97093	1	0.235208	0.22617
GOTERM_BP_DIRECT	GO:0045176~apical protein localization	3	1.23457	0.0182826	RAB14, RDX, JAM3	242	18	20691	14.25	1	0.235208	0.22617
GOTERM_BP_DIRECT	GO:0048791~calcium ion-regulated exocytosis of neurotransmitter	3	1.23457	0.0182826	SYT5, STX1B, SYT1	242	18	20691	14.25	1	0.235208	0.22617
GOTERM_BP_DIRECT	GO:0010812~negative regulation of cell-substrate adhesion	3	1.23457	0.0202785	LRP1, PTPRZ1, RHOA	242	19	20691	13.5	1	0.256708	0.246843
GOTERM_BP_DIRECT	GO:0071287~cellular response to manganese ion	3	1.23457	0.0202785	APP, HSPA5, HSP90B1	242	19	20691	13.5	1	0.256708	0.246843
GOTERM_BP_DIRECT	GO:0021549~cerebellum development	5	2.05761	0.02029	GABRB3, HSPA8, PTPRS, CNTN1, CKB	242	89	20691	4.80337	1	0.256708	0.246843
GOTERM_BP_DIRECT	GO:0006814~sodium ion transport	5	2.05761	0.0210454	ATP1A3, ATP1A2, ATP1A1, ATP1B1, SLC4A4	242	90	20691	4.75	1	0.264802	0.254626
GOTERM_BP_DIRECT	GO:1901800~positive regulation of proteasomal protein catabolic process	3	1.23457	0.0223609	PSMC5, PSMC1, PSMC2	242	20	20691	12.825	1	0.279817	0.269064
GOTERM_BP_DIRECT	GO:0070650~actin filament bundle distribution	2	0.823045	0.02316	MYH9, MYH10	242	2	20691	85.5	1	0.282109	0.271268
GOTERM_BP_DIRECT	GO:0015988~energy coupled proton transmembrane transport, against electrochemical gradient	2	0.823045	0.02316	ATP1A2, ATP1A1	242	2	20691	85.5	1	0.282109	0.271268
GOTERM_BP_DIRECT	GO:1903923~positive regulation of protein processing in phagocytic vesicle	2	0.823045	0.02316	GSN, MYH9	242	2	20691	85.5	1	0.282109	0.271268
GOTERM_BP_DIRECT	GO:1902998~positive regulation of neurofibrillary tangle assembly	2	0.823045	0.02316	APOE, CLU	242	2	20691	85.5	1	0.282109	0.271268
GOTERM_BP_DIRECT	GO:0032231~regulation of actin filament bundle assembly	2	0.823045	0.02316	RDX, FLNA	242	2	20691	85.5	1	0.282109	0.271268
GOTERM_BP_DIRECT	GO:0000226~microtubule cytoskeleton organization	8	3.29218	0.0235164	TUBB2B, TUBB2A, TUBA1A, TUBB3, MAP1B, TUBB4B, TUBB4A, TUBA4A	242	242	20691	2.82645	1	0.284935	0.273985
GOTERM_BP_DIRECT	GO:0099151~regulation of postsynaptic density assembly	3	1.23457	0.0245276	PTPRD, PTPRS, NRXN1	242	21	20691	12.2143	1	0.292543	0.281301
GOTERM_BP_DIRECT	GO:0097401~synaptic vesicle lumen acidification	3	1.23457	0.0245276	ATP6V1A, ATP6V1B2, ATP6V0A1	242	21	20691	12.2143	1	0.292543	0.281301
GOTERM_BP_DIRECT	GO:1902004~positive regulation of amyloid-beta formation	3	1.23457	0.0245276	EPHA4, APOE, CLU	242	21	20691	12.2143	1	0.292543	0.281301
GOTERM_BP_DIRECT	GO:0051301~cell division	8	3.29218	0.0251201	DYNC1H1, RALA, RUVBL1, RPS3, CLTA, MAPRE2, GNAI1, GNAI2	242	245	20691	2.79184	1	0.298057	0.286604
GOTERM_BP_DIRECT	GO:0030307~positive regulation of cell growth	5	2.05761	0.025939	SDCBP, CSNK2A1, CFL1, ADAM10, RHOA	242	96	20691	4.45312	1	0.306187	0.294421
GOTERM_BP_DIRECT	GO:0003407~neural retina development	3	1.23457	0.0267763	GPM6A, BSG, ATP2B1	242	22	20691	11.6591	1	0.31445	0.302366
GOTERM_BP_DIRECT	GO:0032956~regulation of actin cytoskeleton organization	5	2.05761	0.0277095	RALA, LRP1, FSCN1, GPM6B, RHOA	242	98	20691	4.36224	1	0.323749	0.311308
GOTERM_BP_DIRECT	GO:0007623~circadian rhythm	6	2.46914	0.0282861	PDIA3, NTRK2, NRXN1, ATP1A3, TOP1, AGRN	242	146	20691	3.5137	1	0.328807	0.316172
GOTERM_BP_DIRECT	GO:0045429~positive regulation of nitric oxide biosynthetic process	4	1.64609	0.0288031	APP, HSP90AA1, APOE, CLU	242	57	20691	6	1	0.329951	0.317272
GOTERM_BP_DIRECT	GO:0061028~establishment of endothelial barrier	3	1.23457	0.0291049	RDX, MSN, EZR	242	23	20691	11.1522	1	0.329951	0.317272
GOTERM_BP_DIRECT	GO:0031589~cell-substrate adhesion	3	1.23457	0.0291049	MARCKS, TTYH1, ITGAV	242	23	20691	11.1522	1	0.329951	0.317272
GOTERM_BP_DIRECT	GO:0031396~regulation of protein ubiquitination	3	1.23457	0.0291049	HSP90AA1, HSP90AB1, CTNNB1	242	23	20691	11.1522	1	0.329951	0.317272
GOTERM_BP_DIRECT	GO:0051016~barbed-end actin filament capping	3	1.23457	0.0291049	GSN, CAPZB, RDX	242	23	20691	11.1522	1	0.329951	0.317272
GOTERM_BP_DIRECT	GO:0070374~positive regulation of ERK1 and ERK2 cascade	8	3.29218	0.0297068	APP, LRP1, NRXN1, NPTN, MYH9, APOE, CD44, GNAI2	242	254	20691	2.69291	1	0.335116	0.322239
GOTERM_BP_DIRECT	GO:1903078~positive regulation of protein localization to plasma membrane	4	1.64609	0.0301202	DPP6, LRP1, NRXN1, EZR	242	58	20691	5.89655	1	0.338114	0.325121
GOTERM_BP_DIRECT	GO:0043066~negative regulation of apoptotic process	14	5.76132	0.0309555	HSP90AB1, TFRC, HSPA5, LRP1, RPS6, CLU, HSP90B1, SOD1, DNAJA1, GNAQ, CAT, CTNNB1, FLNA, CD44	242	622	20691	1.92444	1	0.345265	0.331998
GOTERM_BP_DIRECT	GO:0035235~ionotropic glutamate receptor signaling pathway	3	1.23457	0.0315111	APP, ATP1A3, FYN	242	24	20691	10.6875	1	0.345265	0.331998
GOTERM_BP_DIRECT	GO:0045821~positive regulation of glycolytic process	3	1.23457	0.0315111	APP, UCHL1, SLC4A4	242	24	20691	10.6875	1	0.345265	0.331998
GOTERM_BP_DIRECT	GO:0061001~regulation of dendritic spine morphogenesis	3	1.23457	0.0315111	EPHA4, CFL1, ADAM10	242	24	20691	10.6875	1	0.345265	0.331998
GOTERM_BP_DIRECT	GO:0051131~chaperone-mediated protein complex assembly	3	1.23457	0.0315111	HSP90AA1, HSP90AB1, CLU	242	24	20691	10.6875	1	0.345265	0.331998
GOTERM_BP_DIRECT	GO:0099175~regulation of postsynapse organization	4	1.64609	0.0328483	HSPA8, NCAN, ADAM10, NRCAM	242	60	20691	5.7	1	0.358202	0.344437
GOTERM_BP_DIRECT	GO:0071277~cellular response to calcium ion	5	2.05761	0.0334454	SYT5, TUBA1A, HSPA5, SYT1, NRXN1	242	104	20691	4.11058	1	0.359519	0.345704
GOTERM_BP_DIRECT	GO:0051481~negative regulation of cytosolic calcium ion concentration	3	1.23457	0.033993	LRP1, ATP1A2, ATP2B1	242	25	20691	10.26	1	0.359519	0.345704
GOTERM_BP_DIRECT	GO:1902475~L-alpha-amino acid transmembrane transport	3	1.23457	0.033993	SLC7A5, SLC1A2, SLC1A3	242	25	20691	10.26	1	0.359519	0.345704
GOTERM_BP_DIRECT	GO:0000302~response to reactive oxygen species	3	1.23457	0.033993	CAT, PRDX6, SOD1	242	25	20691	10.26	1	0.359519	0.345704
GOTERM_BP_DIRECT	GO:0070371~ERK1 and ERK2 cascade	4	1.64609	0.034259	TF, ATP1A3, ITGAV, YWHAZ	242	61	20691	5.60656	1	0.359519	0.345704
GOTERM_BP_DIRECT	GO:0048524~positive regulation of viral process	2	0.823045	0.034539	STOM, RAB7A	242	3	20691	57	1	0.359519	0.345704
GOTERM_BP_DIRECT	GO:0097530~granulocyte migration	2	0.823045	0.034539	SIRPA, JAM3	242	3	20691	57	1	0.359519	0.345704
GOTERM_BP_DIRECT	GO:0032506~cytokinetic process	2	0.823045	0.034539	MYH9, ANXA11	242	3	20691	57	1	0.359519	0.345704
GOTERM_BP_DIRECT	GO:1905906~regulation of amyloid fibril formation	2	0.823045	0.034539	APP, APOE	242	3	20691	57	1	0.359519	0.345704
GOTERM_BP_DIRECT	GO:1902669~positive regulation of axon guidance	2	0.823045	0.034539	TUBB2B, TUBB2A	242	3	20691	57	1	0.359519	0.345704
GOTERM_BP_DIRECT	GO:0032880~regulation of protein localization	5	2.05761	0.0354998	HSP90AA1, HSP90AB1, RAB14, CDH2, ARHGDIA	242	106	20691	4.03302	1	0.367849	0.353713
GOTERM_BP_DIRECT	GO:0007165~signal transduction	18	7.40741	0.0363332	YWHAE, GABRB3, RALA, NDRG3, YWHAB, NRXN1, NDRG2, YWHAZ, RHOA, GJA1, YWHAQ, VGF, GNB2, GNB1, SPARCL1, FYN, YWHAG, YWHAH	242	904	20691	1.70243	1	0.371981	0.357686
GOTERM_BP_DIRECT	GO:0099173~postsynapse organization	3	1.23457	0.0365483	LAMA5, ADAM10, CD44	242	26	20691	9.86538	1	0.371981	0.357686
GOTERM_BP_DIRECT	GO:2000059~negative regulation of ubiquitin-dependent protein catabolic process	3	1.23457	0.0365483	RPL5, CSNK2A1, USP5	242	26	20691	9.86538	1	0.371981	0.357686
GOTERM_BP_DIRECT	GO:0042908~xenobiotic transport	3	1.23457	0.0365483	SLC7A5, GJA1, SLC2A1	242	26	20691	9.86538	1	0.371981	0.357686
GOTERM_BP_DIRECT	GO:0006468~protein phosphorylation	7	2.88066	0.0367453	APP, EPHA4, CSNK2A1, ADAM10, FYN, TNIK, YWHAZ	242	210	20691	2.85	1	0.372331	0.358023
GOTERM_BP_DIRECT	GO:0050890~cognition	4	1.64609	0.0371734	APP, GNAS, ATP1A3, SLC1A4	242	63	20691	5.42857	1	0.375009	0.360598
GOTERM_BP_DIRECT	GO:0006511~ubiquitin-dependent protein catabolic process	8	3.29218	0.0379039	PSMA6, VCP, UCHL1, PSMA1, PSMD3, PSMC2, UBA1, PSMA7	242	268	20691	2.55224	1	0.380132	0.365524
GOTERM_BP_DIRECT	GO:0000281~mitotic cytokinesis	4	1.64609	0.0386767	PDCD6IP, CFL1, MYH10, RHOA	242	64	20691	5.34375	1	0.380132	0.365524
GOTERM_BP_DIRECT	GO:1902476~chloride transmembrane transport	5	2.05761	0.0387158	GABRB3, TTYH3, TTYH1, SLC1A3, SLC1A4	242	109	20691	3.92202	1	0.380132	0.365524
GOTERM_BP_DIRECT	GO:0045727~positive regulation of translation	5	2.05761	0.0387158	RPS4X, RPL5, PLXNB2, EEF2, RHOA	242	109	20691	3.92202	1	0.380132	0.365524
GOTERM_BP_DIRECT	GO:0046847~filopodium assembly	3	1.23457	0.0391751	TTYH1, NRXN1, EZR	242	27	20691	9.5	1	0.380132	0.365524
GOTERM_BP_DIRECT	GO:0032930~positive regulation of superoxide anion generation	3	1.23457	0.0391751	APP, GNAI2, SOD1	242	27	20691	9.5	1	0.380132	0.365524
GOTERM_BP_DIRECT	GO:0048260~positive regulation of receptor-mediated endocytosis	3	1.23457	0.0391751	TF, AP2A1, CLU	242	27	20691	9.5	1	0.380132	0.365524
GOTERM_BP_DIRECT	GO:0043277~apoptotic cell clearance	3	1.23457	0.0391751	LRP1, ITGAV, MFGE8	242	27	20691	9.5	1	0.380132	0.365524
GOTERM_BP_DIRECT	GO:0048814~regulation of dendrite morphogenesis	3	1.23457	0.0391751	RAP2A, PTPRZ1, TNIK	242	27	20691	9.5	1	0.380132	0.365524
GOTERM_BP_DIRECT	GO:0042274~ribosomal small subunit biogenesis	5	2.05761	0.0398236	RPS4X, RPS14, RPS16, RPS6, RPS11	242	110	20691	3.88636	1	0.384794	0.370007
GOTERM_BP_DIRECT	GO:0001778~plasma membrane repair	3	1.23457	0.0418714	ANXA6, MYH9, MYH10	242	28	20691	9.16071	1	0.399523	0.38417
GOTERM_BP_DIRECT	GO:0050770~regulation of axonogenesis	3	1.23457	0.0418714	EPHA4, CDH2, VIM	242	28	20691	9.16071	1	0.399523	0.38417
GOTERM_BP_DIRECT	GO:0061744~motor behavior	3	1.23457	0.0418714	GABRB3, TUBA1A, ATP1A3	242	28	20691	9.16071	1	0.399523	0.38417
GOTERM_BP_DIRECT	GO:0006887~exocytosis	5	2.05761	0.0420932	RAB10, RALA, STXBP1, MYH10, STX1A	242	112	20691	3.81696	1	0.399972	0.384602
GOTERM_BP_DIRECT	GO:0046907~intracellular transport	3	1.23457	0.0446353	RAB14, MAP1B, RAB7A	242	29	20691	8.84483	1	0.411175	0.395374
GOTERM_BP_DIRECT	GO:0045022~early endosome to late endosome transport	3	1.23457	0.0446353	RAB5C, FLNA, RAB7A	242	29	20691	8.84483	1	0.411175	0.395374
GOTERM_BP_DIRECT	GO:0031641~regulation of myelination	3	1.23457	0.0446353	CDH2, PTPRZ1, CTNNB1	242	29	20691	8.84483	1	0.411175	0.395374
GOTERM_BP_DIRECT	GO:0043123~positive regulation of canonical NF-kappaB signal transduction	7	2.88066	0.0451985	GJA1, GPRC5B, TFRC, FLOT1, FLNA, FLOT2, RHOA	242	221	20691	2.70814	1	0.411175	0.395374
GOTERM_BP_DIRECT	GO:0006979~response to oxidative stress	6	2.46914	0.0454554	APP, PRDX2, CAT, APOE, PRDX6, SOD1	242	166	20691	3.09036	1	0.411175	0.395374
GOTERM_BP_DIRECT	GO:0034976~response to endoplasmic reticulum stress	5	2.05761	0.045632	PDIA3, MARCKS, HSPA5, FLOT1, EEF2	242	115	20691	3.71739	1	0.411175	0.395374
GOTERM_BP_DIRECT	GO:0097118~neuroligin clustering involved in postsynaptic membrane assembly	2	0.823045	0.0457859	CDH2, NRXN1	242	4	20691	42.75	1	0.411175	0.395374
GOTERM_BP_DIRECT	GO:0007412~axon target recognition	2	0.823045	0.0457859	UCHL1, STXBP1	242	4	20691	42.75	1	0.411175	0.395374
GOTERM_BP_DIRECT	GO:0002265~astrocyte activation involved in immune response	2	0.823045	0.0457859	APP, LRP1	242	4	20691	42.75	1	0.411175	0.395374
GOTERM_BP_DIRECT	GO:1903542~negative regulation of exosomal secretion	2	0.823045	0.0457859	ATP9A, RAB7A	242	4	20691	42.75	1	0.411175	0.395374
GOTERM_BP_DIRECT	GO:0060025~regulation of synaptic activity	2	0.823045	0.0457859	STX1B, AGRN	242	4	20691	42.75	1	0.411175	0.395374
GOTERM_BP_DIRECT	GO:0044860~protein localization to plasma membrane raft	2	0.823045	0.0457859	FLOT2, L1CAM	242	4	20691	42.75	1	0.411175	0.395374
GOTERM_BP_DIRECT	GO:1900126~negative regulation of hyaluronan biosynthetic process	2	0.823045	0.0457859	CLTC, AP2A1	242	4	20691	42.75	1	0.411175	0.395374
GOTERM_BP_DIRECT	GO:1903553~positive regulation of extracellular exosome assembly	2	0.823045	0.0457859	SDCBP, PDCD6IP	242	4	20691	42.75	1	0.411175	0.395374
GOTERM_BP_DIRECT	GO:2000179~positive regulation of neural precursor cell proliferation	3	1.23457	0.0474647	CTNNB1, FLNA, GNAI2	242	30	20691	8.55	1	0.422934	0.406682
GOTERM_BP_DIRECT	GO:0045921~positive regulation of exocytosis	3	1.23457	0.0474647	RAB5C, STXBP1, STX1A	242	30	20691	8.55	1	0.422934	0.406682
GOTERM_BP_DIRECT	GO:0006874~intracellular calcium ion homeostasis	5	2.05761	0.0493321	SV2A, NPTN, APOE, ATP2B1, ATP1B1	242	118	20691	3.62288	1	0.43787	0.421044
GOTERM_BP_DIRECT	GO:0008284~positive regulation of cell population proliferation	13	5.34979	0.0496915	NTRK2, EPHA4, CSNK2A1, RPS6, ADAM10, CLU, GNAI2, RPS4X, SDCBP, GNAS, CTNNB1, ITGAV, MFGE8	242	601	20691	1.84942	1	0.439358	0.422474
GOTERM_BP_DIRECT	GO:0042475~odontogenesis of dentin-containing tooth	4	1.64609	0.0500475	GNAO1, LAMA5, BSG, CTNNB1	242	71	20691	4.8169	1	0.44015	0.423236
GOTERM_BP_DIRECT	GO:0006906~vesicle fusion	3	1.23457	0.0503578	STX12, STX1B, VAMP2	242	31	20691	8.27419	1	0.44015	0.423236
GOTERM_BP_DIRECT	GO:1990403~embryonic brain development	3	1.23457	0.0503578	TUBB2B, TUBB2A, CTNNB1	242	31	20691	8.27419	1	0.44015	0.423236
GOTERM_BP_DIRECT	GO:0010243~response to organonitrogen compound	4	1.64609	0.0535631	GNAO1, PSMB2, ALDOC, TNIK	242	73	20691	4.68493	1	0.46538	0.447496
GOTERM_BP_DIRECT	GO:0032024~positive regulation of insulin secretion	4	1.64609	0.0553643	GJA1, GNAQ, GNAS, GLUL	242	74	20691	4.62162	1	0.46538	0.447496
GOTERM_BP_DIRECT	GO:0070301~cellular response to hydrogen peroxide	5	2.05761	0.0558555	HSPA8, CFL1, RPS3, SIRPA, FYN	242	123	20691	3.47561	1	0.46538	0.447496
GOTERM_BP_DIRECT	GO:0030100~regulation of endocytosis	3	1.23457	0.0563278	RAB5B, RAB5C, CDH13	242	33	20691	7.77273	1	0.46538	0.447496
GOTERM_BP_DIRECT	GO:0051963~regulation of synapse assembly	3	1.23457	0.0563278	RAP2A, CTNNB1, L1CAM	242	33	20691	7.77273	1	0.46538	0.447496
GOTERM_BP_DIRECT	GO:0007214~gamma-aminobutyric acid signaling pathway	3	1.23457	0.0563278	GABRB3, ATP1A3, GNAI2	242	33	20691	7.77273	1	0.46538	0.447496
GOTERM_BP_DIRECT	GO:0007159~leukocyte cell-cell adhesion	3	1.23457	0.0563278	MSN, EZR, L1CAM	242	33	20691	7.77273	1	0.46538	0.447496
GOTERM_BP_DIRECT	GO:0010592~positive regulation of lamellipodium assembly	3	1.23457	0.0563278	HSP90AA1, CFL1, FSCN1	242	33	20691	7.77273	1	0.46538	0.447496
GOTERM_BP_DIRECT	GO:1905323~telomerase holoenzyme complex assembly	2	0.823045	0.0569023	HSP90AA1, HSP90AB1	242	5	20691	34.2	1	0.46538	0.447496
GOTERM_BP_DIRECT	GO:0045822~negative regulation of heart contraction	2	0.823045	0.0569023	ATP1A2, ATP1A1	242	5	20691	34.2	1	0.46538	0.447496
GOTERM_BP_DIRECT	GO:0035437~maintenance of protein localization in endoplasmic reticulum	2	0.823045	0.0569023	GJA1, HSPA5	242	5	20691	34.2	1	0.46538	0.447496
GOTERM_BP_DIRECT	GO:0060789~hair follicle placode formation	2	0.823045	0.0569023	GNAS, CTNNB1	242	5	20691	34.2	1	0.46538	0.447496
GOTERM_BP_DIRECT	GO:0051490~negative regulation of filopodium assembly	2	0.823045	0.0569023	CAPZB, NRXN1	242	5	20691	34.2	1	0.46538	0.447496
GOTERM_BP_DIRECT	GO:0070445~regulation of oligodendrocyte progenitor proliferation	2	0.823045	0.0569023	CDH2, PTPRZ1	242	5	20691	34.2	1	0.46538	0.447496
GOTERM_BP_DIRECT	GO:0015800~acidic amino acid transport	2	0.823045	0.0569023	SLC1A2, SLC1A3	242	5	20691	34.2	1	0.46538	0.447496
GOTERM_BP_DIRECT	GO:0022009~central nervous system vasculogenesis	2	0.823045	0.0569023	CTNNB1, RTN4	242	5	20691	34.2	1	0.46538	0.447496
GOTERM_BP_DIRECT	GO:0099537~trans-synaptic signaling	2	0.823045	0.0569023	PTPRD, PTPRS	242	5	20691	34.2	1	0.46538	0.447496
GOTERM_BP_DIRECT	GO:0055096~low-density lipoprotein particle mediated signaling	2	0.823045	0.0569023	APP, CDH13	242	5	20691	34.2	1	0.46538	0.447496
GOTERM_BP_DIRECT	GO:0009409~response to cold	3	1.23457	0.0594011	HSP90AA1, VGF, HSPA2	242	34	20691	7.54412	1	0.482371	0.463834
GOTERM_BP_DIRECT	GO:0032212~positive regulation of telomere maintenance via telomerase	3	1.23457	0.0594011	CCT6A, CTNNB1, CCT5	242	34	20691	7.54412	1	0.482371	0.463834
GOTERM_BP_DIRECT	GO:0006364~rRNA processing	5	2.05761	0.0599819	RPL5, RPS16, RPS6, RPL14, RPL7	242	126	20691	3.39286	1	0.485366	0.466714
GOTERM_BP_DIRECT	GO:0010629~negative regulation of gene expression	10	4.11523	0.0610946	APP, SLC7A5, GJA1, LRP1, NRXN1, CTNNB1, ADAM10, FLOT2, FYN, APOE	242	424	20691	2.01651	1	0.492629	0.473698
GOTERM_BP_DIRECT	GO:0019226~transmission of nerve impulse	3	1.23457	0.0625309	ATP1A3, JAM3, SOD1	242	35	20691	7.32857	1	0.498044	0.478905
GOTERM_BP_DIRECT	GO:0042744~hydrogen peroxide catabolic process	3	1.23457	0.0625309	PRDX2, CAT, PRDX6	242	35	20691	7.32857	1	0.498044	0.478905
GOTERM_BP_DIRECT	GO:0048026~positive regulation of mRNA splicing, via spliceosome	3	1.23457	0.0625309	HSPA8, SNRNP70, PRDX6	242	35	20691	7.32857	1	0.498044	0.478905
GOTERM_BP_DIRECT	GO:1902600~proton transmembrane transport	5	2.05761	0.0628206	ATP6V1A, ATP6V1B2, ATP1A3, ATP1A2, ATP1A1	242	128	20691	3.33984	1	0.498044	0.478905
GOTERM_BP_DIRECT	GO:0098869~cellular oxidant detoxification	4	1.64609	0.0628536	PRDX2, CAT, APOE, PRDX6	242	78	20691	4.38462	1	0.498044	0.478905
GOTERM_BP_DIRECT	GO:0006911~phagocytosis, engulfment	3	1.23457	0.0657154	GSN, MYH9, SIRPA	242	36	20691	7.125	1	0.511406	0.491754
GOTERM_BP_DIRECT	GO:0034394~protein localization to cell surface	3	1.23457	0.0657154	CTNNB1, FLNA, JAM3	242	36	20691	7.125	1	0.511406	0.491754
GOTERM_BP_DIRECT	GO:0006813~potassium ion transport	4	1.64609	0.0667653	ATP1A3, ATP1A2, ATP1A1, ATP1B1	242	80	20691	4.275	1	0.511406	0.491754
GOTERM_BP_DIRECT	GO:1905244~regulation of modification of synaptic structure	2	0.823045	0.0678898	EPHA4, RHOA	242	6	20691	28.5	1	0.511406	0.491754
GOTERM_BP_DIRECT	GO:0070779~D-aspartate import across plasma membrane	2	0.823045	0.0678898	SLC1A2, SLC1A3	242	6	20691	28.5	1	0.511406	0.491754
GOTERM_BP_DIRECT	GO:0051668~localization within membrane	2	0.823045	0.0678898	RAB10, CDH13	242	6	20691	28.5	1	0.511406	0.491754
GOTERM_BP_DIRECT	GO:0061740~protein targeting to lysosome involved in chaperone-mediated autophagy	2	0.823045	0.0678898	HSPA8, CLU	242	6	20691	28.5	1	0.511406	0.491754
GOTERM_BP_DIRECT	GO:1990791~dorsal root ganglion development	2	0.823045	0.0678898	TUBB3, CTNNB1	242	6	20691	28.5	1	0.511406	0.491754
GOTERM_BP_DIRECT	GO:0006835~dicarboxylic acid transport	2	0.823045	0.0678898	SLC1A2, SLC1A3	242	6	20691	28.5	1	0.511406	0.491754
GOTERM_BP_DIRECT	GO:0022614~membrane to membrane docking	2	0.823045	0.0678898	MSN, EZR	242	6	20691	28.5	1	0.511406	0.491754
GOTERM_BP_DIRECT	GO:0038027~apolipoprotein A-I-mediated signaling pathway	2	0.823045	0.0678898	ITGAV, RHOA	242	6	20691	28.5	1	0.511406	0.491754
GOTERM_BP_DIRECT	GO:1903416~response to glycoside	2	0.823045	0.0678898	ATP1A2, ATP1A1	242	6	20691	28.5	1	0.511406	0.491754
GOTERM_BP_DIRECT	GO:0007589~body fluid secretion	2	0.823045	0.0678898	ANXA2, RAB14	242	6	20691	28.5	1	0.511406	0.491754
GOTERM_BP_DIRECT	GO:0097114~NMDA glutamate receptor clustering	2	0.823045	0.0678898	NRXN1, APOE	242	6	20691	28.5	1	0.511406	0.491754
GOTERM_BP_DIRECT	GO:0097485~neuron projection guidance	2	0.823045	0.0678898	EPHA4, PLXNA1	242	6	20691	28.5	1	0.511406	0.491754
GOTERM_BP_DIRECT	GO:0042220~response to cocaine	4	1.64609	0.0687621	HSP90AA1, HSP90AB1, HSPA5, DPYSL2	242	81	20691	4.22222	1	0.514592	0.494818
GOTERM_BP_DIRECT	GO:0001932~regulation of protein phosphorylation	4	1.64609	0.0687621	CADM4, PLXNB2, AGRN, L1CAM	242	81	20691	4.22222	1	0.514592	0.494818
GOTERM_BP_DIRECT	GO:0061025~membrane fusion	3	1.23457	0.0722421	STX12, VAMP2, STX1A	242	38	20691	6.75	1	0.537125	0.516484
GOTERM_BP_DIRECT	GO:0031333~negative regulation of protein-containing complex assembly	3	1.23457	0.0722421	HSPA5, STXBP1, CLU	242	38	20691	6.75	1	0.537125	0.516484
GOTERM_BP_DIRECT	GO:0016339~calcium-dependent cell-cell adhesion via plasma membrane cell adhesion molecules	3	1.23457	0.0755809	CDH2, NRXN1, CDH13	242	39	20691	6.57692	1	0.554714	0.533397
GOTERM_BP_DIRECT	GO:0007269~neurotransmitter secretion	3	1.23457	0.0755809	SYT1, STXBP1, NRXN1	242	39	20691	6.57692	1	0.554714	0.533397
GOTERM_BP_DIRECT	GO:0008203~cholesterol metabolic process	4	1.64609	0.0770156	APP, LRP1, CAT, APOE	242	85	20691	4.02353	1	0.554714	0.533397
GOTERM_BP_DIRECT	GO:0042542~response to hydrogen peroxide	4	1.64609	0.0770156	GNAO1, CAT, EEF2, SOD1	242	85	20691	4.02353	1	0.554714	0.533397
GOTERM_BP_DIRECT	GO:1900149~positive regulation of Schwann cell migration	2	0.823045	0.0787497	LRP1, PTPRZ1	242	7	20691	24.4286	1	0.554714	0.533397
GOTERM_BP_DIRECT	GO:1904313~response to methamphetamine hydrochloride	2	0.823045	0.0787497	HSPA5, ATP1A3	242	7	20691	24.4286	1	0.554714	0.533397
GOTERM_BP_DIRECT	GO:0031547~brain-derived neurotrophic factor receptor signaling pathway	2	0.823045	0.0787497	NTRK2, ATP1A3	242	7	20691	24.4286	1	0.554714	0.533397
GOTERM_BP_DIRECT	GO:0072318~clathrin coat disassembly	2	0.823045	0.0787497	HSPA8, CLTC	242	7	20691	24.4286	1	0.554714	0.533397
GOTERM_BP_DIRECT	GO:0051580~regulation of neurotransmitter uptake	2	0.823045	0.0787497	APP, FLOT1	242	7	20691	24.4286	1	0.554714	0.533397
GOTERM_BP_DIRECT	GO:0051293~establishment of spindle localization	2	0.823045	0.0787497	DYNC1H1, CFL1	242	7	20691	24.4286	1	0.554714	0.533397
GOTERM_BP_DIRECT	GO:1900223~positive regulation of amyloid-beta clearance	2	0.823045	0.0787497	LRP1, APOE	242	7	20691	24.4286	1	0.554714	0.533397
GOTERM_BP_DIRECT	GO:0140236~translation at presynapse	2	0.823045	0.0787497	RPLP0, RPL18	242	7	20691	24.4286	1	0.554714	0.533397
GOTERM_BP_DIRECT	GO:1905867~epididymis development	2	0.823045	0.0787497	GJA1, CTNNB1	242	7	20691	24.4286	1	0.554714	0.533397
GOTERM_BP_DIRECT	GO:0051924~regulation of calcium ion transport	3	1.23457	0.078968	GJA1, RHOA, GNAI2	242	40	20691	6.4125	1	0.554714	0.533397
GOTERM_BP_DIRECT	GO:0034612~response to tumor necrosis factor	3	1.23457	0.078968	TUBA1A, ADAM10, APOE	242	40	20691	6.4125	1	0.554714	0.533397
GOTERM_BP_DIRECT	GO:0035023~regulation of Rho protein signal transduction	3	1.23457	0.078968	CDH2, ARHGDIA, FLOT1	242	40	20691	6.4125	1	0.554714	0.533397
GOTERM_BP_DIRECT	GO:0000028~ribosomal small subunit assembly	3	1.23457	0.078968	RPS14, RPS6, RPSA	242	40	20691	6.4125	1	0.554714	0.533397
GOTERM_BP_DIRECT	GO:0015908~fatty acid transport	3	1.23457	0.078968	FABP5, ST13, FABP7	242	40	20691	6.4125	1	0.554714	0.533397
GOTERM_BP_DIRECT	GO:0010996~response to auditory stimulus	3	1.23457	0.0824017	NTRK2, CAT, ATP1A2	242	41	20691	6.2561	1	0.573556	0.551515
GOTERM_BP_DIRECT	GO:0060999~positive regulation of dendritic spine development	3	1.23457	0.0824017	PALM, CFL1, APOE	242	41	20691	6.2561	1	0.573556	0.551515
GOTERM_BP_DIRECT	GO:0050775~positive regulation of dendrite morphogenesis	3	1.23457	0.0824017	PTPRD, EPHA4, TNIK	242	41	20691	6.2561	1	0.573556	0.551515
GOTERM_BP_DIRECT	GO:0015031~protein transport	8	3.29218	0.0847638	RAB10, PDCD6IP, GDI1, STXBP1, GDI2, MYH9, AGRN, GPM6B	242	324	20691	2.11111	1	0.58821	0.565606
GOTERM_BP_DIRECT	GO:0007264~small GTPase-mediated signal transduction	4	1.64609	0.0856818	YWHAQ, GDI1, GDI2, RHOA	242	89	20691	3.8427	1	0.592369	0.569605
GOTERM_BP_DIRECT	GO:0006953~acute-phase response	3	1.23457	0.0858805	TF, TFRC, A2M	242	42	20691	6.10714	1	0.592369	0.569605
GOTERM_BP_DIRECT	GO:0070373~negative regulation of ERK1 and ERK2 cascade	4	1.64609	0.0879106	EPHA4, SIRPA, NDRG2, EZR	242	90	20691	3.8	1	0.595691	0.5728
GOTERM_BP_DIRECT	GO:0036503~ERAD pathway	4	1.64609	0.0879106	VCP, HSPA5, CANX, HSP90B1	242	90	20691	3.8	1	0.595691	0.5728
GOTERM_BP_DIRECT	GO:0050850~positive regulation of calcium-mediated signaling	3	1.23457	0.0894029	APP, CDH13, L1CAM	242	43	20691	5.96512	1	0.595691	0.5728
GOTERM_BP_DIRECT	GO:0071276~cellular response to cadmium ion	3	1.23457	0.0894029	HSPA8, GSN, SOD1	242	43	20691	5.96512	1	0.595691	0.5728
GOTERM_BP_DIRECT	GO:0043297~apical junction assembly	2	0.823045	0.0894837	WDR1, RHOA	242	8	20691	21.375	1	0.595691	0.5728
GOTERM_BP_DIRECT	GO:0010882~regulation of cardiac muscle contraction by calcium ion signaling	2	0.823045	0.0894837	ATP1A2, ATP1B1	242	8	20691	21.375	1	0.595691	0.5728
GOTERM_BP_DIRECT	GO:0044788~modulation by host of viral process	2	0.823045	0.0894837	HSPA8, FASN	242	8	20691	21.375	1	0.595691	0.5728
GOTERM_BP_DIRECT	GO:0097402~neuroblast migration	2	0.823045	0.0894837	GJA1, TNR	242	8	20691	21.375	1	0.595691	0.5728
GOTERM_BP_DIRECT	GO:0098967~exocytic insertion of neurotransmitter receptor to postsynaptic membrane	2	0.823045	0.0894837	STX1B, VAMP2	242	8	20691	21.375	1	0.595691	0.5728
GOTERM_BP_DIRECT	GO:1904861~excitatory synapse assembly	2	0.823045	0.0894837	NPTN, PLXNB2	242	8	20691	21.375	1	0.595691	0.5728
GOTERM_BP_DIRECT	GO:0086036~regulation of cardiac muscle cell membrane potential	2	0.823045	0.0894837	ATP1A3, AGRN	242	8	20691	21.375	1	0.595691	0.5728
GOTERM_BP_DIRECT	GO:0031340~positive regulation of vesicle fusion	2	0.823045	0.0894837	ANXA2, SYT1	242	8	20691	21.375	1	0.595691	0.5728
GOTERM_BP_DIRECT	GO:0006096~glycolytic process	4	1.64609	0.0901638	PGK1, ALDOC, ALDOA, ENO2	242	91	20691	3.75824	1	0.598478	0.57548
GOTERM_BP_DIRECT	GO:0033189~response to vitamin A	3	1.23457	0.0929675	MAP1B, CAT, CD44	242	44	20691	5.82955	1	0.609672	0.586243
GOTERM_BP_DIRECT	GO:0001818~negative regulation of cytokine production	3	1.23457	0.0929675	NPTN, ATP2B1, NDRG2	242	44	20691	5.82955	1	0.609672	0.586243
GOTERM_BP_DIRECT	GO:0090102~cochlea development	3	1.23457	0.0929675	GABRB3, EPHA4, ADAM10	242	44	20691	5.82955	1	0.609672	0.586243
GOTERM_BP_DIRECT	GO:0030534~adult behavior	3	1.23457	0.0929675	TUBA1A, NRXN1, SLC1A2	242	44	20691	5.82955	1	0.609672	0.586243
GOTERM_BP_DIRECT	GO:0090090~negative regulation of canonical Wnt signaling pathway	5	2.05761	0.0931813	APP, CDH2, RUVBL2, CTNNB1, APOE	242	147	20691	2.90816	1	0.609672	0.586243
GOTERM_BP_DIRECT	GO:0014070~response to organic cyclic compound	8	3.29218	0.0938195	GNAO1, TF, PSMB2, CFL1, CTNNB1, ALDOC, ENO2, CD44	242	331	20691	2.06647	1	0.612099	0.588577
GOTERM_BP_DIRECT	GO:0032868~response to insulin	5	2.05761	0.0949431	VGF, RPS6, CAT, SLC2A1, APOE	242	148	20691	2.88851	1	0.61767	0.593934
GOTERM_BP_DIRECT	GO:0090307~mitotic spindle assembly	3	1.23457	0.0965727	CLTC, FLNA, RHOA	242	45	20691	5.7	1	0.622962	0.599023
GOTERM_BP_DIRECT	GO:0055093~response to hyperoxia	3	1.23457	0.0965727	PDIA3, SLC7A5, CAT	242	45	20691	5.7	1	0.622962	0.599023
GOTERM_BP_DIRECT	GO:0007043~cell-cell junction assembly	3	1.23457	0.0965727	CDH2, FSCN1, CDH13	242	45	20691	5.7	1	0.622962	0.599023
