# Supplementary material for: ADAM10‐Mediated Proteolytic Remodelling of Signalling and Adhesion Proteins on Brain Cell‐Derived Small Extracellular Vesicles
Source: J Extracell Biol. 2026 Apr 17;5(4):e70129. doi: 10.1002/jex2.70129 (PMC13088879; doi:10.1002/jex2.70129)
Supplement: Supplementary file 5 — Supporting Information: Table S4: N‐terminal proteomics dataset of identified proteins from 0 h, 24 h, and 24 h + GI sEVs. [file JEX2-5-e70129-s005.xlsx]

## Sheet: sEV N-terminomics data
Supplementary Table S4a
N-terminal proteomics data
Filtered out bovine serum albumin (46x)
								Untreated sEVs (0h)				Untreated sEVs (24h)				ADAM10 inhibitor-treated sEVs (24h)				sEVs ADAM10 inh (24h) vs Untreated (24h)				Untreated (24h) vs Untreated (0h)			sEVs ADAM10 inh (24h) vs Untreated (0h)
HYT_ID	Protein description	Master protein accession	Gene name (primary )	# PSM	Position in master protein	Annotated sequence	Modifications	log2 Med N 0 BR1	log2 Med N 0 BR2	log2 Med N 0 BR3	log2 Med N 0 BR4	log2 Med N 24 BR1	log2 Med N 24 BR2	log2 Med N 24 BR3	log2 Med N 24 BR4	log2 Med N GI BR1	log2 Med N GI BR2	log2 Med N GI BR3	log2 Med N GI BR4	p-value (GI-24h)	neg log10 p-value (GI-24h)	log10 p-value (GI-24h)	log2 diff (GI-24h)	p-value (24h -0h)	neg log10 p-value (24h-0h)	log2 diff (24h-0h)	p-value (GI-0h)	neg log10 p-value (GI-0h)	log2 diff (GI-0h)
86	Tubulin alpha-1A chain OS=Rattus norvegicus OX=10116 GN=Tuba1a PE=1 SV=1	P68370	Tuba1a	11	P68370 [354-373]	[V].GINYQPPTVVPGGDLAKVQR.[A]	1xDimethyl [K17];1xDimethyl [N-Term]	18.0121	17.507	17.5239	19.6633	17.3698	18.4016	20.9022	20.3608	15.6333	18.4873	15.1621	16.2467	0.04082	1.38913	-1.38913	-2.8762	0.308095	0.511316	1.08198	0.0918078	1.03712	-0.725471
4	Tubulin alpha-1A chain OS=Rattus norvegicus OX=10116 GN=Tuba1a PE=1 SV=1	P68370	Tuba1a	4	P68370 [356-373]	[I].NYQPPTVVPGGDLAKVQR.[A]	1xDimethyl [K15];1xDimethyl [N-Term]	15.9336	15.7787	16.2612	18.6005	17.1034	16.9387	19.2779	18.7696	13.8915	16.7233	13.9385	16.261	0.0253757	1.59558	-1.59558	-2.81882	0.169892	0.769826	1.3789	0.199592	0.699856	-1.43992
398	40S ribosomal protein S20 OS=Rattus norvegicus OX=10116 PE=3 SV=1	A0A0G2K6L6	RGD1562259	37	A0A0G2K6L6 [2-19]	[M-].AFKDTGKTPVEPEVAIHR.[I]	1xAcetyl [N-Term];2xDimethyl [K3;K7]	18.9356	19.8448	20.3827	23.0811	21.1286	21.3876	22.5003	22.924	16.8782	20.9349	19.2127	20.2464	0.0354053	1.45093	-1.45093	-2.66706	0.20058	0.697712	1.4241	0.36113	0.442336	-1.16743
249	Cadherin-13 OS=Rattus norvegicus OX=10116 GN=Cdh13 PE=1 SV=1	Q8R490	Cdh13	30	Q8R490 [139-152]	[R].SIVVSPILIPENQR.[Q]	1xDimethyl [N-Term]	17.4271	18.4842	18.7853	20.5389	18.9129	20.1244	21.0679	20.4346	17.285	18.4064	17.1064	18.1664	0.00499211	2.30172	-2.30172	-2.39393	0.143627	0.842764	1.32609	0.189237	0.722994	-0.693819
233	Protein disulfide-isomerase OS=Rattus norvegicus OX=10116 GN=Pdia3 PE=1 SV=1	A0A0H2UHM5	Pdia3	18	A0A0H2UHM5 [30-43]	[A].SDVLELTDENFESR.[V]	1xDimethyl [N-Term]	17.1754	18.396	17.7192	19.7152	17.543	18.6726	19.2236	19.2976	14.8494	17.5557	15.5572	17.3457	0.0232865	1.6329	-1.6329	-2.35718	0.548905	0.260503	0.432747	0.0671625	1.17287	0.650755
407	Clusterin OS=Rattus norvegicus OX=10116 GN=Clu PE=1 SV=1	G3V836	Clu	25	G3V836 [22-39]	[G].EQEFSDNELQELSTQGSR.[Y]	1xDimethyl [N-Term]	16.6064	18.2458	17.8437	19.8214	18.1997	19.1038	20.3614	19.6492	NaN	17.8345	15.7581	17.5889	0.0319153	1.496	-1.496	-2.26801	0.186779	0.728672	1.19921	0.314897	0.501831	-0.0658793
277	Tyrosine--tRNA ligase OS=Rattus norvegicus OX=10116 GN=Yars PE=1 SV=1	A0A0H2UHG0	Yars	4	A0A0H2UHG0 [38-52]	[M].GDAPSPEEKLHLITR.[N]	1xAcetyl [N-Term];1xDimethyl [K9]	15.1262	16.9414	16.7616	19.2357	16.8985	18.1277	18.569	18.9987	13.6909	17.0495	16.0578	16.848	0.0463624	1.33383	-1.33383	-2.23694	0.282328	0.549245	1.13224	0.371352	0.430215	0.827259
209	Acyl-CoA-binding protein OS=Rattus norvegicus OX=10116 GN=Dbi PE=1 SV=3	P11030	Dbi	75	P11030 [2-15]	[M].SQADFDKAAEEVKR.[L]	1xAcetyl [N-Term];2xDimethyl [K7;K13]	22.3913	23.8221	23.3732	25.4574	23.7676	24.8142	25.185	25.9427	21.6513	23.6435	21.7348	23.8694	0.0259937	1.58513	-1.58513	-2.20264	0.187048	0.728048	1.16638	0.281244	0.550916	0.562072
275	Enhancer of rudimentary homolog OS=Rattus norvegicus OX=10116 GN=Erh PE=1 SV=1	A0A0G2KAN5	Erh	6	A0A0G2KAN5 [20-35]	[IM].SHTILLVQPTKRPEGR.[T]	1xAcetyl [N-Term];1xDimethyl [K11]	NaN	16.9129	17.4915	19.8689	18.4272	19.4283	19.2353	19.3311	15.6195	18.5426	16.2993	17.2518	0.0179059	1.747	-1.747	-2.17717	0.262709	0.580525	1.01437	0.324831	0.488343	-0.249278
162	Protocadherin gamma subfamily C 3 OS=Rattus norvegicus OX=10116 GN=Pcdhgc3 PE=4 SV=1	A0A0G2K9D7	Pcdhgc3	20	A0A0G2K9D7 [30-41]	[A].STIIHYEILEER.[E]	1xDimethyl [N-Term]	15.185	16.6075	17.3431	19.2314	17.4247	17.7117	19.5302	19.5484	NaN	16.7211	16.1656	16.2575	0.0256795	1.59041	-1.59041	-2.17237	0.20101	0.696782	1.462	0.511971	0.290754	0.346102
459	Endoplasmin OS=Rattus norvegicus OX=10116 GN=Hsp90b1 PE=1 SV=1	A0A0A0MY09	Hsp90b1	16	A0A0A0MY09 [22-39]	[A].DDEVDVDGTVEEDLGKSR.[E]	1xDimethyl [K16];1xDimethyl [N-Term]	20.2932	18.4375	17.9999	19.2094	17.5053	18.7759	19.2017	19.1319	15.9748	17.417	15.4307	17.2974	0.0149723	1.82471	-1.82471	-2.12376	0.622547	0.205828	-0.331272	0.0129209	1.88871	-0.88809
644	Nidogen-2 OS=Rattus norvegicus OX=10116 GN=Nid2 PE=1 SV=2	W4VSR4	Nid2	1	W4VSR4 [31-46]	[A].LRPEELFPYGESWGDR.[L]	1xDimethyl [N-Term]	14.6563	14.3293	14.2861	13.6317	NaN	NaN	15.9285	15.3048	14.3997	13.1664	NaN	12.9801	0.0428382	1.36817	-1.36817	-2.10124	0.0205415	1.68737	1.39081	0.175954	0.754601	-0.767637
318	Alpha-2 antiplasmin OS=Rattus norvegicus OX=10116 GN=Serpinf1 PE=1 SV=1	Q80ZA3	Serpinf1	10	Q80ZA3 [55-67]	[L].AAAVSNFGYDLYR.[L]	1xDimethyl [N-Term]	15.7188	17.6514	17.8447	19.2624	17.5495	18.0299	19.8103	19.1948	16.0422	17.308	15.9784	16.867	0.0140514	1.85228	-1.85228	-2.09721	0.294732	0.530572	1.02677	0.227834	0.642381	0.449872
448	Serum albumin OS=Bos taurus GN=ALB PE=1 SV=4 Albumin OS=Rattus norvegicus OX=10116 GN=Alb PE=1 SV=1	P02769;A0A0G2JSH5	Alb	10	P02769 [423-433];A0A0G2JSH5 [424-434]	[G].EYGFQNAILVR.[Y]	1xDimethyl [N-Term]	16.2139	17.9749	18.5168	19.3614	18.461	18.5929	19.5481	19.2115	15.7564	18.1131	16.8278	16.8056	0.00894923	2.04821	-2.04821	-2.07762	0.237056	0.625149	0.936603	0.214284	0.66901	-1.14334
34	Serum albumin OS=Bos taurus GN=ALB PE=1 SV=4	P02769		9	P02769 [362-371]	[H].PEYAVSVLLR.[L]	1xMethyl [N-Term]	20.1259	19.4589	20.6215	19.6483	22.3042	20.1512	20.7742	20.9037	20.2797	19.998	17.8692	19.0386	0.0499022	1.30188	-1.30188	-1.73696	0.0871102	1.05993	1.0697	0.311483	0.506566	-0.667262
173	Noelin OS=Rattus norvegicus OX=10116 GN=Olfm1 PE=1 SV=1	Q62609	Olfm1	8	Q62609 [54-72]	[P].TNPEESWQVYSSAQDSEGR.[C]	1xDimethyl [N-Term]	15.7169	16.7897	16.8501	18.6698	16.7838	17.9743	19.3323	18.3427	15.1386	16.8729	15.6694	16.5439	0.0208248	1.68142	-1.68142	-2.05208	0.221474	0.654677	1.10164	0.240752	0.61843	0.21296
361	Phosphoglycerate mutase 1 OS=Rattus norvegicus OX=10116 GN=Pgam1 PE=1 SV=4	P25113	Pgam1	6	P25113 [2-10]	[M].AAYKLVLIR.[H]	1xAcetyl [N-Term];1xDimethyl [K4]	16.0891	18.1902	18.1972	19.7796	18.0653	18.5264	19.8215	20.4045	16.0888	18.1057	16.8777	17.7761	0.031096	1.5073	-1.5073	-1.99234	0.267631	0.572464	1.14039	0.372158	0.429273	-0.321081
95	Serum albumin OS=Bos taurus GN=ALB PE=1 SV=4 Albumin OS=Rattus norvegicus OX=10116 GN=Alb PE=1 SV=1	P02769;A0A0G2JSH5	Alb	26	P02769 [422-433];A0A0G2JSH5 [423-434]	[L].GEYGFQNALIVR.[Y]	1xDimethyl [N-Term]	16.9212	17.3467	18.1812	19.0088	18.7886	18.4059	19.4702	18.8263	16.0085	17.3322	16.6866	17.6153	0.00344729	2.46252	-2.46252	-1.96213	0.0966982	1.01458	1.00828	0.15408	0.812253	-0.468159
373	MIT domain-containing protein 1 OS=Rattus norvegicus OX=10116 GN=Mitd1 PE=2 SV=1	Q5I0J5	Mitd1	10	Q5I0J5 [2-21]	[M].AKSSLGQDSDSTAAVAVLKR.[A]	1xAcetyl [N-Term];2xDimethyl [K2;K19]	NaN	17.3856	18.2841	19.9697	18.3519	18.2875	20.4149	19.8522	16.2948	17.7172	17.8371	17.4824	0.0256838	1.59034	-1.59034	-1.89375	0.482354	0.316634	0.68017	0.17095	0.767131	0.55458
434	Tubulin alpha-1C chain OS=Rattus norvegicus OX=10116 GN=Tuba1c PE=1 SV=1 Tubulin alpha-1A chain OS=Rattus norvegicus OX=10116 GN=Tuba1a PE=1 SV=1	Q6AYZ1;P68370	Tuba1a;Tuba1c	12	Q6AYZ1 [254-264];P68370 [254-264]	[TI].EFQTNLVPYPR.[I]	1xDimethyl [N-Term]	16.7395	18.421	18.502	19.9604	18.467	19.0093	20.1943	19.7366	16.6473	18.0567	17.1034	18.0665	0.0112563	1.9486	-1.9486	-1.88333	0.260533	0.584138	0.946054	0.25682	0.59037	1.09703
696	Chondroitin sulfate proteoglycan 5 OS=Rattus norvegicus OX=10116 GN=Cspg5 PE=4 SV=3	F1M4R7	Cspg5	3	F1M4R7 [31-47]	[AG].VPAREAGSAIEAEELVR.[S]	1xDimethyl [N-Term]	19.0854	20.1033	20.0453	22.1857	20.7872	22.1954	22.0707	20.0347	18.4362	20.3861	18.5806	20.2767	0.0466466	1.33118	-1.33118	-1.85212	0.314498	0.502382	0.917115	0.308134	0.511261	0.832825
154	Syntaxin-7 OS=Rattus norvegicus OX=10116 GN=Stx7 PE=1 SV=4	O70257	Stx7	17	O70257 [2-17]	[M].SYTPGIGGDPAQLAQR.[I]	1xAcetyl [N-Term]	16.7326	18.8728	18.3243	20.0507	18.7451	19.6392	20.1879	19.6921	16.7928	18.4193	17.3182	18.6178	0.0153793	1.81306	-1.81306	-1.77905	0.204104	0.690149	1.07095	0.419034	0.377751	-1.50879
357	F-actin-capping protein subunit alpha-1 OS=Rattus norvegicus OX=10116 GN=Capza1 PE=1 SV=1	B2GUZ5	Capza1	7	B2GUZ5 [2-15]	[M].ADFEDRVSDEEKVR.[I]	1xAcetyl [N-Term];1xDimethyl [K12]	15.7125	17.2536	17.1863	18.8501	17.4595	18.5038	18.9717	18.4836	15.8418	17.3237	15.9525	17.5566	0.0221326	1.65497	-1.65497	-1.686	0.173946	0.759587	1.10403	0.484987	0.31427	-1.54473
45	Syntenin-1 OS=Rattus norvegicus OX=10116 GN=Sdcbp PE=1 SV=1	Q9JI92	Sdcbp	17	Q9JI92 [88-106]	[R].PSSVNYMVAPVTGNDAGIR.[R]	1xDimethyl [N-Term];1xOxidation [M7]	NaN	17.2456	18.7303	19.7581	18.2366	17.9942	19.2026	19.5326	16.3258	18.0508	16.8035	17.0969	0.0181693	1.74066	-1.74066	-1.6723	0.836398	0.0775872	0.163511	0.0992837	1.00312	-0.660909
46	Syntenin-1 OS=Rattus norvegicus OX=10116 GN=Sdcbp PE=1 SV=1	Q9JI92	Sdcbp	14	Q9JI92 [88-106]	[R].PSSVNYMVAPVTGNDAGIR.[R]	1xMethyl [N-Term];1xOxidation [M7]	NaN	16.4844	17.8821	19.7782	17.0821	17.5648	18.7949	19.1735	15.729	17.6878	16.3463	16.2509	0.0436528	1.35999	-1.35999	-1.65032	0.919261	0.0365614	0.105592	0.160853	0.79357	-0.594276
507	Serum albumin OS=Bos taurus GN=ALB PE=1 SV=4 Albumin OS=Rattus norvegicus OX=10116 GN=Alb PE=1 SV=1	P02769;A0A0G2JSH5	Alb	2	P02769 [424-433];A0A0G2JSH5 [425-434]	[E].YGFQNAILVR.[Y]	1xDimethyl [N-Term]	16.7337	17.7837	18.5395	18.7654	19.4052	18.6428	19.1243	18.7618	17.3275	18.1467	16.7307	17.4044	0.00341893	2.46611	-2.46611	-1.5812	0.0807474	1.09287	1.02796	0.347055	0.459602	-0.319913
51	Serum albumin OS=Bos taurus GN=ALB PE=1 SV=4	P02769		3	P02769 [439-451]	[V].PQVSTPTLVEVSR.[S]	1xDimethyl [N-Term]	16.1461	16.9773	17.316	15.5188	19.8303	17.4203	16.0273	14.7402	17.7587	16.7511	17.1694	16.4185	0.986487	0.00590868	-0.00590868	0.0198967	0.673332	0.171771	0.514982	0.324612	0.488635	0.534878
52	Serum albumin OS=Bos taurus GN=ALB PE=1 SV=4	P02769		58	P02769 [439-451]	[V].PQVSTPTLVEVSR.[S]	1xMethyl [N-Term]	21.6123	21.1955	22.4658	20.198	25.5203	22.3139	20.9215	21.5203	23.758	22.0781	19.9936	21.3525	0.570661	0.243622	-0.243622	-0.773458	0.327697	0.484527	1.20108	0.656598	0.1827	0.427623
316	Hypothetical protein LOC100362814 OS=Rattus norvegicus OX=10116 GN=LOC100362814 PE=1 SV=3	F1LXC7	LOC100362814	2	F1LXC7 [593-608]	[R].ATTLGSYTVQMVKMQR.[V]	1xDimethyl [K13];1xDimethyl [N-Term];2xOxidation [M11;M14]	NaN	17.6373	18.2141	19.5369	18.1937	18.2769	19.5624	19.533	16.0186	17.8927	17.5137	17.8412	0.0351688	1.45384	-1.45384	-1.57495	0.538769	0.268598	0.428746	0.163604	0.786206	-0.348611
601	Disco-interacting protein 2 homolog B OS=Rattus norvegicus OX=10116 GN=Dip2b PE=1 SV=1	A0A0G2JY22	Dip2b	4	A0A0G2JY22 [1331-1342]	[D].PTTVYVDLKSLR.[H]	1xDimethyl [K9];1xMethyl [N-Term]	NaN	NaN	15.6974	17.3803	16.3182	16.5002	17.4927	17.6448	NaN	15.9079	14.7217	15.77	0.0302599	1.51913	-1.51913	-1.52245	0.567321	0.246171	0.45015	0.268684	0.570758	-1.50762
384	BTB domain-containing 17 OS=Rattus norvegicus OX=10116 GN=Btbd17 PE=1 SV=1	D4A8L9	Btbd17	15	D4A8L9 [68-81]	[A].AGISINHSHMLLQR.[L]	1xDimethyl [N-Term];1xOxidation [M10]	16.1266	19.5523	19.6925	20.7141	20.5624	19.8832	20.959	21.3563	17.7298	19.9232	19.5542	19.6035	0.0448239	1.34849	-1.34849	-1.48754	0.162136	0.79012	1.66887	0.876277	0.0573586	-0.712095
106	Transmembrane emp24 domain-containing protein 10 OS=Rattus norvegicus OX=10116 GN=Tmed10 PE=1 SV=2	Q63584	Tmed10	18	Q63584 [32-41]	[G].ISFHLPVNSR.[K]	1xDimethyl [N-Term]	17.5948	19.7733	20.0054	21.7307	20.1288	20.7704	21.2459	21.5395	18.4371	20.3542	19.0757	20.1007	0.038951	1.40948	-1.40948	-1.42925	0.25141	0.599617	1.1451	0.776944	0.10961	0.378805
158	Tubulin beta-5 chain OS=Rattus norvegicus OX=10116 GN=Tubb5 PE=1 SV=1	P69897	Tubb5	11	P69897 [48-62]	[I].SVYYNEATGGKYVPR.[A]	1xDimethyl [K11];1xDimethyl [N-Term]	15.2716	17.3982	17.558	19.0559	17.7493	18.3925	18.7954	18.8436	15.8696	17.49	16.6958	18.0539	0.0390386	1.40851	-1.40851	-1.41786	0.218709	0.660134	1.1243	0.758565	0.120007	0.414871
8	Glutamate receptor OS=Rattus norvegicus OX=10116 GN=Gria2 PE=3 SV=2	F1LNE4	Gria2	7	F1LNE4 [25-35]	[S].NSIQIGGLFPR.[G]	1xDimethyl [N-Term]	NaN	NaN	16.7203	18.8302	17.8522	18.3916	18.8333	18.8734	NaN	17.9115	16.5013	16.8316	0.0270045	1.56856	-1.56856	-1.40615	0.389273	0.409745	0.712336	0.521866	0.282441	0.425889
320	Golgin A7 family member B OS=Rattus norvegicus OX=10116 GN=Golga7b PE=4 SV=3	F1M362	Golga7b	6	F1M362 [2-12]	[M].ATEVHNLQELR.[R]	1xAcetyl [N-Term]	15.0818	17.7705	17.7478	18.9895	17.7827	18.482	19.0458	19.2042	16.6522	17.7565	16.8066	17.9599	0.0274739	1.56108	-1.56108	-1.33485	0.213598	0.670402	1.23125	0.910953	0.0405043	-0.8812
654	Immunoglobulin superfamily member 8 OS=Rattus norvegicus OX=10116 GN=Igsf8 PE=1 SV=1	A0A140TAA1	Igsf8	2	A0A140TAA1 [336-355]	[R].HAAYSVGWEMAPAGAPGPGR.[L]	1xAcetyl [N-Term]	NaN	14.8824	14.6074	16.3921	16.052	15.6122	16.8647	16.5602	NaN	15.2314	14.7767	14.8114	0.0124492	1.90486	-1.90486	-1.33245	0.145579	0.836902	0.978287	0.57042	0.243805	-0.66952
304	Cell cycle control protein OS=Rattus norvegicus OX=10116 GN=Tmem30a PE=1 SV=1	A0A0G2JXG3	Tmem30a	23	A0A0G2JXG3 [2-26]	[M].AMNYSAKDEVDGGPTGPPGGAAKTR.[R]	1xAcetyl [N-Term];1xOxidation [M2];2xDimethyl [K7;K23]	16.4345	19.9284	19.697	20.8502	20.1732	20.3827	20.867	20.4945	17.9071	20.0237	19.1217	19.777	0.0424043	1.37259	-1.37259	-1.27198	0.246369	0.608414	1.25182	0.985626	0.00628778	-0.105705
503	V-type proton ATPase subunit B brain isoform OS=Rattus norvegicus OX=10116 GN=Atp6v1b2 PE=1 SV=1	P62815	Atp6v1b2	2	P62815 [13-29]	[G].AAPELPVPTGGPMAGAR.[E]	1xDimethyl [N-Term];1xOxidation [M13]	NaN	16.6248	16.5671	17.873	16.9466	17.4413	17.5437	17.7273	15.7363	16.9615	15.6411	16.6063	0.0180004	1.74472	-1.74472	-1.17841	0.379018	0.42134	0.393058	0.194399	0.711307	0.338745
418	Tubulin alpha-1C chain OS=Rattus norvegicus OX=10116 GN=Tuba1c PE=1 SV=1 Tubulin alpha-1A chain OS=Rattus norvegicus OX=10116 GN=Tuba1a PE=1 SV=1	Q6AYZ1;P68370	Tuba1a;Tuba1c	29	Q6AYZ1 [69-79];P68370 [69-79]	[V].DLEPTVIDEVR.[T]	1xDimethyl [N-Term]	18.5188	20.3422	20.0822	21.213	20.6326	20.9943	21.1242	21.2028	19.269	20.5301	19.4297	20.5732	0.0312087	1.50572	-1.50572	-1.03796	0.150093	0.82364	0.94939	0.897784	0.046828	-0.704571
172	14-3-3 protein beta/alpha OS=Rattus norvegicus OX=10116 GN=Ywhab PE=1 SV=3	P35213	Ywhab	4	P35213 [2-20]	[M].TMDKSELVQKAKLAEQAER.[Y]	1xAcetyl [N-Term];1xOxidation [M2];3xDimethyl [K4;K10;K12]	17.0662	17.0644	17.8503	19.4468	17.0496	18.444	20.6212	20.9642	14.3277	18.0217	NaN	16.2505	0.0820237	1.08606	-1.08606	-3.06981	0.24006	0.619681	1.41287	0.196552	0.706522	0.310165
75	Serum albumin OS=Bos taurus GN=ALB PE=1 SV=4	P02769		15	P02769 [351-359]	[L].GSFLYEYSR.[R]	1xDimethyl [N-Term]	18.3166	19.7406	20.2883	19.6673	21.0788	19.5722	20.2199	19.7801	19.6214	19.8958	20.1942	19.4706	0.359133	0.444745	-0.444745	-0.367304	0.264374	0.577781	0.6596	0.53862	0.268717	0.292296
307	Cofilin-1 OS=Rattus norvegicus OX=10116 GN=Cfl1 PE=1 SV=3	P45592	Cfl1	33	P45592 [2-21]	[M].ASGVAVSDGVIKVFNDMKVR.[K]	1xAcetyl [N-Term];1xOxidation [M17];2xDimethyl [K12;K18]	20.6969	19.2033	18.8595	20.7351	17.8169	19.074	21.7993	22.718	17.084	19.1828	16.0613	17.4128	0.0687152	1.16295	-1.16295	-2.91682	0.714449	0.146029	0.478315	0.0242121	1.61597	0.191383
449	Tubulin alpha-1C chain OS=Rattus norvegicus OX=10116 GN=Tuba1c PE=1 SV=1 Tubulin alpha-1A chain OS=Rattus norvegicus OX=10116 GN=Tuba1a PE=1 SV=1	Q6AYZ1;P68370	Tuba1a;Tuba1c	8	Q6AYZ1 [67-79];P68370 [67-79]	[V].FVDLEPTVIDEVR.[T]	1xDimethyl [N-Term]	NaN	15.0669	15.6286	18.0742	NaN	16.7966	18.3632	18.6851	NaN	15.857	NaN	14.667	0.0544002	1.2644	-1.2644	-2.6863	0.196254	0.707181	1.69176	0.491212	0.308731	0.000690778
215	Vesicle-associated membrane protein 2 OS=Rattus norvegicus OX=10116 GN=Vamp2 PE=1 SV=2	P63045	Vamp2	53	P63045 [2-31]	[M].SATAATVPPAAPAGEGGPPAPPPNLTSNRR.[L]	1xAcetyl [N-Term]	18.1441	19.3863	18.6198	20.5804	18.1589	19.8679	21.4607	20.719	15.5449	19.7023	16.3335	18.2741	0.0705444	1.15154	-1.15154	-2.58792	0.364987	0.437722	0.868986	0.162842	0.788233	0.333666
410	Syndecan-4 OS=Rattus norvegicus OX=10116 GN=Sdc4 PE=1 SV=1	P34901	Sdc4	22	P34901 [24-41]	[G].ESIRETEVIDPQDLLEGR.[Y]	1xDimethyl [N-Term]	18.9981	17.7986	19.0113	19.9734	16.9252	18.8758	21.4507	21.3413	17.1824	18.6516	15.9169	16.8682	0.0878181	1.05642	-1.05642	-2.49349	0.570887	0.24345	0.702882	0.0475357	1.32298	0.270094
159	Charged multivesicular body protein 4B OS=Rattus norvegicus OX=10116 GN=Chmp4b PE=1 SV=2	M0RCH6	Chmp4b	3	M0RCH6 [2-28]	[M].SVFGKLFGAGGGKAGKGGPTPQEAIQR.[L]	1xAcetyl [N-Term];3xDimethyl [K5;K13;K16]	18.4897	17.8275	19.2378	18.1116	17.4287	17.6493	19.3636	20.2917	15.3179	19.2709	15.0102	15.3694	0.093296	1.03014	-1.03014	-2.44123	0.73552	0.133405	0.266658	0.085556	1.06775	-1.79422
156	Serine/arginine-rich splicing factor 2 OS=Rattus norvegicus OX=10116 GN=Srsf2 PE=1 SV=3	Q6PDU1	Srsf2	10	Q6PDU1 [2-24]	[M].SYGRPPPDVEGMTSLKVDNLTYR.[T]	1xAcetyl [N-Term];1xDimethyl [K16];1xOxidation [M12]	17.9968	16.7787	17.5611	19.4312	16.2317	18.2235	19.8605	20.6512	16.8206	18.4318	14.8652	15.7047	0.11596	0.935691	-0.935691	-2.28615	0.503799	0.297742	0.799776	0.169055	0.771972	0.229178
620	Proteasome subunit beta OS=Rattus norvegicus OX=10116 GN=Psmb7 PE=1 SV=1	A0A0G2JUN8	Psmb7	1	A0A0G2JUN8 [84-102]	[G].TTIAGVVYKDGIVLGADTR.[A]	1xDimethyl [K9];1xDimethyl [N-Term]	17.254	16.3239	17.0853	18.367	15.6419	16.5975	18.9709	20.0948	14.7151	17.9209	14.5527	15.2298	0.137198	0.862652	-0.862652	-2.22165	0.627666	0.202271	0.568722	0.113124	0.946443	0.247131
319	40S ribosomal protein S6 OS=Rattus norvegicus OX=10116 GN=Rps6 PE=1 SV=1	P62755	Rps6	4	P62755 [37-51]	[V].AADALGEEWKGYVVR.[I]	1xDimethyl [K10];1xDimethyl [N-Term]	NaN	15.6092	15.0996	17.2069	NaN	16.2115	17.2944	17.472	NaN	15.9316	NaN	13.6284	0.113277	0.945859	-0.945859	-2.21262	0.243628	0.613273	1.02069	0.38919	0.409839	-0.0311661
506	Serum albumin OS=Bos taurus GN=ALB PE=1 SV=4 Albumin OS=Rattus norvegicus OX=10116 GN=Alb PE=1 SV=1	P02769;A0A0G2JSH5	Alb	8	P02769 [420-433];A0A0G2JSH5 [421-434]	[E].KLGEYGFQNALIVR.[Y]	1xDimethyl [K1];1xDimethyl [N-Term]	15.9448	15.7234	15.659	16.9103	16.2796	16.2725	17.974	17.7945	NaN	15.8757	NaN	13.8905	0.0765978	1.11578	-1.11578	-2.19706	0.112164	0.950145	1.0208	0.190753	0.719528	-0.953848
310	Fatty acid-binding protein 5 OS=Rattus norvegicus OX=10116 GN=Fabp5 PE=1 SV=3	P55053	Fabp5	16	P55053 [2-12]	[M].ASLKDLEGKWR.[L]	1xAcetyl [N-Term];2xDimethyl [K4;K9]	19.514	19.9822	20.1034	22.3407	19.6233	19.8918	22.5576	22.7224	17.8745	20.1812	18.0436	19.9915	0.0807513	1.09285	-1.09285	-2.17609	0.520698	0.283414	0.71371	0.148522	0.82821	0.591893
285	Transitional endoplasmic reticulum ATPase OS=Rattus norvegicus OX=10116 GN=Vcp PE=1 SV=3	P46462	Vcp	15	P46462 [2-25]	[M].ASGADSKGDDLSTAILKQKNRPNR.[L]	1xAcetyl [N-Term];3xDimethyl [K7;K17;K19]	17.1031	18.3382	18.8496	21.4945	17.6322	17.9034	22.0094	22.6016	NaN	19	16.5335	18.0874	0.251895	0.598781	-0.598781	-2.163	0.523309	0.281242	1.09029	0.429805	0.366729	-1.21206
100	Serum albumin OS=Bos taurus GN=ALB PE=1 SV=4	P02769		11	P02769 [159-167]	[W].GKYLYEIAR.[R]	1xDimethyl [K2];1xDimethyl [N-Term]	18.8822	21.0092	21.8652	21.3609	22.0984	21.2299	21.6703	21.3204	20.7328	21.3186	21.249	20.8064	0.0670211	1.17379	-1.17379	-0.553057	0.287167	0.541865	0.800359	0.725974	0.139079	0.247302
392	Clathrin light chain A OS=Rattus norvegicus OX=10116 GN=Clta PE=1 SV=1	P08081	Clta	3	P08081 [95-111]	[Y].AAISEVDRLQSEPESIR.[K]	1xDimethyl [N-Term]	16.2352	16.8643	17.2716	20.0712	17.0301	17.9183	19.6652	19.9784	14.4315	17.3102	16.7167	17.5371	0.0753089	1.12315	-1.12315	-2.14913	0.382839	0.416984	1.03742	0.35357	0.451525	0.236106
216	Vesicle-associated membrane protein 2 OS=Rattus norvegicus OX=10116 GN=Vamp2 PE=1 SV=2	P63045	Vamp2	42	P63045 [2-30]	[M].SATAATVPPAAPAGEGGPPAPPPNLTSNR.[R]	1xAcetyl [N-Term]	17.9307	18.8725	17.5032	19.6055	17.9504	18.9925	21.0108	20.4531	15.8788	19.0929	NaN	17.446	0.118626	0.92582	-0.92582	-2.12913	0.229856	0.638545	1.12375	0.341363	0.466783	0.140955
103	Serum albumin OS=Bos taurus GN=ALB PE=1 SV=4	P02769		19	P02769 [417-433]	[D].QFEKLGEYGFQNALIVR.[Y]	1xDimethyl [K4];1xDimethyl [N-Term]	18.9338	18.5925	19.364	19.317	17.817	19.0902	20.1399	21.4051	17.4229	19.3559	16.5692	17.5151	0.0962134	1.01676	-1.01676	-1.89729	0.501112	0.300065	0.561243	0.0724483	1.13997	-1.33605
580	Glycosyl-phosphatidylinositol-specific phospholipase D OS=Rattus norvegicus OX=10116 GN=Gpld1 PE=1 SV=1	G3V8B1	Gpld1	2	G3V8B1 [700-720]	[L].APEKTQPALLSTFSGDRRFSR.[F]	1xAcetyl [N-Term];1xDimethyl [K4]	19.0342	17.8689	19.0492	19.1766	17.5769	18.4218	20.2707	20.806	16.6352	19.476	16.1837	16.33	0.100413	0.99821	-0.99821	-2.11264	0.574593	0.24064	0.486649	0.100056	0.999758	0.115278
330	V-type proton ATPase subunit G OS=Rattus norvegicus OX=10116 GN=Atp6v1g1 PE=1 SV=1	B2GUV5	Atp6v1g1	6	B2GUV5 [2-17]	[M].ASQSQGIQQLLQAEKR.[A]	1xAcetyl [N-Term];1xDimethyl [K15]	16.2726	15.5554	16.4218	18.5782	16.2174	17.2033	19.0386	18.8439	NaN	17.1087	13.9642	16.1942	0.123303	0.909027	-0.909027	-2.07006	0.278434	0.555277	1.11878	0.425819	0.370775	-0.284148
684	Disabled homolog 1 OS=Rattus norvegicus OX=10116 GN=Dab1 PE=1 SV=1	Q8CJH2	Dab1	3	Q8CJH2 [2-20]	[M].STETELQVAVKTSAKKDSR.[K]	1xAcetyl [N-Term];3xDimethyl [K11;K15;K16]	NaN	NaN	15.2583	16.9542	15.761	15.4947	18.1854	17.3988	NaN	NaN	14.4187	14.9007	0.105135	0.978253	-0.978253	-2.05025	0.612691	0.212759	0.603697	0.242505	0.615279	0.178207
205	Thioredoxin-like protein 1 OS=Rattus norvegicus OX=10116 GN=Txnl1 PE=1 SV=1	A0A0G2K737	Txnl1	7	A0A0G2K737 [2-23]	[M].VGVKPVGSDPDFQPELSGAGSR.[L]	1xDimethyl [K4];1xDimethyl [N-Term]	NaN	15.2756	15.4922	18.0636	14.7843	16.6157	18.3328	18.4735	NaN	16.036	14.0287	NaN	0.232595	0.6334	-0.6334	-2.01923	0.568362	0.245375	0.77446	0.432629	0.363884	0.151424
240	Immunoglobulin superfamily member 8 OS=Rattus norvegicus OX=10116 GN=Igsf8 PE=1 SV=1	A0A140TAA1	Igsf8	17	A0A140TAA1 [26-37]	[A].RQVHVPKGPLYR.[V]	1xDimethyl [K7];1xDimethyl [N-Term]	18.0577	20.6258	21.9781	21.9962	21.5124	20.2681	23.087	22.7017	17.7431	21.1082	20.7767	20.2131	0.0996153	1.00167	-1.00167	-1.93203	0.316567	0.499534	1.22784	0.578499	0.237697	-0.545814
57	40S ribosomal protein S27 OS=Rattus norvegicus OX=10116 GN=Rps27 PE=1 SV=3	Q71TY3	Rps27	7	Q71TY3 [2-17]	[M].PLAKDLLHPSPEEEKR.[K]	1xMethyl [N-Term];2xDimethyl [K4;K15]	NaN	16.7739	17.4929	19.1269	17.2795	15.7968	18.5587	21.0395	NaN	17.1114	15.7397	16.0196	0.225856	0.646169	-0.646169	-1.87838	0.806777	0.0932465	0.370766	0.137021	0.863212	0.432311
189	Peptidyl-prolyl cis-trans isomerase OS=Rattus norvegicus OX=10116 GN=Ppia PE=1 SV=1	A0A0G2K1P0	Ppia	33	A0A0G2K1P0 [2-19]	[M].VNPTVFFDITADGEPLGR.[V]	1xDimethyl [N-Term]	21.8183	18.196	19.0032	18.7029	16.8916	17.9162	19.1451	20.9587	16.3579	19.0372	15.7379	16.3011	0.153811	0.813014	-0.813014	-1.86937	0.578031	0.238049	-0.702208	0.0578998	1.23732	-0.0271859
152	Histone H2A OS=Rattus norvegicus OX=10116 GN=H2afx PE=1 SV=1	D3ZXP3	H2afx	4	D3ZXP3 [60-72]	[L].TAEILELAGNAAR.[D]	1xDimethyl [N-Term]	16.9574	17.939	18.8331	20.2729	17.7449	17.8123	20.9471	21.4134	16.443	18.3613	17.9252	17.8513	0.137583	0.861435	-0.861435	-1.8342	0.450176	0.346617	0.978829	0.335934	0.473747	0.466969
30	40S ribosomal protein S27a OS=Rattus norvegicus OX=10116 PE=3 SV=2	F1M927		4	F1M927 [42-53]	[R].LVFAGKQLEDGR.[T]	1xAcetyl [N-Term];1xDimethyl [K6]	NaN	15.2092	15.7626	17.194	15.8017	15.8325	18.1341	18.6471	NaN	15.452	15.2762	15.1347	0.0970804	1.01287	-1.01287	-1.81624	0.349474	0.456585	1.0486	0.268854	0.570484	-0.81574
58	26S proteasome non-ATPase regulatory subunit 6 OS=Rattus norvegicus OX=10116 GN=Psmd6 PE=1 SV=1	Q6PCT9	Psmd6	12	Q6PCT9 [2-18]	[M].PLENLEEEGLPKNPDLR.[I]	1xDimethyl [K12];1xMethyl [N-Term]	16.9335	17.901	17.7353	20.3177	17.2623	18.9043	20.4637	20.511	NaN	17.7704	NaN	17.2492	0.202824	0.692882	-0.692882	-1.77552	0.355101	0.449648	1.06342	0.554852	0.255823	-0.217201
136	Serum albumin OS=Bos taurus GN=ALB PE=1 SV=4	P02769		63	P02769 [437-451]	[R].KVPQVSTPTLVEVSR.[S]	1xDimethyl [K1];1xDimethyl [N-Term]	19.5573	20.5952	21.3288	23.2726	22.5776	22.1451	23.3152	23.7062	18.5699	20.9319	20.3275	20.9231	0.00590854	2.22852	-2.22852	-2.74791	0.0883005	1.05404	1.74755	0.338515	0.470422	-1.00036
33	Multivesicular body subunit 12B OS=Rattus norvegicus OX=10116 GN=Mvb12b PE=3 SV=2	D4A732	Mvb12b	15	D4A732 [31-57]	[M].PEVKELSEALPETPMDPITGVGVVASR.[N]	1xDimethyl [K4];1xMethyl [N-Term];1xOxidation [M15]	18.7464	17.6505	18.5148	18.1235	16.7153	18.3128	19.7917	20.7113	NaN	19.741	16.0061	15.5993	0.295367	0.529638	-0.529638	-1.76729	0.517442	0.286138	0.62395	0.361433	0.441973	0.276387
141	Serum albumin OS=Bos taurus GN=ALB PE=1 SV=4	P02769		22	P02769 [26-34]	[D].THKSEIAHR.[F]	1xDimethyl [K3];1xDimethyl [N-Term]	18.5549	20.6225	20.263	18.5137	17.9544	18.4019	19.7027	18.5397	17.8134	19.8264	18.8657	19.0455	0.684151	0.164848	-0.164848	0.23805	0.256632	0.590689	-0.838845	0.419486	0.377283	-0.600795
5	Tubulin beta-2B chain OS=Rattus norvegicus OX=10116 GN=Tubb2b PE=1 SV=1	Q3KRE8	Tubb2b	3	Q3KRE8 [48-62]	[I].NVYYNEATGNKYVPR.[A]	1xDimethyl [K11];1xDimethyl [N-Term]	NaN	16.843	16.3637	18.4403	16.7986	17.641	18.2682	18.3558	NaN	NaN	14.9346	17.1619	0.119415	0.922941	-0.922941	-1.71767	0.452619	0.344267	0.550235	0.388391	0.410731	-0.869418
48	40S ribosomal protein S16 OS=Rattus norvegicus OX=10116 GN=Rps16 PE=1 SV=1	A0A1W2Q631	Rps16	43	A0A1W2Q631 [2-15]	[M].PSKGPLQSVQVFGR.[K]	1xDimethyl [K3];1xMethyl [N-Term]	18.4076	20.6857	20.7885	23.0168	20.6742	21.7606	21.9894	22.9337	18.6109	21.1139	19.5061	21.2907	0.075309	1.12315	-1.12315	-1.70903	0.328941	0.482883	1.11476	0.621331	0.206677	-0.0904727
271	Secernin-1 OS=Rattus norvegicus OX=10116 GN=Scrn1 PE=1 SV=1	Q6AY84	Scrn1	7	Q6AY84 [2-16]	[M].SGAPPSYSFVALPPR.[A]	1xAcetyl [N-Term]	NaN	15.5675	NaN	17.0894	12.9595	15.9991	16.4283	16.6077	NaN	13.2371	NaN	14.6366	0.312825	0.504699	-0.504699	-1.56177	0.576296	0.239355	-0.829835	0.146794	0.833292	0.0804734
317	Vesicle transport through interaction with t-SNAREs homolog 1B OS=Rattus norvegicus OX=10116 GN=Vti1b PE=1 SV=2	P58200	Vti1b	4	P58200 [2-19]	[M].ATSAASSEHFEKLHEIFR.[G]	1xAcetyl [N-Term];1xDimethyl [K12]	14.4393	NaN	14.4116	17.0755	14.992	14.729	17.8475	18.7612	NaN	15.2952	NaN	14.8455	0.377733	0.422815	-0.422815	-1.51204	0.407182	0.390211	1.27364	0.84939	0.0708931	-0.637917
164	4-trimethylaminobutyraldehyde dehydrogenase OS=Rattus norvegicus OX=10116 GN=Aldh9a1 PE=1 SV=1	A0A0G2JSI1	Aldh9a1	5	A0A0G2JSI1 [2-15]	[M].STGTFVVSQPLNYR.[G]	1xAcetyl [N-Term]	NaN	15.7862	NaN	17.3569	15.418	16.5188	17.1972	17.2816	NaN	14.1603	NaN	16.0237	0.154229	0.811833	-0.811833	-1.51189	0.96982	0.0133089	0.0324152	0.348602	0.45767	-0.855373
375	Annexin A6 OS=Rattus norvegicus OX=10116 GN=Anxa6 PE=1 SV=2	P48037	Anxa6	2	P48037 [2-11]	[M].AKIAQGAMYR.[G]	1xAcetyl [N-Term];1xDimethyl [K2]	NaN	17.0067	NaN	18.5516	17.0184	NaN	19.985	20.3774	NaN	NaN	17.9135	17.3287	0.35681	0.447563	-0.447563	-1.50585	0.431017	0.365506	1.34779	0.865907	0.0625288	0.850049
29	Transmembrane emp24 protein transport domain containing 4 (Predicted) isoform CRA_b OS=Rattus norvegicus OX=10116 GN=Tmed4 PE=1 SV=3	G3V6N2	Tmed4	6	G3V6N2 [30-40]	[G].LYFHIGETEKR.[C]	1xDimethyl [K10];1xDimethyl [N-Term]	NaN	18.0384	18.8688	20.1881	19.1562	19.4377	19.9283	20.0354	16.4381	18.9679	18.152	19.0168	0.0571388	1.24307	-1.24307	-1.49569	0.34139	0.466749	0.607604	0.361294	0.44214	-0.708105
155	Serum albumin OS=Bos taurus GN=ALB PE=1 SV=4	P02769		7	P02769 [26-34]	[D].THKSEIAHR.[F]	1xAcetyl [N-Term];1xDimethyl [K3]	18.7379	19.4632	19.4437	17.6937	18.365	17.4806	17.7201	15.9897	17.4686	18.1284	18.6825	17.9374	0.280969	0.551342	-0.551342	0.665351	0.0685325	1.1641	-1.44577	0.159412	0.797478	-0.780422
413	Glutamate receptor OS=Rattus norvegicus OX=10116 GN=Grin1 PE=1 SV=1	Q62648	Grin1	2	Q62648 [23-36]	[C].DPKIVNIGAVLSTR.[K]	1xDimethyl [K3];1xDimethyl [N-Term]	NaN	17.0071	16.6287	18.8729	16.3791	17.3296	19.5557	19.6449	NaN	17.2236	NaN	16.2526	0.302703	0.518983	-0.518983	-1.48923	0.548602	0.260743	0.724427	0.486295	0.3131	-1.48638
64	Contactin-1 OS=Rattus norvegicus OX=10116 GN=Cntn1 PE=1 SV=2	Q63198	Cntn1	4	Q63198 [160-171]	[D].PPYHFPDDLSYR.[W]	1xMethyl [N-Term]	NaN	14.8723	16.281	17.8805	15.6836	15.7244	18.278	18.0869	NaN	16.2344	14.9679	15.1879	0.16434	0.784258	-0.784258	-1.47983	0.614948	0.211162	0.598626	0.407371	0.39001	-0.293564
594	Tubulin alpha-1A chain OS=Rattus norvegicus OX=10116 GN=Tuba1a PE=1 SV=1	P68370	Tuba1a	1	P68370 [357-373]	[N].YQPPTVVPGGDLAKVQR.[A]	1xDimethyl [K14];1xDimethyl [N-Term]	NaN	14.7718	14.9784	17.1595	15.9866	17.0613	17.6892	17.0732	NaN	15.6916	NaN	15.2773	0.0546152	1.26269	-1.26269	-1.46818	0.14557	0.836927	1.31598	0.888475	0.0513549	-2.17457
161	Serum albumin OS=Bos taurus GN=ALB PE=1 SV=4	P02769		41	P02769 [442-451]	[V].STPTLVEVSR.[S]	1xDimethyl [N-Term]	21.1768	22.716	22.8868	21.8507	22.9366	22.5248	21.9372	21.3716	22.2555	22.8747	22.5095	21.9186	0.63745	0.195554	-0.195554	0.197031	0.949017	0.0227261	0.0349722	0.621712	0.206411	0.232003
340	26S proteasome regulatory subunit 8 OS=Rattus norvegicus OX=10116 GN=Psmc5 PE=1 SV=1	P62198	Psmc5	7	P62198 [2-21]	[M].ALDGPEQMELEEGKAGSGLR.[Q]	1xAcetyl [N-Term];1xDimethyl [K14];1xOxidation [M8]	NaN	16.1471	15.0949	17.5966	14.9468	16.2922	17.8068	18.0712	NaN	15.5565	NaN	15.2531	0.276812	0.557815	-0.557815	-1.37444	0.65464	0.183997	0.499694	0.422043	0.374643	-0.710367
218	Histone H3 OS=Rattus norvegicus OX=10116 GN=Hist2h3c2 PE=1 SV=1	D3ZJ08	Hist2h3c2	9	D3ZJ08 [29-41]	[K].SAPATGGVKKPHR.[Y]	1xDimethyl [N-Term];2xDimethyl [K9;K10]	NaN	NaN	20.9664	19.1422	18.0326	NaN	21.8132	20.9976	17.208	NaN	21.6614	17.9087	0.492856	0.30728	-0.30728	-1.35512	0.898223	0.0466157	0.226827	0.596248	0.224573	0.158862
390	Eukaryotic translation initiation factor 2 subunit 3 Y-linked OS=Rattus norvegicus OX=10116 GN=Eif2s3y PE=2 SV=2	C9WPN6	Eif2s3y	12	C9WPN6 [2-17]	[M].AGGEAGVTLGQPHLSR.[Q]	1xAcetyl [N-Term]	NaN	16.3057	16.2831	17.7824	16.2759	17.0736	17.201	17.8104	14.2569	16.5208	15.8218	16.5341	0.0801336	1.09619	-1.09619	-1.30683	0.614224	0.211673	0.29981	0.241016	0.617955	-1.47948
65	Glutathione S-transferase P OS=Rattus norvegicus OX=10116 GN=Gstp1 PE=1 SV=2	P04906	Gstp1	4	P04906 [2-12]	[M].PPYTIVYFPVR.[G]	1xMethyl [N-Term]	NaN	17.2219	16.5971	19.1944	16.3097	17.2755	19.2233	20.2533	NaN	17.5796	NaN	16.4236	0.415436	0.381496	-0.381496	-1.26383	0.654003	0.18442	0.594309	0.585248	0.23266	-0.132188
674	Histone H2A OS=Rattus norvegicus OX=10116 GN=H2afx PE=1 SV=1	D3ZXP3	H2afx	1	D3ZXP3 [22-30]	[R].AGLQFPVGR.[VI]	1xDimethyl [N-Term]	15.205	15.8576	16.857	17.5472	18.8535	15.4441	NaN	19.7215	15.9043	16.3362	18.1022	16.8003	0.366049	0.436461	-0.436461	-1.22063	0.247735	0.606012	1.63968	0.573668	0.241339	1.19268
55	40S ribosomal protein S19 OS=Rattus norvegicus OX=10116 GN=Rps19l2 PE=3 SV=1	A0A0H2UI38	Rps19l2	29	A0A0H2UI38 [14-28]	[M].PGVTVKDVNQQEFVR.[A]	1xDimethyl [K6];1xMethyl [N-Term]	18.1809	20.4495	20.3181	22.4369	20.5326	20.9692	21.1871	22.1594	18.6868	20.766	19.3194	21.2187	0.127952	0.892952	-0.892952	-1.21433	0.390192	0.408722	0.865724	0.752072	0.123741	-0.241369
257	Syntaxin-12 OS=Rattus norvegicus OX=10116 GN=Stx12 PE=1 SV=1	A0A0G2JVB6	Stx12	1	A0A0G2JVB6 [218-232]	[D].SIEANVESSEVHVER.[A]	1xDimethyl [N-Term]	NaN	16.3269	15.6332	17.7935	16.555	17.4044	17.1001	17.4381	14.6994	16.425	15.4092	17.1321	0.0806545	1.09337	-1.09337	-1.20794	0.398544	0.399523	0.539853	0.457523	0.339587	-1.65694
144	Heterogeneous nuclear ribonucleoprotein U OS=Rattus norvegicus OX=10116 GN=Hnrnpu PE=1 SV=1	A0A0G2JZ52	Hnrnpu	5	A0A0G2JZ52 [448-458]	[C].TFIQNVPLEDR.[V]	1xDimethyl [N-Term]	NaN	16.9208	16.333	17.8052	16.5963	17.1901	17.1287	18.2278	14.9426	17.0295	15.5615	17.0675	0.12325	0.909212	-0.909212	-1.13548	0.642797	0.191926	0.266066	0.284764	0.545514	-0.950435
174	Serum albumin OS=Bos taurus GN=ALB PE=1 SV=4	P02769		51	P02769 [443-451]	[S].TPTLVEVSR.[S]	1xDimethyl [N-Term]	24.3018	25.7563	25.8266	24.6129	25.3582	25.1578	24.6156	24.1482	24.9963	25.3975	25.4148	25.4386	0.144274	0.840811	-0.840811	0.491818	0.546673	0.262272	-0.304447	0.659599	0.18072	0.187371
175	Serum albumin OS=Bos taurus GN=ALB PE=1 SV=4	P02769		3	P02769 [342-359]	[N].YQEAKDAFLGSFLYEYSR.[R]	1xDimethyl [K5];1xDimethyl [N-Term]	17.3982	16.6677	17.7013	16.9183	15.9454	16.386	17.1973	18.771	NaN	18.3064	NaN	13.4569	0.533567	0.272811	-0.272811	-1.19325	0.889279	0.0509618	-0.0964518	0.445427	0.351223	-1.2897
505	Alpha-2-macroglobulin OS=Rattus norvegicus OX=10116 GN=A2m PE=2 SV=2	P06238	A2m	3	P06238 [255-266]	[C].GIYTYGKPVPGR.[V]	1xDimethyl [K7];1xDimethyl [N-Term]	16.0561	NaN	16.5759	18.4183	19.5238	15.8482	15.3956	16.4025	17.4928	15.0966	14.7449	15.3009	0.351159	0.454496	-0.454496	-1.13369	0.865374	0.062796	-0.224257	0.211985	0.673694	-0.251236
628	40S ribosomal protein S15a OS=Rattus norvegicus OX=10116 GN=LOC100909878 PE=3 SV=1	D3ZLL8	LOC100909878	1	D3ZLL8 [2-20]	[M].VRMNVLADALKSINNAEKR.[G]	1xDimethyl [N-Term];1xOxidation [M3];2xDimethyl [K11;K18]	NaN	15.3558	16.5924	15.7101	14.9852	15.7216	16.6436	18.8042	15.849	16.2751	14.7865	14.7146	0.261932	0.581811	-0.581811	-1.13236	0.553008	0.257269	0.652552	0.425528	0.371072	0.0936623
436	Apolipoprotein E OS=Rattus norvegicus OX=10116 GN=Apoe PE=1 SV=1	A0A0G2K151	Apoe	16	A0A0G2K151 [66-89]	[A].EGELEVTDQLPGQSDQPWEQALNR.[F]	1xDimethyl [N-Term]	20.1528	18.1364	18.5494	18.4727	17.1263	18.1772	18.8918	20.504	NaN	19.818	16.49	16.3805	0.418916	0.377873	-0.377873	-1.11201	0.861531	0.064729	-0.153004	0.295835	0.528951	0.472935
183	Serum albumin OS=Bos taurus GN=ALB PE=1 SV=4	P02769		19	P02769 [441-451]	[Q].VSTPTLVEVSR.[S]	1xDimethyl [N-Term]	20.5874	21.1073	21.4628	20.9009	23.4344	21.3787	20.7087	20.5601	22.0032	21.3938	20.3928	20.8114	0.638903	0.194565	-0.194565	-0.370189	0.489519	0.31023	0.505869	0.74347	0.128737	0.13568
333	Proline-rich transmembrane protein 2 OS=Rattus norvegicus OX=10116 GN=Prrt2 PE=1 SV=1	D3ZFB6	Prrt2	4	D3ZFB6 [2-26]	[M].AASSSEVSEMKGVEDSSNTHSEGPR.[H]	1xAcetyl [N-Term];1xDimethyl [K11]	NaN	16.0761	16.0294	17.1448	16.3636	16.9667	18.166	18.4001	NaN	16.6758	15.6862	16.7741	0.149531	0.82527	-0.82527	-1.09536	0.164822	0.782985	1.0573	0.943356	0.0253245	-0.0355949
186	Serum albumin OS=Bos taurus GN=ALB PE=1 SV=4	P02769		5	P02769 [438-451]	[K].VPQVSTPTLVEVSR.[S]	1xDimethyl [N-Term]	17.5034	16.7137	17.5321	17.7498	20.1918	18.749	18.2989	18.1697	17.4313	17.4741	15.2403	17.2337	0.0299999	1.52288	-1.52288	-2.0075	0.0286872	1.54231	1.47757	0.398736	0.399314	-0.529928
258	40S ribosomal protein S3a OS=Rattus norvegicus OX=10116 GN=LOC100365839 PE=3 SV=1	M0R6L4	LOC100365839	6	M0R6L4 [70-82]	[V].SLADLQNDEVAFR.[K]	1xDimethyl [N-Term]	NaN	16.008	NaN	17.9698	15.0351	16.2763	17.1456	18.2213	NaN	15.525	NaN	15.6659	0.348666	0.45759	-0.45759	-1.07416	0.79954	0.0971597	-0.319321	0.292206	0.534311	-2.57158
428	Keratin type I cytoskeletal 10 OS=Rattus norvegicus OX=10116 GN=Krt10 PE=1 SV=1	A0A0G2K2V6	Krt10	5	A0A0G2K2V6 [389-398]	[L].EASLAETEGR.[Y]	1xDimethyl [N-Term]	15.6597	15.4356	16.9038	16.1263	16.7156	16.5302	20.6848	16.4664	14.69	16.2418	17.8387	17.6036	0.455095	0.341898	-0.341898	-1.00577	0.196677	0.706246	1.56796	0.505901	0.295934	-0.504221
192	Serum albumin OS=Bos taurus GN=ALB PE=1 SV=4	P02769		46	P02769 [435-451]	[Y].TRKVPQVSTPTLVEVSR.[S]	1xDimethyl [K3];1xDimethyl [N-Term]	19.5415	21.4517	22.3213	24.4765	21.734	22.6978	24.3851	23.8093	18.5993	22.0248	20.7206	20.9631	0.0320787	1.49378	-1.49378	-2.57962	0.34557	0.461465	1.20881	0.314819	0.50194	-1.37081
402	Unconventional myosin-Va OS=Rattus norvegicus OX=10116 GN=Myo5a PE=1 SV=1	Q9QYF3	Myo5a	4	Q9QYF3 [2-12]	[M].AASELYTKFAR.[V]	1xAcetyl [N-Term];1xDimethyl [K8]	NaN	16.5277	15.857	18.3336	16.1177	17.3637	18.0279	18.4773	NaN	16.5747	NaN	16.5108	0.283336	0.547698	-0.547698	-0.953921	0.526092	0.278938	0.590551	0.728928	0.137315	0.464214
476	Tubulin beta-2A chain OS=Rattus norvegicus OX=10116 GN=Tubb2a PE=1 SV=1 Tubulin beta-2B chain OS=Rattus norvegicus OX=10116 GN=Tubb2b PE=1 SV=1	P85108;Q3KRE8	Tubb2a;Tubb2b	2	P85108 [25-46];Q3KRE8 [25-46]	[I].SDEHGIDPTGSYHGDSDLQLER.[I]	1xDimethyl [N-Term]	NaN	15.4785	NaN	17.1059	16.1184	16.4398	17.3246	16.7428	NaN	16.2249	14.5767	16.3428	0.15672	0.804877	-0.804877	-0.941584	0.594016	0.226202	0.364187	0.58761	0.230911	0.624844
632	Chondroitin sulfate proteoglycan 5 OS=Rattus norvegicus OX=10116 GN=Cspg5 PE=4 SV=3	F1M4R7	Cspg5	6	F1M4R7 [33-47]	[P].AREAGSAIEAEELVR.[S]	1xDimethyl [N-Term]	14.3157	16.73	16.4475	17.9759	18.3417	19.4216	18.9226	18.6785	17.0254	18.5213	17.6984	18.3986	0.0658545	1.18141	-1.18141	-0.930141	0.0206397	1.6853	2.47382	0.11413	0.942602	-1.24477
171	Syntaxin-12 OS=Rattus norvegicus OX=10116 GN=Stx12 PE=1 SV=1	A0A0G2JVB6	Stx12	2	A0A0G2JVB6 [2-20]	[M].SYGPLDMYRNPGPSGPQPR.[D]	1xAcetyl [N-Term];1xOxidation [M7]	15.0395	15.8701	15.57	17.4157	16.4847	17.2055	17.4994	15.3529	NaN	16.5654	14.2587	16.3732	0.330204	0.481218	-0.481218	-0.903216	0.380334	0.419835	0.661846	0.791208	0.101709	0.864017
224	60S ribosomal protein L28 OS=Rattus norvegicus OX=10116 PE=3 SV=2	D3ZEI0		14	D3ZEI0 [2-11]	[M].SAHLQWMVVR.[N]	1xAcetyl [N-Term];1xOxidation [M7]	17.4482	20.2105	19.6	21.5958	19.149	20.5158	20.179	20.6656	18.2626	20.1938	18.1549	20.3421	0.242981	0.614427	-0.614427	-0.88904	0.671343	0.173056	0.413763	0.666262	0.176355	-1.03626
47	Synaptotagmin-5 OS=Rattus norvegicus OX=10116 GN=Syt5 PE=1 SV=1	P47861	Syt5	5	P47861 [94-111]	[D].PSPSMPGQQVLDKHQLGR.[L]	1xDimethyl [K13];1xMethyl [N-Term];1xOxidation [M5]	NaN	15.9872	17.0457	18.4563	16.794	16.441	18.1516	18.1276	NaN	16.8975	16.4989	16.1101	0.178447	0.74849	-0.74849	-0.876414	0.797727	0.0981458	0.215506	0.428214	0.368339	0.100874
349	Calmodulin-2 OS=Rattus norvegicus OX=10116 GN=Calm2 PE=1 SV=1	D4ABV5	Calm2	25	D4ABV5 [2-38]	[M].ADQLTEEQIAEFKEAFSLFDKDGDGTITTKELGTVMR.[S]	1xAcetyl [N-Term];1xOxidation [M36];3xDimethyl [K13;K21;K30]	23.4857	18.5845	20.2596	18.3858	17.6225	NaN	NaN	19.6499	NaN	19.8953	16.5536	16.9372	0.626993	0.202737	-0.202737	-0.840809	0.456891	0.340188	-1.54274	0.208613	0.680659	1.07079
274	Dihydropyrimidinase-related protein 1 OS=Rattus norvegicus OX=10116 GN=Crmp1 PE=1 SV=1	Q62950	Crmp1	17	Q62950 [2-16]	[M].SHQGKKSIPHITSDR.[L]	1xAcetyl [N-Term];2xDimethyl [K5;K6]	NaN	19.5929	20.3633	20.5104	19.4411	18.5591	20.4155	20.2897	16.8153	19.3641	19.8608	19.3069	0.339534	0.469117	-0.469117	-0.8396	0.433143	0.363369	-0.479194	0.179325	0.746359	-1.71894
579	60S ribosomal protein L4 OS=Rattus norvegicus OX=10116 GN=Rpl4 PE=1 SV=3	P50878	Rpl4	1	P50878 [30-45]	[K].APIRPDIVNFVHTNLR.[K]	1xDimethyl [N-Term]	NaN	15.6253	14.5279	14.5437	13.0658	NaN	15.0851	16.954	15.3724	15.0299	13.2262	13.307	0.517642	0.28597	-0.28597	-0.801123	0.913768	0.0391641	0.136046	0.405389	0.392128	-1.00538
339	Voltage-dependent anion-selective channel protein 1 OS=Rattus norvegicus OX=10116 GN=Vdac1 PE=1 SV=4	Q9Z2L0	Vdac1	1	Q9Z2L0 [2-15]	[M].AVPPTYADLGKSAR.[D]	1xAcetyl [N-Term];1xDimethyl [K11]	15.298	17.1005	16.7404	17.8841	16.6914	17.0452	17.2311	17.4541	15.7192	16.8915	15.7389	16.8953	0.0771991	1.11239	-1.11239	-0.794239	0.558664	0.252849	0.349706	0.511566	0.291098	-0.203936
706	ATP-dependent 6-phosphofructokinase liver type OS=Rattus norvegicus OX=10116 GN=Pfkl PE=1 SV=3	P30835	Pfkl	2	P30835 [2-10]	[M].ATVDLEKLR.[M]	1xAcetyl [N-Term];1xDimethyl [K7]	15.689	19.386	18.789	19.9916	19.1562	19.6758	19.3477	19.3173	18.0324	18.9529	17.9628	19.4229	0.0811995	1.09045	-1.09045	-0.781491	0.381061	0.419006	0.910353	0.903726	0.043963	-1.12829
246	Plexin A1 OS=Rattus norvegicus OX=10116 GN=Plxna1 PE=1 SV=3	D3Z981	Plxna1	8	D3Z981 [46-58]	[S].SPPAGLGPQPAFR.[T]	1xDimethyl [N-Term]	16.7146	19.7496	19.6687	20.2619	20.1558	19.893	20.1796	20.3116	18.5101	19.8191	19.6709	19.428	0.0441279	1.35529	-1.35529	-0.777977	0.248119	0.60534	1.0363	0.773336	0.111632	0.0184803
217	IST1 homolog OS=Rattus norvegicus OX=10116 GN=Ist1 PE=2 SV=1	Q568Z6	Ist1	1	Q568Z6 [345-357]	[T].SASEDIDFDDLSR.[R]	1xDimethyl [N-Term]	NaN	14.5126	14.7491	15.5805	15.1994	15.7735	15.8326	15.2551	13.9293	15.4023	14.5704	15.0718	0.0768049	1.11461	-1.11461	-0.77169	0.151243	0.820325	0.567754	0.680105	0.167424	-0.475277
640	Golgin subfamily A member 7 OS=Rattus norvegicus OX=10116 GN=Golga7 PE=2 SV=1	Q6AYQ1	Golga7	1	Q6AYQ1 [1-16]	[-].MRPQQAPVSGKVFIQR.[D]	1xDimethyl [K11];1xDimethyl [N-Term]	16.4402	15.9562	15.7033	14.8476	15.1721	NaN	16.6597	16.923	NaN	15.5575	NaN	15.432	0.361851	0.44147	-0.44147	-0.756824	0.43234	0.364174	0.514752	0.654698	0.183959	0.245736
232	Serum albumin OS=Bos taurus GN=ALB PE=1 SV=4	P02769		4	P02769 [440-451]	[P].QVSTPTLVEVSR.[S]	1xDimethyl [N-Term]	21.2073	20.9025	21.8862	19.8391	24.6058	21.6487	19.7562	19.7591	23.1445	21.4213	19.52	20.775	0.873796	0.0585901	-0.0585901	-0.227262	0.705834	0.151298	0.483669	0.777286	0.109419	0.256407
70	Ephrin B3 OS=Rattus norvegicus OX=10116 GN=Efnb3 PE=3 SV=1	G3V7D4	Efnb3	3	G3V7D4 [28-41]	[G].LSLEPVYWNSANKR.[F]	1xDimethyl [K13];1xDimethyl [N-Term]	16.1457	16.7345	16.3332	17.8138	15.5729	16.812	17.5392	17.3116	16.0372	15.9513	15.8771	16.3434	0.144307	0.840712	-0.840712	-0.756705	0.930855	0.031118	0.0521336	0.118458	0.926435	-1.92444
234	Serum albumin OS=Bos taurus GN=ALB PE=1 SV=4	P02769		8	P02769 [24-34]	[R].RDTHKSEIAHR.[F]	1xDimethyl [K5];1xDimethyl [N-Term]	NaN	20.918	21.5187	20.7711	19.5586	18.8316	20.1821	19.2539	18.9305	19.3434	20.4433	19.6768	0.75148	0.124083	-0.124083	0.141964	0.00874322	2.05833	-1.6127	0.01796	1.74569	-1.47073
236	Serum albumin OS=Bos taurus GN=ALB PE=1 SV=4	P02769		26	P02769 [360-371]	[R].RHPEYAVSVLLR.[L]	1xDimethyl [N-Term]	16.7725	17.4504	18.8317	19.7451	19.7313	18.0246	20.9958	21.498	15.8116	18.3728	17.8457	17.1665	0.0272463	1.56469	-1.56469	-2.76325	0.118779	0.92526	1.8625	0.340055	0.468451	-0.900749
237	Serum albumin OS=Bos taurus GN=ALB PE=1 SV=4	P02769		6	P02769 [360-371]	[R].RHPEYAVSVLLR.[L]	1xAcetyl [N-Term]	NaN	14.9028	15.9528	17.2522	15.4966	15.3782	18.4971	18.3148	NaN	15.9168	13.5674	13.7017	0.088907	1.05106	-1.05106	-2.52637	0.480881	0.317963	0.885748	0.183274	0.736899	-1.64063
238	Serum albumin OS=Bos taurus GN=ALB PE=1 SV=4	P02769		13	P02769 [436-451]	[T].RKVPQVSTPTLVEVSR.[S]	1xDimethyl [K2];1xDimethyl [N-Term]	17.148	18.2087	19.1957	21.0337	20.0907	20.3837	20.9589	20.6429	17.5492	19.4889	17.6596	18.3085	0.00331318	2.47975	-2.47975	-2.26749	0.103722	0.984128	1.62252	0.517523	0.28607	-0.644971
315	RuvB-like helicase OS=Rattus norvegicus OX=10116 GN=Ruvbl2 PE=1 SV=1	G3V8T5	Ruvbl2	28	G3V8T5 [2-14]	[M].ATVAATTKVPEIR.[D]	1xAcetyl [N-Term];1xDimethyl [K8]	15.865	19.2488	18.6243	20.0177	18.7611	19.296	19.2501	19.7976	17.5987	18.9615	18.2045	19.3926	0.153443	0.814052	-0.814052	-0.736893	0.401954	0.395823	0.837269	0.922378	0.0350909	-0.0904315
181	Histone H3.3 OS=Rattus norvegicus OX=10116 GN=H3-3b PE=1 SV=2 Histone H3 OS=Rattus norvegicus OX=10116 GN=Hist2h3c2 PE=1 SV=1	P84245;D3ZJ08	H3-3b;Hist2h3c2	16	P84245 [118-129];D3ZJ08 [118-129]	[RC].VTIMPKDIQLAR.[R]	1xDimethyl [K6];1xDimethyl [N-Term];1xOxidation [M4]	18.3186	19.8927	20.9012	21.5596	21.7938	20.8083	21.2493	21.6329	20.3364	20.447	20.8109	20.9695	0.0333037	1.47751	-1.47751	-0.730096	0.154544	0.810947	1.20303	0.536161	0.270705	-0.70419
452	Mitogen-activated protein kinase 1 OS=Rattus norvegicus OX=10116 GN=Mapk1 PE=1 SV=3	P63086	Mapk1	2	P63086 [2-13]	[M].AAAAAAGPEMVR.[G]	1xAcetyl [N-Term]	NaN	15.9147	14.7128	16.7074	15.1722	16.0166	16.9341	17.4021	NaN	15.3765	15.7233	15.8638	0.278726	0.554823	-0.554823	-0.726739	0.463922	0.333555	0.602931	0.845998	0.0726307	0.445941
363	Chaperonin containing Tcp1 subunit 6A (Zeta 1) OS=Rattus norvegicus OX=10116 GN=Cct6a PE=1 SV=1	Q3MHS9	Cct6a	16	Q3MHS9 [2-15]	[M].AAVKTLNPKAEVAR.[A]	1xAcetyl [N-Term];2xDimethyl [K4;K9]	17.4863	20.3652	20.58	20.8642	21.0312	20.6116	20.5475	21.003	19.1188	20.3373	20.2732	20.5649	0.0826628	1.08269	-1.08269	-0.724788	0.266834	0.573759	0.974402	0.77895	0.10849	0.386055
126	Apolipoprotein E OS=Rattus norvegicus OX=10116 GN=Apoe PE=1 SV=1	A0A0G2K151	Apoe	18	A0A0G2K151 [133-147]	[K].KELEEQLGPVAEETR.[A]	1xDimethyl [K1];1xDimethyl [N-Term]	16.8901	17.9264	19.0321	19.1574	19.8346	18.8624	20.0453	18.9755	18.7056	18.8111	18.7315	18.6258	0.056236	1.24999	-1.24999	-0.710977	0.101541	0.993357	1.17795	0.414507	0.382468	0.258327
177	Integral membrane protein 2B OS=Rattus norvegicus OX=10116 GN=Itm2b PE=1 SV=1	Q5XIE8	Itm2b	5	Q5XIE8 [93-111]	[K].YIKDDVILSEPSADAPAAR.[Y]	1xDimethyl [K3];1xDimethyl [N-Term]	NaN	15.8596	15.5669	17.6973	16.3928	16.7889	17.053	16.9838	NaN	16.2	NaN	16.0467	0.0400167	1.39776	-1.39776	-0.681264	0.495112	0.305296	0.430028	0.789839	0.102461	-0.0917606
324	Multifunctional protein ADE2 OS=Rattus norvegicus OX=10116 GN=Paics PE=1 SV=3	P51583	Paics	11	P51583 [2-11]	[M].ATAEVLNIGR.[K]	1xAcetyl [N-Term]	NaN	18.7784	17.8684	19.3384	18.3409	19.0568	18.3298	19.1343	17.2332	18.2724	17.6084	19.0346	0.184854	0.733172	-0.733172	-0.678315	0.908175	0.0418307	0.0537337	0.338041	0.47103	-1.06783
294	Syntenin-1 OS=Rattus norvegicus OX=10116 GN=Sdcbp PE=1 SV=1	Q9JI92	Sdcbp	4	Q9JI92 [86-106]	[V].ARPSSVNYMVAPVTGNDAGIR.[R]	1xDimethyl [N-Term];1xOxidation [M9]	NaN	NaN	15.2173	17.4449	15.9854	16.8118	17.6217	17.2702	NaN	16.4089	NaN	16.086	0.279189	0.554101	-0.554101	-0.674797	0.531437	0.274548	0.59114	0.947511	0.0234158	0.316275
272	DNA topoisomerase 1 OS=Rattus norvegicus OX=10116 GN=Top1 PE=1 SV=1	Q9WUL0	Top1	2	Q9WUL0 [2-17]	[M].SGDHLHNDSQIEADFR.[L]	1xAcetyl [N-Term]	NaN	16.2236	15.4299	17.9135	15.181	16.3741	16.822	18.5192	NaN	16.2183	15.2958	16.683	0.490957	0.308956	-0.308956	-0.658396	0.851303	0.069916	0.201731	0.614819	0.211253	-0.668091
414	Chloride channel protein 2 OS=Rattus norvegicus OX=10116 GN=Clcn2 PE=1 SV=1	P35525	Clcn2	3	P35525 [2-19]	[M].AAATAAAATVAGEGMEPR.[A]	1xAcetyl [N-Term];1xOxidation [M15]	NaN	14.9637	NaN	15.1686	NaN	15.565	15.0715	14.8183	NaN	15.1588	NaN	13.8647	0.335564	0.474224	-0.474224	-0.63986	0.789759	0.102505	0.0854219	0.486499	0.312918	-1.39348
247	Tubulin alpha-1C chain OS=Rattus norvegicus OX=10116 GN=Tuba1c PE=1 SV=1 Tubulin alpha-1A chain OS=Rattus norvegicus OX=10116 GN=Tuba1a PE=1 SV=1	Q6AYZ1;P68370	Tuba1a;Tuba1c	18	Q6AYZ1 [379-390];P68370 [379-390]	[L].SNTTAIAEAWAR.[L]	1xDimethyl [N-Term]	17.1707	19.2949	19.3533	19.6719	19.4858	19.5485	19.7809	18.8575	18.3957	18.9779	18.7074	19.0427	0.0414176	1.38282	-1.38282	-0.637253	0.402992	0.394703	0.545492	0.881909	0.0545763	0.24883
151	Pentraxin 4 OS=Rattus norvegicus OX=10116 GN=Ptx4 PE=4 SV=1	A0A0G2JZ18	Ptx4	25	A0A0G2JZ18 [199-209]	[T].TAPSPTQLAHR.[G]	1xAcetyl [N-Term]	21.4814	24.2694	23.807	23.5432	22.6306	23.9035	23.5963	22.8918	21.8878	23.1996	22.781	22.681	0.176882	0.752316	-0.752316	-0.618232	0.977984	0.00966831	-0.0196853	0.380851	0.419245	-0.484035
13	Syntenin-1 OS=Rattus norvegicus OX=10116 GN=Sdcbp PE=1 SV=1	Q9JI92	Sdcbp	12	Q9JI92 [94-106]	[Y].MVAPVTGNDAGIR.[R]	1xDimethyl [N-Term]	15.5897	17.9735	18.0427	18.783	17.8899	17.9914	19.7933	19.779	17.5931	18.1617	18.8952	18.3418	0.342252	0.465655	-0.465655	-0.615434	0.198027	0.703275	1.26619	0.415319	0.381618	0.284845
107	Neuronal vesicle trafficking-associated protein 2 OS=Rattus norvegicus OX=10116 GN=Nsg2 PE=1 SV=1	Q3KR51	Nsg2	5	Q3KR51 [38-49]	[Q].LSAPEKVIVKTR.[T]	1xDimethyl [N-Term];2xDimethyl [K6;K10]	15.4195	18.8082	19.4076	18.8565	19.2439	18.455	18.9786	18.961	17.5131	18.5328	18.7262	18.4326	0.102516	0.989208	-0.989208	-0.608431	0.428246	0.368306	0.786638	0.857443	0.0667948	0.272292
61	Uncharacterized protein OS=Rattus norvegicus OX=10116 PE=3 SV=1	D3ZE63		33	D3ZE63 [2-12]	[M].PMFIVNTNVPR.[A]	1xMethyl [N-Term];1xOxidation [M2]	16.6894	20.0571	19.7622	20.7333	20.0161	20.6013	19.864	20.8945	18.8451	20.3028	19.4445	20.3531	0.213473	0.670656	-0.670656	-0.607598	0.308652	0.510531	1.03349	0.675263	0.170527	-0.700111
508	Glutathione S-transferase A6 OS=Rattus norvegicus OX=10116 GN=Gsta6 PE=1 SV=1	Q6AXY0	Gsta6	1	Q6AXY0 [2-13]	[M].AEKPLFHYDEAR.[G]	1xAcetyl [N-Term];1xDimethyl [K3]	NaN	15.6474	15.614	16.8925	15.7714	16.1279	16.2334	16.7882	14.9503	16.038	15.2694	16.3236	0.178684	0.747914	-0.747914	-0.584919	0.695459	0.157729	0.178907	0.468692	0.329113	-0.42922
531	Elongation factor 2 OS=Rattus norvegicus OX=10116 GN=Eef2 PE=1 SV=4	P05197	Eef2	14	P05197 [2-10]	[M].VNFTVDQIR.[A]	1xDimethyl [N-Term]	18.0045	21.194	20.9567	21.9164	20.914	20.9029	21.2712	21.7129	19.6717	20.9921	20.6187	21.1798	0.180752	0.742917	-0.742917	-0.584671	0.469103	0.328732	0.682355	0.919362	0.0365136	-2.3916
18	Neuronal membrane glycoprotein M6-b OS=Rattus norvegicus OX=10116 GN=Gpm6b PE=3 SV=1	A0A0G2JZB8	Gpm6b	44	A0A0G2JZB8 [1-19]	[-].MKPAMETAAEENTEQSQER.[K]	1xAcetyl [N-Term];1xDimethyl [K2];1xOxidation [M5]	16.7884	19.7316	19.5731	20.2936	20.2423	20.202	20.9226	20.6477	19.4237	19.8721	20.303	20.097	0.0635975	1.19656	-1.19656	-0.579717	0.130481	0.884452	1.40698	0.344923	0.462277	-0.456664
469	SPARC-related modular calcium binding protein 1 OS=Rattus norvegicus OX=10116 GN=Smoc1 PE=1 SV=1	Q6IE50	Smoc1	2	Q6IE50 [299-309]	[K].SVEVDDPFKDR.[E]	1xDimethyl [K9];1xDimethyl [N-Term]	14.5487	14.9756	16.0239	15.8464	16.8798	16.9052	16.9502	17.2468	15.4524	16.7896	16.5909	16.8421	0.138353	0.859011	-0.859011	-0.576726	0.00387722	2.41148	1.64684	0.0672546	1.17228	0.653809
38	Fibronectin OS=Rattus norvegicus OX=10116 GN=Fn1 PE=1 SV=2	A0A096P6L8	Fn1	2	A0A096P6L8 [816-829]	[D].PTVDQVDDTSIVVR.[W]	1xMethyl [N-Term]	NaN	16.6065	17.0541	17.5113	17.1337	17.1623	17.3749	16.9659	16.0005	16.8529	16.3927	17.1104	0.0707738	1.15013	-1.15013	-0.570063	0.688842	0.161881	0.101904	0.254719	0.593939	-1.31879
589	Gap junction alpha-1 protein OS=Rattus norvegicus OX=10116 GN=Gja1 PE=1 SV=2	P08050	Gja1	4	P08050 [303-319]	[N].KQASEQNWANYSAEQNR.[M]	1xDimethyl [K1];1xDimethyl [N-Term]	NaN	16.4096	16.5112	16.7416	17.2997	16.6935	17.0117	16.2671	15.5549	16.7174	16.1233	16.617	0.154211	0.811885	-0.811885	-0.564824	0.380782	0.419323	0.26386	0.398068	0.400043	-1.1628
276	Serum albumin OS=Bos taurus GN=ALB PE=1 SV=4	P02769		66	P02769 [352-359]	[G].SFLYEYSR.[R]	1xDimethyl [N-Term]	20.853	23.7468	24.0205	23.3805	23.5405	23.4239	23.8427	23.434	22.3922	23.6934	23.6868	23.2704	0.386937	0.412359	-0.412359	-0.299575	0.474463	0.323797	0.560077	0.752601	0.123435	0.260501
548	Tubulin beta chain OS=Rattus norvegicus OX=10116 GN=Tubb1 PE=1 SV=1	M0R8B6	Tubb1	1	M0R8B6 [65-77]	[V].LVDLEPGTMDSIR.[S]	1xDimethyl [N-Term];1xOxidation [M9]	NaN	15.1983	16.6839	16.0456	16.6716	15.4549	16.7912	15.3432	15.095	15.1	15.8759	15.9836	0.271182	0.566739	-0.566739	-0.551609	0.883959	0.0535681	0.0893138	0.360487	0.44311	-1.10469
563	Keratin type II cytoskeletal 1b OS=Rattus norvegicus OX=10116 GN=Krt77 PE=4 SV=1 Keratin type II cytoskeletal 2 epidermal OS=Rattus norvegicus OX=10116 GN=Krt2 PE=3 SV=1	A0A0G2JZQ9;Q6IG02	Krt2;Krt77	6	A0A0G2JZQ9 [321-330];Q6IG02 [351-360]	[T].NVILSMDNNR.[SN]	1xDimethyl [N-Term];1xOxidation [M6]	18.5093	19.517	19.0881	18.8101	21.0498	19.5271	18.5336	NaN	19.1843	19.5602	18.8652	19.0053	0.427918	0.36864	-0.36864	-0.549754	0.325332	0.487673	0.722364	0.534033	0.272432	0.60808
329	Stathmin OS=Rattus norvegicus OX=10116 GN=Stmn1 PE=1 SV=2	P13668	Stmn1	46	P13668 [2-14]	[M].ASSDIQVKELEKR.[A]	1xAcetyl [N-Term];2xDimethyl [K8;K12]	20.752	23.6363	23.5684	23.7454	23.9805	24.078	23.8803	23.4181	22.8693	23.7182	22.9932	23.633	0.0864934	1.06302	-1.06302	-0.535788	0.263078	0.579915	0.913707	0.635479	0.196899	0.381137
327	Excitatory amino acid transporter 2 OS=Rattus norvegicus OX=10116 GN=Slc1a2 PE=1 SV=2	P31596	Slc1a2	16	P31596 [2-17]	[M].ASTEGANNMPKQVEVR.[M]	1xAcetyl [N-Term];1xDimethyl [K11]	16.158	19.9032	18.84	20.004	19.5321	20.2342	20.2996	20.5833	18.9007	19.8959	19.8225	19.9017	0.158656	0.799542	-0.799542	-0.532112	0.170785	0.76755	1.43601	0.367782	0.43441	-1.07271
190	Clustered mitochondria protein homolog OS=Rattus norvegicus OX=10116 GN=Cluh PE=1 SV=1	A0A0U1RRV5	Cluh	7	A0A0U1RRV5 [2-18]	[M].VIKTDELPAAAPADSAR.[E]	1xDimethyl [K3];1xDimethyl [N-Term]	NaN	16.5339	15.799	17.3849	16.2402	16.785	16.3191	17.0528	14.754	16.9219	15.8023	16.7953	0.36372	0.439232	-0.439232	-0.53091	0.954636	0.0201624	0.0266884	0.509068	0.293225	-0.196678
509	Gap junction alpha-1 protein OS=Rattus norvegicus OX=10116 GN=Gja1 PE=1 SV=2	P08050	Gja1	2	P08050 [301-319]	[N].YNKQASEQNWANYSAEQNR.[M]	1xDimethyl [K3];1xDimethyl [N-Term]	14.669	16.2564	NaN	16.8673	16.5461	16.8549	17.034	16.7705	16.3436	16.7581	15.1178	16.8671	0.247381	0.606634	-0.606634	-0.529704	0.181482	0.741166	0.870489	0.658024	0.181758	0.247029
386	Tropomyosin alpha-4 chain OS=Rattus norvegicus OX=10116 GN=Tpm4 PE=1 SV=3	P09495	Tpm4	4	P09495 [2-12]	[M].AGLNSLEAVKR.[K]	1xAcetyl [N-Term];1xDimethyl [K10]	15.8727	18.1422	18.2814	18.1801	18.1851	18.8424	18.5977	17.7141	17.1016	18.1624	17.6267	18.3491	0.210804	0.676121	-0.676121	-0.524882	0.301491	0.520725	0.715733	0.778034	0.109002	-0.0836573
425	26S proteasome non-ATPase regulatory subunit 11 OS=Rattus norvegicus OX=10116 GN=Psmd11 PE=1 SV=1	A0A0G2JWX1	Psmd11	26	A0A0G2JWX1 [80-89]	[M].AAAAVVEFQR.[A]	1xAcetyl [N-Term]	17.6845	19.6168	18.9827	20.0217	19.1907	19.7653	19.2555	19.4815	18.3089	19.285	18.3237	19.7042	0.215563	0.666426	-0.666426	-0.517784	0.534941	0.271694	0.346863	0.79194	0.101308	-0.41834
649	Amyloid beta precursor like protein 2 OS=Rattus norvegicus OX=10116 GN=Aplp2 PE=1 SV=2	P15943	Aplp2	3	P15943 [662-672]	[L].DVKEMIFNAER.[V]	1xDimethyl [K3];1xDimethyl [N-Term];1xOxidation [M5]	NaN	17.703	17.2868	18.2969	17.4617	17.9719	17.5914	17.7828	NaN	17.8074	16.4608	17.3007	0.207561	0.682854	-0.682854	-0.512338	0.837208	0.0771665	-0.0602714	0.307477	0.512187	-0.0201635
415	Calreticulin OS=Rattus norvegicus OX=10116 GN=Calr PE=1 SV=1	P18418	Calr	15	P18418 [18-36]	[A].DPAIYFKEQFLDGDAWTNR.[W]	1xDimethyl [K7];1xDimethyl [N-Term]	24.7518	17.3358	21.0716	16.2352	16.5964	14.7022	12.9563	15.5037	15.806	14.7888	13.5829	13.5542	0.608572	0.215688	-0.215688	-0.506665	0.056356	1.24906	-4.90897	0.0357568	1.44664	-2.4385
400	60S ribosomal protein L13a OS=Rattus norvegicus OX=10116 GN=Rpl13a PE=1 SV=2	P35427	Rpl13a	24	P35427 [2-12]	[M].AEGQVLVLDGR.[GS]	1xAcetyl [N-Term]	15.4648	18.8786	17.1391	19.7033	17.0368	18.1782	17.3661	20.0378	16.5345	18.5902	16.7815	18.7107	0.592738	0.227137	-0.227137	-0.5005	0.767492	0.114926	0.358298	0.901913	0.0448354	0.183068
446	Transcription intermediary factor 1-beta OS=Rattus norvegicus OX=10116 GN=Trim28 PE=1 SV=2	O08629	Trim28	5	O08629 [687-703]	[D].GADSTGVVAKLSPANQR.[K]	1xDimethyl [K10];1xDimethyl [N-Term]	NaN	16.2345	16.5054	17.5315	17.5366	16.6821	17.0863	17.4276	15.7586	16.9892	16.7007	17.3165	0.250454	0.601272	-0.601272	-0.491907	0.337159	0.472165	0.425996	0.90341	0.0441149	-1.46238
2	Long-chain-fatty-acid--CoA ligase ACSBG1 OS=Rattus norvegicus OX=10116 GN=Acsbg1 PE=1 SV=1	Q924N5	Acsbg1	6	Q924N5 [19-47]	[M].PDSRDDQQQGASMGTSPDNSQTSSLIDGR.[T]	1xMethyl [N-Term];1xOxidation [M13]	NaN	17.5688	16.4753	17.4788	17.1106	18.0007	16.5483	16.0722	15.1796	17.3795	16.1645	17.0718	0.481891	0.317051	-0.317051	-0.484123	0.690239	0.161	-0.241349	0.318778	0.496512	0.100376
596	Thioredoxin domain containing 13 OS=Rattus norvegicus OX=10116 GN=Tmx4 PE=1 SV=1	G3V912	Tmx4	1	G3V912 [21-36]	[A].EAEGLEQAALPAEESR.[V]	1xDimethyl [N-Term]	NaN	14.3016	14.2593	14.2975	15.101	15.122	14.7618	14.8748	14.3886	14.5016	14.5924	NaN	0.00942397	2.02577	-2.02577	-0.470741	0.00129234	2.88862	0.678788	0.0262595	1.58071	-1.1462
117	Platelet-derived growth factor receptor alpha OS=Rattus norvegicus OX=10116 GN=Pdgfra PE=1 SV=1	G3V6A0	Pdgfra	3	G3V6A0 [207-220]	[A].LKATSELNLEMDTR.[Q]	1xDimethyl [K2];1xDimethyl [N-Term];1xOxidation [M11]	NaN	NaN	16.5413	16.8913	16.9042	15.7283	17.0386	16.8862	NaN	16.3394	15.9036	16.2685	0.270784	0.567377	-0.567377	-0.468838	0.878037	0.0564874	-0.0769758	0.0871563	1.0597	-0.238403
560	Aminoacyl tRNA synthetase complex-interacting multifunctional protein 1 OS=Rattus norvegicus OX=10116 GN=Aimp1 PE=1 SV=1	Q4G079	Aimp1	6	Q4G079 [11-19]	[M].ATNDAVLKR.[L]	1xAcetyl [N-Term];1xDimethyl [K8]	17.8106	18.0341	18.1361	18.0882	17.2924	NaN	17.5059	18.7246	16.5728	17.4209	17.8007	17.7607	0.409847	0.387378	-0.387378	-0.452225	0.664568	0.177461	-0.176243	0.0763718	1.11707	-1.07044
239	Syntenin-1 OS=Rattus norvegicus OX=10116 GN=Sdcbp PE=1 SV=1	Q9JI92	Sdcbp	5	Q9JI92 [87-106]	[A].RPSSVNYMVAPVTGNDAGIR.[R]	1xDimethyl [N-Term];1xOxidation [M8]	NaN	15.9105	16.2851	17.5762	15.9096	16.6059	17.8574	17.4208	NaN	16.9815	15.9573	16.5617	0.466567	0.331086	-0.331086	-0.448262	0.6128	0.212681	0.35783	0.88475	0.0531794	-1.19194
49	Tubulin beta-3 chain OS=Rattus norvegicus OX=10116 GN=Tubb3 PE=1 SV=1	Q4QRB4	Tubb3	2	Q4QRB4 [32-46]	[D].PSGNYVGDSDLQLER.[I]	1xMethyl [N-Term]	NaN	17.122	17.1804	18.4186	17.6332	17.8811	17.5009	17.7168	NaN	17.2969	16.6713	17.7931	0.195548	0.708746	-0.708746	-0.429247	0.7772	0.109467	0.109334	0.580721	0.236033	-0.103592
379	XK-related protein 7 OS=Rattus norvegicus OX=10116 GN=Xkr7 PE=2 SV=1	Q5GH56	Xkr7	8	Q5GH56 [2-24]	[M].AAKSDGAAAVAGPGPEGPAGADR.[G]	1xAcetyl [N-Term];1xDimethyl [K3]	NaN	16.318	16.172	16.2807	16.3018	NaN	16.4574	16.9566	15.5792	16.0925	16.8645	NaN	0.404732	0.392832	-0.392832	-0.393208	0.194433	0.71123	0.315017	0.845455	0.0729097	0.20768
102	Serum albumin OS=Bos taurus GN=ALB PE=1 SV=4 Albumin OS=Rattus norvegicus OX=10116 GN=Alb PE=1 SV=1	P02769;A0A0G2JSH5	Alb	50	P02769 [425-433];A0A0G2JSH5 [426-434]	[Y].GFQNALIVR.[Y]	1xDimethyl [N-Term]	20.0957	21.6333	22.2219	21.589	22.7939	21.9198	21.6475	21.2343	21.5079	21.7605	21.4775	21.3579	0.315589	0.500878	-0.500878	-0.372931	0.394725	0.403705	0.513886	0.770184	0.113405	-0.624581
535	Disks large homolog 4 OS=Rattus norvegicus OX=10116 GN=Dlg4 PE=1 SV=1	P31016	Dlg4	1	P31016 [536-546]	[R].PIIILGPTKDR.[A]	1xDimethyl [K9];1xDimethyl [N-Term]	NaN	15.4502	15.6013	17.2295	15.9004	15.9585	14.736	17.0685	NaN	15.8609	15.1208	15.6588	0.561088	0.250969	-0.250969	-0.369038	0.819197	0.0866118	-0.177807	0.421329	0.375378	0.274778
490	Programmed cell death 5 OS=Rattus norvegicus OX=10116 GN=Pdcd5 PE=1 SV=1	D4ADF5	Pdcd5	1	D4ADF5 [2-10]	[M].ADEELEALR.[K]	1xAcetyl [N-Term]	NaN	17.5964	16.8834	17.6508	16.9788	17.5141	17.3287	17.1121	16.3212	17.5524	16.6904	17.1583	0.342222	0.465692	-0.465692	-0.302842	0.590374	0.228873	-0.143475	0.292484	0.533898	0.903895
265	Guanine nucleotide-binding protein subunit beta-4 OS=Rattus norvegicus OX=10116 GN=Gnb4 PE=2 SV=4	O35353	Gnb4	4	O35353 [2-15]	[M].SELEQLRQEAEQLR.[N]	1xAcetyl [N-Term]	20.8279	15.8989	17.5034	17.0982	NaN	15.4029	17.3235	19.5674	15.9831	18.2808	NaN	NaN	0.876761	0.057119	-0.057119	-0.299272	0.812587	0.0901303	-0.400839	0.706726	0.150749	0.253395
549	EF-hand domain-containing protein D2 OS=Rattus norvegicus OX=10116 GN=Efhd2 PE=1 SV=1	Q4FZY0	Efhd2	7	Q4FZY0 [2-12]	[M].ATDELASKLSR.[R]	1xAcetyl [N-Term];1xDimethyl [K8]	16.0083	18.4245	18.0254	18.6076	18.6384	18.9019	18.2347	17.9708	17.8688	18.5088	17.5471	18.6816	0.431273	0.365248	-0.365248	-0.284885	0.330836	0.480387	0.669997	0.578153	0.237957	0.377919
24	Neuronal membrane glycoprotein M6-b OS=Rattus norvegicus OX=10116 GN=Gpm6b PE=3 SV=1	A0A0G2JZB8	Gpm6b	23	A0A0G2JZB8 [5-19]	[A].METAAEENTEQSQER.[K]	1xAcetyl [N-Term]	15.9768	18.0638	17.5855	18.1215	18.0014	18.0143	18.2696	17.9599	17.5821	17.8243	17.8205	17.9052	0.0308497	1.51075	-1.51075	-0.278261	0.263547	0.579141	0.624363	0.519605	0.284327	-0.951277
463	Myristoylated alanine-rich C-kinase substrate OS=Rattus norvegicus OX=10116 GN=Marcks PE=1 SV=3	F1LMW7	Marcks	7	F1LMW7 [184-219]	[D].GAKDEAAAAAGGDAAAAPGEQAGGAGAEGAEGGESR.[E]	1xDimethyl [K3];1xDimethyl [N-Term]	NaN	18.2415	NaN	18.7629	16.6899	17.5684	18.8785	18.7202	NaN	18.2827	16.7429	18.0361	0.719555	0.142936	-0.142936	-0.277037	0.533014	0.273262	-0.537941	0.296484	0.527999	0.385385
266	Adenine phosphoribosyltransferase OS=Rattus norvegicus OX=10116 GN=Aprt PE=1 SV=1	P36972	Aprt	11	P36972 [2-11]	[M].SESELQLVAR.[R]	1xAcetyl [N-Term]	NaN	17.5291	16.9364	17.7745	17.0635	17.0568	16.9052	18.0185	NaN	16.9124	16.5351	17.5048	0.502324	0.299016	-0.299016	-0.276907	0.695076	0.157968	-0.152313	0.317564	0.498169	-0.038063
334	Serum albumin OS=Bos taurus GN=ALB PE=1 SV=4	P02769		13	P02769 [224-232]	[C].ASIQKFGER.[A]	1xDimethyl [K5];1xDimethyl [N-Term]	24.799	23.3643	24.716	21.7148	26.1994	23.1281	22.0692	22.4331	25.4759	23.5408	22.4236	22.9578	0.905844	0.0429466	-0.0429466	0.142107	0.877298	0.0568526	-0.191111	0.96187	0.0168836	-0.0490036
391	Eukaryotic translation initiation factor 2 subunit 3 Y-linked OS=Rattus norvegicus OX=10116 GN=Eif2s3y PE=2 SV=2	C9WPN6	Eif2s3y	3	C9WPN6 [2-17]	[M].AGGEAGVTLGQPHLSR.[Q]	1xDimethyl [N-Term]	NaN	16.5682	16.3238	17.122	16.5919	16.3507	16.6943	17.2403	NaN	16.3812	16.2838	16.7026	0.333758	0.476568	-0.476568	-0.263458	0.878168	0.0564222	0.0479878	0.46629	0.331344	0.164725
367	Proline-rich transmembrane protein 2 OS=Rattus norvegicus OX=10116 GN=Prrt2 PE=1 SV=1	D3ZFB6	Prrt2	25	D3ZFB6 [2-26]	[M].AASSSEVSEMKGVEDSSNTHSEGPR.[H]	1xAcetyl [N-Term];1xDimethyl [K11];1xOxidation [M10]	16.9761	19.9902	19.026	19.7639	19.5865	20.0942	18.9838	19.1099	18.7123	19.1071	18.9754	19.9427	0.506189	0.295687	-0.295687	-0.259226	0.515845	0.287481	0.504565	0.750091	0.124886	-0.444533
556	Nedd4 family-interacting protein 2 OS=Rattus norvegicus OX=10116 GN=Ndfip2 PE=4 SV=2	F1M1W4	Ndfip2	6	F1M1W4 [96-105]	[R].MDHHQLGTGR.[Y]	1xAcetyl [N-Term]	16.8788	19.3721	18.5812	19.0294	19.0302	19.3473	19.1599	18.7453	18.3408	19.1625	18.7549	18.9936	0.282914	0.548346	-0.548346	-0.257722	0.327078	0.485349	0.605284	0.571628	0.242887	-0.874745
539	Agrin OS=Rattus norvegicus OX=10116 GN=Agrn PE=1 SV=2	P25304	Agrn	2	P25304 [2-11]	[M].PPLPLEHRPR.[Q]	1xMethyl [N-Term]	15.9829	18.654	19.7809	19.1988	19.1609	17.8579	19.5189	19.7173	17.8783	18.7445	20.0734	18.5458	0.697848	0.156239	-0.156239	-0.253234	0.508131	0.294024	0.659585	0.685924	0.163724	-2.38354
464	Tubulin alpha-1C chain OS=Rattus norvegicus OX=10116 GN=Tuba1c PE=1 SV=1 Tubulin alpha-1A chain OS=Rattus norvegicus OX=10116 GN=Tuba1a PE=1 SV=1	Q6AYZ1;P68370	Tuba1a;Tuba1c	3	Q6AYZ1 [52-64];P68370 [52-64]	[T].FFSETGAGKHVPR.[A]	1xDimethyl [K9];1xDimethyl [N-Term]	NaN	17.6989	18.0584	18.1957	17.9636	17.49	17.8336	17.5209	16.2625	17.915	17.8779	17.7614	0.572504	0.242222	-0.242222	-0.247827	0.188659	0.724323	-0.282301	0.326559	0.486039	0.351307
121	Immunoglobulin superfamily member 11 OS=Rattus norvegicus OX=10116 GN=Igsf11 PE=2 SV=1	Q5U2P2	Igsf11	29	Q5U2P2 [23-36]	[S].LEVSESPGSVQVAR.[G]	1xDimethyl [N-Term]	17.6176	20.0875	19.8225	20.0727	20.2971	20.0933	20.0666	19.8062	19.3782	20.101	19.8307	20.0196	0.266203	0.574788	-0.574788	-0.233416	0.313842	0.50329	0.665727	0.510899	0.291665	0.456588
385	N(G) N(G)-dimethylarginine dimethylaminohydrolase 1 OS=Rattus norvegicus OX=10116 GN=Ddah1 PE=1 SV=3	O08557	Ddah1	9	O08557 [2-12]	[M].AGLSHPSVFGR.[A]	1xAcetyl [N-Term]	17.8228	19.8341	19.4255	20.0961	19.8731	20.1456	19.5824	19.4894	19.169	19.8411	19.1481	20.0693	0.466978	0.330703	-0.330703	-0.215756	0.40262	0.395105	0.47801	0.6567	0.182633	0.648376
37	Plasma membrane calcium-transporting ATPase 2 OS=Rattus norvegicus OX=10116 GN=Atp2b2 PE=1 SV=2 Calcium-transporting ATPase OS=Rattus norvegicus OX=10116 GN=Atp2b3 PE=1 SV=1	P11506;A0A0G2K9Q6	Atp2b2;Atp2b3	21	P11506 [708-718];A0A0G2K9Q6 [682-692]	[D].PVRPEVPEAIR.[K]	1xMethyl [N-Term]	NaN	20.272	19.8794	20.3875	20.2987	20.5587	19.6102	19.767	19.528	20.4035	19.5432	19.9594	0.534947	0.271689	-0.271689	-0.200107	0.696791	0.156897	-0.120975	0.298759	0.52468	-0.581965
636	Tenascin C OS=Rattus norvegicus OX=10116 GN=Tnc PE=1 SV=1	A0A0G2K1L0	Tnc	2	A0A0G2K1L0 [976-989]	[D].PATINAATEIDAPR.[D]	1xMethyl [N-Term]	NaN	16.5479	17.4939	17.5318	17.1622	16.615	17.0442	16.9732	16.5461	16.7726	16.9332	16.8015	0.241646	0.61682	-0.61682	-0.185323	0.460036	0.337208	-0.242576	0.194316	0.711491	0.349135
281	Teneurin transmembrane protein 3 OS=Rattus norvegicus OX=10116 GN=Tenm3 PE=1 SV=3	F1LV44	Tenm3	5	F1LV44 [104-118]	[M].ASGSVYSPPTRPLPR.[N]	1xDimethyl [N-Term]	16.4055	19.4706	19.6969	19.5649	19.8763	19.7793	19.6124	19.0306	19.0339	19.5662	19.6585	19.3119	0.469016	0.328812	-0.328812	-0.182088	0.370604	0.431089	0.790168	0.47947	0.319239	-0.851948
138	Calcium-transporting ATPase OS=Rattus norvegicus OX=10116 GN=Atp2b3 PE=1 SV=1	A0A0G2K9Q6	Atp2b3	15	A0A0G2K9Q6 [2-19]	[M].GDMANSSIEFHPKPQQQR.[E]	1xAcetyl [N-Term];1xDimethyl [K13];1xOxidation [M3]	16.5943	19.6022	19.3337	19.7247	19.4533	19.7588	19.0641	18.805	18.3156	19.5671	19.0414	19.4362	0.626297	0.20322	-0.20322	-0.180201	0.576515	0.239189	0.456588	0.740178	0.130664	-0.346917
153	Transmembrane protein 121B OS=Rattus norvegicus OX=10116 GN=Tmem121b PE=3 SV=1	M0R697	Tmem121b	9	M0R697 [128-147]	[M].TAADFGAGAAAGTVGGPGSR.[S]	1xDimethyl [N-Term]	14.1619	18.7966	18.5571	19.0091	18.5856	19.1274	18.6313	18.2863	17.8501	18.6994	18.4171	18.9583	0.571225	0.243193	-0.243193	-0.176444	0.415213	0.381729	1.02649	0.499838	0.30117	0.249614
19	Neuronal membrane glycoprotein M6-b OS=Rattus norvegicus OX=10116 GN=Gpm6b PE=3 SV=1	A0A0G2JZB8	Gpm6b	27	A0A0G2JZB8 [1-19]	[-].MKPAMETAAEENTEQSQER.[K]	1xDimethyl [K2];1xDimethyl [N-Term];1xOxidation [M5]	17.4205	19.1317	19.3661	19.6579	19.8058	19.0859	19.9034	19.699	19.0045	19.2169	20.0791	19.5241	0.593773	0.22638	-0.22638	-0.167369	0.222031	0.653587	0.729441	0.34978	0.456205	0.205688
245	Receptor protein-tyrosine kinase OS=Rattus norvegicus OX=10116 GN=Epha5 PE=4 SV=2	F1M7W0	Epha5	36	F1M7W0 [58-69]	[A].SPSNEVNLLDSR.[T]	1xDimethyl [N-Term]	20.2535	22.8401	23.0104	22.9472	23.1015	22.8635	22.9111	22.3744	22.1132	22.71	22.8134	22.9589	0.523498	0.281085	-0.281085	-0.16376	0.45487	0.342113	0.549814	0.599127	0.222481	-0.491503
688	Sorting nexin family member 27 isoform CRA_a OS=Rattus norvegicus OX=10116 GN=Snx27 PE=1 SV=1	M0RBS9	Snx27	2	M0RBS9 [2-16]	[M].ADEDGEGIHPSAPHR.[N]	1xAcetyl [N-Term]	16.1472	17.7412	17.4374	17.3217	18.0045	17.4202	16.8766	17.0507	17.3407	17.0277	16.9572	17.511	0.66336	0.178251	-0.178251	-0.128829	0.695929	0.157435	0.176145	0.90326	0.0441873	0.530289
597	Alpha-2-macroglobulin OS=Rattus norvegicus OX=10116 GN=A2m PE=2 SV=2	P06238	A2m	2	P06238 [1113-1120]	[L].PVTHPVVR.[N]	1xMethyl [N-Term]	19.5164	14.5447	17.8023	NaN	20.2059	14.9866	13.7358	16.034	19.2626	15.5662	14.9736	14.6469	0.944347	0.0248683	-0.0248683	-0.128278	0.632809	0.198728	-1.04722	0.532839	0.273404	0.245339
110	Beta-2-microglobulin OS=Rattus norvegicus OX=10116 GN=B2m PE=1 SV=1	P07151	B2m	21	P07151 [21-32]	[A].IQKTPQIQVYSR.[H]	1xDimethyl [K3];1xDimethyl [N-Term]	17.9387	20.9454	20.8112	20.6401	19.7882	20.2295	20.5598	20.7804	19.106	20.8586	20.7278	20.2488	0.82583	0.0831092	-0.0831092	-0.104195	0.744694	0.128022	0.255619	0.859749	0.0656285	0.100444
399	Exocyst complex component OS=Rattus norvegicus OX=10116 GN=Exoc6 PE=1 SV=2	F1M0F4	Exoc6	1	F1M0F4 [2-16]	[M].AESGEALGTVPEHER.[I]	1xAcetyl [N-Term]	NaN	16.0619	NaN	15.762	15.9325	16.1406	14.9747	15.1622	15.3829	15.5026	15.3163	15.7248	0.820645	0.0858444	-0.0858444	-0.0708342	0.457541	0.33957	-0.359491	0.0575508	1.23995	-0.371867
40	Tubulin beta chain OS=Rattus norvegicus OX=10116 GN=Tubb4b PE=1 SV=2	G3V7C6	Tubb4b	7	G3V7C6 [32-46]	[D].PTGTYHGDSDLQLER.[I]	1xMethyl [N-Term]	16.2683	18.1669	17.9508	18.3343	18.7697	19.153	17.6625	17.6313	17.9981	18.7615	17.7992	18.3799	0.880346	0.0553466	-0.0553466	-0.0694456	0.349135	0.457006	0.624026	0.329321	0.48238	-1.21358
625	Gasdermin A OS=Rattus norvegicus OX=10116 GN=Gsdma PE=3 SV=1	D3ZA32	Gsdma	15	D3ZA32 [2-9]	[M].TMFENVTR.[A]	1xAcetyl [N-Term];1xOxidation [M2]	18.3745	19.7755	19.703	19.7791	20.5756	20.6186	20.1939	19.518	19.7417	20.0358	20.0898	20.7628	0.843099	0.0741212	-0.0741212	-0.068995	0.104896	0.979241	0.81847	0.115064	0.939062	0.200218
261	Reticulocalbin-2 OS=Rattus norvegicus OX=10116 GN=Rcn2 PE=1 SV=2	Q62703	Rcn2	7	Q62703 [26-39]	[A].SKAEELHYPQGEHR.[A]	1xDimethyl [K2];1xDimethyl [N-Term]	NaN	16.9819	16.6378	17.3021	16.2338	16.4356	16.4431	17.0361	15.3071	16.8892	16.5875	17.1759	0.91927	0.0365569	-0.0365569	-0.0472555	0.154235	0.811817	-0.436779	0.389084	0.409957	-0.158062
369	60S ribosomal protein L13a OS=Rattus norvegicus OX=10116 GN=Rpl13a PE=1 SV=2	P35427	Rpl13a	14	P35427 [2-12]	[M].AEGQVLVLDGR.[GS]	1xDimethyl [N-Term]	15.1588	18.9164	17.3991	19.3046	16.9129	18.0705	16.6819	19.5175	16.7063	18.7441	17.1603	18.57	0.999503	0.000215684	-0.000215684	-0.000534534	0.932445	0.0303766	0.100978	0.928144	0.0323845	-0.0781911
477	Keratin type II cytoskeletal 6A OS=Rattus norvegicus OX=10116 GN=Krt6a PE=1 SV=1	Q4FZU2	Krt6a	2	Q4FZU2 [350-358]	[Y].EELQITAGR.[H]	1xDimethyl [N-Term]	NaN	16.7483	17.5535	17.1315	17.8819	18.513	20.0342	15.6521	16.5499	17.8945	18.1899	19.5505	0.981929	0.00791982	-0.00791982	0.0259278	0.459524	0.337692	0.875864	0.28518	0.544881	0.217302
44	Tubulin beta-2A chain OS=Rattus norvegicus OX=10116 GN=Tubb2a PE=1 SV=1 Tubulin beta-2B chain OS=Rattus norvegicus OX=10116 GN=Tubb2b PE=1 SV=1	P85108;Q3KRE8	Tubb2a;Tubb2b	19	P85108 [32-46];Q3KRE8 [32-46]	[D].PTGSYHGDSDLQLER.[I]	1xMethyl [N-Term]	17.0281	19.7504	19.4342	20.3276	20.1062	20.5124	19.3977	19.6864	19.5701	20.2711	19.4508	20.5795	0.911908	0.040049	-0.040049	0.0421925	0.341845	0.466171	0.790632	0.324279	0.489082	0.181331
475	Tenascin C OS=Rattus norvegicus OX=10116 GN=Tnc PE=1 SV=1	A0A0G2K1L0	Tnc	7	A0A0G2K1L0 [23-30]	[G].GVLKKVIR.[H]	1xDimethyl [N-Term];2xDimethyl [K4;K5]	20.1318	21.5901	22.6615	21.9034	22.1483	20.6919	21.8287	21.0513	20.8275	21.1685	22.3631	21.543	0.926355	0.0332227	-0.0332227	0.0454626	0.8291	0.0813933	-0.141623	0.882648	0.0542123	0.262254
184	Opioid-binding protein/cell adhesion molecule OS=Rattus norvegicus OX=10116 GN=Opcml PE=4 SV=1	A0A0G2K657	Opcml	14	A0A0G2K657 [31-48]	[P].VRSGDATFPKAMDNVTVR.[Q]	1xDimethyl [K10];1xDimethyl [N-Term];1xOxidation [M12]	19.9921	20.5522	20.7043	20.575	20.1462	20.483	20.5079	20.3006	20.5453	20.6565	20.4744	20.0049	0.727242	0.138321	-0.138321	0.0609083	0.610144	0.214568	-0.0965033	0.873091	0.0589405	0.190851
356	RB-binding protein 4 chromatin-remodeling factor OS=Rattus norvegicus OX=10116 GN=Rbbp4 PE=1 SV=1	B5DFB2	Rbbp4	6	B5DFB2 [2-15]	[M].ADKEAAFDDAVEER.[V]	1xAcetyl [N-Term];1xDimethyl [K3]	17.5359	19.4594	19.4381	19.1641	19.836	19.6007	19.286	19.1772	19.8165	19.1753	19.4509	19.7484	0.741157	0.13009	-0.13009	0.0727863	0.278677	0.554898	0.57559	0.227588	0.64285	0.194239
31	Tubulin beta-2A chain OS=Rattus norvegicus OX=10116 GN=Tubb2a PE=1 SV=1 Tubulin beta-3 chain OS=Rattus norvegicus OX=10116 GN=Tubb3 PE=1 SV=1 Tubulin beta chain OS=Rattus norvegicus OX=10116 GN=Tubb4b PE=1 SV=2 Tubulin beta-5 chain OS=Rattus norvegicus OX=10116 GN=Tubb5 PE=1 SV=1 Tubulin beta-2B chain OS=Rattus norvegicus OX=10116 GN=Tubb2b PE=1 SV=1	P85108;Q4QRB4;G3V7C6;P69897;Q3KRE8	Tubb2a;Tubb2b;Tubb3;Tubb4b;Tubb5	29	P85108 [65-77];Q4QRB4 [65-77];G3V7C6 [65-77];P69897 [65-77];Q3KRE8 [65-77]	[IVA].LVDLEPGTMDSVR.[S]	1xDimethyl [N-Term];1xOxidation [M9]	17.8633	20.3392	20.3229	20.4586	20.7545	20.4457	19.6708	19.6057	20.0607	20.4413	19.864	20.4176	0.817285	0.0876266	-0.0876266	0.0767426	0.60811	0.216018	0.373129	0.510907	0.291658	-1.00702
99	40S ribosomal protein S29 OS=Rattus norvegicus OX=10116 GN=Rps29 PE=1 SV=2	P62275	Rps29	3	P62275 [2-12]	[M].GHQQLYWSHPR.[K]	1xDimethyl [N-Term]	NaN	16.8397	17.1499	17.8361	16.2202	14.5169	15.8721	17.3023	NaN	16.2195	15.2851	16.685	0.915187	0.03849	-0.03849	0.085319	0.13263	0.877359	-1.29738	0.0747495	1.12639	-0.215471
201	14-3-3 protein gamma OS=Rattus norvegicus OX=10116 GN=Ywhag PE=1 SV=2	P61983	Ywhag	35	P61983 [2-12]	[M].VDREQLVQKAR.[L]	1xAcetyl [N-Term];1xDimethyl [K9]	21.7935	24.3058	23.9943	23.781	24.2498	24.5861	23.9008	23.293	23.9405	24.4203	23.9037	24.1095	0.784014	0.105676	-0.105676	0.0860758	0.426805	0.369771	0.538768	0.32331	0.490381	-1.11171
607	NLR family CARD domain-containing protein 4 OS=Rattus norvegicus OX=10116 GN=Nlrc4 PE=3 SV=2	F1M649	Nlrc4	8	F1M649 [259-270]	[C].PEIEALVKENHR.[F]	1xDimethyl [K8];1xDimethyl [N-Term]	NaN	21.4995	21.7855	20.7561	21.2091	21.0893	21.3005	20.8636	20.2695	21.5686	21.9053	21.0881	0.809998	0.091516	-0.091516	0.0922775	0.446208	0.350463	-0.231372	0.788793	0.103037	0.182052
273	Platelet-activating factor acetylhydrolase IB subunit alpha1 OS=Rattus norvegicus OX=10116 GN=Pafah1b3 PE=1 SV=1	O35263	Pafah1b3	8	O35263 [2-23]	[M].SGEGENPASKPTPVQDVQGDGR.[W]	1xAcetyl [N-Term];1xDimethyl [K10]	14.7279	18.0238	17.4504	17.9133	17.4822	17.7002	17.5754	17.5872	17.2366	17.9557	17.5345	18.0038	0.625814	0.203555	-0.203555	0.0964007	0.500763	0.300368	0.557408	0.443962	0.352654	0.177922
396	Serum albumin OS=Bos taurus GN=ALB PE=1 SV=4	P02769		14	P02769 [348-359]	[D].AFLGSFLYEYSR.[R]	1xDimethyl [N-Term]	18.3755	18.4548	19.3531	19.6695	16.387	17.285	20.5686	21.4973	16.5493	18.8601	15.9026	17.0022	0.231184	0.636042	-0.636042	-1.85589	0.982819	0.00752628	-0.0287633	0.0383402	1.41635	-1.88466
198	Dolichyl-diphosphooligosaccharide--protein glycosyltransferase subunit 1 OS=Rattus norvegicus OX=10116 GN=Rpn1 PE=1 SV=1	Q6P7A7	Rpn1	28	Q6P7A7 [24-37]	[A].SSEAPPLVNEDVKR.[T]	1xDimethyl [K13];1xDimethyl [N-Term]	18.0336	20.8564	20.1284	20.0825	20.6745	20.6075	19.7175	19.5527	19.944	20.6246	20.02	20.3692	0.770777	0.113071	-0.113071	0.101429	0.609695	0.214888	0.362785	0.487216	0.312278	-1.24297
670	Dynein light chain roadblock-type 1 OS=Rattus norvegicus OX=10116 GN=Dynlrb1 PE=1 SV=3	P62628	Dynlrb1	2	P62628 [2-10]	[M].AEVEETLKR.[L]	1xAcetyl [N-Term];1xDimethyl [K8]	17.5712	19.3771	18.8265	18.8857	19.5344	18.967	18.4314	18.9965	18.8793	19.3884	18.8184	19.2893	0.690791	0.160653	-0.160653	0.111504	0.503667	0.297857	0.317183	0.336905	0.472492	-0.430325
481	Apolipoprotein E OS=Rattus norvegicus OX=10116 GN=Apoe PE=1 SV=1	A0A0G2K151	Apoe	6	A0A0G2K151 [249-263]	[R].TANLGAGAAQPLRDR.[A]	1xDimethyl [N-Term]	19.3055	20.7692	21.3688	20.8828	21.6662	20.9161	21.1423	20.3566	21.2432	21.195	21.4053	20.7253	0.70608	0.151146	-0.151146	0.121902	0.431985	0.364531	0.438765	0.276223	0.558741	-0.142202
695	Tubulin alpha-1C chain OS=Rattus norvegicus OX=10116 GN=Tuba1c PE=1 SV=1 Tubulin alpha-1A chain OS=Rattus norvegicus OX=10116 GN=Tuba1a PE=1 SV=1	Q6AYZ1;P68370	Tuba1a;Tuba1c	1	Q6AYZ1 [382-390];P68370 [382-390]	[T].TAIAEAWAR.[L]	1xDimethyl [N-Term]	17.9071	19.5886	19.3992	19.1777	19.6409	19.5629	19.0837	18.3228	19.1724	19.409	19.3362	19.188	0.701734	0.153828	-0.153828	0.123842	0.791298	0.10166	0.134385	0.526416	0.278671	0.332806
502	Lysosomal-associated transmembrane protein 4A OS=Rattus norvegicus OX=10116 GN=Laptm4a PE=2 SV=1	Q6P501	Laptm4a	2	Q6P501 [65-75]	[Y].EVIGNYYSSER.[M]	1xDimethyl [N-Term]	15.757	17.9093	17.7613	17.4509	17.8457	17.6013	17.1571	18.0471	17.6154	17.7925	17.9684	17.8118	0.536582	0.270364	-0.270364	0.134189	0.437069	0.35945	0.443218	0.293851	0.531873	-0.36337
404	Serum albumin OS=Bos taurus GN=ALB PE=1 SV=4	P02769		570	P02769 [25-34]	[R].DTHKSEIAHR.[F]	1xDimethyl [K4];1xDimethyl [N-Term]	28.5055	29.1189	28.9679	27.404	27.6443	27.1933	27.6795	26.2748	28.1214	28.2041	28.4853	27.8347	0.0343566	1.46399	-1.46399	0.963388	0.0425985	1.37061	-1.30108	0.441759	0.354815	-0.337695
523	Erythrocyte membrane protein band 4.1-like 2 OS=Rattus norvegicus OX=10116 GN=Epb41l2 PE=1 SV=2	D3ZM69	Epb41l2	2	D3ZM69 [153-164]	[K].SSAEIQPAEQVR.[K]	1xDimethyl [N-Term]	17.2475	17.9013	17.8196	17.214	17.2047	16.7161	16.978	17.2393	17.5285	16.8201	17.3594	17.0187	0.491677	0.30832	-0.30832	0.147138	0.0584153	1.23347	-0.511064	0.185143	0.732493	-1.0688
98	Heterogeneous nuclear ribonucleoprotein D0 OS=Rattus norvegicus OX=10116 GN=Hnrnpd PE=1 SV=2	Q9JJ54	Hnrnpd	14	Q9JJ54 [185-197]	[V].GGLSPDTPEEKIR.[E]	1xDimethyl [K11];1xDimethyl [N-Term]	16.243	18.5361	18.3996	17.9798	18.8103	18.321	18.1108	17.6559	18.2897	18.5012	18.3974	18.3378	0.543525	0.264781	-0.264781	0.156999	0.482213	0.316761	0.434895	0.307567	0.51206	-1.79061
411	Serum albumin OS=Bos taurus GN=ALB PE=1 SV=4	P02769		8	P02769 [416-433]	[C].DQFEKLGEYGFQNALIVR.[Y]	1xDimethyl [K5];1xDimethyl [N-Term]	18.9159	16.2444	18.0743	16.6534	18.1492	17.4986	17.0988	19.0791	15.3466	18.4707	14.0587	NaN	0.159486	0.797278	-0.797278	-1.99774	0.545594	0.263131	0.484443	0.303281	0.518154	-1.5133
322	GCN1 activator of EIF2AK4 OS=Rattus norvegicus OX=10116 GN=Gcn1 PE=1 SV=3	F1LRI5	Gcn1	2	F1LRI5 [2-13]	[M].AADTQVSETLKR.[F]	1xAcetyl [N-Term];1xDimethyl [K11]	14.9263	17.6525	17.0249	17.5101	16.8862	17.1991	16.2749	16.9354	16.4581	17.0992	16.7626	17.6247	0.627341	0.202496	-0.202496	0.162239	0.947454	0.0234418	0.0454412	0.770188	0.113404	-0.764799
541	RAB6B member RAS oncogene family OS=Rattus norvegicus OX=10116 GN=Rab6b PE=4 SV=1	A0A0G2JT78	Rab6b	7	A0A0G2JT78 [2-12]	[M].SAGGDFGNPLR.[K]	1xAcetyl [N-Term]	17.2486	18.3156	18.652	18.2286	17.7382	16.9242	17.9996	18.6821	17.884	18.2348	18.4047	17.5608	0.666788	0.176012	-0.176012	0.185072	0.581304	0.235597	-0.275164	0.80834	0.092406	-0.554439
678	Ribosomal protein L10-like OS=Rattus norvegicus OX=10116 GN=Rpl10l PE=1 SV=1	D4A1P2	Rpl10l	1	D4A1P2 [54-69]	[V].SDEYEQLSSEALEAAR.[I]	1xDimethyl [N-Term]	NaN	14.3651	13.6648	14.5137	15.0207	15.5324	15.0866	15.4419	16.1207	15.4684	15.2406	15.0357	0.491409	0.308557	-0.308557	0.195989	0.00936645	2.02843	1.08917	0.0150956	1.82115	-5.41563
211	STAM-binding protein OS=Rattus norvegicus OX=10116 GN=Stambp PE=2 SV=1	Q8R424	Stambp	40	Q8R424 [2-14]	[M].SDHADVSLPPQDR.[V]	1xAcetyl [N-Term]	16.8695	18.7424	18.8239	17.9302	18.1761	17.7524	18.4619	17.567	18.0029	18.6292	18.4615	17.6759	0.519798	0.284166	-0.284166	0.203009	0.84418	0.0735649	-0.102135	0.847906	0.0716523	0.146891
41	Tubulin beta-5 chain OS=Rattus norvegicus OX=10116 GN=Tubb5 PE=1 SV=1	P69897	Tubb5	10	P69897 [32-46]	[D].PTGTYHGDSDLQLDR.[I]	1xMethyl [N-Term]	15.7158	19.3736	19.3419	19.9752	19.7986	19.9182	18.947	19.3149	19.2311	19.9943	19.4029	20.1662	0.545352	0.263323	-0.263323	0.203979	0.405531	0.391976	0.893054	0.314152	0.50286	-0.0885682
92	FERM ARHGEF and pleckstrin domain-containing protein 1 OS=Rattus norvegicus OX=10116 GN=Farp1 PE=1 SV=2	F1LYQ8	Farp1	33	F1LYQ8 [2-13]	[M].GEIEQKPTPASR.[L]	1xAcetyl [N-Term];1xDimethyl [K6]	22.1887	22.7017	22.8733	21.6339	22.8531	22.2744	21.9892	21.2996	22.9324	21.9374	22.366	22.0373	0.605525	0.217868	-0.217868	0.214142	0.586421	0.231791	-0.245308	0.933499	0.0298863	0.112088
681	Drebrin OS=Rattus norvegicus OX=10116 GN=Dbn1 PE=1 SV=3	Q07266	Dbn1	2	Q07266 [2-10]	[M].AGVSFSGHR.[L]	1xAcetyl [N-Term]	18.3177	19.1093	18.8898	18.7955	18.8102	18.3287	18.2064	18.747	18.4625	18.7677	18.9843	18.8119	0.254477	0.594351	-0.594351	0.233507	0.299493	0.523614	-0.254985	0.917636	0.0373295	0.166024
421	Serum albumin OS=Bos taurus GN=ALB PE=1 SV=4	P02769		209	P02769 [25-34]	[R].DTHKSEIAHR.[F]	1xAcetyl [N-Term];1xDimethyl [K4]	24.9294	25.9992	25.9454	24.9689	25.1321	25.0798	24.8069	24.3164	24.8901	25.5756	25.6689	25.4848	0.0674339	1.17112	-1.17112	0.571025	0.123144	0.909586	-0.626908	0.876255	0.0573693	-0.0558825
360	Myelin expression factor 2 OS=Rattus norvegicus OX=10116 GN=Myef2 PE=1 SV=1	A0A0G2K402	Myef2	34	A0A0G2K402 [2-24]	[M].ADADKPEAAAGDDGPQQQPAEPR.[R]	1xAcetyl [N-Term];1xDimethyl [K5]	17.6581	20.3356	19.1032	20.1328	19.2444	20.0776	18.8462	19.5153	18.938	20.2039	18.8086	20.6759	0.672388	0.17238	-0.17238	0.235661	0.870061	0.0604501	0.113474	0.665306	0.176978	-0.170921
618	Tubulin alpha-1C chain OS=Rattus norvegicus OX=10116 GN=Tuba1c PE=1 SV=1 Tubulin alpha-1A chain OS=Rattus norvegicus OX=10116 GN=Tuba1a PE=1 SV=1	Q6AYZ1;P68370	Tuba1a;Tuba1c	15	Q6AYZ1 [257-264];P68370 [257-264]	[Q].TNLVPYPR.[I]	1xDimethyl [N-Term]	18.6299	20.0916	20.1898	19.6526	20.2961	19.7449	19.3508	19.1498	19.9335	19.9517	19.8829	19.7337	0.386944	0.412352	-0.412352	0.24004	0.990267	0.0042479	-0.00555754	0.539067	0.268357	-0.141282
129	Peptidyl-prolyl cis-trans isomerase FKBP1B OS=Rattus norvegicus OX=10116 GN=Fkbp1b PE=1 SV=3	P97534	Fkbp1b	18	P97534 [2-14]	[M].GVEIETISPGDGR.[T]	1xDimethyl [N-Term]	NaN	18.7211	18.222	18.1331	18.2948	18.1309	17.613	17.5617	17.772	18.4642	18.0375	18.2925	0.349711	0.45629	-0.45629	0.241442	0.145387	0.837475	-0.458642	0.398616	0.399445	0.562186
489	Inter-alpha-trypsin inhibitor heavy chain H3 OS=Rattus norvegicus OX=10116 GN=Itih3 PE=1 SV=3	D3ZBS2	Itih3	8	D3ZBS2 [225-234]	[V].SFKPSLDQQR.[S]	1xDimethyl [K3];1xDimethyl [N-Term]	18.3851	20.5256	20.5182	19.6859	20.3884	19.7838	19.6388	19.4462	19.7416	20.242	20.366	19.9028	0.357965	0.44616	-0.44616	0.248794	0.949928	0.0223091	0.0356202	0.607553	0.216416	-0.335349
666	Receptor protein-tyrosine kinase OS=Rattus norvegicus OX=10116 GN=Epha5 PE=4 SV=2	F1M7W0	Epha5	2	F1M7W0 [60-69]	[P].SNEVNLLDSR.[T]	1xDimethyl [N-Term]	16.7664	18.6773	18.7546	18.3315	18.6161	18.3185	18.2352	17.831	18.1299	18.569	18.6751	18.664	0.256584	0.590771	-0.590771	0.25933	0.818765	0.0868408	0.117772	0.463802	0.333668	0.480161
352	Protein kinase C OS=Rattus norvegicus OX=10116 GN=Prkcb PE=1 SV=2	F1LS42	Prkcb	11	F1LS42 [2-19]	[M].ADPAAGPPPSEGEESTVR.[F]	1xAcetyl [N-Term]	16.0698	17.7825	17.044	17.1872	17.5185	18.0453	16.8553	16.448	17.346	17.7347	17.2065	17.6226	0.511696	0.290988	-0.290988	0.260684	0.709276	0.149185	0.195903	0.269498	0.569444	-0.937276
444	Protein ERGIC-53 OS=Rattus norvegicus OX=10116 GN=Lman1 PE=1 SV=1	A0A0G2JXC1	Lman1	1	A0A0G2JXC1 [31-52]	[S].DGMGGDAAAPGAAGTQAELPHR.[R]	1xDimethyl [N-Term];1xOxidation [M3]	NaN	18.6134	16.771	18.7015	17.7128	18.4746	17.1776	17.6015	17.1158	18.5018	17.4177	18.9782	0.630616	0.200235	-0.200235	0.261747	0.660848	0.179898	-0.287008	0.974123	0.0113862	-0.181125
516	Four-jointed box kinase 1 OS=Rattus norvegicus OX=10116 GN=Fjx1 PE=4 SV=1	D4AB25	Fjx1	6	D4AB25 [84-100]	[L].TLAAGADNPPGRHPDDR.[G]	1xDimethyl [N-Term]	15.8948	17.5458	19.0456	17.8129	17.6404	16.9495	18.1083	17.9851	17.5489	17.7012	18.9901	17.572	0.539472	0.268031	-0.268031	0.282219	0.895119	0.0481191	0.096056	0.625398	0.203843	-1.26501
440	Myosin-9 OS=Rattus norvegicus OX=10116 GN=Myh9 PE=1 SV=3	Q62812	Myh9	8	Q62812 [1312-1322]	[Q].DTQELLQEENR.[Q]	1xDimethyl [N-Term]	16.9903	18.2961	18.7573	17.6321	18.4876	18.0538	18.1529	16.8639	18.3783	18.0897	18.3451	17.8848	0.473654	0.324539	-0.324539	0.284941	0.957048	0.0190663	-0.0294251	0.549721	0.259858	-0.284663
627	Sprouty-related EVH1 domain-containing protein 2 OS=Rattus norvegicus OX=10116 GN=Spred2 PE=1 SV=1	Q3C2P8	Spred2	1	Q3C2P8 [2-15]	[M].TEETHPDDDSYIVR.[V]	1xAcetyl [N-Term]	15.8887	18.3557	18.1975	17.7918	18.1241	18.0568	17.6799	17.0643	17.8285	18.005	18.0027	18.2378	0.306457	0.513631	-0.513631	0.28721	0.789353	0.102729	0.172848	0.454339	0.34262	0.255516
526	Vesicle-fusing ATPase OS=Rattus norvegicus OX=10116 GN=Vps4a PE=1 SV=1	F7F1Y3	Vps4a	1	F7F1Y3 [189-198]	[G].AVVMEKPNIR.[W]	1xDimethyl [K6];1xDimethyl [N-Term];1xOxidation [M4]	17.0591	18.6839	19.106	18.1503	18.822	17.7681	17.9516	18.2533	17.9805	18.5722	19.1088	18.3046	0.411584	0.385541	-0.385541	0.292788	0.921774	0.0353754	-0.0510931	0.647717	0.188615	-0.0252604
252	Glypican 4 OS=Rattus norvegicus OX=10116 GN=Gpc4 PE=1 SV=1	Q642B0	Gpc4	14	Q642B0 [355-364]	[R].SISESAFSAR.[F]	1xDimethyl [N-Term]	19.8441	20.2685	21.3235	20.0265	21.2923	20.16	20.6792	19.3386	21.2615	20.0397	21.1276	20.2989	0.561805	0.250414	-0.250414	0.314436	0.997343	0.00115529	0.00183868	0.506618	0.29532	0.0519958
608	Major vault protein OS=Rattus norvegicus OX=10116 GN=Mvp PE=1 SV=1	A0A140TAE0	Mvp	9	A0A140TAE0 [12-19]	[M].ATEEAIIR.[I]	1xAcetyl [N-Term]	18.9533	21.0483	19.803	20.7325	19.7524	20.4845	19.0327	20.3985	19.5067	20.6954	19.7457	20.9823	0.544979	0.26362	-0.26362	0.315474	0.721627	0.141687	-0.217262	0.874166	0.0584062	-0.0659112
633	4F2 cell-surface antigen heavy chain OS=Rattus norvegicus OX=10116 GN=Slc3a2 PE=1 SV=1	A0A0H2UHQ0	Slc3a2	1	A0A0H2UHQ0 [3-17]	[D].PEPTEHSTGGGSVPR.[Q]	1xMethyl [N-Term]	NaN	NaN	16.7918	16.1288	16.2116	15.6697	15.9787	15.9467	16.4325	16.6124	16.74	15.2839	0.404261	0.393339	-0.393339	0.315536	0.124748	0.903967	-0.508656	0.738818	0.131463	0.161176
308	Pyruvate kinase PKLR OS=Rattus norvegicus OX=10116 GN=Pklr PE=1 SV=2	P12928	Pklr	1	P12928 [154-163]	[IV].ALDTKGPEIR.[T]	1xDimethyl [K5];1xDimethyl [N-Term]	18.9861	20.3128	20.4362	19.6146	20.3793	19.6893	19.5892	19.1554	20.0353	19.9523	20.1803	19.914	0.268502	0.571053	-0.571053	0.317181	0.760991	0.118621	-0.134112	0.611345	0.213714	-1.14102
458	Insulin-like growth factor-binding protein 3 OS=Rattus norvegicus OX=10116 GN=Igfbp3 PE=1 SV=2	P15473	Igfbp3	17	P15473 [28-39]	[A].GAGAVGAGPVVR.[C]	1xDimethyl [N-Term]	19.3586	20.1747	20.0588	18.7351	18.6673	19.2612	18.6967	17.9682	18.7142	19.2906	19.0934	18.7896	0.317383	0.498416	-0.498416	0.32359	0.0713869	1.14638	-0.933469	0.141868	0.848116	-0.994534
435	Ras-related protein Rab-21 OS=Rattus norvegicus OX=10116 GN=Rab21 PE=2 SV=1	Q6AXT5	Rab21	35	Q6AXT5 [2-14]	[M].AAAGGGAAAAAGR.[A]	1xAcetyl [N-Term]	20.3418	20.1353	19.9523	19.3124	19.7342	19.2023	19.1851	19.5459	20.0822	19.7537	20.0378	19.1437	0.233188	0.632293	-0.632293	0.337491	0.0930325	1.03137	-0.518615	0.580488	0.236207	-0.123808
454	Serum albumin OS=Bos taurus GN=ALB PE=1 SV=4	P02769		22	P02769 [223-232]	[R].CASIQKFGER.[A]	1xCarbamidomethyl [C1];1xDimethyl [K6];1xDimethyl [N-Term]	18.5773	21.0552	21.5521	20.881	20.8465	20.4978	21.3317	20.7797	19.7784	21.2889	21.3116	20.5636	0.760745	0.118761	-0.118761	-0.128283	0.62962	0.200921	0.347494	0.781318	0.107172	0.219211
456	Serum albumin OS=Bos taurus GN=ALB PE=1 SV=4	P02769		4	P02769 [415-433]	[N].CDQFEKLGEYGFQNALIVR.[Y]	1xCarbamidomethyl [C1];1xDimethyl [K6];1xDimethyl [N-Term]	17.5088	16.4163	17.5739	16.9708	15.6704	17.0465	17.66	19.2623	NaN	18.7302	15.1558	NaN	0.78016	0.107816	-0.107816	-0.466804	0.724658	0.139867	0.292387	0.888422	0.0513807	-0.174417
687	TRAF2 and NCK-interacting kinase OS=Rattus norvegicus OX=10116 GN=Tnik PE=1 SV=1	A0A0G2K490	Tnik	1	A0A0G2K490 [853-862]	[D].GTVAVSDIPR.[L]	1xDimethyl [N-Term]	15.2661	16.95	16.7988	16.4931	17.1294	17.0388	15.8417	15.59	16.8839	17.0656	16.412	16.5982	0.453777	0.343157	-0.343157	0.339927	0.968172	0.0140473	0.0229757	0.40917	0.388096	0.0851369
529	Probable bifunctional methylenetetrahydrofolate dehydrogenase/cyclohydrolase 2 OS=Rattus norvegicus OX=10116 GN=Mthfd2l PE=1 SV=1	D3ZUA0	Mthfd2l	15	D3ZUA0 [227-238]	[R].PGGDATVTIAHR.[H]	1xAcetyl [N-Term]	22.1397	23.6251	23.0663	22.603	22.5787	23.0518	22.7331	22.0991	22.3608	23.0714	23.5437	22.8565	0.319564	0.495443	-0.495443	0.34241	0.540928	0.266861	-0.24285	0.812489	0.0901827	-0.609879
611	Tubulin beta chain OS=Rattus norvegicus OX=10116 GN=Tubb4b PE=1 SV=2	G3V7C6	Tubb4b	1	G3V7C6 [34-46]	[T].GTYHGDSDLQLER.[I]	1xDimethyl [N-Term]	14.7767	16.7621	16.8522	16.2217	17.1506	17.005	16.0654	15.7354	16.8556	17.0519	16.6426	16.7771	0.375523	0.425363	-0.425363	0.342722	0.591205	0.228262	0.335911	0.212939	0.671745	-2.45503
461	Serum albumin OS=Bos taurus GN=ALB PE=1 SV=4	P02769		3	P02769 [347-359]	[K].DAFLGSFLYEYSR.[R]	1xDimethyl [N-Term]	NaN	13.7475	15.6062	15.223	14.6938	14.2884	16.0822	16.9009	14.1796	16.0519	NaN	NaN	0.744602	0.128076	-0.128076	-0.375568	0.495338	0.305098	0.632409	0.815862	0.0883831	0.256841
394	Heat shock cognate 71 kDa protein OS=Rattus norvegicus OX=10116 GN=Hspa8 PE=1 SV=1 Uncharacterized protein OS=Rattus norvegicus OX=10116 PE=3 SV=1	P63018;M0RCB1	Hspa8	12	P63018 [223-236];M0RCB1 [218-231]	[T].AGDTHLGGEDFDNR.[LM]	1xDimethyl [N-Term]	18.1866	19.9343	19.5288	19.1324	19.4187	19.2781	18.775	18.5602	19.3761	19.3954	19.22	19.5024	0.134846	0.870161	-0.870161	0.365477	0.67499	0.170703	-0.187555	0.654928	0.183806	-0.814978
60	Multivesicular body subunit 12B OS=Rattus norvegicus OX=10116 GN=Mvb12b PE=3 SV=2	D4A732	Mvb12b	13	D4A732 [47-57]	[D].PITGVGVVASR.[N]	1xMethyl [N-Term]	19.1012	20.1648	20.5912	19.9921	20.5541	20.2415	19.8342	19.4019	20.4753	20.3984	20.402	20.2331	0.198102	0.703112	-0.703112	0.369277	0.913176	0.0394456	0.0455942	0.239297	0.621063	-0.530128
466	Rho guanine nucleotide exchange factor 1 OS=Rattus norvegicus OX=10116 GN=Arhgef1 PE=2 SV=1	Q9Z1I6	Arhgef1	5	Q9Z1I6 [2-14]	[M].GEVAGGAAPGPPR.[S]	1xAcetyl [N-Term]	17.1725	17.9674	18.014	17.4474	17.9332	17.7178	17.3488	NaN	18.1918	18.0751	17.8818	18.045	0.0645196	1.19031	-1.19031	0.381794	0.9561	0.0194966	0.0162616	0.112683	0.94814	0.398056
693	Beta-galactoside alpha-2 6-sialyltransferase 2 OS=Rattus norvegicus OX=10116 GN=St6gal2 PE=2 SV=1	Q701R3	St6gal2	3	Q701R3 [63-72]	[M].GALQEPSLPR.[S]	1xDimethyl [N-Term]	NaN	16.4874	16.9451	16.1013	16.5584	NaN	16.2025	15.2011	16.4821	16.2343	16.4178	16.4029	0.302805	0.518837	-0.518837	0.396906	0.330902	0.4803	-0.523949	0.577566	0.238398	0.484772
661	Multivesicular body subunit 12B OS=Rattus norvegicus OX=10116 GN=Mvb12b PE=3 SV=2	D4A732	Mvb12b	4	D4A732 [13-23]	[D].PPPPQPPPPQR.[G]	1xMethyl [N-Term]	15.7943	18.0422	18.1832	17.8546	18.4633	18.2776	17.8099	17.3857	18.4612	18.4017	18.3718	18.3185	0.14883	0.82731	-0.82731	0.404153	0.43194	0.364577	0.515549	0.153425	0.814105	1.07011
82	Actin cytoplasmic 1 OS=Rattus norvegicus OX=10116 GN=Actb PE=1 SV=1 Actin aortic smooth muscle OS=Rattus norvegicus OX=10116 GN=Acta2 PE=2 SV=1	A0A0G2K3K2;P62738	Acta2;Actb	1	A0A0G2K3K2 [51-65];P62738 [50-64]	[M].GQKDSYVGDEAQSKR.[G]	1xDimethyl [N-Term];2xDimethyl [K3;K14]	NaN	16.5722	17.0355	16.5914	16.6031	16.2251	16.0794	16.391	16.1796	16.5787	17.151	17.0256	0.151116	0.82069	-0.82069	0.409084	0.0768759	1.11421	-0.408393	0.9982	0.000782398	-0.0615516
533	Coxsackievirus and adenovirus receptor homolog OS=Rattus norvegicus OX=10116 GN=Cxadr PE=1 SV=2	Q9R066	Cxadr	61	Q9R066 [20-28]	[S].LSITTPEQR.[I]	1xDimethyl [N-Term]	24.8375	26.5448	26.4674	25.9139	26.4371	26.2221	25.7612	25.2155	26.2834	26.3494	26.3338	26.3118	0.180665	0.743125	-0.743125	0.410634	0.948865	0.0227958	-0.0319476	0.373568	0.42763	0.233691
621	Glyceraldehyde-3-phosphate dehydrogenase OS=Rattus norvegicus OX=10116 PE=1 SV=1	D3ZGY4		6	D3ZGY4 [2-11]	[M].VKVGVNGFGR.[I]	1xDimethyl [K2];1xDimethyl [N-Term]	15.6753	19.2379	19.9324	19.7761	19.444	18.9245	18.3845	19.1045	19.2503	19.218	19.406	19.6624	0.135359	0.868513	-0.868513	0.419796	0.774016	0.11125	0.308959	0.497534	0.303177	-0.000772476
416	Lectin mannose-binding 2 OS=Rattus norvegicus OX=10116 GN=Lman2 PE=1 SV=1	B0BNG3	Lman2	17	B0BNG3 [47-58]	[A].DITDGNSEHLKR.[E]	1xDimethyl [K11];1xDimethyl [N-Term]	18.3781	20.8601	20.5664	20.6739	20.0417	20.0138	19.1921	20.1263	19.7863	20.4099	20.0386	20.8312	0.228541	0.641036	-0.641036	0.423012	0.67325	0.171824	-0.276121	0.822424	0.0849044	-0.0961604
259	Heterogeneous nuclear ribonucleoprotein A1 OS=Rattus norvegicus OX=10116 GN=Hnrnpa1 PE=1 SV=3	P04256	Hnrnpa1	13	P04256 [2-14]	[M].SKSESPKEPEQLR.[K]	1xAcetyl [N-Term];2xDimethyl [K2;K7]	20.571	22.3209	22.4184	21.4615	21.9779	21.5858	21.4989	20.9846	21.8465	21.9072	22.0143	21.9991	0.0843291	1.07402	-1.07402	0.42998	0.717362	0.144261	-0.181149	0.586551	0.231694	-0.577397
77	Actin beta-like 2 OS=Rattus norvegicus OX=10116 GN=Actbl2 PE=1 SV=1 Actin cytoplasmic 1 OS=Rattus norvegicus OX=10116 GN=Actb PE=1 SV=1 Actin aortic smooth muscle OS=Rattus norvegicus OX=10116 GN=Acta2 PE=2 SV=1	D3ZRN3;A0A0G2K3K2;P62738	Acta2;Actb;Actbl2	28	D3ZRN3 [246-255];A0A0G2K3K2 [248-257];P62738 [247-256]	[D].GQVITIGNER.[F]	1xDimethyl [N-Term]	21.1618	21.7095	22.1321	21.4503	21.8978	21.1379	21.1349	21.3028	21.9453	21.6437	21.9997	21.6306	0.077755	1.10927	-1.10927	0.436437	0.405625	0.391876	-0.245054	0.433107	0.363405	0.901791
148	Actin cytoplasmic 1 OS=Rattus norvegicus OX=10116 GN=Actb PE=1 SV=1 Actin aortic smooth muscle OS=Rattus norvegicus OX=10116 GN=Acta2 PE=2 SV=1	A0A0G2K3K2;P62738	Acta2;Actb	15	A0A0G2K3K2 [109-119];P62738 [108-118]	[L].TEAPLNPKANR.[E]	1xDimethyl [K8];1xDimethyl [N-Term]	19.4818	20.4114	20.9563	19.9806	20.2416	19.3615	19.959	19.8135	20.222	20.021	20.6772	20.2317	0.101858	0.992004	-0.992004	0.444062	0.355791	0.448805	-0.363589	0.822243	0.0849996	-0.148963
59	Tubulin alpha-1C chain OS=Rattus norvegicus OX=10116 GN=Tuba1c PE=1 SV=1 Tubulin alpha-1A chain OS=Rattus norvegicus OX=10116 GN=Tuba1a PE=1 SV=1	Q6AYZ1;P68370	Tuba1a;Tuba1c	27	Q6AYZ1 [93-105];P68370 [93-105]	[L].ITGKEDAANNYAR.[G]	1xDimethyl [K4];1xDimethyl [N-Term]	20.9649	22.1074	22.4134	21.3538	22.408	21.3993	21.2792	21.4856	22.0728	21.9425	22.4526	21.8868	0.172946	0.76209	-0.76209	0.44566	0.879308	0.0558591	-0.066855	0.32951	0.482131	0.631422
128	Insulin-like growth factor-binding protein 5 OS=Rattus norvegicus OX=10116 GN=Igfbp5 PE=4 SV=1	A0A0G2JVW1	Igfbp5	33	A0A0G2JVW1 [160-172]	[S].KFVGGAENTAHPR.[V]	1xDimethyl [K1];1xDimethyl [N-Term]	19.1195	20.6949	20.7658	19.8922	19.9149	18.3224	19.0245	18.1587	19.8158	18.8453	19.4509	19.0974	0.36116	0.4423	-0.4423	0.447219	0.0638378	1.19492	-1.26296	0.114029	0.942986	0.560667
488	RCG26229 isoform CRA_a OS=Rattus norvegicus OX=10116 GN=Tmem127 PE=2 SV=1	A2RRU2	Tmem127	2	A2RRU2 [17-29]	[R].SPGSSALPKQPER.[S]	1xDimethyl [K9];1xDimethyl [N-Term]	16.6516	18.5111	18.6846	18.0443	18.2332	17.4815	17.7055	17.5595	17.9705	18.1495	18.5244	18.1356	0.0713679	1.1465	-1.1465	0.4501	0.65868	0.181325	-0.227979	0.656797	0.182569	0.067771
244	Seizure-related 6 homolog OS=Rattus norvegicus OX=10116 GN=Sez6 PE=1 SV=2	F1MA42	Sez6	10	F1MA42 [22-36]	[S].SEAPITGEGQATGIR.[E]	1xDimethyl [N-Term]	17.242	19.2659	18.654	18.1645	18.9231	19.1564	17.6386	17.5813	18.9835	18.9335	18.3473	18.8459	0.343881	0.463592	-0.463592	0.452676	0.991353	0.00377184	-0.00673532	0.361657	0.441703	0.222121
289	Staphylococcal nuclease domain-containing protein 1 OS=Rattus norvegicus OX=10116 GN=Snd1 PE=1 SV=1	Q66X93	Snd1	3	Q66X93 [2-20]	[M].ASAQSSGSSGGPAVPTVQR.[G]	1xAcetyl [N-Term]	NaN	15.8558	15.42	15.681	14.8767	14.4766	15.3619	15.2868	14.8896	15.5005	15.5167	15.9156	0.173118	0.761658	-0.761658	0.455097	0.0567908	1.24572	-0.651776	0.501946	0.299343	0.284414
547	Synaptotagmin-11 OS=Rattus norvegicus OX=10116 GN=Syt11 PE=1 SV=2	O08835	Syt11	3	O08835 [269-278]	[D].PSTGKVQLTR.[D]	1xDimethyl [K5];1xMethyl [N-Term]	18.6564	19.2417	19.7873	18.8412	19.3295	18.3472	18.6146	18.4627	19.0534	19.2123	19.4451	18.8825	0.116588	0.933347	-0.933347	0.459833	0.232413	0.63374	-0.443152	0.954019	0.020443	-0.446317
495	Serum albumin OS=Bos taurus GN=ALB PE=1 SV=4	P02769		16	P02769 [225-232]	[A].SIQKFGER.[A]	1xDimethyl [K4];1xDimethyl [N-Term]	23.8252	25.0986	25.4177	24.1009	24.4953	24.1093	24.1885	23.5503	24.0532	24.6605	24.8342	24.171	0.25378	0.595543	-0.595543	0.343901	0.269346	0.569689	-0.524782	0.686876	0.163122	-0.180881
559	60S ribosomal protein L4 OS=Rattus norvegicus OX=10116 GN=Rpl4 PE=1 SV=3	P50878	Rpl4	15	P50878 [38-45]	[V].NFVHTNLR.[K]	1xDimethyl [N-Term]	19.9941	23.5434	21.0558	23.1914	21.3929	23.0477	20.0406	22.29	21.3368	23.3453	20.6215	23.3264	0.641946	0.192501	-0.192501	0.464743	0.820539	0.0859006	-0.253394	0.853949	0.0685679	0.106632
67	Prolow-density lipoprotein receptor-related protein 1 OS=Rattus norvegicus OX=10116 GN=Lrp1 PE=1 SV=1	G3V928	Lrp1	5	G3V928 [4080-4088]	[D].PIVAVDSKR.[G]	1xDimethyl [K8];1xMethyl [N-Term]	17.9853	18.2285	18.6408	17.6395	18.0279	17.0791	17.4973	17.5709	18.107	17.7763	18.5375	17.6505	0.138566	0.858344	-0.858344	0.473988	0.0895043	1.04816	-0.579693	0.727221	0.138334	0.0610442
517	Matrin-3 OS=Rattus norvegicus OX=10116 GN=Matr3 PE=1 SV=1	A0A0G2JSR7	Matr3	3	A0A0G2JSR7 [2-12]	[M].SKSFQQSSLGR.[D]	1xAcetyl [N-Term];1xDimethyl [K2]	18.6684	20.3564	19.5887	19.683	19.3058	19.3729	18.6383	19.4529	19.5018	19.9464	19.1174	20.1102	0.154016	0.812435	-0.812435	0.476463	0.370354	0.431383	-0.381644	0.826095	0.0829697	0.069139
207	Glypican-2 OS=Rattus norvegicus OX=10116 GN=Gpc2 PE=1 SV=1	P51653	Gpc2	12	P51653 [372-389]	[R].SSAEEERPTTAAGTNLHR.[L]	1xDimethyl [N-Term]	17.2495	18.2733	20.276	18.0592	19.5578	17.9201	20.0737	17.8521	19.5135	18.6627	20.7354	18.4023	0.559494	0.252205	-0.252205	0.477564	0.667943	0.17526	0.386453	0.338176	0.470857	0.577408
652	Kinesin-like protein KIF28P OS=Rattus norvegicus OX=10116 GN=Kif28p PE=2 SV=1	F8WLE0	Kif28p	12	F8WLE0 [697-706]	[A].HVWLQSLAHR.[M]	1xAcetyl [N-Term]	24.7801	26.7246	27.0111	25.9778	26.5376	26.4458	25.9713	25.6842	26.2189	26.6976	27.1317	26.5376	0.129111	0.889036	-0.889036	0.486713	0.948278	0.0230644	0.0363216	0.364252	0.438598	-0.785353
336	Signal recognition particle subunit SRP68 OS=Rattus norvegicus OX=10116 GN=Srp68 PE=1 SV=1	B2RYI2	Srp68	8	B2RYI2 [2-30]	[M].AAEKQIPGGGSGGGGSGGGGGGGGSGGGR.[S]	1xAcetyl [N-Term];1xDimethyl [K4]	16.6572	18.301	17.2482	17.5756	17.1187	17.5614	16.587	17.2227	17.2311	17.8515	16.9604	18.3979	0.24682	0.607619	-0.607619	0.487741	0.447774	0.348941	-0.323016	0.738101	0.131884	-1.35795
605	Clathrin light chain A OS=Rattus norvegicus OX=10116 GN=Clta PE=1 SV=1	P08081	Clta	2	P08081 [102-111]	[D].RLQSEPESIR.[K]	1xDimethyl [N-Term]	21.4662	22.4743	22.7589	22.2505	22.2558	22.1138	21.574	21.2966	22.2318	22.1988	22.2604	22.5011	0.0839451	1.076	-1.076	0.487965	0.276879	0.55771	-0.427446	0.839286	0.07609	-1.17627
83	Lectin mannose-binding 2-like OS=Rattus norvegicus OX=10116 GN=Lman2l PE=1 SV=2	F7F3Z1	Lman2l	4	F7F3Z1 [46-54]	[A].GQAVEYLKR.[E]	1xDimethyl [K8];1xDimethyl [N-Term]	16.6092	18.7134	18.5221	18.3104	18.0264	17.7088	17.6509	18.1284	18.1156	18.4122	18.4443	18.5176	0.015175	1.81887	-1.81887	0.493781	0.758535	0.120025	-0.160115	0.522611	0.281822	-0.553242
471	14-3-3 protein eta OS=Rattus norvegicus OX=10116 GN=Ywhah PE=1 SV=1	A0A0G2K2B8	Ywhah	26	A0A0G2K2B8 [2-10]	[M].GDREQLLQR.[A]	1xAcetyl [N-Term]	22.7569	23.8017	23.5238	22.9393	23.3862	23.7032	22.6421	22.245	23.7353	23.6442	23.1803	23.3967	0.215004	0.667553	-0.667553	0.494993	0.551555	0.258411	-0.261302	0.428063	0.368492	-0.406012
480	Apolipoprotein E OS=Rattus norvegicus OX=10116 GN=Apoe PE=1 SV=1	A0A0G2K151	Apoe	11	A0A0G2K151 [249-261]	[R].TANLGAGAAQPLR.[D]	1xDimethyl [N-Term]	17.8067	18.6235	19.1623	17.9492	19.0789	18.7729	18.2537	17.9752	19.4295	18.8347	18.9152	18.8878	0.13201	0.879392	-0.879392	0.496643	0.74823	0.125965	0.134778	0.115666	0.936793	0.340785
510	Serum albumin OS=Bos taurus GN=ALB PE=1 SV=4	P02769		6	P02769 [363-371]	[P].EYAVSVLLR.[L]	1xDimethyl [N-Term]	19.0207	18.2905	19.394	18.438	21.7235	18.8307	19.0744	19.138	19.4074	18.5934	16.7172	17.6833	0.125451	0.901525	-0.901525	-1.59132	0.259409	0.586015	0.905855	0.321436	0.492906	-0.685469
219	Selenoprotein T OS=Rattus norvegicus OX=10116 GN=Selenot PE=1 SV=1	A0A0G2K3B2	Selenot	6	A0A0G2K3B2 [20-30]	[A].SANLGGVPSKR.[L]	1xDimethyl [K10];1xDimethyl [N-Term]	17.2461	18.7392	18.3459	17.9096	17.8882	17.9733	17.0486	17.4036	17.8742	18.2599	18.0394	18.1413	0.0740251	1.13062	-1.13062	0.500247	0.258896	0.586875	-0.481767	0.957183	0.0190052	0.378275
656	Basigin OS=Rattus norvegicus OX=10116 GN=Bsg PE=1 SV=2	P26453	Bsg	2	P26453 [213-222]	[R].GNINVEGPPR.[I]	1xDimethyl [N-Term]	16.3364	17.3486	16.9697	16.4081	17.0586	16.812	15.9372	15.3962	17.0654	16.8566	16.7607	16.5408	0.25463	0.59409	-0.59409	0.504883	0.346125	0.460768	-0.464667	0.883882	0.0536057	0.0948191
382	Tropomyosin alpha-3 chain OS=Rattus norvegicus OX=10116 GN=Tpm3 PE=1 SV=2	Q63610	Tpm3	29	Q63610 [2-12]	[M].AGSTTIEAVKR.[K]	1xAcetyl [N-Term];1xDimethyl [K10]	20.4109	21.6376	21.2724	20.7161	21.252	21.2656	20.4313	19.9355	21.3888	21.4404	20.894	21.1829	0.198025	0.70328	-0.70328	0.50544	0.524887	0.279934	-0.288138	0.498495	0.302339	0.624768
35	Creatine kinase B-type OS=Rattus norvegicus OX=10116 GN=Ckb PE=1 SV=2	P07335	Ckb	65	P07335 [2-13]	[M].PFSNSHNTQKLR.[F]	1xDimethyl [K10];1xMethyl [N-Term]	22.2517	24.2985	24.0944	23.8883	23.657	23.6143	22.9354	23.1389	23.5923	23.9718	23.6631	24.1576	0.0612519	1.21288	-1.21288	0.509842	0.574901	0.240407	-0.296882	0.676869	0.169496	-0.075778
16	26S proteasome AAA-ATPase subunit RPT1 OS=Rattus norvegicus OX=10116 GN=Psmc2 PE=1 SV=1	G3V7L6	Psmc2	33	G3V7L6 [2-10]	[M].PDYLGADQR.[K]	1xMethyl [N-Term]	20.7931	21.267	20.9136	20.6861	20.567	20.9125	19.8582	19.9893	21.0353	20.8214	20.4755	21.064	0.116443	0.933886	-0.933886	0.517327	0.0804624	1.09441	-0.583207	0.734479	0.134021	-0.363926
365	Eukaryotic initiation factor 4A-III OS=Rattus norvegicus OX=10116 GN=Eif4a3 PE=1 SV=1	Q3B8Q2	Eif4a3	27	Q3B8Q2 [2-14]	[M].AATATMATSGSAR.[K]	1xAcetyl [N-Term];1xOxidation [M6]	19.5829	19.4694	19.4227	18.7652	18.7906	18.663	17.9632	17.7832	18.9561	18.6456	18.4588	19.2137	0.135746	0.867272	-0.867272	0.518525	0.0175702	1.75522	-1.01003	0.0957774	1.01874	-0.0588021
401	Ubiquitin-conjugating enzyme E2 variant 2 OS=Rattus norvegicus OX=10116 GN=Ube2v2 PE=1 SV=3	Q7M767	Ube2v2	31	Q7M767 [2-11]	[M].AVSTGVKVPR.[N]	1xAcetyl [N-Term];1xDimethyl [K7]	21.5937	22.8035	22.6483	21.9067	22.7849	22.3289	21.6986	21.3756	22.6682	22.659	22.399	22.5572	0.154743	0.810389	-0.810389	0.523829	0.67178	0.172773	-0.191023	0.305627	0.514809	0.241695
708	Hypothetical protein LOC681410 OS=Rattus norvegicus OX=10116 GN=LOC681410 PE=1 SV=3	F1M3H8	LOC681410	2	F1M3H8 [74-81]	[D].GNTVELKR.[A]	1xDimethyl [K7];1xDimethyl [N-Term]	18.5613	18.815	18.7593	18.0448	17.6138	17.0843	16.7125	16.7147	17.8934	17.354	17.3795	17.5972	0.0777241	1.10944	-1.10944	0.524678	0.00153321	2.8144	-1.51374	0.00372434	2.42895	0.0995603
426	Actin cytoplasmic 1 OS=Rattus norvegicus OX=10116 GN=Actb PE=1 SV=1 Actin aortic smooth muscle OS=Rattus norvegicus OX=10116 GN=Acta2 PE=2 SV=1	A0A0G2K3K2;P62738	Acta2;Actb	16	A0A0G2K3K2 [110-119];P62738 [109-118]	[T].EAPLNPKANR.[E]	1xDimethyl [K7];1xDimethyl [N-Term]	21.6392	22.0344	22.4397	21.4226	21.644	20.688	21.4261	21.0911	21.8906	21.3742	22.1568	21.5491	0.0991219	1.00383	-1.00383	0.530387	0.0707962	1.14999	-0.671669	0.637059	0.195821	0.0976844
282	cAMP-dependent protein kinase type I-alpha regulatory subunit OS=Rattus norvegicus OX=10116 GN=Prkar1a PE=1 SV=2	P09456	Prkar1a	8	P09456 [2-13]	[M].ASGSMAASEEER.[S]	1xAcetyl [N-Term]	16.5163	18.3071	17.966	17.4892	17.5536	17.539	17.3443	17.2307	17.9839	18.1687	17.9712	17.6795	0.0058376	2.23377	-2.23377	0.533905	0.713595	0.146548	-0.152768	0.379724	0.420532	0.168071
602	Alpha-2 antiplasmin OS=Rattus norvegicus OX=10116 GN=Serpinf1 PE=1 SV=1	Q80ZA3	Serpinf1	4	Q80ZA3 [90-99]	[L].SALSLGAEQR.[T]	1xDimethyl [N-Term]	17.7323	18.4254	18.3203	17.5969	17.9699	17.7809	17.4937	17.1153	18.1085	18.4775	18.0645	17.8641	0.0543041	1.26517	-1.26517	0.538728	0.174751	0.75758	-0.428795	0.667724	0.175403	0.378686
84	Actin cytoplasmic 1 OS=Rattus norvegicus OX=10116 GN=Actb PE=1 SV=1 Actin aortic smooth muscle OS=Rattus norvegicus OX=10116 GN=Acta2 PE=2 SV=1	A0A0G2K3K2;P62738	Acta2;Actb	11	A0A0G2K3K2 [49-65];P62738 [48-64]	[V].GMGQKDSYVGDEAQSKR.[G]	1xDimethyl [N-Term];1xOxidation [M2];2xDimethyl [K5;K16]	17.3682	19.5519	20.0056	18.9911	19.3494	18.4313	18.7122	18.3402	19.0301	19.1532	19.5398	19.274	0.0759445	1.1195	-1.1195	0.541019	0.67701	0.169405	-0.270925	0.661041	0.179771	-0.546844
105	Peptidyl-prolyl cis-trans isomerase FKBP1A OS=Rattus norvegicus OX=10116 GN=Fkbp1a PE=1 SV=3	Q62658	Fkbp1a	87	Q62658 [2-14]	[M].GVQVETISSGDGR.[T]	1xDimethyl [N-Term]	23.2237	24.2528	24.103	23.4917	23.6822	23.5272	23.2317	22.9209	23.9201	24.0479	23.8273	23.737	0.024004	1.61972	-1.61972	0.542611	0.200413	0.698075	-0.427333	0.665622	0.176772	0.406351
163	Vesicle-associated membrane protein 3 OS=Rattus norvegicus OX=10116 GN=Vamp3 PE=1 SV=1	P63025	Vamp3	26	P63025 [2-17]	[M].STGVPSGSSAATGSNR.[R]	1xAcetyl [N-Term]	20.7038	21.0366	20.872	20.1501	20.7615	20.7878	20.152	19.5207	21.3306	20.8582	20.3523	20.8569	0.181964	0.740015	-0.740015	0.543973	0.321513	0.492801	-0.385111	0.587725	0.230826	-0.0900922
169	Keratin type I cytoskeletal 10 OS=Rattus norvegicus OX=10116 GN=Krt10 PE=1 SV=1	A0A0G2K2V6	Krt10	12	A0A0G2K2V6 [44-55]	[Y].SSGGFSGGSFSR.[G]	1xDimethyl [N-Term]	17.8004	19.4869	19.5498	19.7807	20.338	20.414	19.8178	18.6285	19.0454	20.3878	20.3052	21.6501	0.44695	0.349741	-0.349741	0.547527	0.334216	0.475973	0.645157	0.139524	0.855351	0.0166802
552	Tubulin beta-2A chain OS=Rattus norvegicus OX=10116 GN=Tubb2a PE=1 SV=1 Tubulin beta-3 chain OS=Rattus norvegicus OX=10116 GN=Tubb3 PE=1 SV=1 Tubulin beta chain OS=Rattus norvegicus OX=10116 GN=Tubb1 PE=1 SV=1 Tubulin beta chain OS=Rattus norvegicus OX=10116 GN=Tubb4b PE=1 SV=2 Tubulin beta-5 chain OS=Rattus norvegicus OX=10116 GN=Tubb5 PE=1 SV=1 Tubulin beta-2B chain OS=Rattus norvegicus OX=1011…	P85108;Q4QRB4;M0R8B6;G3V7C6;P69897;Q3KRE8	Tubb1;Tubb2a;Tubb2b;Tubb3;Tubb4b;Tubb5	4	P85108 [254-262];Q4QRB4 [254-262];M0R8B6 [254-262];G3V7C6 [357-365];P69897 [254-262];Q3KRE8 [254-262]	[L].AVNMVPFPR.[L]	1xDimethyl [N-Term];1xOxidation [M4]	17.283	19.8333	20.5153	19.7688	19.8851	19.1233	19.3185	19.9431	19.9001	20.0107	20.4351	20.1167	0.0581671	1.23532	-1.23532	0.548159	0.778323	0.10884	0.217401	0.327785	0.484411	-0.462295
659	Actin cytoplasmic 1 OS=Rattus norvegicus OX=10116 GN=Actb PE=1 SV=1 Actin aortic smooth muscle OS=Rattus norvegicus OX=10116 GN=Acta2 PE=2 SV=1	A0A0G2K3K2;P62738	Acta2;Actb	9	A0A0G2K3K2 [23-31];P62738 [22-30]	[A].GFAGDDAPR.[A]	1xDimethyl [N-Term]	18.5996	18.4668	19.5527	18.3156	18.7461	18.2134	18.2004	17.619	18.9101	18.3156	19.075	18.704	0.0964198	1.01583	-1.01583	0.556436	0.186893	0.728408	-0.538939	0.958641	0.018344	0.385112
374	Annexin A6 OS=Rattus norvegicus OX=10116 GN=Anxa6 PE=1 SV=2	P48037	Anxa6	33	P48037 [2-11]	[M].AKIAQGAMYR.[G]	1xAcetyl [N-Term];1xDimethyl [K2];1xOxidation [M8]	21.6471	24.0983	23.6469	23.5283	23.2201	23.0919	22.455	22.7258	22.9537	23.691	23.3957	23.6811	0.0638274	1.19499	-1.19499	0.557174	0.553656	0.25676	-0.356956	0.73685	0.132621	0.0270228
393	Actin cytoplasmic 1 OS=Rattus norvegicus OX=10116 GN=Actb PE=1 SV=1 Actin aortic smooth muscle OS=Rattus norvegicus OX=10116 GN=Acta2 PE=2 SV=1	A0A0G2K3K2;P62738	Acta2;Actb	7	A0A0G2K3K2 [22-31];P62738 [21-30]	[K].AGFAGDDAPR.[A]	1xDimethyl [N-Term]	19.867	19.9731	19.8993	20.0699	20.0672	19.6928	19.2253	19.3222	20.1152	19.9144	19.9354	20.5724	0.0635115	1.19715	-1.19715	0.557463	0.105628	0.976219	-0.375412	0.296707	0.527672	0.765559
532	Exocyst complex component 4 OS=Rattus norvegicus OX=10116 GN=Exoc4 PE=1 SV=1	Q62824	Exoc4	8	Q62824 [2-11]	[M].AAEAAGGKYR.[S]	1xAcetyl [N-Term];1xDimethyl [K8]	19.4743	20.3102	19.8698	19.752	19.9532	19.7111	18.8991	19.2833	20.0927	20.0513	19.7786	20.1559	0.0650712	1.18661	-1.18661	0.557932	0.228613	0.640898	-0.389861	0.416793	0.380079	0.347562
362	Sortilin-related VPS10 domain-containing receptor 2 OS=Rattus norvegicus OX=10116 GN=Sorcs2 PE=3 SV=3	D3ZW09	Sorcs2	23	D3ZW09 [117-128]	[R].AAPVAGAASASR.[A]	1xDimethyl [N-Term]	20.8879	21.1161	21.2266	20.1687	20.2164	19.7811	19.9117	19.8488	20.55	20.6718	20.7774	20.0124	0.0278529	1.55513	-1.55513	0.563418	0.0120718	1.91823	-0.910336	0.280084	0.552711	0.211349
91	FERM ARHGEF and pleckstrin domain-containing protein 1 OS=Rattus norvegicus OX=10116 GN=Farp1 PE=1 SV=2	F1LYQ8	Farp1	9	F1LYQ8 [2-13]	[M].GEIEQKPTPASR.[L]	1xDimethyl [K6];1xDimethyl [N-Term]	18.7442	19.3341	19.9919	18.6018	19.6321	18.9206	18.7876	18.0598	19.694	19.1879	19.6686	19.11	0.164817	0.782999	-0.782999	0.56506	0.508164	0.293996	-0.317928	0.509826	0.292578	-0.628468
331	Similar to RIKEN cDNA 2310022B05 OS=Rattus norvegicus OX=10116 GN=RGD1559896 PE=1 SV=1	D3ZY47	RGD1559896	18	D3ZY47 [2-12]	[M].ASMAAAIAASR.[S]	1xAcetyl [N-Term];1xOxidation [M3]	18.2198	19.6941	19.6118	19.0438	19.7989	19.5264	18.5915	17.895	19.6361	19.5343	19.4484	19.4922	0.238417	0.622662	-0.622662	0.574796	0.743984	0.128436	-0.189411	0.303063	0.518467	0.17261
501	Glycerol-3-phosphate phosphatase OS=Rattus norvegicus OX=10116 GN=Pgp PE=1 SV=1	D3ZDK7	Pgp	3	D3ZDK7 [2-12]	[M].AEAEAGGDEVR.[C]	1xAcetyl [N-Term]	17.1742	17.9199	17.4395	17.4124	17.4383	17.5266	16.2881	16.6647	17.8311	17.6015	17.1871	17.603	0.130931	0.882956	-0.882956	0.576222	0.185468	0.731732	-0.507083	0.748556	0.125775	1.61509
571	Serum albumin OS=Bos taurus GN=ALB PE=1 SV=4	P02769		6	P02769 [224-232]	[C].ASIQKFGER.[A]	1xAcetyl [N-Term];1xDimethyl [K5]	17.8851	20.2014	20.8852	19.6373	18.9284	19.5454	20.2392	19.4085	19.4382	20.0874	20.0496	19.6494	0.41266	0.384407	-0.384407	0.275786	0.866903	0.0620297	-0.121861	0.823606	0.0842805	0.153925
703	Neurosecretory protein VGF OS=Rattus norvegicus OX=10116 GN=Vgf PE=4 SV=2	F1LP80	Vgf	1	F1LP80 [286-298]	[L].EGSFLGGSEAGER.[L]	1xDimethyl [N-Term]	15.3956	17.8993	16.3807	16.3874	15.9843	17.6799	15.6527	15.6573	16.4708	17.8228	15.8288	17.1607	0.407778	0.389577	-0.389577	0.577261	0.714148	0.146212	-0.272209	0.666134	0.176438	-0.184296
578	Serum albumin OS=Bos taurus GN=ALB PE=1 SV=4	P02769		6	P02769 [437-451]	[R].KVPQVSTPTLVEVSR.[S]	1xAcetyl [N-Term];1xDimethyl [K1]	NaN	14.9212	15.2159	19.2437	15.8281	15.7946	18.9961	17.8183	NaN	15.8386	NaN	15.7025	0.320404	0.494302	-0.494302	-1.33873	0.681841	0.166317	0.648987	0.727227	0.13833	-0.689742
604	G protein-coupled receptor 37-like 1 isoform CRA_a OS=Rattus norvegicus OX=10116 GN=Gpr37l1 PE=1 SV=1	B4F7C1	Gpr37l1	6	B4F7C1 [25-34]	[G].AATLSLGGHR.[A]	1xDimethyl [N-Term]	19.2926	20.0816	19.9907	19.5375	19.9595	19.8855	18.8348	18.6537	20.0283	19.916	19.8103	19.9	0.143905	0.841924	-0.841924	0.580303	0.353586	0.451505	-0.392259	0.365987	0.436535	-0.665077
457	Mitogen-activated protein kinase 3 OS=Rattus norvegicus OX=10116 GN=Mapk3 PE=1 SV=5	P21708	Mapk3	27	P21708 [2-16]	[M].AAAAAAPGGGGGEPR.[G]	1xAcetyl [N-Term]	20.2379	20.9095	20.2776	20.1963	20.3613	20.5373	19.3085	19.4309	20.5889	20.767	20.0205	20.5854	0.151994	0.818175	-0.818175	0.580932	0.21445	0.668673	-0.495795	0.728707	0.137447	-1.62599
550	Heterogeneous nuclear ribonucleoprotein U OS=Rattus norvegicus OX=10116 GN=Hnrnpu PE=1 SV=1	A0A0G2JZ52	Hnrnpu	10	A0A0G2JZ52 [188-197]	[F].AVTVAPPGAR.[Q]	1xDimethyl [N-Term]	20.3467	21.4505	20.5303	21.1796	20.535	21.195	19.2814	20.2691	20.8399	21.0219	20.0069	21.7465	0.316582	0.499514	-0.499514	0.583659	0.286274	0.543217	-0.556636	0.953337	0.0207538	0.793101
588	Serum albumin OS=Bos taurus GN=ALB PE=1 SV=4	P02769		29	P02769 [444-451]	[T].PTLVEVSR.[S]	1xMethyl [N-Term]	26.7946	24.4012	25.4039	22.7802	27.4336	24.4988	22.8171	23.2794	26.8816	24.6786	23.5374	24.0563	0.832374	0.0796815	-0.0796815	0.28124	0.809209	0.0919391	-0.337757	0.961412	0.0170903	-0.0565166
168	Gelsolin OS=Rattus norvegicus OX=10116 GN=Gsn PE=1 SV=1	Q68FP1	Gsn	16	Q68FP1 [409-417]	[L].SSHIANVER.[V]	1xDimethyl [N-Term]	20.9537	20.5534	21.2419	19.8631	20.5244	20.1834	19.822	19.2131	20.8938	20.2498	20.5957	20.344	0.112832	0.947566	-0.947566	0.585086	0.130548	0.884229	-0.717274	0.704069	0.152385	-0.300964
591	Serum albumin OS=Bos taurus GN=ALB PE=1 SV=4	P02769		9	P02769 [233-241]	[R].ALKAWSVAR.[L]	1xDimethyl [K3];1xDimethyl [N-Term]	18.5084	20.7809	21.4041	21.2882	23.6082	20.3611	21.0681	22.1413	20.1098	20.7104	22.7572	20.2926	0.409587	0.387654	-0.387654	-0.827136	0.232278	0.633992	1.29925	0.622585	0.205801	0.472119
483	Alpha-1 4 glucan phosphorylase OS=Rattus norvegicus OX=10116 GN=Pygb PE=1 SV=2	G3V6Y6	Pygb	7	G3V6Y6 [2-10]	[M].AKPLTDSER.[Q]	1xAcetyl [N-Term];1xDimethyl [K2]	20.413	21.3196	20.7512	21.0072	20.5743	20.5146	19.7438	20.5551	20.8886	20.9838	20.5685	21.3211	0.0581508	1.23544	-1.23544	0.593575	0.107972	0.966689	-0.525804	0.792935	0.100762	-0.152202
364	Ubiquitin-conjugating enzyme E2 variant 1-like OS=Rattus norvegicus OX=10116 GN=LOC100912618 PE=1 SV=1	D3ZFY8	LOC100912618	41	D3ZFY8 [2-13]	[M].AATTGSGVKVPR.[N]	1xAcetyl [N-Term];1xDimethyl [K9]	23.0324	23.7433	23.6032	22.8086	23.5826	23.2043	22.6053	22.2277	23.8008	23.4668	23.3623	23.3803	0.110274	0.957528	-0.957528	0.597603	0.337709	0.471457	-0.391914	0.435146	0.361365	0.208046
262	Sprouty protein with EVH-1 domain 1 related sequence OS=Rattus norvegicus OX=10116 GN=Spred1 PE=2 SV=1	Q3C2P9	Spred1	8	Q3C2P9 [2-16]	[M].SEETATSDNDNSYAR.[V]	1xAcetyl [N-Term]	17.412	17.7241	17.6033	16.8154	17.7461	17.4676	16.9402	16.142	18.0296	17.7127	17.4924	17.4596	0.162262	0.789783	-0.789783	0.59959	0.467947	0.329804	-0.314745	0.281244	0.550917	-1.17549
705	Suppressor of tumorigenicity 7 protein OS=Rattus norvegicus OX=10116 GN=St7 PE=2 SV=1	Q2IBD0	St7	3	Q2IBD0 [398-408]	[T].AEMNAVEAIHR.[A]	1xAcetyl [N-Term]	23.5842	24.7222	25.0172	24.0957	24.5113	24.4409	23.9632	23.3165	24.474	25.0354	25.1063	24.0268	0.159054	0.798454	-0.798454	0.602679	0.508912	0.293357	-0.296898	0.483254	0.315824	0.36514
328	Signal recognition particle subunit SRP68 OS=Rattus norvegicus OX=10116 GN=Srp68 PE=1 SV=1	B2RYI2	Srp68	8	B2RYI2 [2-30]	[M].AAEKQIPGGGSGGGGSGGGGGGGGSGGGR.[S]	1xDimethyl [K4];1xDimethyl [N-Term]	15.4966	17.4769	16.8899	16.8084	16.219	16.6865	15.9775	16.3683	16.4699	17.299	16.5542	17.3624	0.0726047	1.13904	-1.13904	0.608537	0.453725	0.343207	-0.355142	0.616915	0.209775	-1.0723
387	60S ribosomal protein L4 OS=Rattus norvegicus OX=10116 GN=Rpl4 PE=1 SV=3	P50878	Rpl4	19	P50878 [58-71]	[L].AGHQTSAESWGTGR.[A]	1xDimethyl [N-Term]	17.6893	20.0602	18.1358	19.3147	18.2348	19.6199	17.3748	18.2961	18.5266	19.8139	18.0269	19.6095	0.3691	0.432856	-0.432856	0.612807	0.578675	0.237565	-0.418568	0.788128	0.103403	0.109932
525	Dynactin subunit 3 OS=Rattus norvegicus OX=10116 GN=Dctn3 PE=1 SV=1	D4A1B8	Dctn3	5	D4A1B8 [2-9]	[M].AALTDVQR.[L]	1xAcetyl [N-Term]	19.6239	20.5259	19.9864	19.8672	19.8432	19.3646	18.7806	19.319	19.942	20.1538	19.7057	19.9667	0.0402312	1.39544	-1.39544	0.615217	0.0584726	1.23305	-0.674019	0.790397	0.102155	0.188044
697	Aspartate--tRNA ligase cytoplasmic OS=Rattus norvegicus OX=10116 GN=Dars1 PE=1 SV=1	P15178	Dars1	1	P15178 [20-28]	[D].AAEDYAKER.[Y]	1xDimethyl [K7];1xDimethyl [N-Term]	17.3276	17.6564	17.7943	17.2757	17.008	16.7087	16.2435	16.4241	17.2873	16.9215	17.0135	17.6278	0.0369218	1.43272	-1.43272	0.616416	0.00467076	2.33061	-0.917399	0.187984	0.725879	0.0605183
326	Excitatory amino acid transporter 2 OS=Rattus norvegicus OX=10116 GN=Slc1a2 PE=1 SV=2	P31596	Slc1a2	40	P31596 [2-17]	[M].ASTEGANNMPKQVEVR.[M]	1xAcetyl [N-Term];1xDimethyl [K11];1xOxidation [M9]	21.9137	24.056	22.9878	22.6888	23.3918	23.6876	21.6278	21.57	23.2701	23.3114	22.6413	23.5227	0.339513	0.469144	-0.469144	0.617037	0.650105	0.187016	-0.342259	0.589703	0.229367	1.51649
438	Protein SGT1 homolog OS=Rattus norvegicus OX=10116 GN=Sugt1 PE=2 SV=1	B0BN85	Sugt1	10	B0BN85 [2-13]	[M].AAAAAGPASSQR.[F]	1xAcetyl [N-Term]	19.4312	19.142	18.9072	18.2671	18.6914	18.5811	17.5901	17.2451	18.9379	18.6458	18.5359	18.4892	0.144991	0.838659	-0.838659	0.62528	0.0822227	1.08501	-0.909944	0.32792	0.484232	-0.139095
630	Junctional adhesion molecule C OS=Rattus norvegicus OX=10116 GN=Jam3 PE=1 SV=1	Q68FQ2	Jam3	1	Q68FQ2 [32-39]	[A].VNLKSSNR.[N]	1xDimethyl [K4];1xDimethyl [N-Term]	19.7008	19.7095	20.0091	19.3221	19.6733	18.3031	19.083	19.9225	20.2742	19.3596	20.3027	19.5523	0.199509	0.700037	-0.700037	0.626689	0.298556	0.524974	-0.439898	0.531359	0.274612	0.0982118
500	Beta-secretase 1 OS=Rattus norvegicus OX=10116 GN=Bace1 PE=2 SV=1	P56819	Bace1	15	P56819 [46-57]	[R].ETDEEPEEPGRR.[G]	1xDimethyl [N-Term]	21.0615	21.5179	21.6339	20.7532	21.0788	20.5701	20.6435	20.3915	21.3229	21.3574	21.6799	20.8505	0.0306598	1.51343	-1.51343	0.631732	0.0634287	1.19771	-0.570688	0.826347	0.0828376	0.678633
226	Na(+)/H(+) exchange regulatory cofactor NHE-RF1 OS=Rattus norvegicus OX=10116 GN=Slc9a3r1 PE=1 SV=3	Q9JJ19	Slc9a3r1	37	Q9JJ19 [2-13]	[M].SADAAAGEPLPR.[L]	1xAcetyl [N-Term]	22.8252	23.3782	23.0425	22.57	23.2585	23.1531	22.1767	21.6733	23.5187	23.3415	22.773	23.1656	0.178255	0.748957	-0.748957	0.634303	0.391377	0.407404	-0.388567	0.334046	0.476194	0.234483
577	Ferritin heavy chain OS=Rattus norvegicus OX=10116 GN=Fth1 PE=1 SV=3	P19132	Fth1	34	P19132 [2-10]	[M].TTASPSQVR.[Q]	1xAcetyl [N-Term]	23.9554	23.2189	23.5549	22.3009	23.0415	22.5787	22.4974	21.606	23.5962	22.8989	23.2423	22.5556	0.136834	0.863805	-0.863805	0.642366	0.12439	0.905215	-0.826662	0.674429	0.171064	-1.65293
478	Trifunctional enzyme subunit alpha mitochondrial OS=Rattus norvegicus OX=10116 GN=Hadha PE=1 SV=2	Q64428	Hadha	43	Q64428 [601-610]	[A].EDLGKAFGER.[F]	1xAcetyl [N-Term];1xDimethyl [K5]	28.6604	30.3886	30.3734	29.9858	28.8712	28.7933	29.5729	28.9882	28.9619	30.1434	30.2383	29.4687	0.113131	0.946417	-0.946417	0.646668	0.123758	0.907428	-0.795631	0.778718	0.10862	0.728755
430	SPARC/osteonectin cwcv and kazal-like domains proteoglycan 3 OS=Rattus norvegicus OX=10116 GN=Spock3 PE=4 SV=3	D3ZUT1	Spock3	20	D3ZUT1 [22-32]	[A].AAAAVAVAGGR.[S]	1xDimethyl [N-Term]	21.7899	21.2555	21.4323	19.8438	20.9993	20.3572	19.9121	19.1063	21.3643	20.7735	20.6233	20.2191	0.209182	0.679475	-0.679475	0.651319	0.141749	0.848479	-0.986667	0.517979	0.285688	0.749475
626	Trypsin OS=Sus scrofa PE=1 SV=1	P00761		188	P00761 [108-115]	[R].VATVSLPR.[S]	1xDimethyl [N-Term]	30.6392	31.923	31.6852	30.9359	31.644	31.8993	30.9462	30.3398	31.7894	31.9505	31.449	31.71	0.208944	0.67997	-0.67997	0.517367	0.855377	0.0678424	-0.0884895	0.230035	0.638207	0.428877
468	Myristoylated alanine-rich C-kinase substrate OS=Rattus norvegicus OX=10116 GN=Marcks PE=1 SV=3	F1LMW7	Marcks	6	F1LMW7 [190-219]	[A].AAAAGGDAAAAPGEQAGGAGAEGAEGGESR.[E]	1xDimethyl [N-Term]	14.6873	16.5489	16.0516	16.0344	14.8275	15.7299	15.9812	16.1155	16.1917	16.3322	16.3151	16.4222	0.0683317	1.16538	-1.16538	0.651763	0.746591	0.126917	-0.166991	0.273395	0.563209	0.460058
68	Actin cytoplasmic 1 OS=Rattus norvegicus OX=10116 GN=Actb PE=1 SV=1 Actin aortic smooth muscle OS=Rattus norvegicus OX=10116 GN=Acta2 PE=2 SV=1	A0A0G2K3K2;P62738	Acta2;Actb	1	A0A0G2K3K2 [108-119];P62738 [107-118]	[L].LTEAPLNPKANR.[E]	1xDimethyl [K9];1xDimethyl [N-Term]	NaN	17.0313	17.7146	17.4151	17.6643	16.7698	16.9056	16.9114	16.6911	16.8739	18.0035	19.3344	0.342033	0.465932	-0.465932	0.662985	0.317092	0.498814	-0.32424	0.666392	0.17627	-0.479809
598	Ring-box 1 OS=Rattus norvegicus OX=10116 GN=Rbx1 PE=1 SV=1	Q498D8	Rbx1	8	Q498D8 [2-21]	[M].AAAMDVDTPSGTNSGAGKKR.[F]	1xAcetyl [N-Term];1xOxidation [M4];2xDimethyl [K18;K19]	16.7069	18.2667	18.4788	17.9682	18.0297	17.3525	17.0292	17.8019	17.9314	18.3387	18.3883	18.2228	0.0353367	1.45177	-1.45177	0.666965	0.53248	0.273697	-0.301825	0.407243	0.390147	0.186791
22	60S ribosomal protein L18a OS=Rattus norvegicus OX=10116 GN=Rpl18a PE=2 SV=1	P62718	Rpl18a	11	P62718 [1-8]	[-].MKASGTLR.[E]	1xDimethyl [K2];1xDimethyl [N-Term]	20.813	22.7345	21.052	22.4322	20.4192	21.0595	19.8674	21.9951	20.9755	22.1378	20.6689	22.2524	0.310904	0.507374	-0.507374	0.673328	0.214599	0.668371	-0.922606	0.705301	0.151625	1.54367
707	Ankyrin repeat domain 42 OS=Rattus norvegicus OX=10116 GN=Ankrd42 PE=4 SV=1	D3ZA25	Ankrd42	3	D3ZA25 [233-243]	[D].NGENVLDLAHR.[F]	1xAcetyl [N-Term]	NaN	NaN	20.6588	18.7075	19.7439	19.8385	19.6389	18.663	20.0771	20.1135	20.6212	19.7739	0.0823266	1.08446	-1.08446	0.675324	0.784098	0.10563	-0.21208	0.517207	0.286336	-0.19312
635	Serum albumin OS=Bos taurus GN=ALB PE=1 SV=4	P02769		3	P02769 [203-209]	[L].PKIETMR.[E]	1xDimethyl [K2];1xMethyl [N-Term]	21.5456	21.0949	21.9698	19.2116	23.2742	20.6564	19.713	20.9484	22.3047	21.1706	19.6329	20.5196	0.806655	0.0933124	-0.0933124	-0.241061	0.84928	0.0709493	0.192524	0.955178	0.0199156	-0.0485363
470	Tra2a protein OS=Rattus norvegicus OX=10116 GN=Tra2a PE=1 SV=1	B1WC25	Tra2a	3	B1WC25 [2-12]	[M].SDVEENNFEGR.[E]	1xAcetyl [N-Term]	15.8902	17.7976	16.4526	17.8456	15.7798	16.6075	15.2249	17.3994	16.6105	17.2955	15.8485	17.9851	0.341797	0.466231	-0.466231	0.682006	0.318301	0.497163	-0.743557	0.929885	0.0315708	-0.427899
371	Protein arginine N-methyltransferase 5 OS=Rattus norvegicus OX=10116 GN=Prmt5 PE=1 SV=1	D4A0E8	Prmt5	14	D4A0E8 [2-13]	[M].AAMAVGGAGGSR.[V]	1xAcetyl [N-Term];1xOxidation [M3]	19.1548	19.3147	18.885	18.7285	18.3626	18.2965	17.4745	17.7256	18.7948	18.6094	18.3286	18.8627	0.0328475	1.4835	-1.4835	0.684065	0.00596141	2.22465	-1.05593	0.0814297	1.08922	-0.0222211
692	Kelch-like protein 25 OS=Rattus norvegicus OX=10116 GN=Klhl25 PE=2 SV=1	Q4KLM4	Klhl25	4	Q4KLM4 [2-9]	[M].SVSVHETR.[K]	1xAcetyl [N-Term]	17.3026	17.2463	18.0677	17.2935	17.0969	16.7727	16.9841	16.5063	17.6747	17.1117	17.7561	17.5867	0.011869	1.92559	-1.92559	0.692312	0.0355589	1.44905	-0.637525	0.830026	0.0809085	-0.242072
472	Apolipoprotein E OS=Rattus norvegicus OX=10116 GN=Apoe PE=1 SV=1	A0A0G2K151	Apoe	8	A0A0G2K151 [253-263]	[L].GAGAAQPLRDR.[A]	1xDimethyl [N-Term]	21.0298	21.3752	20.5116	20.3374	20.46	20.8972	19.612	19.4975	20.8642	21.6181	20.3038	20.4648	0.17034	0.768682	-0.768682	0.696073	0.142404	0.846479	-0.696846	0.998434	0.000680535	0.0864992
89	Plasma membrane calcium-transporting ATPase 2 OS=Rattus norvegicus OX=10116 GN=Atp2b2 PE=1 SV=2	P11506	Atp2b2	51	P11506 [2-15]	[M].GDMTNSDFYSKNQR.[N]	1xAcetyl [N-Term];1xDimethyl [K11];1xOxidation [M3]	21.6409	23.6126	23.0111	22.477	22.7705	22.9544	21.6892	21.3958	22.8328	23.1325	22.754	22.939	0.122353	0.912385	-0.912385	0.712054	0.429603	0.366933	-0.482876	0.610198	0.214529	-0.710437
647	Serum albumin OS=Bos taurus GN=ALB PE=1 SV=4	P02769		1	P02769 [350-359]	[F].LGSFLYEYSR.[R]	1xDimethyl [N-Term]	16.2187	16.2658	17.0959	17.6891	18.3152	16.5331	18.63	18.3886	16.2663	17.2621	15.8197	16.4336	0.0368493	1.43357	-1.43357	-1.5213	0.10308	0.986825	1.14938	0.453982	0.342961	-0.37192
447	Mitogen-activated protein kinase 1 OS=Rattus norvegicus OX=10116 GN=Mapk1 PE=1 SV=3	P63086	Mapk1	22	P63086 [2-13]	[M].AAAAAAGPEMVR.[G]	1xAcetyl [N-Term];1xOxidation [M10]	20.0897	21.431	20.8184	20.5423	20.6959	20.5039	19.5616	19.8993	20.7949	21.0419	20.8522	20.8372	0.0373058	1.42822	-1.42822	0.716356	0.19903	0.701081	-0.555181	0.593213	0.226789	-0.572609
101	Heterogeneous nuclear ribonucleoprotein M OS=Rattus norvegicus OX=10116 GN=Hnrnpm PE=1 SV=1	F1M3D3	Hnrnpm	20	F1M3D3 [607-620]	[M].GLAMGGAGGASFDR.[TA]	1xDimethyl [N-Term];1xOxidation [M4]	17.3898	19.175	18.504	18.3782	18.332	18.3888	17.2568	17.5316	18.5227	18.8093	18.3075	18.7521	0.0573235	1.24167	-1.24167	0.720559	0.338045	0.471026	-0.484453	0.562874	0.249589	0.523035
366	Eukaryotic initiation factor 4A-III OS=Rattus norvegicus OX=10116 GN=Eif4a3 PE=1 SV=1	Q3B8Q2	Eif4a3	8	Q3B8Q2 [2-14]	[M].AATATMATSGSAR.[K]	1xAcetyl [N-Term]	16.8694	NaN	NaN	17.93	17.5858	17.7039	16.5155	17.0287	17.7966	17.7324	NaN	18.2609	0.0962252	1.01671	-1.01671	0.721491	0.733534	0.13458	-0.191202	0.323539	0.490073	-0.35416
569	Keratin type II cytoskeletal 1b OS=Rattus norvegicus OX=10116 GN=Krt77 PE=4 SV=1 Keratin type II cytoskeletal 6A OS=Rattus norvegicus OX=10116 GN=Krt6a PE=1 SV=1 Keratin complex 2 basic gene 7 isoform CRA_a OS=Rattus norvegicus OX=10116 GN=Krt7 PE=1 SV=1 Cytokeratin-1 OS=Rattus norvegicus OX=10116 GN=Krt1 PE=1 SV=1	A0A0G2JZQ9;Q4FZU2;G3V712;A0A0G2JST3	Krt1;Krt6a;Krt7;Krt77	1	A0A0G2JZQ9 [179-186];Q4FZU2 [164-171];G3V712 [97-104];A0A0G2JST3 [191-198]	[F].ASFIDKVR.[F]	1xDimethyl [K6];1xDimethyl [N-Term]	14.6436	17.1201	16.9786	16.5683	17.8003	16.9742	18.6835	15.3939	16.6416	17.1702	16.8675	21.0916	0.585307	0.232617	-0.232617	0.729748	0.365504	0.437108	0.885346	0.227274	0.64345	0.040216
672	VPS37B subunit of ESCRT-I OS=Rattus norvegicus OX=10116 GN=Vps37b PE=1 SV=1	D3ZU64	Vps37b	41	D3ZU64 [2-9]	[M].AGAVSEAR.[F]	1xAcetyl [N-Term]	25.5352	24.7651	24.9297	23.6287	24.7136	24.3593	23.4634	23.0853	25.3067	24.4413	24.4085	24.4106	0.144821	0.839169	-0.839169	0.736354	0.191516	0.717794	-0.809255	0.878135	0.0564388	0.599219
606	Neural cell adhesion molecule 1 OS=Rattus norvegicus OX=10116 GN=Ncam1 PE=1 SV=1	P13596	Ncam1	4	P13596 [601-610]	[A].ATEFKTQPVR.[E]	1xDimethyl [K5];1xDimethyl [N-Term]	16.4008	18.6333	17.2481	16.5647	18.9446	18.3492	17.0397	17.6306	19.0592	19.0815	18.0228	18.7493	0.178173	0.749159	-0.749159	0.737162	0.280022	0.552808	0.779328	0.0363439	1.43957	0.0174966
74	Heterochromatin protein 1-binding protein 3 OS=Rattus norvegicus OX=10116 GN=Hp1bp3 PE=1 SV=3	F1M6V1	Hp1bp3	2	F1M6V1 [69-91]	[D].GSSEESISTVEEPENETPPAPSR.[E]	1xDimethyl [N-Term]	NaN	16.6308	NaN	16.8953	15.8933	16.873	15.7529	16.811	NaN	16.8242	NaN	17.3222	0.189544	0.722291	-0.722291	0.740688	0.393864	0.404654	-0.430523	0.385999	0.413413	0.919702
675	Tropomyosin 1 alpha isoform CRA_p OS=Rattus norvegicus OX=10116 GN=Tpm1 PE=1 SV=1	A0A0G2JSQ4	Tpm1	2	A0A0G2JSQ4 [2-11]	[M].AGSSSLEAVR.[R]	1xAcetyl [N-Term]	17.057	17.9973	17.0223	16.4823	17.5159	17.7116	15.5928	16.6934	17.7186	17.9302	17.0044	17.8298	0.207623	0.682725	-0.682725	0.742361	0.665797	0.176658	-0.261314	0.250548	0.601108	0.659486
522	Endothelin receptor type B OS=Rattus norvegicus OX=10116 GN=Ednrb PE=2 SV=2	P21451	Ednrb	4	P21451 [66-77]	[R].SSAPAEVTKGGR.[V]	1xDimethyl [K9];1xDimethyl [N-Term]	18.6654	18.4587	18.7113	18.1243	18.1849	17.8954	17.359	17.2404	18.7536	18.2165	18.229	18.4575	0.0271643	1.566	-1.566	0.744239	0.0197395	1.70466	-0.820017	0.694297	0.158455	0.377102
668	Serum albumin OS=Bos taurus GN=ALB PE=1 SV=4	P02769		4	P02769 [452-459]	[R].SLGKVGTR.[C]	1xDimethyl [K4];1xDimethyl [N-Term]	22.8266	23.3416	23.947	22.647	23.6965	22.1659	22.9053	22.935	22.7935	23.0413	23.972	22.7686	0.623157	0.205402	-0.205402	0.218223	0.558423	0.253036	-0.264899	0.912326	0.0398499	-0.0466762
350	Myristoylated alanine-rich C-kinase substrate OS=Rattus norvegicus OX=10116 GN=Marcks PE=1 SV=3	F1LMW7	Marcks	23	F1LMW7 [199-219]	[A].AAPGEQAGGAGAEGAEGGESR.[E]	1xDimethyl [N-Term]	18.197	19.2364	19.2411	18.8782	18.1411	18.5866	18.4938	18.7562	19.3525	19.3008	19.0319	19.2727	0.00236607	2.62597	-2.62597	0.745033	0.206037	0.686055	-0.393726	0.218517	0.660515	-0.268438
662	cAMP-dependent protein kinase type I-alpha regulatory subunit OS=Rattus norvegicus OX=10116 GN=Prkar1a PE=1 SV=2	P09456	Prkar1a	3	P09456 [2-13]	[M].ASGSMAASEEER.[S]	1xAcetyl [N-Term];1xOxidation [M5]	17.5171	17.5774	17.3391	16.3656	17.5556	17.2381	17.0035	16.6052	18.1859	17.7274	17.8837	17.6401	0.0174477	1.75826	-1.75826	0.758644	0.784272	0.105533	-0.0991578	0.0753326	1.12302	0.428687
498	Myelin-associated oligodendrocyte basic protein OS=Rattus norvegicus OX=10116 GN=Mobp PE=1 SV=1	Q63327	Mobp	3	Q63327 [2-11]	[M].SQKVAKEGPR.[L]	1xAcetyl [N-Term];2xDimethyl [K3;K6]	19.1523	19.7275	19.365	18.5024	18.9175	18.5438	18.326	18.3397	19.5217	19.4503	19.1906	19.0111	0.0057051	2.24374	-2.24374	0.761667	0.0659186	1.18099	-0.655035	0.719243	0.143124	-0.0729012
124	Serum albumin OS=Bos taurus GN=ALB PE=1 SV=4 Albumin OS=Rattus norvegicus OX=10116 GN=Alb PE=1 SV=1	P02769;A0A0G2JSH5	Alb	4	P02769 [27-34];A0A0G2JSH5 [27-34]	[TA].HKSEIAHR.[F]	1xDimethyl [K2];1xDimethyl [N-Term]	17.0087	18.8402	17.9023	17.2874	17.0479	16.4802	17.3221	17.028	17.1982	18.1313	18.2843	17.3159	0.0593244	1.22677	-1.22677	0.7629	0.124327	0.905435	-0.790086	0.957675	0.0187816	0.419046
180	Apolipoprotein E OS=Rattus norvegicus OX=10116 GN=Apoe PE=1 SV=1	A0A0G2K151	Apoe	40	A0A0G2K151 [218-229]	[A].VYKAGAQEGAER.[G]	1xDimethyl [K3];1xDimethyl [N-Term]	21.6593	21.8336	21.5892	20.6826	21.3175	20.6571	20.6692	20.4244	22.0549	21.5245	21.4269	21.133	0.0301201	1.52114	-1.52114	0.767762	0.0809001	1.09205	-0.674099	0.780797	0.107462	0.481047
676	Serum albumin OS=Bos taurus GN=ALB PE=1 SV=4	P02769		10	P02769 [450-459]	[V].SRSLGKVGTR.[C]	1xDimethyl [K6];1xDimethyl [N-Term]	22.4821	23.4655	23.2634	22.643	22.5261	22.4573	22.2217	21.8068	22.6935	23.228	23.1236	22.7414	0.0165925	1.78009	-1.78009	0.69367	0.0484504	1.3147	-0.710534	0.952719	0.0210351	-0.0168638
521	Four-jointed box kinase 1 OS=Rattus norvegicus OX=10116 GN=Fjx1 PE=4 SV=1	D4AB25	Fjx1	5	D4AB25 [84-95]	[L].TLAAGADNPPGR.[H]	1xDimethyl [N-Term]	17.9435	16.1457	18.503	16.7808	18.2335	17.7725	17.0697	15.725	18.5714	17.2173	17.5174	18.566	0.282456	0.54905	-0.54905	0.767875	0.85799	0.0665177	-0.143106	0.367982	0.434174	1.28515
584	Histone H3.3 OS=Rattus norvegicus OX=10116 GN=H3-3b PE=1 SV=2 Histone H3 OS=Rattus norvegicus OX=10116 GN=Hist2h3c2 PE=1 SV=1	P84245;D3ZJ08	H3-3b;Hist2h3c2	4	P84245 [19-27];D3ZJ08 [19-27]	[R].KQLATKAAR.[K]	1xAcetyl [N-Term];2xDimethyl [K1;K6]	18.6042	18.9423	19.1151	18.5741	19.4056	18.5467	19.4099	17.9135	19.8493	19.2661	20.3615	18.9311	0.155381	0.808602	-0.808602	0.783089	0.980192	0.00868881	0.0100121	0.0599305	1.22235	-0.0214782
293	Patched OS=Rattus norvegicus OX=10116 GN=Ptch1 PE=2 SV=1	Q6UY90	Ptch1	16	Q6UY90 [2-13]	[M].ASAGNAAGALGR.[Q]	1xAcetyl [N-Term]	17.9086	18.4241	18.1643	17.2312	18.4192	18.0673	17.3266	15.7478	18.8534	18.0386	18.0253	17.799	0.261508	0.582515	-0.582515	0.788815	0.433743	0.362768	-0.541786	0.501174	0.300011	-1.44655
686	Serum albumin OS=Bos taurus GN=ALB PE=1 SV=4	P02769		12	P02769 [500-507]	[C].CTESLVNR.[R]	1xCarbamidomethyl [C1];1xDimethyl [N-Term]	20.9685	21.5076	21.2893	20.5254	20.8799	20.6674	20.352	21.0103	20.3792	21.4759	21.4306	20.7773	0.376415	0.424333	-0.424333	0.288346	0.228144	0.641792	-0.345274	0.872765	0.0591027	-0.0569282
694	Sorting nexin-3 OS=Rattus norvegicus OX=10116 GN=Snx3 PE=1 SV=1	Q5U211	Snx3	7	Q5U211 [2-9]	[M].AETVADTR.[R]	1xAcetyl [N-Term]	20.2414	20.3363	20.0132	19.3767	19.9858	19.9069	18.7379	18.7526	20.5768	20.1836	19.7509	20.1293	0.0794371	1.09998	-1.09998	0.814344	0.165119	0.782204	-0.646074	0.561985	0.250275	0.362902
431	Myristoylated alanine-rich C-kinase substrate OS=Rattus norvegicus OX=10116 GN=Marcks PE=1 SV=3	F1LMW7	Marcks	3	F1LMW7 [197-219]	[D].AAAAPGEQAGGAGAEGAEGGESR.[E]	1xDimethyl [N-Term]	NaN	16.2283	16.3061	15.9504	15.5588	15.6884	15.9535	16.0558	16.7816	16.675	16.2109	16.8995	0.00475016	2.32329	-2.32329	0.827618	0.0867782	1.06159	-0.347457	0.0615171	1.211	0.0473156
419	Beta-secretase 1 OS=Rattus norvegicus OX=10116 GN=Bace1 PE=2 SV=1	P56819	Bace1	15	P56819 [46-56]	[R].ETDEEPEEPGR.[R]	1xDimethyl [N-Term]	18.987	19.4466	19.5164	18.5133	18.8436	18.1287	18.4631	18.1476	19.2495	19.2133	19.311	19.1377	0.00286193	2.54334	-2.54334	0.83215	0.0458941	1.33824	-0.720062	0.650849	0.18652	0.0547872
701	Tmprss13 protein OS=Rattus norvegicus OX=10116 GN=Tmprss13 PE=2 SV=1	B2RYJ5	Tmprss13	1	B2RYJ5 [243-252]	[S].AYRTTEVAHR.[D]	1xDimethyl [N-Term]	19.9043	20.1907	20.4085	19.2865	19.4854	19.48	19.2756	18.3415	20.2918	19.6837	20.263	19.6937	0.0402685	1.39503	-1.39503	0.837383	0.070574	1.15136	-0.801872	0.908687	0.0415856	-0.127043
420	Tubulin beta-2A chain OS=Rattus norvegicus OX=10116 GN=Tubb2a PE=1 SV=1 Tubulin beta-3 chain OS=Rattus norvegicus OX=10116 GN=Tubb3 PE=1 SV=1 Tubulin beta chain OS=Rattus norvegicus OX=10116 GN=Tubb4b PE=1 SV=2 Tubulin beta-5 chain OS=Rattus norvegicus OX=10116 GN=Tubb5 PE=1 SV=1 Tubulin beta-2B chain OS=Rattus norvegicus OX=10116 GN=Tubb2b PE=1 SV=1	P85108;Q4QRB4;G3V7C6;P69897;Q3KRE8	Tubb2a;Tubb2b;Tubb3;Tubb4b;Tubb5	29	P85108 [67-77];Q4QRB4 [67-77];G3V7C6 [67-77];P69897 [67-77];Q3KRE8 [67-77]	[V].DLEPGTMDSVR.[S]	1xDimethyl [N-Term];1xOxidation [M7]	21.9875	22.1519	22.2102	21.336	22.1366	21.7876	20.6204	20.4029	22.4094	22.0588	21.7731	22.1083	0.105443	0.976981	-0.976981	0.850513	0.197085	0.705346	-0.684489	0.513824	0.289186	0.16827
639	Toll-interacting protein OS=Rattus norvegicus OX=10116 GN=Tollip PE=1 SV=1	A2RUW1	Tollip	6	A2RUW1 [2-9]	[M].ATTVSTQR.[G]	1xAcetyl [N-Term]	21.6538	21.7657	21.5872	20.5557	21.0942	20.9693	20.2516	19.6543	21.8976	21.4384	21.1741	20.9633	0.0664445	1.17754	-1.17754	0.875981	0.0858201	1.06641	-0.898202	0.95081	0.0219061	0.258227
145	Histone H1.0 OS=Rattus norvegicus OX=10116 GN=H1-0 PE=2 SV=2	P43278	H1-0	10	P43278 [2-15]	[M].TENSTSTPAAKPKR.[A]	1xAcetyl [N-Term];2xDimethyl [K11;K13]	17.6833	18.2802	17.9341	18.3291	16.8389	16.1928	16.9259	18.3925	18.0995	17.6443	17.6321	18.4889	0.13445	0.871441	-0.871441	0.878702	0.0947921	1.02323	-0.969175	0.735608	0.133354	-0.935009
669	SPARC/osteonectin cwcv and kazal-like domains proteoglycan 3 OS=Rattus norvegicus OX=10116 GN=Spock3 PE=4 SV=3	D3ZUT1	Spock3	12	D3ZUT1 [24-32]	[A].AAVAVAGGR.[S]	1xDimethyl [N-Term]	22.487	22.0494	22.126	20.7266	21.6357	21.0512	20.4389	19.6687	22.4374	21.3718	21.4738	21.0323	0.14023	0.853159	-0.853159	0.880177	0.091019	1.04087	-1.14862	0.603101	0.21961	-0.300984
643	Brevican core protein OS=Rattus norvegicus OX=10116 GN=Bcan PE=1 SV=1	G3V8G4	Bcan	3	G3V8G4 [23-33]	[A].DDLKEDSSEDR.[A]	1xDimethyl [K4];1xDimethyl [N-Term]	17.7341	18.1767	19.5936	17.6345	17.866	16.4825	18.4007	17.0708	18.4759	17.6681	19.3666	17.9744	0.15506	0.8095	-0.8095	0.916254	0.229031	0.640106	-0.829755	0.88726	0.0519489	0.035511
445	Albumin OS=Rattus norvegicus OX=10116 GN=Alb PE=1 SV=1	A0A0G2JSH5	Alb	114	A0A0G2JSH5 [25-34]	[R].EAHKSEIAHR.[F]	1xAcetyl [N-Term];1xDimethyl [K4]	25.7838	26.9661	26.6875	25.9696	25.708	26.0314	25.5245	24.5492	26.0553	26.6386	26.5137	26.4073	0.0323146	1.4906	-1.4906	0.950469	0.0796155	1.099	-0.898473	0.871989	0.059489	0.305052
297	60S ribosomal protein L11 OS=Rattus norvegicus OX=10116 GN=Rpl11 PE=1 SV=2	P62914	Rpl11	1	P62914 [2-13]	[M].AQDQGEKENPMR.[E]	1xAcetyl [N-Term];1xDimethyl [K7];1xOxidation [M11]	18.4454	19.0111	19.177	18.4584	16.8979	16.3669	17.6002	18.1315	18.3761	18.1383	18.4921	18.412	0.0312328	1.50539	-1.50539	1.10552	0.0122891	1.91048	-1.52386	0.0852377	1.06937	0.30578
657	60S ribosomal protein L4 OS=Rattus norvegicus OX=10116 GN=Rpl4 PE=1 SV=3	P50878	Rpl4	2	P50878 [59-71]	[A].GHQTSAESWGTGR.[A]	1xDimethyl [N-Term]	16.0179	18.2867	16.7297	18.0013	16.7583	17.9496	15.46	16.4122	17.0406	18.2795	NaN	18.2543	0.142717	0.845524	-0.845524	1.21312	0.439506	0.357035	-0.613896	0.442572	0.354016	0.128862
263	60S ribosomal protein L4 OS=Rattus norvegicus OX=10116 GN=Rpl4 PE=1 SV=3	P50878	Rpl4	1	P50878 [55-71]	[V].SELAGHQTSAESWGTGR.[A]	1xDimethyl [N-Term]	NaN	17.3578	NaN	17.0956	15.5945	17.516	15.3172	16.4076	NaN	17.5957	NaN	17.4023	0.157227	0.803472	-0.803472	1.29017	0.243281	0.613892	-1.01788	0.236595	0.625995	0.463243
213	Keratin type II cytoskeletal 2 epidermal OS=Rattus norvegicus OX=10116 GN=Krt2 PE=3 SV=1	Q6IG02	Krt2	12	Q6IG02 [2-10]	[M].SCQISCKSR.[R]	1xAcetyl [N-Term];1xDimethyl [K7];2xCarbamidomethyl [C2;C6]	19.8549	20.1527	NaN	19.3129	19.4126	19.5751	20.1624	18.5167	21.1452	20.5042	21.4824	20.2453	0.0182072	1.73976	-1.73976	1.42761	0.465941	0.331669	-0.356818	0.0420987	1.37573	-0.989065

## Sheet: Significant hits
Supplementary Table S4b
Significantly altered proteins in GI-treated sEVs (24 h) vs. untreated sEVs (24 h)
Filtered out bovine serum albumin (46x)
					Additional information				Untreated sEVs (0h)				Untreated sEVs (24h)				ADAM10 inhibitor-treated sEVs (24h)				sEVs ADAM10 inh (24h) vs Untreated (24h)				Annotations from literature and databases
#	Common protein name	Alternative protein name	Master protein accession	Gene name (primary )	HYT_ID	Protein description	# PSMs	Modifications	log2 Med N 0 BR1	log2 Med N 0 BR2	log2 Med N 0 BR3	log2 Med N 0 BR4	log2 Med N 24 BR1	log2 Med N 24 BR2	log2 Med N 24 BR3	log2 Med N 24 BR4	log2 Med N GI BR1	log2 Med N GI BR2	log2 Med N GI BR3	log2 Med N GI BR4	p-value (GI-24h)	neg log10 p-value (GI-24h)	log10 p-value (GI-24h)	log2 diff (GI-24h)	Membrane topology	Protein (parent) class (PANTHER/UniProt)	Position in master protein	Annotated Sequence	Identified peptide (RAT) [this study]	Expected N-terminal start of the mature protein	Overlap with previously reported proteolytic fragments (HUMAN) [Tsumagari et al., 2021]	Overlap with previously reported proteolytic fragments (MOUSE) [Ameen et al., 2023] (green letters indicate overlap with peptides from the present study's dataset)
1	Cadherin-13	T-cadherin, H-cadherin, CDHH, P105	Q8R490	Cdh13	249	Cadherin-13 OS=Rattus norvegicus OX=10116 GN=Cdh13 PE=1 SV=1	30	1xDimethyl [N-Term]	17.4271	18.4842	18.7853	20.5389	18.9129	20.1244	21.0679	20.4346	17.285	18.4064	17.1064	18.1664	0.00499211	2.30172	-2.30172	-2.39393	GPI	Cell adhesion molecule / Signaling receptor	Q8R490 [139-152]	[R].SIVVSPILIPENQR.[Q]	139-152	139	139-151	SIVVSPILIPENQR
2	Protein disulfide-isomerase	ERp57, ERp60, ERp61, GRP57, GRP58, HsT17083, P58, PI-PLC	A0A0H2UHM5	Pdia3	233	Protein disulfide-isomerase OS=Rattus norvegicus OX=10116 GN=Pdia3 PE=1 SV=1	18	1xDimethyl [N-Term]	17.1754	18.396	17.7192	19.7152	17.543	18.6726	19.2236	19.2976	14.8494	17.5557	15.5572	17.3457	0.0232865	1.6329	-1.6329	-2.35718	Peripheral	Chaperone	A0A0H2UHM5 [30-43]	[A].SDVLELTDENFESR.[V]	30-43	25	Various different sequences (but none corresponding to the present study's dataset)	SDVLELTDENFESR
3	Clusterin	AAG4, APO-J, APOJ, CLI, CLU1, CLU2, KUB1, NA1/NA2, SGP-2, SGP2, SP-40, TRPM-2, TRPM2	G3V836	Clu	407	Clusterin OS=Rattus norvegicus OX=10116 GN=Clu PE=1 SV=1	25	1xDimethyl [N-Term]	16.6064	18.2458	17.8437	19.8214	18.1997	19.1038	20.3614	19.6492	NaN	17.8345	15.7581	17.5889	0.0319153	1.496	-1.496	-2.26801	Secreted	Chaperone	G3V836 [22-39]	[G].EQEFSDNELQELSTQGSR.[Y]	22-39	22	23-39	EQEVSDNELQELSTQGSR
4	Protocadherin gamma subfamily C 3	PCDH2	A0A0G2K9D7	Pcdhgc3	162	Protocadherin gamma subfamily C 3 OS=Rattus norvegicus OX=10116 GN=Pcdhgc3 PE=4 SV=1	20	1xDimethyl [N-Term]	15.185	16.6075	17.3431	19.2314	17.4247	17.7117	19.5302	19.5484	NaN	16.7211	16.1656	16.2575	0.0256795	1.59041	-1.59041	-2.17237	Type I	Cell adhesion molecule	A0A0G2K9D7 [30-41]	[A].STIIHYEILEER.[E]	30-41	30	-	STIIHYEILEER
5	Endoplasmin	GP96, GRP94, TRA1	A0A0A0MY09	Hsp90b1	459	Endoplasmin OS=Rattus norvegicus OX=10116 GN=Hsp90b1 PE=1 SV=1	16	1xDimethyl [K16];1xDimethyl [N-Term]	20.2932	18.4375	17.9999	19.2094	17.5053	18.7759	19.2017	19.1319	15.9748	17.417	15.4307	17.2974	0.0149723	1.82471	-1.82471	-2.12376	Peripheral	Chaperone	A0A0A0MY09 [22-39]	[A].DDEVDVDGTVEEDLGKSR.[E]	22-39	22	22-36	DDEVDVDGTVEEDLGKSR; DEVDVDGTVEEDLGKSR; EVDVDGTVEEDLGKSR
6	Nidogen-2	Osteonidogen	W4VSR4	Nid2	644	Nidogen-2 OS=Rattus norvegicus OX=10116 GN=Nid2 PE=1 SV=2	1	1xDimethyl [N-Term]	14.6563	14.3293	14.2861	13.6317	NaN	NaN	15.9285	15.3048	14.3997	13.1664	NaN	12.9801	0.0428382	1.36817	-1.36817	-2.10124	Secreted	Extracellular matrix protein	W4VSR4 [31-46]	[A].LRPEELFPYGESWGDR.[L]	31-46	31	-	-
7	Alpha-2 antiplasmin	Dmrs91, Serine (Or cysteine) peptidase inhibitor, clade F, member 1; PEDF, EPC-1, PIG35	Q80ZA3	Serpinf1	318	Alpha-2 antiplasmin OS=Rattus norvegicus OX=10116 GN=Serpinf1 PE=1 SV=1	10	1xDimethyl [N-Term]	15.7188	17.6514	17.8447	19.2624	17.5495	18.0299	19.8103	19.1948	16.0422	17.308	15.9784	16.867	0.0140514	1.85228	-1.85228	-2.09721	Secreted	Secreted glycoprotein	Q80ZA3 [55-67]	[L].AAAVSNFGYDLYR.[L]	55-67	20	23-47	-
8	Noelin	D2Sut1e, Noe1, Noel, Noel1, pancortin, AMY, NOELIN1, OlfA, olfactomedin 1	Q62609	Olfm1	173	Noelin OS=Rattus norvegicus OX=10116 GN=Olfm1 PE=1 SV=1	8	1xDimethyl [N-Term]	15.7169	16.7897	16.8501	18.6698	16.7838	17.9743	19.3323	18.3427	15.1386	16.8729	15.6694	16.5439	0.0208248	1.68142	-1.68142	-2.05208	Secreted	Secreted glycoprotein	Q62609 [54-72]	[P].TNPEESWQVYSSAQDSEGR.[C]	54-72	17	34-53, 36-53	TNPEESWQVYSSAQDSEGR
9	Chondroitin sulfate proteoglycan 5	NGC, neuroglycan C, CALEB	F1M4R7	Cspg5	696	Chondroitin sulfate proteoglycan 5 OS=Rattus norvegicus OX=10116 GN=Cspg5 PE=4 SV=3	3	1xDimethyl [N-Term]	19.0854	20.1033	20.0453	22.1857	20.7872	22.1954	22.0707	20.0347	18.4362	20.3861	18.5806	20.2767	0.0466466	1.33118	-1.33118	-1.85212	Type I	Proteoglycan	F1M4R7 [31-47]	[AG].VPAREAGSAIEAEELVR.[S]	31-47	31	-	VPARETGSAIEAEELVR
10	Syntaxin-7		O70257	Stx7	154	Syntaxin-7 OS=Rattus norvegicus OX=10116 GN=Stx7 PE=1 SV=4	17	1xAcetyl [N-Term]	16.7326	18.8728	18.3243	20.0507	18.7451	19.6392	20.1879	19.6921	16.7928	18.4193	17.3182	18.6178	0.0153793	1.81306	-1.81306	-1.77905	Type IV	Membrane trafficking protein	O70257 [2-17]	[M].SYTPGIGGDPAQLAQR.[I]	2-17	2	-	SYTPGIGGDSAQLAQR (Acetyl (N-term))
11	Syntenin-1	MDA9, SYCL, ST1, TACIP18, MDA9	Q9JI92	Sdcbp	45	Syntenin-1 OS=Rattus norvegicus OX=10116 GN=Sdcbp PE=1 SV=1	17	1xDimethyl [N-Term];1xOxidation [M7]	NaN	17.2456	18.7303	19.7581	18.2366	17.9942	19.2026	19.5326	16.3258	18.0508	16.8035	17.0969	0.0181693	1.74066	-1.74066	-1.6723	Peripheral	Scaffold/adaptor protein	Q9JI92 [88-106]	[R].PSSVNYMVAPVTGNDAGIR.[R]	88-106	1	92-103	VAPVTGNDAGIR; MVAPVTGNDAGIR
12	Transmembrane emp24 domain-containing protein 10	Tmp21, p23, P24(DELTA), p24d1, p24delta1	Q63584	Tmed10	106	Transmembrane emp24 domain-containing protein 10 OS=Rattus norvegicus OX=10116 GN=Tmed10 PE=1 SV=2	18	1xDimethyl [N-Term]	17.5948	19.7733	20.0054	21.7307	20.1288	20.7704	21.2459	21.5395	18.4371	20.3542	19.0757	20.1007	0.038951	1.40948	-1.40948	-1.42925	Type I	Membrane trafficking protein	Q63584 [32-41]	[G].ISFHLPVNSR.[K]	32-41	32	-	ISFHLPVNSR
13	Glutamate receptor	GRIA2, GLUR2, GLURB, GluA2, GluR-K2, HBGR2, glutamate ionotropic receptor AMPA type subunit 2, gluR-B, gluR-2, NEDLIB	F1LNE4	Gria2	8	Glutamate receptor OS=Rattus norvegicus OX=10116 GN=Gria2 PE=3 SV=2	7	1xDimethyl [N-Term]	NaN	NaN	16.7203	18.8302	17.8522	18.3916	18.8333	18.8734	NaN	17.9115	16.5013	16.8316	0.0270045	1.56856	-1.56856	-1.40615	Polytopic	Glutamate receptor	F1LNE4 [25-35]	[S].NSIQIGGLFPR.[G]	25-35	25	-	NSIQIGGLFPR
14	Immunoglobulin superfamily member 8	CD81P3 (CD81 partner 3), EWI2, KCT4, CD316, PGRL	A0A140TAA1	Igsf8	654	Immunoglobulin superfamily member 8 OS=Rattus norvegicus OX=10116 GN=Igsf8 PE=1 SV=1	2	1xAcetyl [N-Term]	NaN	14.8824	14.6074	16.3921	16.052	15.6122	16.8647	16.5602	NaN	15.2314	14.7767	14.8114	0.0124492	1.90486	-1.90486	-1.33245	Type I	Immunoglobulin superfamily (IgSF) protein	A0A140TAA1 [336-355]	[R].HAAYSVGWEMAPAGAPGPGR.[L]	336-355	28	302-313	HAAYSVGWEMAPAGAPGPGR
15	Cell cycle control protein	C6orf67, CDC50A, P4-ATPase flippase complex beta subunit TMEM30A, Transmembrane protein 30A	A0A0G2JXG3	Tmem30a	304	Cell cycle control protein OS=Rattus norvegicus OX=10116 GN=Tmem30a PE=1 SV=1	23	1xAcetyl [N-Term];1xOxidation [M2];2xDimethyl [K7;K23]	16.4345	19.9284	19.697	20.8502	20.1732	20.3827	20.867	20.4945	17.9071	20.0237	19.1217	19.777	0.0424043	1.37259	-1.37259	-1.27198	Polytopic	Flippase complex subunit	A0A0G2JXG3 [2-26]	[M].AMNYSAKDEVDGGPTGPPGGAAKTR.[R]	2-26	2	-	AMNYSAKDEVDGGPAGPPGGAAKTR; AMNYSAKDEVDGGPAGPPGGAAKTR (Acetyl (N-term)); AMNYSAKDEVDGGPAGPPGGAAKTR (ox. (M))
16	V-type proton ATPase subunit B brain isoform	Atp6b2, Vat2	P62815	Atp6v1b2	503	V-type proton ATPase subunit B brain isoform OS=Rattus norvegicus OX=10116 GN=Atp6v1b2 PE=1 SV=1	2	1xDimethyl [N-Term];1xOxidation [M13]	NaN	16.6248	16.5671	17.873	16.9466	17.4413	17.5437	17.7273	15.7363	16.9615	15.6411	16.6063	0.0180004	1.74472	-1.74472	-1.17841	Peripheral	V-ATPase subunit	P62815 [13-29]	[G].AAPELPVPTGGPMAGAR.[E]	13-29	1	13-28	AAPELPVPTGGPMAGAR; AAPELPVPTGGPMAGAR (ox. (M))
Filtered out because: intracellular	Tubulin alpha-1A chain		P68370	Tuba1a	86	Tubulin alpha-1A chain OS=Rattus norvegicus OX=10116 GN=Tuba1a PE=1 SV=1	11	1xDimethyl [K17];1xDimethyl [N-Term]	18.0121	17.507	17.5239	19.6633	17.3698	18.4016	20.9022	20.3608	15.6333	18.4873	15.1621	16.2467	0.04082	1.38913	-1.38913	-2.8762	Non-membrane protein	Cytoskeletal protein	P68370 [354-373]	[V].GINYQPPTVVPGGDLAKVQR.[A]
Filtered out because: intracellular	Tubulin alpha-1A chain		P68370	Tuba1a	4	Tubulin alpha-1A chain OS=Rattus norvegicus OX=10116 GN=Tuba1a PE=1 SV=1	4	1xDimethyl [K15];1xDimethyl [N-Term]	15.9336	15.7787	16.2612	18.6005	17.1034	16.9387	19.2779	18.7696	13.8915	16.7233	13.9385	16.261	0.0253757	1.59558	-1.59558	-2.81882	Non-membrane protein	Cytoskeletal protein	P68370 [356-373]	[I].NYQPPTVVPGGDLAKVQR.[A]
Filtered out because: intracellular	40S ribosomal protein S20		A0A0G2K6L6	RGD1562259	398	40S ribosomal protein S20 OS=Rattus norvegicus OX=10116 PE=3 SV=1	37	1xAcetyl [N-Term];2xDimethyl [K3;K7]	18.9356	19.8448	20.3827	23.0811	21.1286	21.3876	22.5003	22.924	16.8782	20.9349	19.2127	20.2464	0.0354053	1.45093	-1.45093	-2.66706		Ribosomal protein	A0A0G2K6L6 [2-19]	[M-].AFKDTGKTPVEPEVAIHR.[I]
Filtered out because: intracellular	Tyrosine--tRNA ligase		A0A0H2UHG0	Yars	277	Tyrosine--tRNA ligase OS=Rattus norvegicus OX=10116 GN=Yars PE=1 SV=1	4	1xAcetyl [N-Term];1xDimethyl [K9]	15.1262	16.9414	16.7616	19.2357	16.8985	18.1277	18.569	18.9987	13.6909	17.0495	16.0578	16.848	0.0463624	1.33383	-1.33383	-2.23694		Translational protein	A0A0H2UHG0 [38-52]	[M].GDAPSPEEKLHLITR.[N]
Filtered out because: intracellular	Acyl-CoA-binding protein		P11030	Dbi	209	Acyl-CoA-binding protein OS=Rattus norvegicus OX=10116 GN=Dbi PE=1 SV=3	75	1xAcetyl [N-Term];2xDimethyl [K7;K13]	22.3913	23.8221	23.3732	25.4574	23.7676	24.8142	25.185	25.9427	21.6513	23.6435	21.7348	23.8694	0.0259937	1.58513	-1.58513	-2.20264		Transfer/carrier protein	P11030 [2-15]	[M].SQADFDKAAEEVKR.[L]
Filtered out because: intracellular	Enhancer of rudimentary homolog		A0A0G2KAN5	Erh	275	Enhancer of rudimentary homolog OS=Rattus norvegicus OX=10116 GN=Erh PE=1 SV=1	6	1xAcetyl [N-Term];1xDimethyl [K11]	NaN	16.9129	17.4915	19.8689	18.4272	19.4283	19.2353	19.3311	15.6195	18.5426	16.2993	17.2518	0.0179059	1.747	-1.747	-2.17717		Gene-specific transcriptional regulator	A0A0G2KAN5 [20-35]	[IM].SHTILLVQPTKRPEGR.[T]
Filtered out because: intracellular	Phosphoglycerate mutase 1		P25113	Pgam1	361	Phosphoglycerate mutase 1 OS=Rattus norvegicus OX=10116 GN=Pgam1 PE=1 SV=4	6	1xAcetyl [N-Term];1xDimethyl [K4]	16.0891	18.1902	18.1972	19.7796	18.0653	18.5264	19.8215	20.4045	16.0888	18.1057	16.8777	17.7761	0.031096	1.5073	-1.5073	-1.99234		Isomerase	P25113 [2-10]	[M].AAYKLVLIR.[H]
Filtered out because: intracellular	MIT domain-containing protein 1		Q5I0J5	Mitd1	373	MIT domain-containing protein 1 OS=Rattus norvegicus OX=10116 GN=Mitd1 PE=2 SV=1	10	1xAcetyl [N-Term];2xDimethyl [K2;K19]	NaN	17.3856	18.2841	19.9697	18.3519	18.2875	20.4149	19.8522	16.2948	17.7172	17.8371	17.4824	0.0256838	1.59034	-1.59034	-1.89375		Unclassified	Q5I0J5 [2-21]	[M].AKSSLGQDSDSTAAVAVLKR.[A]
Filtered out because: intracellular	Tubulin alpha-1C chain, Tubulin alpha-1A chain		Q6AYZ1;P68370	Tuba1a;Tuba1c	434	Tubulin alpha-1C chain OS=Rattus norvegicus OX=10116 GN=Tuba1c PE=1 SV=1 Tubulin alpha-1A chain OS=Rattus norvegicus OX=10116 GN=Tuba1a PE=1 SV=1	12	1xDimethyl [N-Term]	16.7395	18.421	18.502	19.9604	18.467	19.0093	20.1943	19.7366	16.6473	18.0567	17.1034	18.0665	0.0112563	1.9486	-1.9486	-1.88333	Non-membrane protein	Cytoskeletal protein	Q6AYZ1 [254-264];P68370 [254-264]	[TI].EFQTNLVPYPR.[I]
Filtered out because: intracellular	F-actin-capping protein subunit alpha-1		B2GUZ5	Capza1	357	F-actin-capping protein subunit alpha-1 OS=Rattus norvegicus OX=10116 GN=Capza1 PE=1 SV=1	7	1xAcetyl [N-Term];1xDimethyl [K12]	15.7125	17.2536	17.1863	18.8501	17.4595	18.5038	18.9717	18.4836	15.8418	17.3237	15.9525	17.5566	0.0221326	1.65497	-1.65497	-1.686	Non-membrane protein	Cytoskeletal protein	B2GUZ5 [2-15]	[M].ADFEDRVSDEEKVR.[I]
Filtered out because: double entry	Syntenin-1		Q9JI92	Sdcbp	46	Syntenin-1 OS=Rattus norvegicus OX=10116 GN=Sdcbp PE=1 SV=1	14	1xMethyl [N-Term];1xOxidation [M7]	NaN	16.4844	17.8821	19.7782	17.0821	17.5648	18.7949	19.1735	15.729	17.6878	16.3463	16.2509	0.0436528	1.35999	-1.35999	-1.65032	Peripheral	Membrane traffic protein	Q9JI92 [88-106]	[R].PSSVNYMVAPVTGNDAGIR.[R]
Filtered out because: hypothetical protein	Hypothetical protein LOC100362814		F1LXC7	LOC100362814	316	Hypothetical protein LOC100362814 OS=Rattus norvegicus OX=10116 GN=LOC100362814 PE=1 SV=3	2	1xDimethyl [K13];1xDimethyl [N-Term];2xOxidation [M11;M14]	NaN	17.6373	18.2141	19.5369	18.1937	18.2769	19.5624	19.533	16.0186	17.8927	17.5137	17.8412	0.0351688	1.45384	-1.45384	-1.57495		Unclassified	F1LXC7 [593-608]	[R].ATTLGSYTVQMVKMQR.[V]
Filtered out because: intracellular	Disco-interacting protein 2 homolog B		A0A0G2JY22	Dip2b	601	Disco-interacting protein 2 homolog B OS=Rattus norvegicus OX=10116 GN=Dip2b PE=1 SV=1	4	1xDimethyl [K9];1xMethyl [N-Term]	NaN	NaN	15.6974	17.3803	16.3182	16.5002	17.4927	17.6448	NaN	15.9079	14.7217	15.77	0.0302599	1.51913	-1.51913	-1.52245		Nuclear protein	A0A0G2JY22 [1331-1342]	[D].PTTVYVDLKSLR.[H]
Filtered out because: intracellular	BTB domain-containing 17		D4A8L9	Btbd17	384	BTB domain-containing 17 OS=Rattus norvegicus OX=10116 GN=Btbd17 PE=1 SV=1	15	1xDimethyl [N-Term];1xOxidation [M10]	16.1266	19.5523	19.6925	20.7141	20.5624	19.8832	20.959	21.3563	17.7298	19.9232	19.5542	19.6035	0.0448239	1.34849	-1.34849	-1.48754	Secreted	Defense/immunity protein	D4A8L9 [68-81]	[A].AGISINHSHMLLQR.[L]
Filtered out because: intracellular	Tubulin beta-5 chain		P69897	Tubb5	158	Tubulin beta-5 chain OS=Rattus norvegicus OX=10116 GN=Tubb5 PE=1 SV=1	11	1xDimethyl [K11];1xDimethyl [N-Term]	15.2716	17.3982	17.558	19.0559	17.7493	18.3925	18.7954	18.8436	15.8696	17.49	16.6958	18.0539	0.0390386	1.40851	-1.40851	-1.41786	Non-membrane protein	Cytoskeletal protein	P69897 [48-62]	[I].SVYYNEATGGKYVPR.[A]
Filtered out because: intracellular	Golgin A7 family member B		F1M362	Golga7b	320	Golgin A7 family member B OS=Rattus norvegicus OX=10116 GN=Golga7b PE=4 SV=3	6	1xAcetyl [N-Term]	15.0818	17.7705	17.7478	18.9895	17.7827	18.482	19.0458	19.2042	16.6522	17.7565	16.8066	17.9599	0.0274739	1.56108	-1.56108	-1.33485		Unclassified	F1M362 [2-12]	[M].ATEVHNLQELR.[R]
Filtered out because: intracellular	Tubulin alpha-1C chain, Tubulin alpha-1A chain		Q6AYZ1;P68370	Tuba1a;Tuba1c	418	Tubulin alpha-1C chain OS=Rattus norvegicus OX=10116 GN=Tuba1c PE=1 SV=1 Tubulin alpha-1A chain OS=Rattus norvegicus OX=10116 GN=Tuba1a PE=1 SV=1	29	1xDimethyl [N-Term]	18.5188	20.3422	20.0822	21.213	20.6326	20.9943	21.1242	21.2028	19.269	20.5301	19.4297	20.5732	0.0312087	1.50572	-1.50572	-1.03796	Non-membrane protein	Cytoskeletal protein	Q6AYZ1 [69-79];P68370 [69-79]	[V].DLEPTVIDEVR.[T]

## Sheet: Signficant hits - BP
Supplementary Table S4c
Primary rat cortex cell cultures - Small Extracellular Vesicles (sEVs) - Significantly altered N-terminomics proteins
Gene ontology analysis (DAVID) - Biological Process (BP)
Category	Term	Count	%	PValue	Genes	List Total	Pop Hits	Pop Total	Fold Enrichment	Bonferroni	Benjamini	FDR
GOTERM_BP_ALL	GO:0016192~vesicle-mediated transport	7	43.75	0.00053307	SDCBP, GRIA2, TMED10, STX7, CSPG5, CDH13, CLU	16	1501	19689	5.7388	0.423209	0.150662	0.148764
GOTERM_BP_ALL	GO:0007399~nervous system development	7	43.75	0.0125104	SDCBP, OLFM1, GRIA2, TMEM30A, SERPINF1, CSPG5, CLU	16	2777	19689	3.10189	0.999998	0.379726	0.374943
GOTERM_BP_ALL	GO:0007155~cell adhesion	5	31.25	0.023105	PDIA3, PCDHGC3, CSPG5, CDH13, NID2	16	1498	19689	4.10735	1	0.497675	0.491406
GOTERM_BP_ALL	GO:0031175~neuron projection development	5	31.25	0.0101065	OLFM1, TMEM30A, SERPINF1, CSPG5, CLU	16	1174	19689	5.2409	0.999972	0.359441	0.354913
GOTERM_BP_ALL	GO:0030182~neuron differentiation	5	31.25	0.0347898	OLFM1, TMEM30A, SERPINF1, CSPG5, CLU	16	1698	19689	3.62356	1	0.588976	0.581557
GOTERM_BP_ALL	GO:0044763~single-organism cellular process	15	93.75	0.00327565	PDIA3, IGSF8, GRIA2, TMED10, TMEM30A, SERPINF1, PCDHGC3, STX7, CLU, HSP90B1, SDCBP, OLFM1, ATP6V1B2, CSPG5, CDH13	16	11401	19689	1.61902	0.966157	0.225365	0.222526
GOTERM_BP_ALL	GO:0065007~biological regulation	15	93.75	0.030089	PDIA3, IGSF8, GRIA2, TMED10, TMEM30A, SERPINF1, PCDHGC3, STX7, CLU, HSP90B1, SDCBP, OLFM1, ATP6V1B2, CSPG5, CDH13	16	13605	19689	1.35674	1	0.54538	0.53851
GOTERM_BP_ALL	GO:0016043~cellular component organization	14	87.5	4.59426e-05	PDIA3, GRIA2, TMED10, TMEM30A, SERPINF1, PCDHGC3, STX7, CLU, HSP90B1, SDCBP, OLFM1, ATP6V1B2, CSPG5, CDH13	16	6776	19689	2.54248	0.0463074	0.037829	0.0373525
GOTERM_BP_ALL	GO:0071840~cellular component organization or biogenesis	14	87.5	7.3312e-05	PDIA3, GRIA2, TMED10, TMEM30A, SERPINF1, PCDHGC3, STX7, CLU, HSP90B1, SDCBP, OLFM1, ATP6V1B2, CSPG5, CDH13	16	7044	19689	2.44575	0.0728693	0.037829	0.0373525
GOTERM_BP_ALL	GO:0050794~regulation of cellular process	14	87.5	0.0398163	PDIA3, IGSF8, GRIA2, TMED10, TMEM30A, SERPINF1, PCDHGC3, STX7, CLU, HSP90B1, SDCBP, OLFM1, CSPG5, CDH13	16	12259	19689	1.40532	1	0.612168	0.604456
GOTERM_BP_ALL	GO:0050789~regulation of biological process	14	87.5	0.0679558	PDIA3, IGSF8, GRIA2, TMED10, TMEM30A, SERPINF1, PCDHGC3, STX7, CLU, HSP90B1, SDCBP, OLFM1, CSPG5, CDH13	16	12923	19689	1.33312	1	0.737832	0.728537
GOTERM_BP_ALL	GO:0051179~localization	12	75	0.00194779	SDCBP, IGSF8, GRIA2, TMED10, TMEM30A, SERPINF1, STX7, ATP6V1B2, CSPG5, CDH13, CLU, HSP90B1	16	6619	19689	2.23096	0.866289	0.200599	0.198072
GOTERM_BP_ALL	GO:0048518~positive regulation of biological process	11	68.75	0.0104746	PDIA3, SDCBP, OLFM1, GRIA2, TMED10, TMEM30A, SERPINF1, STX7, CSPG5, CDH13, CLU	16	6742	19689	2.00774	0.999981	0.359441	0.354913
GOTERM_BP_ALL	GO:0006810~transport	10	62.5	0.00309485	SDCBP, GRIA2, TMED10, TMEM30A, STX7, ATP6V1B2, CSPG5, CDH13, CLU, HSP90B1	16	4725	19689	2.60437	0.95919	0.225365	0.222526
GOTERM_BP_ALL	GO:0051234~establishment of localization	10	62.5	0.00423357	SDCBP, GRIA2, TMED10, TMEM30A, STX7, ATP6V1B2, CSPG5, CDH13, CLU, HSP90B1	16	4931	19689	2.49556	0.987454	0.267974	0.264598
GOTERM_BP_ALL	GO:0048522~positive regulation of cellular process	10	62.5	0.0176087	PDIA3, SDCBP, OLFM1, GRIA2, TMED10, TMEM30A, SERPINF1, CSPG5, CDH13, CLU	16	6035	19689	2.03904	1	0.470282	0.464358
GOTERM_BP_ALL	GO:0044767~single-organism developmental process	10	62.5	0.0414333	SDCBP, OLFM1, GRIA2, TMED10, TMEM30A, SERPINF1, ATP6V1B2, CSPG5, CDH13, CLU	16	6873	19689	1.79043	1	0.612168	0.604456
GOTERM_BP_ALL	GO:0032502~developmental process	10	62.5	0.0442637	SDCBP, OLFM1, GRIA2, TMED10, TMEM30A, SERPINF1, ATP6V1B2, CSPG5, CDH13, CLU	16	6945	19689	1.77187	1	0.617299	0.609523
GOTERM_BP_ALL	GO:0044707~single-multicellular organism process	10	62.5	0.0480881	PDIA3, SDCBP, OLFM1, GRIA2, TMED10, TMEM30A, SERPINF1, CSPG5, CDH13, CLU	16	7037	19689	1.7487	1	0.641216	0.633138
GOTERM_BP_ALL	GO:0032879~regulation of localization	9	56.25	0.000893691	SDCBP, IGSF8, TMED10, TMEM30A, SERPINF1, STX7, CSPG5, CDH13, CLU	16	3124	19689	3.54515	0.602556	0.153715	0.151779
GOTERM_BP_ALL	GO:0065008~regulation of biological quality	9	56.25	0.0100378	PDIA3, OLFM1, GRIA2, TMEM30A, SERPINF1, STX7, ATP6V1B2, CSPG5, CLU	16	4508	19689	2.45676	0.99997	0.359441	0.354913
GOTERM_BP_ALL	GO:0048731~system development	9	56.25	0.0359502	SDCBP, OLFM1, GRIA2, TMED10, TMEM30A, SERPINF1, CSPG5, CDH13, CLU	16	5573	19689	1.98727	1	0.588976	0.581557
GOTERM_BP_ALL	GO:0007275~multicellular organism development	9	56.25	0.0525495	SDCBP, OLFM1, GRIA2, TMED10, TMEM30A, SERPINF1, CSPG5, CDH13, CLU	16	5961	19689	1.85792	1	0.653387	0.645156
GOTERM_BP_ALL	GO:0042221~response to chemical	9	56.25	0.0752112	PDIA3, SDCBP, GRIA2, TMED10, TMEM30A, SERPINF1, CDH13, CLU, HSP90B1	16	6368	19689	1.73917	1	0.765896	0.756248
GOTERM_BP_ALL	GO:0048856~anatomical structure development	9	56.25	0.0875219	SDCBP, OLFM1, GRIA2, TMED10, TMEM30A, SERPINF1, CSPG5, CDH13, CLU	16	6554	19689	1.68982	1	0.856867	0.846073
GOTERM_BP_ALL	GO:0051128~regulation of cellular component organization	8	50	0.00319687	SDCBP, OLFM1, TMEM30A, SERPINF1, STX7, CSPG5, CDH13, CLU	16	2895	19689	3.40052	0.963281	0.225365	0.222526
GOTERM_BP_ALL	GO:0044765~single-organism transport	8	50	0.00448761	SDCBP, GRIA2, TMED10, TMEM30A, STX7, ATP6V1B2, CSPG5, CLU	16	3069	19689	3.20772	0.990358	0.267974	0.264598
GOTERM_BP_ALL	GO:0051641~cellular localization	8	50	0.00504447	TMED10, TMEM30A, STX7, ATP6V1B2, CSPG5, CDH13, CLU, HSP90B1	16	3132	19689	3.1432	0.994588	0.267974	0.264598
GOTERM_BP_ALL	GO:1902578~single-organism localization	8	50	0.00652033	SDCBP, GRIA2, TMED10, TMEM30A, STX7, ATP6V1B2, CSPG5, CLU	16	3276	19689	3.00504	0.99883	0.317823	0.313819
GOTERM_BP_ALL	GO:0010033~response to organic substance	8	50	0.0210979	PDIA3, SDCBP, GRIA2, TMED10, SERPINF1, CDH13, CLU, HSP90B1	16	4056	19689	2.42714	1	0.497675	0.491406
GOTERM_BP_ALL	GO:0051649~establishment of localization in cell	7	43.75	0.00519329	TMED10, TMEM30A, STX7, ATP6V1B2, CSPG5, CLU, HSP90B1	16	2322	19689	3.70971	0.995362	0.267974	0.264598
GOTERM_BP_ALL	GO:0009719~response to endogenous stimulus	7	43.75	0.00519329	PDIA3, SDCBP, GRIA2, TMED10, SERPINF1, CDH13, HSP90B1	16	2322	19689	3.70971	0.995362	0.267974	0.264598
GOTERM_BP_ALL	GO:0071310~cellular response to organic substance	7	43.75	0.0168154	PDIA3, SDCBP, GRIA2, SERPINF1, CDH13, CLU, HSP90B1	16	2955	19689	2.91504	1	0.470282	0.464358
GOTERM_BP_ALL	GO:0022607~cellular component assembly	7	43.75	0.0220376	PDIA3, SDCBP, GRIA2, STX7, CDH13, CLU, HSP90B1	16	3131	19689	2.75118	1	0.497675	0.491406
GOTERM_BP_ALL	GO:0044085~cellular component biogenesis	7	43.75	0.0359549	PDIA3, SDCBP, GRIA2, STX7, CDH13, CLU, HSP90B1	16	3487	19689	2.4703	1	0.588976	0.581557
GOTERM_BP_ALL	GO:0070887~cellular response to chemical stimulus	7	43.75	0.0415603	PDIA3, SDCBP, GRIA2, SERPINF1, CDH13, CLU, HSP90B1	16	3603	19689	2.39077	1	0.612168	0.604456
GOTERM_BP_ALL	GO:0045597~positive regulation of cell differentiation	6	37.5	0.00213817	SDCBP, OLFM1, TMEM30A, SERPINF1, CSPG5, CLU	16	1300	19689	5.67952	0.890185	0.200599	0.198072
GOTERM_BP_ALL	GO:0071495~cellular response to endogenous stimulus	6	37.5	0.00677529	PDIA3, SDCBP, GRIA2, SERPINF1, CDH13, HSP90B1	16	1695	19689	4.35597	0.999102	0.317823	0.313819
GOTERM_BP_ALL	GO:0046907~intracellular transport	6	37.5	0.00794589	TMED10, TMEM30A, STX7, CSPG5, CLU, HSP90B1	16	1760	19689	4.1951	0.999734	0.341673	0.337369
GOTERM_BP_ALL	GO:0051094~positive regulation of developmental process	6	37.5	0.00898149	SDCBP, OLFM1, TMEM30A, SERPINF1, CSPG5, CLU	16	1812	19689	4.07471	0.99991	0.344088	0.339753
GOTERM_BP_ALL	GO:0030030~cell projection organization	6	37.5	0.0090023	OLFM1, TMEM30A, SERPINF1, CSPG5, CDH13, CLU	16	1813	19689	4.07246	0.999911	0.344088	0.339753
GOTERM_BP_ALL	GO:0045184~establishment of protein localization	6	37.5	0.0120369	GRIA2, TMED10, TMEM30A, STX7, CLU, HSP90B1	16	1944	19689	3.79803	0.999996	0.376426	0.371684
GOTERM_BP_ALL	GO:0051049~regulation of transport	6	37.5	0.013726	SDCBP, TMED10, TMEM30A, CSPG5, CDH13, CLU	16	2007	19689	3.67881	0.999999	0.404722	0.399623
GOTERM_BP_ALL	GO:0051240~positive regulation of multicellular organismal process	6	37.5	0.0203232	SDCBP, OLFM1, TMED10, TMEM30A, SERPINF1, CLU	16	2211	19689	3.33938	1	0.497675	0.491406
GOTERM_BP_ALL	GO:0045595~regulation of cell differentiation	6	37.5	0.02036	SDCBP, OLFM1, TMEM30A, SERPINF1, CSPG5, CLU	16	2212	19689	3.33787	1	0.497675	0.491406
GOTERM_BP_ALL	GO:0008104~protein localization	6	37.5	0.0476852	GRIA2, TMED10, TMEM30A, STX7, CLU, HSP90B1	16	2755	19689	2.67999	1	0.641216	0.633138
GOTERM_BP_ALL	GO:0050793~regulation of developmental process	6	37.5	0.0756991	SDCBP, OLFM1, TMEM30A, SERPINF1, CSPG5, CLU	16	3127	19689	2.36117	1	0.765896	0.756248
GOTERM_BP_ALL	GO:0033036~macromolecule localization	6	37.5	0.0793641	GRIA2, TMED10, TMEM30A, STX7, CLU, HSP90B1	16	3169	19689	2.32988	1	0.795182	0.785165
GOTERM_BP_ALL	GO:0006886~intracellular protein transport	5	31.25	0.00847262	TMED10, TMEM30A, STX7, CLU, HSP90B1	16	1116	19689	5.51327	0.999846	0.344088	0.339753
GOTERM_BP_ALL	GO:0048666~neuron development	5	31.25	0.0179105	OLFM1, TMEM30A, SERPINF1, CSPG5, CLU	16	1388	19689	4.43286	1	0.470282	0.464358
GOTERM_BP_ALL	GO:0022610~biological adhesion	5	31.25	0.0237233	PDIA3, PCDHGC3, CSPG5, CDH13, NID2	16	1510	19689	4.07471	1	0.497675	0.491406
GOTERM_BP_ALL	GO:0051130~positive regulation of cellular component organization	5	31.25	0.0257497	SDCBP, TMEM30A, SERPINF1, CSPG5, CLU	16	1548	19689	3.97469	1	0.500558	0.494253
GOTERM_BP_ALL	GO:0042981~regulation of apoptotic process	5	31.25	0.0389529	PDIA3, OLFM1, PCDHGC3, CLU, HSP90B1	16	1759	19689	3.4979	1	0.612168	0.604456
GOTERM_BP_ALL	GO:0010941~regulation of cell death	5	31.25	0.0418385	PDIA3, OLFM1, PCDHGC3, CLU, HSP90B1	16	1799	19689	3.42013	1	0.612168	0.604456
GOTERM_BP_ALL	GO:0043067~regulation of programmed cell death	5	31.25	0.0418385	PDIA3, OLFM1, PCDHGC3, CLU, HSP90B1	16	1799	19689	3.42013	1	0.612168	0.604456
GOTERM_BP_ALL	GO:0015031~protein transport	5	31.25	0.0431775	TMED10, TMEM30A, STX7, CLU, HSP90B1	16	1817	19689	3.38625	1	0.612168	0.604456
GOTERM_BP_ALL	GO:0015833~peptide transport	5	31.25	0.048464	TMED10, TMEM30A, STX7, CLU, HSP90B1	16	1885	19689	3.26409	1	0.641216	0.633138
GOTERM_BP_ALL	GO:0048699~generation of neurons	5	31.25	0.0509113	OLFM1, TMEM30A, SERPINF1, CSPG5, CLU	16	1915	19689	3.21296	1	0.643867	0.635756
GOTERM_BP_ALL	GO:0042886~amide transport	5	31.25	0.0511599	TMED10, TMEM30A, STX7, CLU, HSP90B1	16	1918	19689	3.20793	1	0.643867	0.635756
GOTERM_BP_ALL	GO:0034613~cellular protein localization	5	31.25	0.0586776	TMED10, TMEM30A, STX7, CLU, HSP90B1	16	2005	19689	3.06873	1	0.696038	0.68727
GOTERM_BP_ALL	GO:0070727~cellular macromolecule localization	5	31.25	0.0596705	TMED10, TMEM30A, STX7, CLU, HSP90B1	16	2016	19689	3.05199	1	0.699772	0.690957
GOTERM_BP_ALL	GO:0006915~apoptotic process	5	31.25	0.0620551	PDIA3, OLFM1, PCDHGC3, CLU, HSP90B1	16	2042	19689	3.01313	1	0.719561	0.710496
GOTERM_BP_ALL	GO:0022008~neurogenesis	5	31.25	0.0648726	OLFM1, TMEM30A, SERPINF1, CSPG5, CLU	16	2072	19689	2.9695	1	0.735698	0.72643
GOTERM_BP_ALL	GO:0010647~positive regulation of cell communication	5	31.25	0.0675658	PDIA3, SDCBP, GRIA2, CDH13, CLU	16	2100	19689	2.92991	1	0.737832	0.728537
GOTERM_BP_ALL	GO:0023056~positive regulation of signaling	5	31.25	0.0686407	PDIA3, SDCBP, GRIA2, CDH13, CLU	16	2111	19689	2.91464	1	0.737832	0.728537
GOTERM_BP_ALL	GO:0012501~programmed cell death	5	31.25	0.0745669	PDIA3, OLFM1, PCDHGC3, CLU, HSP90B1	16	2170	19689	2.8354	1	0.765896	0.756248
GOTERM_BP_ALL	GO:0008219~cell death	5	31.25	0.0750815	PDIA3, OLFM1, PCDHGC3, CLU, HSP90B1	16	2175	19689	2.82888	1	0.765896	0.756248
GOTERM_BP_ALL	GO:0071705~nitrogen compound transport	5	31.25	0.0880115	TMED10, TMEM30A, STX7, CLU, HSP90B1	16	2295	19689	2.68096	1	0.856867	0.846073
GOTERM_BP_ALL	GO:0016050~vesicle organization	4	25	0.00202411	SDCBP, TMED10, STX7, ATP6V1B2	16	342	19689	14.3925	0.876437	0.200599	0.198072
GOTERM_BP_ALL	GO:0006887~exocytosis	4	25	0.0028132	SDCBP, TMED10, STX7, CSPG5	16	384	19689	12.8184	0.945378	0.225365	0.222526
GOTERM_BP_ALL	GO:0010038~response to metal ion	4	25	0.00787114	GRIA2, SERPINF1, CLU, HSP90B1	16	555	19689	8.86892	0.999713	0.341673	0.337369
GOTERM_BP_ALL	GO:0060627~regulation of vesicle-mediated transport	4	25	0.0107972	SDCBP, CSPG5, CDH13, CLU	16	623	19689	7.90088	0.999986	0.359441	0.354913
GOTERM_BP_ALL	GO:0010035~response to inorganic substance	4	25	0.0264398	GRIA2, SERPINF1, CLU, HSP90B1	16	872	19689	5.64478	1	0.500558	0.494253
GOTERM_BP_ALL	GO:0071363~cellular response to growth factor stimulus	4	25	0.026677	PDIA3, SDCBP, GRIA2, CLU	16	875	19689	5.62543	1	0.500558	0.494253
GOTERM_BP_ALL	GO:0070848~response to growth factor	4	25	0.0301228	PDIA3, SDCBP, GRIA2, CLU	16	917	19689	5.36778	1	0.54538	0.53851
GOTERM_BP_ALL	GO:0032940~secretion by cell	4	25	0.0358172	SDCBP, TMED10, STX7, CSPG5	16	981	19689	5.01758	1	0.588976	0.581557
GOTERM_BP_ALL	GO:0061024~membrane organization	4	25	0.0390597	TMED10, TMEM30A, STX7, CLU	16	1015	19689	4.84951	1	0.612168	0.604456
GOTERM_BP_ALL	GO:0051050~positive regulation of transport	4	25	0.0499045	SDCBP, TMED10, TMEM30A, CLU	16	1119	19689	4.39879	1	0.643867	0.635756
GOTERM_BP_ALL	GO:0000902~cell morphogenesis	4	25	0.0544426	OLFM1, CSPG5, CDH13, CLU	16	1159	19689	4.24698	1	0.668866	0.66044
GOTERM_BP_ALL	GO:0046903~secretion	4	25	0.057858	SDCBP, TMED10, STX7, CSPG5	16	1188	19689	4.14331	1	0.696038	0.68727
GOTERM_BP_ALL	GO:2000145~regulation of cell motility	4	25	0.0580974	SDCBP, IGSF8, SERPINF1, CDH13	16	1190	19689	4.13634	1	0.696038	0.68727
GOTERM_BP_ALL	GO:0060284~regulation of cell development	4	25	0.0643684	OLFM1, TMEM30A, SERPINF1, CSPG5	16	1241	19689	3.96636	1	0.735698	0.72643
GOTERM_BP_ALL	GO:0040012~regulation of locomotion	4	25	0.0662732	SDCBP, IGSF8, SERPINF1, CDH13	16	1256	19689	3.91899	1	0.737832	0.728537
GOTERM_BP_ALL	GO:0051270~regulation of cellular component movement	4	25	0.0683348	SDCBP, IGSF8, SERPINF1, CDH13	16	1272	19689	3.86969	1	0.737832	0.728537
GOTERM_BP_ALL	GO:0032989~cellular component morphogenesis	4	25	0.0709549	OLFM1, CSPG5, CDH13, CLU	16	1292	19689	3.80979	1	0.747199	0.737787
GOTERM_BP_ALL	GO:0010243~response to organonitrogen compound	4	25	0.0900043	GRIA2, TMED10, SERPINF1, HSP90B1	16	1428	19689	3.44695	1	0.860041	0.849207
GOTERM_BP_ALL	GO:1902003~regulation of beta-amyloid formation	3	18.75	0.000624047	OLFM1, TMED10, CLU	16	49	19689	75.3406	0.474927	0.150662	0.148764
GOTERM_BP_ALL	GO:1902991~regulation of amyloid precursor protein catabolic process	3	18.75	0.000729953	OLFM1, TMED10, CLU	16	53	19689	69.6545	0.529324	0.150662	0.148764
GOTERM_BP_ALL	GO:0042987~amyloid precursor protein catabolic process	3	18.75	0.00112977	OLFM1, TMED10, CLU	16	66	19689	55.9347	0.68857	0.16656	0.164462
GOTERM_BP_ALL	GO:0042982~amyloid precursor protein metabolic process	3	18.75	0.00186467	OLFM1, TMED10, CLU	16	85	19689	43.4316	0.85429	0.200599	0.198072
GOTERM_BP_ALL	GO:0006457~protein folding	3	18.75	0.0112485	PDIA3, CLU, HSP90B1	16	214	19689	17.2509	0.999991	0.362763	0.358193
GOTERM_BP_ALL	GO:0045055~regulated exocytosis	3	18.75	0.0174886	TMED10, STX7, CSPG5	16	270	19689	13.6729	1	0.470282	0.464358
GOTERM_BP_ALL	GO:0034976~response to endoplasmic reticulum stress	3	18.75	0.018228	PDIA3, CLU, HSP90B1	16	276	19689	13.3757	1	0.470282	0.464358
GOTERM_BP_ALL	GO:0006898~receptor-mediated endocytosis	3	18.75	0.0226647	SDCBP, GRIA2, CLU	16	310	19689	11.9087	1	0.497675	0.491406
GOTERM_BP_ALL	GO:0051650~establishment of vesicle localization	3	18.75	0.0233518	TMED10, STX7, CSPG5	16	315	19689	11.7196	1	0.497675	0.491406
GOTERM_BP_ALL	GO:0051648~vesicle localization	3	18.75	0.0254647	TMED10, STX7, CSPG5	16	330	19689	11.1869	1	0.500558	0.494253
GOTERM_BP_ALL	GO:0030100~regulation of endocytosis	3	18.75	0.0266229	SDCBP, CDH13, CLU	16	338	19689	10.9222	1	0.500558	0.494253
GOTERM_BP_ALL	GO:0031589~cell-substrate adhesion	3	18.75	0.0341744	CSPG5, CDH13, NID2	16	387	19689	9.53924	1	0.588976	0.581557
GOTERM_BP_ALL	GO:0048511~rhythmic process	3	18.75	0.0482619	PDIA3, SERPINF1, CLU	16	468	19689	7.88822	1	0.641216	0.633138
GOTERM_BP_ALL	GO:0051656~establishment of organelle localization	3	18.75	0.0693505	TMED10, STX7, CSPG5	16	574	19689	6.43151	1	0.737832	0.728537
GOTERM_BP_ALL	GO:0010975~regulation of neuron projection development	3	18.75	0.0899553	OLFM1, TMEM30A, SERPINF1	16	667	19689	5.53476	1	0.860041	0.849207
GOTERM_BP_ALL	GO:0051640~organelle localization	3	18.75	0.0936732	TMED10, STX7, CSPG5	16	683	19689	5.40511	1	0.878825	0.867754
GOTERM_BP_ALL	GO:0006897~endocytosis	3	18.75	0.0972012	SDCBP, GRIA2, CLU	16	698	19689	5.28895	1	0.89564	0.884358
GOTERM_BP_ALL	GO:1902430~negative regulation of beta-amyloid formation	2	12.5	0.0226212	OLFM1, CLU	16	30	19689	82.0375	1	0.497675	0.491406
GOTERM_BP_ALL	GO:1902992~negative regulation of amyloid precursor protein catabolic process	2	12.5	0.0241122	OLFM1, CLU	16	32	19689	76.9102	1	0.497675	0.491406
GOTERM_BP_ALL	GO:0032527~protein exit from endoplasmic reticulum	2	12.5	0.0337518	TMEM30A, HSP90B1	16	45	19689	54.6917	1	0.588976	0.581557
GOTERM_BP_ALL	GO:0010718~positive regulation of epithelial to mesenchymal transition	2	12.5	0.0433026	SDCBP, OLFM1	16	58	19689	42.4332	1	0.612168	0.604456
GOTERM_BP_ALL	GO:0034205~beta-amyloid formation	2	12.5	0.0433026	OLFM1, CLU	16	58	19689	42.4332	1	0.612168	0.604456
GOTERM_BP_ALL	GO:0050435~beta-amyloid metabolic process	2	12.5	0.0505892	OLFM1, CLU	16	68	19689	36.193	1	0.643867	0.635756
GOTERM_BP_ALL	GO:0010717~regulation of epithelial to mesenchymal transition	2	12.5	0.0855513	SDCBP, OLFM1	16	117	19689	21.0353	1	0.848932	0.838238
GOTERM_BP_ALL	GO:0031623~receptor internalization	2	12.5	0.0932329	SDCBP, GRIA2	16	128	19689	19.2275	1	0.878825	0.867754
GOTERM_BP_ALL	GO:0007041~lysosomal transport	2	12.5	0.0953174	STX7, CLU	16	131	19689	18.7872	1	0.886195	0.875031
GOTERM_BP_ALL	GO:0051668~localization within membrane	2	12.5	0.0987817	STX7, CDH13	16	136	19689	18.0965	1	0.902148	0.890784

## Sheet: Signficant hits - CC
Supplementary Table S4d
Primary rat cortex cell cultures - Small Extracellular Vesicles (sEVs) - Significantly altered N-terminomics proteins
Gene ontology analysis (DAVID) - Cellular Component (CC)
Category	Term	Count	%	PValue	Genes	List Total	Pop Hits	Pop Total	Fold Enrichment	Bonferroni	Benjamini	FDR
GOTERM_CC_ALL	GO:0045202~synapse	9	56.25	1.1226e-05	SDCBP, OLFM1, IGSF8, GRIA2, STX7, ATP6V1B2, CSPG5, CDH13, CLU	16	1781	20633	6.5166	0.00279139	0.00034941	0.000277844
GOTERM_CC_ALL	GO:0016020~membrane	15	93.75	0.000630831	PDIA3, IGSF8, GRIA2, TMED10, TMEM30A, PCDHGC3, STX7, NID2, CLU, HSP90B1, SDCBP, OLFM1, ATP6V1B2, CSPG5, CDH13	16	10523	20633	1.83821	0.145404	0.00604142	0.00480402
GOTERM_CC_ALL	GO:0071944~cell periphery	14	87.5	1.65348e-05	PDIA3, GRIA2, TMED10, TMEM30A, PCDHGC3, STX7, NID2, CLU, HSP90B1, SDCBP, OLFM1, ATP6V1B2, CSPG5, CDH13	16	6527	20633	2.76603	0.00410873	0.000411716	0.000327389
GOTERM_CC_ALL	GO:0005886~plasma membrane	13	81.25	0.000120402	PDIA3, GRIA2, TMED10, TMEM30A, PCDHGC3, STX7, NID2, HSP90B1, SDCBP, OLFM1, ATP6V1B2, CSPG5, CDH13	16	6351	20633	2.63963	0.0295369	0.00187375	0.00148997
GOTERM_CC_ALL	GO:0044444~cytoplasmic part	13	81.25	0.00942112	PDIA3, GRIA2, TMED10, TMEM30A, SERPINF1, STX7, CLU, HSP90B1, SDCBP, OLFM1, ATP6V1B2, CSPG5, CDH13	16	9671	20633	1.73346	0.905294	0.0488721	0.0388621
GOTERM_CC_ALL	GO:0005737~cytoplasm	13	81.25	0.0634979	PDIA3, GRIA2, TMED10, TMEM30A, SERPINF1, STX7, CLU, HSP90B1, SDCBP, OLFM1, ATP6V1B2, CSPG5, CDH13	16	11879	20633	1.41126	1	0.235985	0.187651
GOTERM_CC_ALL	GO:0044425~membrane part	11	68.75	6.86414e-05	PDIA3, SDCBP, OLFM1, GRIA2, TMED10, TMEM30A, STX7, ATP6V1B2, CSPG5, CDH13, HSP90B1	16	3905	20633	3.63257	0.0169471	0.00131475	0.00104546
GOTERM_CC_ALL	GO:0012505~endomembrane system	11	68.75	0.000151102	PDIA3, SDCBP, OLFM1, GRIA2, TMED10, TMEM30A, STX7, ATP6V1B2, CSPG5, CLU, HSP90B1	16	4266	20633	3.32517	0.0369282	0.00209025	0.00166213
GOTERM_CC_ALL	GO:0032991~macromolecular complex	11	68.75	0.00613794	PDIA3, SDCBP, OLFM1, GRIA2, TMED10, TMEM30A, STX7, ATP6V1B2, CDH13, CLU, HSP90B1	16	6603	20633	2.14829	0.784125	0.0360945	0.0287016
GOTERM_CC_ALL	GO:0031410~cytoplasmic vesicle	10	62.5	2.49967e-06	PDIA3, SDCBP, GRIA2, TMED10, TMEM30A, STX7, ATP6V1B2, CSPG5, CLU, HSP90B1	16	2035	20633	6.33692	0.000622225	0.000152743	0.000121458
GOTERM_CC_ALL	GO:0097708~intracellular vesicle	10	62.5	2.61595e-06	PDIA3, SDCBP, GRIA2, TMED10, TMEM30A, STX7, ATP6V1B2, CSPG5, CLU, HSP90B1	16	2046	20633	6.30285	0.000651161	0.000152743	0.000121458
GOTERM_CC_ALL	GO:0097458~neuron part	10	62.5	3.06713e-06	SDCBP, OLFM1, IGSF8, GRIA2, TMEM30A, SERPINF1, STX7, ATP6V1B2, CDH13, CLU	16	2085	20633	6.18495	0.000763425	0.000152743	0.000121458
GOTERM_CC_ALL	GO:0044459~plasma membrane part	10	62.5	5.35376e-06	PDIA3, SDCBP, OLFM1, GRIA2, TMED10, TMEM30A, STX7, ATP6V1B2, CSPG5, CDH13	16	2228	20633	5.78798	0.0013322	0.000199201	0.000158401
GOTERM_CC_ALL	GO:0031982~vesicle	10	62.5	5.60003e-06	PDIA3, SDCBP, GRIA2, TMED10, TMEM30A, STX7, ATP6V1B2, CSPG5, CLU, HSP90B1	16	2240	20633	5.75698	0.00139344	0.000199201	0.000158401
GOTERM_CC_ALL	GO:0005783~endoplasmic reticulum	9	56.25	1.56177e-05	PDIA3, SDCBP, OLFM1, GRIA2, TMED10, TMEM30A, CSPG5, CLU, HSP90B1	16	1862	20633	6.23312	0.00388129	0.000411716	0.000327389
GOTERM_CC_ALL	GO:0005576~extracellular region	9	56.25	0.000141621	PDIA3, SDCBP, OLFM1, GRIA2, SERPINF1, CSPG5, CDH13, CLU, NID2	16	2519	20633	4.60741	0.0346515	0.00207433	0.00164947
GOTERM_CC_ALL	GO:0042995~cell projection	9	56.25	0.000180546	OLFM1, IGSF8, GRIA2, TMEM30A, SERPINF1, STX7, ATP6V1B2, CDH13, CLU	16	2606	20633	4.45359	0.0439644	0.00236611	0.00188148
GOTERM_CC_ALL	GO:0098805~whole membrane	8	50	4.79798e-05	SDCBP, GRIA2, TMED10, TMEM30A, STX7, ATP6V1B2, CSPG5, CDH13	16	1540	20633	6.69903	0.0118762	0.000995581	0.000791666
GOTERM_CC_ALL	GO:0031090~organelle membrane	8	50	0.00138508	SDCBP, GRIA2, TMED10, TMEM30A, STX7, ATP6V1B2, CSPG5, CLU	16	2635	20633	3.91518	0.291868	0.0114962	0.00914154
GOTERM_CC_ALL	GO:0044432~endoplasmic reticulum part	7	43.75	0.000112094	PDIA3, SDCBP, GRIA2, TMED10, CSPG5, CLU, HSP90B1	16	1183	20633	7.63055	0.027527	0.00186076	0.00147964
GOTERM_CC_ALL	GO:0098590~plasma membrane region	7	43.75	0.000247773	PDIA3, OLFM1, GRIA2, TMEM30A, ATP6V1B2, CSPG5, CDH13	16	1366	20633	6.6083	0.059838	0.00303622	0.00241435
GOTERM_CC_ALL	GO:0043005~neuron projection	7	43.75	0.000387801	OLFM1, IGSF8, GRIA2, SERPINF1, STX7, CDH13, CLU	16	1483	20633	6.08694	0.0920639	0.00419837	0.00333846
GOTERM_CC_ALL	GO:0044421~extracellular region part	7	43.75	0.00194498	PDIA3, SDCBP, OLFM1, SERPINF1, CDH13, CLU, NID2	16	2008	20633	4.49549	0.384162	0.0138371	0.011003
GOTERM_CC_ALL	GO:0043234~protein complex	7	43.75	0.0235328	PDIA3, TMED10, TMEM30A, STX7, ATP6V1B2, CDH13, HSP90B1	16	3328	20633	2.71242	0.997341	0.102801	0.0817455
GOTERM_CC_ALL	GO:0099503~secretory vesicle	6	37.5	0.000105054	PDIA3, GRIA2, TMED10, STX7, ATP6V1B2, CLU	16	707	20633	10.944	0.0258205	0.00186076	0.00147964
GOTERM_CC_ALL	GO:0044433~cytoplasmic vesicle part	6	37.5	0.000356469	GRIA2, TMED10, TMEM30A, STX7, ATP6V1B2, CSPG5	16	918	20633	8.42851	0.0849501	0.00403458	0.00320822
GOTERM_CC_ALL	GO:0005789~endoplasmic reticulum membrane	6	37.5	0.000717936	PDIA3, SDCBP, GRIA2, TMED10, CSPG5, HSP90B1	16	1069	20633	7.23796	0.163752	0.00662096	0.00526486
GOTERM_CC_ALL	GO:0042175~nuclear outer membrane-endoplasmic reticulum membrane network	6	37.5	0.000814446	PDIA3, SDCBP, GRIA2, TMED10, CSPG5, HSP90B1	16	1099	20633	7.04038	0.183623	0.00724275	0.00575929
GOTERM_CC_ALL	GO:0009986~cell surface	6	37.5	0.000887628	PDIA3, GRIA2, CSPG5, CDH13, CLU, NID2	16	1120	20633	6.90837	0.198378	0.00762136	0.00606036
GOTERM_CC_ALL	GO:0044456~synapse part	6	37.5	0.00184627	SDCBP, OLFM1, GRIA2, STX7, ATP6V1B2, CSPG5	16	1318	20633	5.87054	0.368809	0.01364	0.0108463
GOTERM_CC_ALL	GO:0044463~cell projection part	6	37.5	0.00389931	OLFM1, GRIA2, TMEM30A, SERPINF1, STX7, CLU	16	1562	20633	4.95351	0.621987	0.0255508	0.0203175
GOTERM_CC_ALL	GO:0005615~extracellular space	6	37.5	0.00517901	PDIA3, OLFM1, SERPINF1, CDH13, CLU, NID2	16	1668	20633	4.63871	0.725533	0.0322393	0.0256361
GOTERM_CC_ALL	GO:0098588~bounding membrane of organelle	6	37.5	0.00682078	GRIA2, TMED10, TMEM30A, STX7, ATP6V1B2, CSPG5	16	1779	20633	4.34928	0.818081	0.0385994	0.0306935
GOTERM_CC_ALL	GO:0048770~pigment granule	5	31.25	8.27814e-07	PDIA3, SDCBP, TMED10, ATP6V1B2, HSP90B1	16	105	20633	61.4077	0.000206105	0.000103063	8.19536e-05
GOTERM_CC_ALL	GO:0042470~melanosome	5	31.25	8.27814e-07	PDIA3, SDCBP, TMED10, ATP6V1B2, HSP90B1	16	105	20633	61.4077	0.000206105	0.000103063	8.19536e-05
GOTERM_CC_ALL	GO:0030658~transport vesicle membrane	5	31.25	1.8328e-05	GRIA2, TMED10, TMEM30A, STX7, ATP6V1B2	16	229	20633	28.1564	0.00455333	0.00041488	0.000329905
GOTERM_CC_ALL	GO:0030133~transport vesicle	5	31.25	0.000256067	GRIA2, TMED10, TMEM30A, STX7, ATP6V1B2	16	452	20633	14.2651	0.0617782	0.00303622	0.00241435
GOTERM_CC_ALL	GO:0030659~cytoplasmic vesicle membrane	5	31.25	0.000436351	GRIA2, TMED10, TMEM30A, STX7, ATP6V1B2	16	520	20633	12.3996	0.102978	0.00452715	0.0035999
GOTERM_CC_ALL	GO:0012506~vesicle membrane	5	31.25	0.00050684	GRIA2, TMED10, TMEM30A, STX7, ATP6V1B2	16	541	20633	11.9183	0.118592	0.00504813	0.00401417
GOTERM_CC_ALL	GO:0030424~axon	5	31.25	0.00146057	OLFM1, IGSF8, GRIA2, SERPINF1, STX7	16	718	20633	8.98024	0.305073	0.0117317	0.00932882
GOTERM_CC_ALL	GO:0048471~perinuclear region of cytoplasm	5	31.25	0.00234804	SERPINF1, STX7, CDH13, CLU, HSP90B1	16	817	20633	7.89206	0.443089	0.0162406	0.0129142
GOTERM_CC_ALL	GO:0098796~membrane protein complex	5	31.25	0.00300135	PDIA3, TMED10, STX7, ATP6V1B2, CDH13	16	874	20633	7.37736	0.526906	0.0201983	0.0160613
GOTERM_CC_ALL	GO:0033267~axon part	4	25	0.00162715	OLFM1, GRIA2, SERPINF1, STX7	16	332	20633	15.5369	0.33335	0.0126612	0.010068
GOTERM_CC_ALL	GO:0030141~secretory granule	4	25	0.00422872	PDIA3, TMED10, STX7, CLU	16	465	20633	11.093	0.651872	0.0269988	0.0214689
GOTERM_CC_ALL	GO:0031224~intrinsic component of membrane	4	25	0.00873278	PDIA3, SDCBP, OLFM1, GRIA2	16	604	20633	8.54015	0.887411	0.0462652	0.0367892
GOTERM_CC_ALL	GO:0016021~integral component of membrane	4	25	0.00873278	PDIA3, SDCBP, OLFM1, GRIA2	16	604	20633	8.54015	0.887411	0.0462652	0.0367892
GOTERM_CC_ALL	GO:0098793~presynapse	4	25	0.0165505	SDCBP, GRIA2, STX7, ATP6V1B2	16	765	20633	6.74281	0.984323	0.0808052	0.0642547
GOTERM_CC_ALL	GO:0036477~somatodendritic compartment	4	25	0.049733	OLFM1, GRIA2, SERPINF1, CLU	16	1171	20633	4.405	0.999997	0.193492	0.153861
GOTERM_CC_ALL	GO:0005794~Golgi apparatus	4	25	0.0807265	TMED10, TMEM30A, CSPG5, CLU	16	1429	20633	3.60969	1	0.291317	0.23165
GOTERM_CC_ALL	GO:0005788~endoplasmic reticulum lumen	3	18.75	0.00186249	PDIA3, CLU, HSP90B1	16	89	20633	43.4684	0.371357	0.01364	0.0108463
GOTERM_CC_ALL	GO:0030672~synaptic vesicle membrane	3	18.75	0.00623319	GRIA2, STX7, ATP6V1B2	16	165	20633	23.4466	0.789216	0.0360945	0.0287016
GOTERM_CC_ALL	GO:0099501~exocytic vesicle membrane	3	18.75	0.00623319	GRIA2, STX7, ATP6V1B2	16	165	20633	23.4466	0.789216	0.0360945	0.0287016
GOTERM_CC_ALL	GO:0098802~plasma membrane receptor complex	3	18.75	0.00818558	SDCBP, OLFM1, GRIA2	16	190	20633	20.3615	0.870826	0.0452935	0.0360166
GOTERM_CC_ALL	GO:0030426~growth cone	3	18.75	0.0124008	OLFM1, GRIA2, CLU	16	236	20633	16.3927	0.95527	0.0630164	0.0501095
GOTERM_CC_ALL	GO:0030427~site of polarized growth	3	18.75	0.0132134	OLFM1, GRIA2, CLU	16	244	20633	15.8553	0.963559	0.0658025	0.0523249
GOTERM_CC_ALL	GO:0008021~synaptic vesicle	3	18.75	0.0172648	GRIA2, STX7, ATP6V1B2	16	281	20633	13.7676	0.986917	0.0826717	0.0657389
GOTERM_CC_ALL	GO:0005887~integral component of plasma membrane	3	18.75	0.0187997	SDCBP, OLFM1, GRIA2	16	294	20633	13.1588	0.991135	0.0866875	0.0689322
GOTERM_CC_ALL	GO:0031226~intrinsic component of plasma membrane	3	18.75	0.0187997	SDCBP, OLFM1, GRIA2	16	294	20633	13.1588	0.991135	0.0866875	0.0689322
GOTERM_CC_ALL	GO:0070382~exocytic vesicle	3	18.75	0.0210176	GRIA2, STX7, ATP6V1B2	16	312	20633	12.3996	0.994954	0.0951526	0.0756635
GOTERM_CC_ALL	GO:1990351~transporter complex	3	18.75	0.0353351	OLFM1, GRIA2, TMEM30A	16	413	20633	9.36728	0.999871	0.144237	0.114694
GOTERM_CC_ALL	GO:0043235~receptor complex	3	18.75	0.0369149	SDCBP, OLFM1, GRIA2	16	423	20633	9.14583	0.999914	0.148255	0.117889
GOTERM_CC_ALL	GO:0016324~apical plasma membrane	3	18.75	0.0401564	PDIA3, TMEM30A, ATP6V1B2	16	443	20633	8.73293	0.999963	0.158713	0.126206
GOTERM_CC_ALL	GO:0097060~synaptic membrane	3	18.75	0.0528669	OLFM1, GRIA2, CSPG5	16	516	20633	7.49746	0.999999	0.202521	0.161041
GOTERM_CC_ALL	GO:0045177~apical part of cell	3	18.75	0.0586553	PDIA3, TMEM30A, ATP6V1B2	16	547	20633	7.07255	1	0.221291	0.175966
GOTERM_CC_ALL	GO:0098978~glutamatergic synapse	3	18.75	0.0827875	OLFM1, GRIA2, CSPG5	16	666	20633	5.80884	1	0.294487	0.23417
GOTERM_CC_ALL	GO:0032281~AMPA glutamate receptor complex	2	12.5	0.0215964	OLFM1, GRIA2	16	30	20633	85.9708	0.995645	0.0960268	0.0763587
GOTERM_CC_ALL	GO:0005790~smooth endoplasmic reticulum	2	12.5	0.0251532	PDIA3, HSP90B1	16	35	20633	73.6893	0.998241	0.107985	0.0858678
GOTERM_CC_ALL	GO:0008328~ionotropic glutamate receptor complex	2	12.5	0.0322306	OLFM1, GRIA2	16	45	20633	57.3139	0.999713	0.136024	0.108164
GOTERM_CC_ALL	GO:0098878~neurotransmitter receptor complex	2	12.5	0.0336403	OLFM1, GRIA2	16	47	20633	54.875	0.999801	0.139607	0.111013
GOTERM_CC_ALL	GO:0005798~Golgi-associated vesicle	2	12.5	0.0682665	TMED10, CSPG5	16	97	20633	26.5889	1	0.249976	0.198776
GOTERM_CC_ALL	GO:0005604~basement membrane	2	12.5	0.0844725	SERPINF1, NID2	16	121	20633	21.3151	1	0.296249	0.235571
GOTERM_CC_ALL	GO:0098982~GABA-ergic synapse	2	12.5	0.0938041	CSPG5, CDH13	16	135	20633	19.1046	1	0.324406	0.257961
GOTERM_CC_ALL	GO:0043195~terminal bouton	2	12.5	0.0951299	GRIA2, STX7	16	137	20633	18.8257	1	0.324484	0.258024
GOTERM_CC_ALL	GO:0030136~clathrin-coated vesicle	2	12.5	0.0964539	TMED10, ATP6V1B2	16	139	20633	18.5549	1	0.324554	0.258079

## Sheet: Signficant hits  - MF
Supplementary Table S4e
Primary rat cortex cell cultures - Small Extracellular Vesicles (sEVs) - Significantly altered N-terminomics proteins
Gene ontology analysis (DAVID) - Molecular Function (MF)
Category	Term	Count	%	PValue	Genes	List Total	Pop Hits	Pop Total	Fold Enrichment	Bonferroni	Benjamini	FDR
GOTERM_MF_ALL	GO:0005515~protein binding	11	68.75	0.0332253	PDIA3, SDCBP, OLFM1, GRIA2, TMED10, STX7, CSPG5, CDH13, CLU, NID2, HSP90B1	15	8036	18466	1.68513	0.997557	0.676263	0.676263
GOTERM_MF_ALL	GO:0044877~macromolecular complex binding	6	37.5	0.00559793	SDCBP, GRIA2, TMED10, STX7, CDH13, CLU	15	1643	18466	4.49568	0.631837	0.332144	0.332144
GOTERM_MF_ALL	GO:0005102~receptor binding	5	31.25	0.0359141	PDIA3, SDCBP, GRIA2, CLU, HSP90B1	15	1732	18466	3.55389	0.998512	0.676263	0.676263
GOTERM_MF_ALL	GO:0042802~identical protein binding	5	31.25	0.095322	PDIA3, SDCBP, OLFM1, GRIA2, CDH13	15	2379	18466	2.58736	1	1	1
GOTERM_MF_ALL	GO:0022892~substrate-specific transporter activity	4	25	0.0506724	GRIA2, TMED10, TMEM30A, ATP6V1B2	15	1135	18466	4.33856	0.999904	0.768444	0.768444
GOTERM_MF_ALL	GO:0005215~transporter activity	4	25	0.0660407	GRIA2, TMED10, TMEM30A, ATP6V1B2	15	1264	18466	3.89578	0.999995	0.83966	0.83966
GOTERM_MF_ALL	GO:0001540~beta-amyloid binding	3	18.75	0.00118164	OLFM1, GRIA2, CLU	15	68	18466	54.3118	0.189786	0.210333	0.210333
GOTERM_MF_ALL	GO:0000149~SNARE binding	3	18.75	0.00344617	GRIA2, TMED10, STX7	15	117	18466	31.5658	0.459076	0.306709	0.306709
GOTERM_MF_ALL	GO:0042277~peptide binding	3	18.75	0.0271624	OLFM1, GRIA2, CLU	15	344	18466	10.736	0.992567	0.676263	0.676263
GOTERM_MF_ALL	GO:0033218~amide binding	3	18.75	0.0334376	OLFM1, GRIA2, CLU	15	385	18466	9.59273	0.997651	0.676263	0.676263
GOTERM_MF_ALL	GO:0050750~low-density lipoprotein particle receptor binding	2	12.5	0.0202837	CLU, HSP90B1	15	27	18466	91.1901	0.973947	0.676263	0.676263
GOTERM_MF_ALL	GO:0070325~lipoprotein particle receptor binding	2	12.5	0.023256	CLU, HSP90B1	15	31	18466	79.4237	0.98483	0.676263	0.676263
GOTERM_MF_ALL	GO:0035255~ionotropic glutamate receptor binding	2	12.5	0.0379923	SDCBP, GRIA2	15	51	18466	48.2771	0.998987	0.676263	0.676263
GOTERM_MF_ALL	GO:0019905~syntaxin binding	2	12.5	0.0554032	TMED10, STX7	15	75	18466	32.8284	0.999961	0.768444	0.768444
GOTERM_MF_ALL	GO:0035254~glutamate receptor binding	2	12.5	0.0561223	SDCBP, GRIA2	15	76	18466	32.3965	0.999966	0.768444	0.768444
GOTERM_MF_ALL	GO:0051082~unfolded protein binding	2	12.5	0.0767555	CLU, HSP90B1	15	105	18466	23.4489	0.999999	0.910831	0.910831
